# Supplementary material for: A randomised experiment of health, cost and social norm message frames to encourage acceptance of swaps in a simulation online supermarket
Source: PLoS One. 2021 Feb 17;16(2):e0246455. doi: 10.1371/journal.pone.0246455 (PMC7888673; doi:10.1371/journal.pone.0246455)
Supplement: S1 Data — (XLSX) [file pone.0246455.s004.xlsx]

## Sheet: Data
participant.name	FoodShoppingResponsibility	BreadBuyFreq	SoupBuyFreq	PackMeatFishCheeseFreq	BiscBuyFreq	SavSnackBuyFreq	ChilledDessBuyFreq	MeatFishVegAltBuyFreq	PastaRiceBuyFreq	SideDishBuyFreq	SnackBuyFreq	SandFillBuyFreq	TreatBuyFreq	Gender	Age	Education	InterventionLiking	OnlineGroceryShopPastYear	OnlineNFShopPastYear	Height	Weight	BMI	Income	SwapGroup	DummyCost	DummySocialNorm	NumberProductsBought	NumberSwapsOffered	NumberSwapsAccepted	BasketKcalPotential	BaselineKcal	BaselineSatFat	BaselineSugar	BaselineSalt	PostKcal	PostSatFat	PostSugar	PostSalt	KcalDiff	SatFatDiff	SugarDiff	SaltDiff
abvw9067	Responsible for about half of the food/grocery shopping	Once a week	1-3 times a month	1-3 times a month	1-3 times a month	Once a week	1-3 times in the last year	1-3 times a month	1-3 times in the last year	4-11 times in the last year	Once a week	4-11 times in the last year	4-11 times in the last year	Male	72	2 or more A-levels (Including 2+ A Levels, 4+ AS Levels, NVQ Level 3, Advanced GNVQ, City and Guilds Advanced Craft, ONC, OND, BTEC National, RSA Advanced Diploma or equivalents)	Somewhat like	Never or not in the last year	1-3 times a month	167.64	89.8	31.9537	More than L40000	Swap Health	0	0	12	4	1	3022	3351	56	87.4	8.225	3296	51	104	8	-55	-5	16.6	-0.225
aciw3803	Responsible for about half of the food/grocery shopping	1-3 times in the last year	1-3 times in the last year	Never or not in the last year	4-11 times in the last year	1-3 times a month	4-11 times in the last year	Never or not in the last year	1-3 times a month	4-11 times in the last year	4-11 times in the last year	1-3 times in the last year	1-3 times in the last year	Female	31	Bachelor's degree (Including BA, BSc, NVQ Level 4-5, HNC, HND, RSA Higher Diploma, BTEC Higher level or equivalents)	Somewhat dislike	Never or not in the last year	1-3 times a month	157.48	54	21.7742	Between L25000 and L39999	Swap Social norm	0	1	12	1	0	3741	4007	104	183.5	7.775	4007	104	183.5	7.775	0	0	0	0
adgf2482	Responsible for all or most of the food/grocery shopping	Once a week	1-3 times a month	Once a week	1-3 times a month	Once a week	Once a week	4-11 times in the last year	1-3 times a month	1-3 times in the last year	1-3 times in the last year	Once a week	Never or not in the last year	Male	56	5 or more GCSE's or 1 A-level (Including 5+ GCSEs (Grades A*-C),1 A Level/ 2-3 AS Levels, NVQ level 2, Intermediate GNVQ, City and Guilds Craft, BTEC First/General Diploma, RSA Diploma, Apprenticeship or equivalents)	Somewhat like	At least once a week	4-11 times in the last year	185.42	83.45	24.2724	Between L25000 and L39999	Swap Health	0	0	12	2	0	3548	4270	64	214.5	9.875	4270	64	214.5	9.875	0	0	0	0
adtr5036	Responsible for all or most of the food/grocery shopping	2-4 times a week	Once a week	2-4 times a week	Once a week	1-3 times a month	Once a week	Once a week	Once a week	Once a week	Once a week	Once a week	Once a week	Female	72	5 or more GCSE's or 1 A-level (Including 5+ GCSEs (Grades A*-C),1 A Level/ 2-3 AS Levels, NVQ level 2, Intermediate GNVQ, City and Guilds Craft, BTEC First/General Diploma, RSA Diploma, Apprenticeship or equivalents)	Somewhat like	1-3 times a month	1-3 times a month	154.94	63.95	26.6387	Between L25000 and L39999	Swap Social norm	0	1	11	2	0	3090	3207	68	79.1	7.65	3207	68	79.1	7.65	0	0	0	0
advx1704	Responsible for about half of the food/grocery shopping	Once a week	1-3 times a month	Once a week	1-3 times a month	1-3 times a month	1-3 times a month	Once a week	Once a week	Once a week	2-4 times a week	Once a week	2-4 times a week	Male	24	Bachelor's degree (Including BA, BSc, NVQ Level 4-5, HNC, HND, RSA Higher Diploma, BTEC Higher level or equivalents)	Very strongly like	1-3 times a month	4-11 times in the last year	170	58	20.0692	Less than L15500	Swap Social norm	0	1	12	3	1	3920	4042	90	161	8.525	4012	85	165.3	8.15	-30	-5	4.3	-0.375
aebx3594	Responsible for all or most of the food/grocery shopping	1-3 times a month	1-3 times a month	1-3 times a month	Once a week	Once a week	1-3 times a month	1-3 times a month	1-3 times in the last year	1-3 times in the last year	1-3 times a month	4-11 times in the last year	1-3 times a month	Male	54	Bachelor's degree (Including BA, BSc, NVQ Level 4-5, HNC, HND, RSA Higher Diploma, BTEC Higher level or equivalents)	Somewhat like	4-11 times in the last year	1-3 times a month	177.8	90	28.4694	Less than L15500	Swap Health	0	0	12	3	0	3050	3468	69	139.8	8.675	3468	69	139.8	8.675	0	0	0	0
aeug0382	Responsible for all or most of the food/grocery shopping	5 or more times a week	2-4 times a week	1-3 times in the last year	4-11 times in the last year	4-11 times in the last year	1-3 times in the last year	1-3 times in the last year	4-11 times in the last year	1-3 times in the last year	1-3 times in the last year	1-3 times in the last year	4-11 times in the last year	Female	33	Post-Graduate degree or qualification (Including Higher Degrees e.g. MA, PhD, PGCE, Professional qualifications e.g. teaching, nursing, accountancy or equivalents)	Strongly like	Never or not in the last year	1-3 times in the last year	163	60	22.5827	Less than L15500	Swap Health	0	0	11	1	0	2426	2736	33	102.5	8.75	2736	33	102.5	8.75	0	0	0	0
agap1915	Responsible for about half of the food/grocery shopping	Once a week	4-11 times in the last year	Once a week	4-11 times in the last year	1-3 times a month	Once a week	1-3 times a month	4-11 times in the last year	1-3 times a month	1-3 times a month	Once a week	1-3 times a month	Female	71	2 or more A-levels (Including 2+ A Levels, 4+ AS Levels, NVQ Level 3, Advanced GNVQ, City and Guilds Advanced Craft, ONC, OND, BTEC National, RSA Advanced Diploma or equivalents)	Somewhat dislike	Never or not in the last year	4-11 times in the last year	162.56	65.3	24.7107	More than L40000	Swap Social norm	0	1	11	2	0	2781	3217	67	111.3	11.25	3217	67	111.3	11.25	0	0	0	0
agen9905	Responsible for about half of the food/grocery shopping	2-4 times a week	2-4 times a week	Once a week	Once a week	Once a week	Once a week	Once a week	Once a week	Once a week	Once a week	Once a week	Once a week	Male	64	Bachelor's degree (Including BA, BSc, NVQ Level 4-5, HNC, HND, RSA Higher Diploma, BTEC Higher level or equivalents)	Somewhat like	Never or not in the last year	Never or not in the last year	172.72	81.6	27.353	Between L15500 and L24999	Swap Social norm	0	1	17	3	2	3655	4537	61	104.8	13.025	4083	61	97.6	13.025	-454	0	-7.2	0
ahgr7498	Responsible for about half of the food/grocery shopping	Once a week	Once a week	2-4 times a week	Once a week	Once a week	Once a week	Once a week	Once a week	Never or not in the last year	2-4 times a week	2-4 times a week	2-4 times a week	Male	36	2 or more A-levels (Including 2+ A Levels, 4+ AS Levels, NVQ Level 3, Advanced GNVQ, City and Guilds Advanced Craft, ONC, OND, BTEC National, RSA Advanced Diploma or equivalents)	Very strongly like	Never or not in the last year	Never or not in the last year	160.02	78	30.4611	Less than L15500	Swap Health	0	0	11	2	0	2871	3142	46	102.1	11.725	3142	46	102.1	11.725	0	0	0	0
ahig6117	Responsible for all or most of the food/grocery shopping	Once a week	1-3 times a month	Once a week	1-3 times a month	1-3 times in the last year	Once a week	1-3 times a month	Once a week	1-3 times in the last year	1-3 times a month	1-3 times a month	4-11 times in the last year	Female	68	2 or more A-levels (Including 2+ A Levels, 4+ AS Levels, NVQ Level 3, Advanced GNVQ, City and Guilds Advanced Craft, ONC, OND, BTEC National, RSA Advanced Diploma or equivalents)	Somewhat like	1-3 times in the last year	4-11 times in the last year	154.94	60.3	25.1183	Between L15500 and L24999	Swap Cost	1	0	12	3	0	3209	5541	113	159.4	11.875	5541	113	159.4	11.875	0	0	0	0
ahxg3545	Responsible for all or most of the food/grocery shopping	2-4 times a week	1-3 times a month	Once a week	1-3 times a month	1-3 times a month	Once a week	Once a week	1-3 times a month	2-4 times a week	4-11 times in the last year	4-11 times in the last year	Once a week	Male	72	Post-Graduate degree or qualification (Including Higher Degrees e.g. MA, PhD, PGCE, Professional qualifications e.g. teaching, nursing, accountancy or equivalents)	Indifferent	Never or not in the last year	4-11 times in the last year	177.8	85.7	27.1092	More than L40000	Swap Cost	1	0	12	2	0	1843	2186	66	44.7	4	2186	66	44.7	4	0	0	0	0
aivk6710	Responsible for about half of the food/grocery shopping	2-4 times a week	1-3 times in the last year	1-3 times in the last year	1-3 times a month	Once a week	1-3 times a month	Never or not in the last year	4-11 times in the last year	4-11 times in the last year	4-11 times in the last year	4-11 times in the last year	1-3 times a month	Male	32	Bachelor's degree (Including BA, BSc, NVQ Level 4-5, HNC, HND, RSA Higher Diploma, BTEC Higher level or equivalents)	Strongly like	Never or not in the last year	1-3 times a month	167.64	89.35	31.7936	Between L15500 and L24999	Swap Cost	1	0	12	5	2	2762	3767	69	133.7	9.65	3399	69	136.1	10.65	-368	0	2.4	1
ajei2127	Responsible for all or most of the food/grocery shopping	Once a week	1-3 times a month	1-3 times a month	4-11 times in the last year	Never or not in the last year	4-11 times in the last year	Once a week	1-3 times a month	Once a week	Once a week	1-3 times a month	1-3 times a month	Male	47	2 or more A-levels (Including 2+ A Levels, 4+ AS Levels, NVQ Level 3, Advanced GNVQ, City and Guilds Advanced Craft, ONC, OND, BTEC National, RSA Advanced Diploma or equivalents)	Somewhat like	1-3 times in the last year	1-3 times a month	180	100	30.8642	Between L15500 and L24999	Swap Cost	1	0	12	4	0	2992	3419	51	142.2	11.2	3419	51	142.2	11.2	0	0	0	0
akmy7329	Responsible for all or most of the food/grocery shopping	2-4 times a week	2-4 times a week	2-4 times a week	2-4 times a week	2-4 times a week	2-4 times a week	2-4 times a week	2-4 times a week	2-4 times a week	2-4 times a week	2-4 times a week	2-4 times a week	Female	44	Up to 4 GCSE's (Including 1-4 O Levels/CSE/GCSEs (any grades), Foundation Diploma, NVQ level 1, Foundation GNVQ or equivalents)	Strongly like	At least once a week	1-3 times a month	185.42	91.15	26.5121	Between L25000 and L39999	Swap Social norm	0	1	14	3	3	3310	3712	65	150.1	9.075	3545	61	143.2	9.375	-167	-4	-6.9	0.3
alzw1528	Responsible for all or most of the food/grocery shopping	1-3 times a month	2-4 times a week	1-3 times a month	4-11 times in the last year	4-11 times in the last year	4-11 times in the last year	1-3 times a month	4-11 times in the last year	4-11 times in the last year	Once a week	1-3 times in the last year	4-11 times in the last year	Male	55	Post-Graduate degree or qualification (Including Higher Degrees e.g. MA, PhD, PGCE, Professional qualifications e.g. teaching, nursing, accountancy or equivalents)	Very strongly like	1-3 times in the last year	4-11 times in the last year	185.42	86.15	25.0578	Between L25000 and L39999	Swap Social norm	0	1	11	4	1	2804	3083	50	85.8	18.375	3038	48	84.8	18.65	-45	-2	-1	0.275
amaq8113	Responsible for about half of the food/grocery shopping	1-3 times a month	4-11 times in the last year	Once a week	4-11 times in the last year	4-11 times in the last year	1-3 times a month	1-3 times a month	4-11 times in the last year	4-11 times in the last year	1-3 times a month	1-3 times a month	Once a week	Female	28	Post-Graduate degree or qualification (Including Higher Degrees e.g. MA, PhD, PGCE, Professional qualifications e.g. teaching, nursing, accountancy or equivalents)	Somewhat like	Never or not in the last year	4-11 times in the last year	172.72	66.65	22.3416	Less than L15500	Swap Cost	1	0	12	1	0	3469	3669	60	155.8	10.925	3669	60	155.8	10.925	0	0	0	0
anat2815	Responsible for all or most of the food/grocery shopping	1-3 times a month	1-3 times a month	1-3 times a month	4-11 times in the last year	1-3 times a month	Once a week	Once a week	Once a week	Once a week	2-4 times a week	Once a week	2-4 times a week	Female	25	Bachelor's degree (Including BA, BSc, NVQ Level 4-5, HNC, HND, RSA Higher Diploma, BTEC Higher level or equivalents)	Strongly like	Never or not in the last year	At least once a week	162.56	63.95	24.1999	Between L25000 and L39999	Swap Health	0	0	13	4	0	3345	4358	114	192.7	6.6	4358	114	192.7	6.6	0	0	0	0
aodu2089	Responsible for all or most of the food/grocery shopping	Once a week	2-4 times a week	2-4 times a week	2-4 times a week	2-4 times a week	2-4 times a week	5 or more times a week	2-4 times a week	2-4 times a week	2-4 times a week	2-4 times a week	2-4 times a week	Female	34	2 or more A-levels (Including 2+ A Levels, 4+ AS Levels, NVQ Level 3, Advanced GNVQ, City and Guilds Advanced Craft, ONC, OND, BTEC National, RSA Advanced Diploma or equivalents)	Strongly like	4-11 times in the last year	At least once a week	149.86	60+Z21Z20:AD22	26.7165	Between L25000 and L39999	Swap Cost	1	0	12	2	0	3683	3770	63	166.4	8.975	3770	63	166.4	8.975	0	0	0	0
aooo4312	Responsible for all or most of the food/grocery shopping	Once a week	4-11 times in the last year	Once a week	Once a week	Once a week	1-3 times a month	Once a week	Once a week	Once a week	2-4 times a week	Once a week	2-4 times a week	Female	41	2 or more A-levels (Including 2+ A Levels, 4+ AS Levels, NVQ Level 3, Advanced GNVQ, City and Guilds Advanced Craft, ONC, OND, BTEC National, RSA Advanced Diploma or equivalents)	Somewhat dislike	Never or not in the last year	4-11 times in the last year	152	116.1	50.251	Between L25000 and L39999	Swap Health	0	0	12	3	0	3175	3512	84	42.9	8.5	3512	84	42.9	8.5	0	0	0	0
apms8586	Responsible for all or most of the food/grocery shopping	2-4 times a week	1-3 times a month	Once a week	1-3 times a month	1-3 times a month	Once a week	Once a week	4-11 times in the last year	4-11 times in the last year	1-3 times a month	Never or not in the last year	1-3 times a month	Female	70	Post-Graduate degree or qualification (Including Higher Degrees e.g. MA, PhD, PGCE, Professional qualifications e.g. teaching, nursing, accountancy or equivalents)	Somewhat dislike	Never or not in the last year	1-3 times a month	154.94	102.5	42.6969	More than L40000	Swap Social norm	0	1	10	3	0	2049	2489	26	48.1	6.15	2489	26	48.1	6.15	0	0	0	0
arfi0425	Responsible for all or most of the food/grocery shopping	2-4 times a week	Once a week	2-4 times a week	Once a week	2-4 times a week	1-3 times a month	5 or more times a week	2-4 times a week	2-4 times a week	2-4 times a week	Once a week	2-4 times a week	Male	50	Up to 4 GCSE's (Including 1-4 O Levels/CSE/GCSEs (any grades), Foundation Diploma, NVQ level 1, Foundation GNVQ or equivalents)	Very strongly dislike	Never or not in the last year	At least once a week	185.42	102.05	29.6825	More than L40000	Swap Cost	1	0	20	2	0	1923	2107	32	33.2	7.4	2107	32	33.2	7.4	0	0	0	0
arsg5524	Responsible for about half of the food/grocery shopping	Once a week	1-3 times in the last year	4-11 times in the last year	4-11 times in the last year	4-11 times in the last year	4-11 times in the last year	4-11 times in the last year	4-11 times in the last year	1-3 times a month	1-3 times in the last year	1-3 times in the last year	1-3 times in the last year	Male	64	2 or more A-levels (Including 2+ A Levels, 4+ AS Levels, NVQ Level 3, Advanced GNVQ, City and Guilds Advanced Craft, ONC, OND, BTEC National, RSA Advanced Diploma or equivalents)	Indifferent	Never or not in the last year	4-11 times in the last year	170.18	75.7	26.1384	More than L40000	Swap Social norm	0	1	13	3	0	3159	3838	52	154.5	10.775	3838	52	154.5	10.775	0	0	0	0
asyg6304	Responsible for all or most of the food/grocery shopping	1-3 times a month	1-3 times a month	4-11 times in the last year	1-3 times in the last year	4-11 times in the last year	4-11 times in the last year	1-3 times a month	1-3 times a month	4-11 times in the last year	4-11 times in the last year	4-11 times in the last year	4-11 times in the last year	Female	60	Bachelor's degree (Including BA, BSc, NVQ Level 4-5, HNC, HND, RSA Higher Diploma, BTEC Higher level or equivalents)	Somewhat like	1-3 times a month	4-11 times in the last year	164	78.45	29.1679	More than L40000	Swap Cost	1	0	11	1	0	1488	1518	27	28.3	4.75	1518	27	28.3	4.75	0	0	0	0
atgc7010	Responsible for all or most of the food/grocery shopping	Once a week	Once a week	Once a week	1-3 times in the last year	Once a week	Once a week	Once a week	1-3 times a month	Once a week	Once a week	Never or not in the last year	2-4 times a week	Male	47	Up to 4 GCSE's (Including 1-4 O Levels/CSE/GCSEs (any grades), Foundation Diploma, NVQ level 1, Foundation GNVQ or equivalents)	Somewhat like	Never or not in the last year	1-3 times a month	172.72	88	29.4983	More than L40000	Swap Health	0	0	13	2	0	2438	2613	29	70.4	9.475	2613	29	70.4	9.475	0	0	0	0
atlm6554	Responsible for all or most of the food/grocery shopping	2-4 times a week	4-11 times in the last year	1-3 times a month	Once a week	Once a week	Once a week	1-3 times a month	4-11 times in the last year	4-11 times in the last year	Once a week	1-3 times in the last year	1-3 times a month	Female	34	5 or more GCSE's or 1 A-level (Including 5+ GCSEs (Grades A*-C),1 A Level/ 2-3 AS Levels, NVQ level 2, Intermediate GNVQ, City and Guilds Craft, BTEC First/General Diploma, RSA Diploma, Apprenticeship or equivalents)	Strongly like	Never or not in the last year	4-11 times in the last year	154.94	64.4	26.8262	More than L40000	Swap Health	0	0	12	1	0	3810	3851	81	135.1	11.475	3851	81	135.1	11.475	0	0	0	0
auev3342	Responsible for about half of the food/grocery shopping	Once a week	1-3 times in the last year	Once a week	1-3 times a month	Once a week	Once a week	1-3 times a month	1-3 times a month	Never or not in the last year	1-3 times a month	1-3 times a month	4-11 times in the last year	Male	56	2 or more A-levels (Including 2+ A Levels, 4+ AS Levels, NVQ Level 3, Advanced GNVQ, City and Guilds Advanced Craft, ONC, OND, BTEC National, RSA Advanced Diploma or equivalents)	Somewhat like	Never or not in the last year	4-11 times in the last year	180	80	24.6914	More than L40000	Swap Social norm	0	1	13	4	1	3531	5243	94	296.2	13.25	5095	62	255.4	13.05	-148	-32	-40.8	-0.2
auhm7853	Responsible for all or most of the food/grocery shopping	Once a week	Once a week	Once a week	1-3 times in the last year	4-11 times in the last year	4-11 times in the last year	2-4 times a week	4-11 times in the last year	Once a week	4-11 times in the last year	4-11 times in the last year	4-11 times in the last year	Male	68	Bachelor's degree (Including BA, BSc, NVQ Level 4-5, HNC, HND, RSA Higher Diploma, BTEC Higher level or equivalents)	Indifferent	1-3 times in the last year	1-3 times a month	175.26	84.8	27.6077	More than L40000	Swap Cost	1	0	12	3	0	3037	3323	62	91.7	10.55	3323	62	91.7	10.55	0	0	0	0
avsg9085	Responsible for all or most of the food/grocery shopping	Once a week	Once a week	1-3 times a month	1-3 times a month	1-3 times a month	1-3 times a month	2-4 times a week	1-3 times a month	2-4 times a week	5 or more times a week	2-4 times a week	2-4 times a week	Male	66	None	Very strongly like	Never or not in the last year	1-3 times a month	180.34	104	31.9778	Between L25000 and L39999	Swap Social norm	0	1	13	2	0	2830	3368	60	93	6.275	3368	60	93	6.275	0	0	0	0
axkr6520	Responsible for about half of the food/grocery shopping	1-3 times a month	1-3 times a month	1-3 times a month	4-11 times in the last year	1-3 times a month	1-3 times a month	Once a week	Once a week	Once a week	Once a week	Once a week	2-4 times a week	Male	60	Bachelor's degree (Including BA, BSc, NVQ Level 4-5, HNC, HND, RSA Higher Diploma, BTEC Higher level or equivalents)	Indifferent	Never or not in the last year	1-3 times a month	170.18	82.95	28.6417	Between L25000 and L39999	Swap Health	0	0	12	2	0	3446	3544	64	150.7	10.7	3544	64	150.7	10.7	0	0	0	0
ayag3139	Responsible for all or most of the food/grocery shopping	2-4 times a week	1-3 times a month	1-3 times a month	1-3 times a month	1-3 times a month	1-3 times a month	1-3 times a month	1-3 times a month	1-3 times a month	Once a week	Once a week	Once a week	Female	31	5 or more GCSE's or 1 A-level (Including 5+ GCSEs (Grades A*-C),1 A Level/ 2-3 AS Levels, NVQ level 2, Intermediate GNVQ, City and Guilds Craft, BTEC First/General Diploma, RSA Diploma, Apprenticeship or equivalents)	Strongly like	Never or not in the last year	4-11 times in the last year	162.56	96.15	36.385	Between L15500 and L24999	Swap Social norm	0	1	12	4	0	3428	3634	79	80.2	11.25	3634	79	80.2	11.25	0	0	0	0
aybt5684	Responsible for all or most of the food/grocery shopping	4-11 times in the last year	4-11 times in the last year	1-3 times a month	Once a week	Once a week	1-3 times a month	4-11 times in the last year	1-3 times in the last year	1-3 times a month	Once a week	Once a week	Once a week	Female	32	2 or more A-levels (Including 2+ A Levels, 4+ AS Levels, NVQ Level 3, Advanced GNVQ, City and Guilds Advanced Craft, ONC, OND, BTEC National, RSA Advanced Diploma or equivalents)	Somewhat like	Never or not in the last year	4-11 times in the last year	165.1	60.3	22.1219	Between L15500 and L24999	Swap Social norm	0	1	12	5	2	3147	3673	46	119.6	11.1	3458	39	118.6	10.65	-215	-7	-1	-0.45
aylq8519	Responsible for about half of the food/grocery shopping	1-3 times a month	1-3 times a month	1-3 times a month	4-11 times in the last year	4-11 times in the last year	1-3 times a month	4-11 times in the last year	4-11 times in the last year	4-11 times in the last year	4-11 times in the last year	1-3 times in the last year	1-3 times in the last year	Male	58	Bachelor's degree (Including BA, BSc, NVQ Level 4-5, HNC, HND, RSA Higher Diploma, BTEC Higher level or equivalents)	Somewhat like	Never or not in the last year	1-3 times a month	193.04	99.75	26.7681	More than L40000	Swap Health	0	0	12	3	0	3027	3147	61	123	9.275	3147	61	123	9.275	0	0	0	0
ayyn8916	Responsible for about half of the food/grocery shopping	Once a week	1-3 times a month	1-3 times a month	4-11 times in the last year	Once a week	Never or not in the last year	Once a week	1-3 times a month	4-11 times in the last year	Once a week	4-11 times in the last year	4-11 times in the last year	Female	20	2 or more A-levels (Including 2+ A Levels, 4+ AS Levels, NVQ Level 3, Advanced GNVQ, City and Guilds Advanced Craft, ONC, OND, BTEC National, RSA Advanced Diploma or equivalents)	Somewhat like	Never or not in the last year	4-11 times in the last year	157.48	91.6	36.9356	Between L15500 and L24999	Swap Social norm	0	1	12	4	1	3824	3999	79	123.5	9.55	3959	75	123.5	9.8	-40	-4	0	0.25
azwa9944	Responsible for all or most of the food/grocery shopping	Once a week	2-4 times a week	Once a week	1-3 times in the last year	Once a week	Once a week	Once a week	1-3 times a month	1-3 times a month	5 or more times a week	Never or not in the last year	5 or more times a week	Female	48	Bachelor's degree (Including BA, BSc, NVQ Level 4-5, HNC, HND, RSA Higher Diploma, BTEC Higher level or equivalents)	Somewhat like	4-11 times in the last year	At least once a week	162.56	65.3	24.7107	Between L25000 and L39999	Swap Social norm	0	1	12	3	1	2371	2920	35	180.8	6.575	2885	35	177	6.575	-35	0	-3.8	0
bbmh9358	Responsible for all or most of the food/grocery shopping	Once a week	4-11 times in the last year	1-3 times a month	1-3 times a month	Once a week	1-3 times a month	Once a week	1-3 times a month	1-3 times a month	Once a week	Once a week	Once a week	Female	20	Up to 4 GCSE's (Including 1-4 O Levels/CSE/GCSEs (any grades), Foundation Diploma, NVQ level 1, Foundation GNVQ or equivalents)	Strongly like	4-11 times in the last year	1-3 times in the last year	160	63	24.6094	Less than L15500	Swap Social norm	0	1	12	3	0	3489	3934	44	124.6	7.925	3934	44	124.6	7.925	0	0	0	0
bdlz7779	Responsible for about half of the food/grocery shopping	2-4 times a week	1-3 times in the last year	Once a week	Once a week	Once a week	Once a week	Once a week	Once a week	Once a week	Once a week	Once a week	Once a week	Male	42	5 or more GCSE's or 1 A-level (Including 5+ GCSEs (Grades A*-C),1 A Level/ 2-3 AS Levels, NVQ level 2, Intermediate GNVQ, City and Guilds Craft, BTEC First/General Diploma, RSA Diploma, Apprenticeship or equivalents)	Somewhat like	Never or not in the last year	1-3 times a month	167.64	83.9	29.8543	Between L25000 and L39999	Swap Social norm	0	1	12	4	0	2751	3733	72	94.6	7	3733	72	94.6	7	0	0	0	0
bfdf8709	Responsible for all or most of the food/grocery shopping	1-3 times a month	1-3 times a month	1-3 times a month	Once a week	Once a week	Once a week	1-3 times a month	1-3 times a month	Once a week	Once a week	4-11 times in the last year	2-4 times a week	Male	28	5 or more GCSE's or 1 A-level (Including 5+ GCSEs (Grades A*-C),1 A Level/ 2-3 AS Levels, NVQ level 2, Intermediate GNVQ, City and Guilds Craft, BTEC First/General Diploma, RSA Diploma, Apprenticeship or equivalents)	Strongly like	4-11 times in the last year	At least once a week	172.72	73	24.4702	Between L15500 and L24999	Swap Social norm	0	1	12	3	1	3319	3454	65	155.4	9.625	3424	66	165.3	9.15	-30	1	9.9	-0.475
bfjf0590	Responsible for all or most of the food/grocery shopping	Once a week	4-11 times in the last year	1-3 times a month	1-3 times a month	1-3 times a month	1-3 times a month	1-3 times a month	1-3 times a month	1-3 times a month	1-3 times a month	1-3 times a month	1-3 times a month	Female	52	5 or more GCSE's or 1 A-level (Including 5+ GCSEs (Grades A*-C),1 A Level/ 2-3 AS Levels, NVQ level 2, Intermediate GNVQ, City and Guilds Craft, BTEC First/General Diploma, RSA Diploma, Apprenticeship or equivalents)	Strongly like	1-3 times a month	4-11 times in the last year	162.56	72.1	27.284	Between L25000 and L39999	Swap Cost	1	0	12	3	1	2888	3448	64	62.8	12	3418	63	62.8	12	-30	-1	0	0
bfon9587	Responsible for about half of the food/grocery shopping	Once a week	1-3 times a month	Once a week	1-3 times a month	Once a week	Once a week	Once a week	1-3 times a month	Once a week	1-3 times a month	1-3 times a month	2-4 times a week	Male	52	Up to 4 GCSE's (Including 1-4 O Levels/CSE/GCSEs (any grades), Foundation Diploma, NVQ level 1, Foundation GNVQ or equivalents)	Very strongly like	1-3 times in the last year	4-11 times in the last year	175.26	83	27.0217	More than L40000	Swap Cost	1	0	11	2	0	2241	2294	38	130.3	4.625	2294	38	130.3	4.625	0	0	0	0
bgwj0193	Responsible for about half of the food/grocery shopping	1-3 times a month	4-11 times in the last year	4-11 times in the last year	1-3 times a month	1-3 times a month	1-3 times in the last year	1-3 times a month	1-3 times a month	1-3 times a month	Once a week	Never or not in the last year	Once a week	Male	35	2 or more A-levels (Including 2+ A Levels, 4+ AS Levels, NVQ Level 3, Advanced GNVQ, City and Guilds Advanced Craft, ONC, OND, BTEC National, RSA Advanced Diploma or equivalents)	Strongly like	Never or not in the last year	1-3 times a month	193.04	106	28.4453	More than L40000	Swap Health	0	0	12	4	1	3512	3655	63	125.2	6.6	3619	62	134.8	8.025	-36	-1	9.6	1.425
biaj3456	Responsible for all or most of the food/grocery shopping	1-3 times a month	4-11 times in the last year	Once a week	4-11 times in the last year	1-3 times a month	4-11 times in the last year	1-3 times a month	1-3 times a month	1-3 times a month	Once a week	1-3 times a month	Once a week	Female	30	Post-Graduate degree or qualification (Including Higher Degrees e.g. MA, PhD, PGCE, Professional qualifications e.g. teaching, nursing, accountancy or equivalents)	Indifferent	Never or not in the last year	4-11 times in the last year	165	55	20.202	More than L40000	Swap Cost	1	0	12	3	0	3469	3606	53	76.2	10.725	3606	53	76.2	10.725	0	0	0	0
bics1726	Responsible for all or most of the food/grocery shopping	5 or more times a week	1-3 times a month	1-3 times a month	4-11 times in the last year	1-3 times a month	1-3 times a month	1-3 times a month	1-3 times in the last year	1-3 times a month	4-11 times in the last year	2-4 times a week	2-4 times a week	Male	64	5 or more GCSE's or 1 A-level (Including 5+ GCSEs (Grades A*-C),1 A Level/ 2-3 AS Levels, NVQ level 2, Intermediate GNVQ, City and Guilds Craft, BTEC First/General Diploma, RSA Diploma, Apprenticeship or equivalents)	Very strongly like	Never or not in the last year	1-3 times a month	170.18	110.65	38.2062	More than L40000	Swap Social norm	0	1	12	4	1	3332	3841	66	157.3	9.55	3716	53	156	9.8	-125	-13	-1.3	0.25
bjqo4223	Responsible for all or most of the food/grocery shopping	Once a week	4-11 times in the last year	1-3 times a month	1-3 times a month	2-4 times a week	4-11 times in the last year	4-11 times in the last year	1-3 times a month	1-3 times a month	Once a week	1-3 times a month	Once a week	Male	29	Bachelor's degree (Including BA, BSc, NVQ Level 4-5, HNC, HND, RSA Higher Diploma, BTEC Higher level or equivalents)	Somewhat like	4-11 times in the last year	4-11 times in the last year	187.96	80	22.6443	More than L40000	Swap Health	0	0	13	3	0	3832	4573	66	205.4	10.1	4573	66	205.4	10.1	0	0	0	0
bjts1244	Responsible for all or most of the food/grocery shopping	2-4 times a week	Once a week	Once a week	Once a week	Once a week	Once a week	Once a week	Once a week	2-4 times a week	2-4 times a week	2-4 times a week	2-4 times a week	Male	63	Bachelor's degree (Including BA, BSc, NVQ Level 4-5, HNC, HND, RSA Higher Diploma, BTEC Higher level or equivalents)	Indifferent	Never or not in the last year	4-11 times in the last year	172.72	111.55	37.3925	Between L25000 and L39999	Swap Social norm	0	1	15	2	0	4526	5780	140	384.1	12	5780	140	384.1	12	0	0	0	0
bjvy7912	Responsible for all or most of the food/grocery shopping	2-4 times a week	Once a week	Once a week	1-3 times a month	1-3 times a month	Once a week	Once a week	1-3 times a month	1-3 times a month	Once a week	Never or not in the last year	1-3 times a month	Female	26	Bachelor's degree (Including BA, BSc, NVQ Level 4-5, HNC, HND, RSA Higher Diploma, BTEC Higher level or equivalents)	Strongly like	4-11 times in the last year	1-3 times a month	154.94	58.05	24.181	Between L25000 and L39999	Swap Cost	1	0	12	2	0	2904	3107	45	63.4	9.125	3212	45	84.3	9.125	105	0	20.9	0
bkwl8456	Responsible for all or most of the food/grocery shopping	2-4 times a week	4-11 times in the last year	4-11 times in the last year	2-4 times a week	Once a week	2-4 times a week	2-4 times a week	Once a week	Once a week	Once a week	1-3 times in the last year	Once a week	Female	41	5 or more GCSE's or 1 A-level (Including 5+ GCSEs (Grades A*-C),1 A Level/ 2-3 AS Levels, NVQ level 2, Intermediate GNVQ, City and Guilds Craft, BTEC First/General Diploma, RSA Diploma, Apprenticeship or equivalents)	Strongly like	1-3 times in the last year	4-11 times in the last year	160.02	64.4	25.15	Less than L15500	Swap Social norm	0	1	12	3	0	3426	3694	76	182.6	7.875	3694	76	182.6	7.875	0	0	0	0
bmcz1339	Responsible for about half of the food/grocery shopping	2-4 times a week	1-3 times a month	1-3 times a month	1-3 times a month	1-3 times a month	1-3 times a month	Once a week	1-3 times a month	Once a week	Once a week	1-3 times a month	Once a week	Male	43	Bachelor's degree (Including BA, BSc, NVQ Level 4-5, HNC, HND, RSA Higher Diploma, BTEC Higher level or equivalents)	Very strongly like	4-11 times in the last year	1-3 times a month	180	98	30.2469	Between L25000 and L39999	Swap Cost	1	0	12	4	2	3483	3851	69	198.1	8.3	3614	60	187.9	9.05	-237	-9	-10.2	0.75
bmzt4771	Responsible for all or most of the food/grocery shopping	1-3 times a month	4-11 times in the last year	1-3 times a month	1-3 times in the last year	1-3 times in the last year	Once a week	4-11 times in the last year	1-3 times in the last year	4-11 times in the last year	1-3 times a month	Never or not in the last year	1-3 times a month	Female	55	Bachelor's degree (Including BA, BSc, NVQ Level 4-5, HNC, HND, RSA Higher Diploma, BTEC Higher level or equivalents)	Somewhat like	Never or not in the last year	4-11 times in the last year	170	70.25	24.308	More than L40000	Swap Social norm	0	1	12	3	0	3145	3317	25	95.8	3.925	3317	25	95.8	3.925	0	0	0	0
bnpt4188	Responsible for all or most of the food/grocery shopping	1-3 times a month	4-11 times in the last year	Never or not in the last year	Once a week	Once a week	1-3 times a month	2-4 times a week	Once a week	2-4 times a week	Once a week	Never or not in the last year	4-11 times in the last year	Female	35	2 or more A-levels (Including 2+ A Levels, 4+ AS Levels, NVQ Level 3, Advanced GNVQ, City and Guilds Advanced Craft, ONC, OND, BTEC National, RSA Advanced Diploma or equivalents)	Somewhat like	1-3 times in the last year	1-3 times in the last year	164	53	19.7055	More than L40000	Swap Cost	1	0	10	5	0	2437	2717	44	142.7	7.325	2717	44	142.7	7.325	0	0	0	0
bonr1969	Responsible for all or most of the food/grocery shopping	Once a week	1-3 times a month	1-3 times a month	1-3 times a month	Once a week	4-11 times in the last year	4-11 times in the last year	4-11 times in the last year	1-3 times in the last year	2-4 times a week	1-3 times in the last year	Once a week	Male	49	2 or more A-levels (Including 2+ A Levels, 4+ AS Levels, NVQ Level 3, Advanced GNVQ, City and Guilds Advanced Craft, ONC, OND, BTEC National, RSA Advanced Diploma or equivalents)	Somewhat like	Never or not in the last year	4-11 times in the last year	187.96	94.3	26.692	More than L40000	Swap Health	0	0	12	2	0	3341	3657	65	107.9	8.925	3657	65	107.9	8.925	0	0	0	0
bpjg5315	Responsible for all or most of the food/grocery shopping	Once a week	1-3 times a month	Once a week	1-3 times in the last year	Once a week	4-11 times in the last year	Once a week	1-3 times a month	2-4 times a week	2-4 times a week	Once a week	Once a week	Female	42	Post-Graduate degree or qualification (Including Higher Degrees e.g. MA, PhD, PGCE, Professional qualifications e.g. teaching, nursing, accountancy or equivalents)	Strongly like	Never or not in the last year	1-3 times a month	167.64	62	22.0616	More than L40000	Swap Social norm	0	1	12	6	2	3340	3434	46	60.7	9	3841	53	93.2	11.75	407	7	32.5	2.75
bqev4725	Responsible for all or most of the food/grocery shopping	Once a week	1-3 times a month	1-3 times a month	1-3 times a month	1-3 times a month	1-3 times a month	4-11 times in the last year	1-3 times a month	1-3 times a month	1-3 times a month	1-3 times a month	4-11 times in the last year	Female	43	Bachelor's degree (Including BA, BSc, NVQ Level 4-5, HNC, HND, RSA Higher Diploma, BTEC Higher level or equivalents)	Somewhat like	Never or not in the last year	4-11 times in the last year	167.64	66.15	23.5383	Between L15500 and L24999	Swap Cost	1	0	11	5	1	3023	3375	64	126.4	6.925	3335	60	126.4	7.175	-40	-4	0	0.25
bqtg8996	Responsible for all or most of the food/grocery shopping	Once a week	1-3 times a month	1-3 times a month	2-4 times a week	Once a week	Once a week	Once a week	1-3 times a month	Once a week	2-4 times a week	2-4 times a week	Once a week	Female	27	5 or more GCSE's or 1 A-level (Including 5+ GCSEs (Grades A*-C),1 A Level/ 2-3 AS Levels, NVQ level 2, Intermediate GNVQ, City and Guilds Craft, BTEC First/General Diploma, RSA Diploma, Apprenticeship or equivalents)	Very strongly like	1-3 times in the last year	4-11 times in the last year	160.02	51.25	20.0145	Less than L15500	Swap Cost	1	0	12	5	0	3024	3193	61	88.9	9.675	3193	61	88.9	9.675	0	0	0	0
brxo9366	Responsible for about half of the food/grocery shopping	2-4 times a week	1-3 times a month	1-3 times a month	4-11 times in the last year	1-3 times a month	4-11 times in the last year	4-11 times in the last year	4-11 times in the last year	4-11 times in the last year	1-3 times a month	1-3 times a month	1-3 times a month	Female	48	2 or more A-levels (Including 2+ A Levels, 4+ AS Levels, NVQ Level 3, Advanced GNVQ, City and Guilds Advanced Craft, ONC, OND, BTEC National, RSA Advanced Diploma or equivalents)	Somewhat dislike	4-11 times in the last year	4-11 times in the last year	167.64	75.25	26.7763	Between L25000 and L39999	Swap Cost	1	0	12	2	0	3539	3677	59	106.1	9.975	3677	59	106.1	9.975	0	0	0	0
btlw3307	Responsible for all or most of the food/grocery shopping	2-4 times a week	Once a week	Once a week	Once a week	Once a week	Once a week	Once a week	Once a week	Once a week	Once a week	Once a week	Once a week	Female	24	Bachelor's degree (Including BA, BSc, NVQ Level 4-5, HNC, HND, RSA Higher Diploma, BTEC Higher level or equivalents)	Strongly like	At least once a week	1-3 times a month	177.8	89.8	28.4062	Between L25000 and L39999	Swap Cost	1	0	12	5	1	3473	3885	100	139	7.425	3855	93	138.3	7.05	-30	-7	-0.7	-0.375
busx5352	Responsible for about half of the food/grocery shopping	1-3 times a month	1-3 times a month	1-3 times a month	1-3 times a month	1-3 times a month	1-3 times in the last year	1-3 times a month	4-11 times in the last year	Never or not in the last year	1-3 times a month	1-3 times a month	1-3 times in the last year	Male	55	5 or more GCSE's or 1 A-level (Including 5+ GCSEs (Grades A*-C),1 A Level/ 2-3 AS Levels, NVQ level 2, Intermediate GNVQ, City and Guilds Craft, BTEC First/General Diploma, RSA Diploma, Apprenticeship or equivalents)	Indifferent	Never or not in the last year	4-11 times in the last year	175.26	80.7	26.2729	Less than L15500	Swap Cost	1	0	12	3	0	3152	3713	70	124.2	9.65	3713	70	124.2	9.65	0	0	0	0
bvee8039	Responsible for about half of the food/grocery shopping	Once a week	Never or not in the last year	Once a week	1-3 times a month	Once a week	1-3 times in the last year	Once a week	4-11 times in the last year	4-11 times in the last year	4-11 times in the last year	Once a week	Once a week	Female	66	Post-Graduate degree or qualification (Including Higher Degrees e.g. MA, PhD, PGCE, Professional qualifications e.g. teaching, nursing, accountancy or equivalents)	Somewhat like	4-11 times in the last year	1-3 times in the last year	157.48	64.85	26.1492	Between L25000 and L39999	Swap Social norm	0	1	12	5	0	3029	3932	86	120.1	16.125	3932	86	120.1	16.125	0	0	0	0
bxmh4886	Responsible for all or most of the food/grocery shopping	2-4 times a week	Once a week	Once a week	Once a week	Once a week	Once a week	Once a week	Once a week	Once a week	Once a week	Once a week	Never or not in the last year	Male	58	2 or more A-levels (Including 2+ A Levels, 4+ AS Levels, NVQ Level 3, Advanced GNVQ, City and Guilds Advanced Craft, ONC, OND, BTEC National, RSA Advanced Diploma or equivalents)	Strongly like	Never or not in the last year	1-3 times a month	172.72	73	24.4702	More than L40000	Swap Health	0	0	12	1	0	2731	2805	48	77.2	7.2	2805	48	77.2	7.2	0	0	0	0
bxrk8379	Responsible for about half of the food/grocery shopping	Once a week	1-3 times a month	1-3 times a month	Never or not in the last year	1-3 times a month	Once a week	1-3 times a month	1-3 times a month	1-3 times a month	1-3 times a month	1-3 times a month	Once a week	Female	49	5 or more GCSE's or 1 A-level (Including 5+ GCSEs (Grades A*-C),1 A Level/ 2-3 AS Levels, NVQ level 2, Intermediate GNVQ, City and Guilds Craft, BTEC First/General Diploma, RSA Diploma, Apprenticeship or equivalents)	Indifferent	Never or not in the last year	4-11 times in the last year	167.64	61.65	21.937	More than L40000	Swap Health	0	0	12	3	0	2680	3227	71	75.8	10.15	3227	71	75.8	10.15	0	0	0	0
bztm4160	Responsible for all or most of the food/grocery shopping	2-4 times a week	1-3 times a month	1-3 times a month	1-3 times a month	2-4 times a week	1-3 times in the last year	1-3 times in the last year	4-11 times in the last year	1-3 times in the last year	1-3 times a month	1-3 times a month	1-3 times in the last year	Male	68	Bachelor's degree (Including BA, BSc, NVQ Level 4-5, HNC, HND, RSA Higher Diploma, BTEC Higher level or equivalents)	Strongly dislike	Never or not in the last year	1-3 times a month	185.42	127.9	37.2012	Between L15500 and L24999	Swap Social norm	0	1	16	3	0	3462	4758	62	341.4	3.3	4758	62	341.4	3.3	0	0	0	0
caqh7049	Responsible for about half of the food/grocery shopping	1-3 times a month	1-3 times a month	4-11 times in the last year	4-11 times in the last year	4-11 times in the last year	1-3 times a month	1-3 times in the last year	4-11 times in the last year	4-11 times in the last year	Once a week	1-3 times in the last year	Once a week	Female	20	2 or more A-levels (Including 2+ A Levels, 4+ AS Levels, NVQ Level 3, Advanced GNVQ, City and Guilds Advanced Craft, ONC, OND, BTEC National, RSA Advanced Diploma or equivalents)	Somewhat like	4-11 times in the last year	1-3 times a month	176	83	26.7949	Less than L15500	Swap Health	0	0	12	7	1	3068	3565	60	82.9	11.8	3511	59	83.6	11.7	-54	-1	0.7	-0.1
cfdk9158	Responsible for about half of the food/grocery shopping	Once a week	Once a week	Once a week	Once a week	4-11 times in the last year	Never or not in the last year	1-3 times a month	1-3 times a month	1-3 times a month	1-3 times in the last year	4-11 times in the last year	1-3 times in the last year	Male	71	Post-Graduate degree or qualification (Including Higher Degrees e.g. MA, PhD, PGCE, Professional qualifications e.g. teaching, nursing, accountancy or equivalents)	Somewhat like	Never or not in the last year	4-11 times in the last year	175.26	82	26.6961	Between L25000 and L39999	Swap Health	0	0	12	3	1	2508	3249	56	126.6	10.1	3205	48	133.6	11.025	-44	-8	7	0.925
cgzj1367	Responsible for all or most of the food/grocery shopping	1-3 times a month	1-3 times a month	1-3 times a month	4-11 times in the last year	1-3 times a month	1-3 times in the last year	Once a week	1-3 times in the last year	1-3 times in the last year	Once a week	1-3 times in the last year	Once a week	Male	56	Bachelor's degree (Including BA, BSc, NVQ Level 4-5, HNC, HND, RSA Higher Diploma, BTEC Higher level or equivalents)	Very strongly like	4-11 times in the last year	At least once a week	175	70	22.8571	Between L15500 and L24999	Swap Social norm	0	1	15	1	0	2279	4973	51	98.1	10.275	4973	51	98.1	10.275	0	0	0	0
chje8435	Responsible for all or most of the food/grocery shopping	1-3 times a month	1-3 times a month	Once a week	4-11 times in the last year	Once a week	1-3 times a month	1-3 times a month	4-11 times in the last year	1-3 times a month	1-3 times a month	1-3 times in the last year	1-3 times a month	Male	48	5 or more GCSE's or 1 A-level (Including 5+ GCSEs (Grades A*-C),1 A Level/ 2-3 AS Levels, NVQ level 2, Intermediate GNVQ, City and Guilds Craft, BTEC First/General Diploma, RSA Diploma, Apprenticeship or equivalents)	Somewhat like	Never or not in the last year	4-11 times in the last year	175.26	74.35	24.2056	More than L40000	Swap Health	0	0	12	1	0	2705	2756	29	62.3	10.15	2756	29	62.3	10.15	0	0	0	0
chzr6408	Responsible for all or most of the food/grocery shopping	2-4 times a week	Once a week	Once a week	1-3 times a month	Once a week	Once a week	1-3 times a month	1-3 times a month	4-11 times in the last year	Once a week	1-3 times a month	Once a week	Female	51	Bachelor's degree (Including BA, BSc, NVQ Level 4-5, HNC, HND, RSA Higher Diploma, BTEC Higher level or equivalents)	Somewhat like	Never or not in the last year	4-11 times in the last year	172.72	80.7	27.0513	Between L25000 and L39999	Swap Cost	1	0	12	1	0	3011	3138	46	175.1	10.525	3138	46	175.1	10.525	0	0	0	0
cixe6335	Responsible for all or most of the food/grocery shopping	Once a week	1-3 times in the last year	1-3 times a month	1-3 times a month	1-3 times a month	1-3 times a month	2-4 times a week	Once a week	1-3 times a month	1-3 times a month	1-3 times a month	1-3 times a month	Female	39	Bachelor's degree (Including BA, BSc, NVQ Level 4-5, HNC, HND, RSA Higher Diploma, BTEC Higher level or equivalents)	Very strongly like	1-3 times in the last year	1-3 times a month	170.18	105	36.2554	More than L40000	Swap Social norm	0	1	12	4	1	2429	2770	30	79.5	6.375	2693	28	69.6	6.55	-77	-2	-9.9	0.175
cjsr6199	Responsible for all or most of the food/grocery shopping	Once a week	4-11 times in the last year	Once a week	1-3 times a month	1-3 times a month	4-11 times in the last year	4-11 times in the last year	1-3 times a month	1-3 times a month	Once a week	Once a week	2-4 times a week	Female	24	Bachelor's degree (Including BA, BSc, NVQ Level 4-5, HNC, HND, RSA Higher Diploma, BTEC Higher level or equivalents)	Somewhat like	1-3 times a month	4-11 times in the last year	180.34	102.5	31.5166	Between L25000 and L39999	Swap Social norm	0	1	13	2	2	3898	4067	55	200.5	10.125	3898	53	189.9	10.825	-169	-2	-10.6	0.7
cjub4469	Responsible for all or most of the food/grocery shopping	Once a week	1-3 times in the last year	1-3 times a month	Once a week	Once a week	1-3 times in the last year	1-3 times a month	4-11 times in the last year	1-3 times a month	1-3 times a month	Never or not in the last year	1-3 times in the last year	Female	41	Up to 4 GCSE's (Including 1-4 O Levels/CSE/GCSEs (any grades), Foundation Diploma, NVQ level 1, Foundation GNVQ or equivalents)	Strongly like	1-3 times in the last year	4-11 times in the last year	170.18	99.3	34.2872	Less than L15500	Swap Cost	1	0	12	4	1	3846	4369	70	151.2	10.95	4338	71	138.6	10.65	-31	1	-12.6	-0.3
ckqf6017	Responsible for all or most of the food/grocery shopping	1-3 times in the last year	1-3 times in the last year	1-3 times a month	1-3 times a month	1-3 times a month	4-11 times in the last year	1-3 times in the last year	1-3 times a month	1-3 times a month	Once a week	1-3 times in the last year	2-4 times a week	Male	50	Up to 4 GCSE's (Including 1-4 O Levels/CSE/GCSEs (any grades), Foundation Diploma, NVQ level 1, Foundation GNVQ or equivalents)	Somewhat like	1-3 times in the last year	At least once a week	162.56	67	25.3541	Between L25000 and L39999	Swap Cost	1	0	12	7	0	2725	3298	51	59.3	9.9	3298	51	59.3	9.9	0	0	0	0
cktr8188	Responsible for about half of the food/grocery shopping	2-4 times a week	1-3 times a month	4-11 times in the last year	1-3 times in the last year	4-11 times in the last year	Once a week	Once a week	1-3 times in the last year	4-11 times in the last year	1-3 times a month	1-3 times in the last year	1-3 times in the last year	Male	67	Post-Graduate degree or qualification (Including Higher Degrees e.g. MA, PhD, PGCE, Professional qualifications e.g. teaching, nursing, accountancy or equivalents)	Strongly like	Never or not in the last year	4-11 times in the last year	172.72	72.55	24.3194	More than L40000	Swap Cost	1	0	12	4	1	3459	4279	97	149.8	9.85	4239	93	149.8	10.1	-40	-4	0	0.25
clbh3390	Responsible for all or most of the food/grocery shopping	Once a week	1-3 times a month	1-3 times a month	1-3 times a month	1-3 times in the last year	1-3 times in the last year	1-3 times a month	4-11 times in the last year	1-3 times in the last year	2-4 times a week	Never or not in the last year	2-4 times a week	Female	44	5 or more GCSE's or 1 A-level (Including 5+ GCSEs (Grades A*-C),1 A Level/ 2-3 AS Levels, NVQ level 2, Intermediate GNVQ, City and Guilds Craft, BTEC First/General Diploma, RSA Diploma, Apprenticeship or equivalents)	Somewhat like	4-11 times in the last year	4-11 times in the last year	164	77.1	28.666	Less than L15500	Swap Health	0	0	11	3	0	2709	3056	50	73.5	9.15	3056	50	73.5	9.15	0	0	0	0
clqs7561	Responsible for about half of the food/grocery shopping	1-3 times a month	Never or not in the last year	1-3 times a month	1-3 times a month	1-3 times a month	1-3 times a month	1-3 times a month	1-3 times a month	1-3 times a month	1-3 times a month	1-3 times a month	1-3 times a month	Female	21	5 or more GCSE's or 1 A-level (Including 5+ GCSEs (Grades A*-C),1 A Level/ 2-3 AS Levels, NVQ level 2, Intermediate GNVQ, City and Guilds Craft, BTEC First/General Diploma, RSA Diploma, Apprenticeship or equivalents)	Strongly like	4-11 times in the last year	1-3 times in the last year	157.48	74.8	30.1614	Between L15500 and L24999	Swap Health	0	0	12	3	0	3358	3539	62	119.7	11.125	3539	62	119.7	11.125	0	0	0	0
cmjs7243	Responsible for all or most of the food/grocery shopping	1-3 times a month	4-11 times in the last year	4-11 times in the last year	1-3 times in the last year	Never or not in the last year	4-11 times in the last year	Once a week	4-11 times in the last year	4-11 times in the last year	4-11 times in the last year	Never or not in the last year	1-3 times in the last year	Female	67	Bachelor's degree (Including BA, BSc, NVQ Level 4-5, HNC, HND, RSA Higher Diploma, BTEC Higher level or equivalents)	Indifferent	Never or not in the last year	1-3 times in the last year	160.02	66.2	25.8529	Between L25000 and L39999	Swap Cost	1	0	10	4	0	2040	2745	39	97.5	7.5	2745	39	97.5	7.5	0	0	0	0
cncg6480	Responsible for all or most of the food/grocery shopping	4-11 times in the last year	1-3 times in the last year	1-3 times in the last year	4-11 times in the last year	4-11 times in the last year	4-11 times in the last year	Never or not in the last year	Never or not in the last year	4-11 times in the last year	1-3 times a month	1-3 times in the last year	1-3 times a month	Male	38	2 or more A-levels (Including 2+ A Levels, 4+ AS Levels, NVQ Level 3, Advanced GNVQ, City and Guilds Advanced Craft, ONC, OND, BTEC National, RSA Advanced Diploma or equivalents)	Strongly like	1-3 times a month	1-3 times a month	170.18	63	21.7532	Less than L15500	Swap Cost	1	0	12	4	2	2864	3701	56	222.5	8.5	3520	45	240.1	7.725	-181	-11	17.6	-0.775
cnhz2120	Responsible for about half of the food/grocery shopping	Once a week	Never or not in the last year	1-3 times in the last year	1-3 times in the last year	2-4 times a week	4-11 times in the last year	Once a week	4-11 times in the last year	4-11 times in the last year	Once a week	4-11 times in the last year	1-3 times a month	Female	20	5 or more GCSE's or 1 A-level (Including 5+ GCSEs (Grades A*-C),1 A Level/ 2-3 AS Levels, NVQ level 2, Intermediate GNVQ, City and Guilds Craft, BTEC First/General Diploma, RSA Diploma, Apprenticeship or equivalents)	Very strongly like	1-3 times in the last year	4-11 times in the last year	155	45	18.7305	Less than L15500	Swap Social norm	0	1	12	2	0	3462	4498	64	96.8	14.25	4498	64	96.8	14.25	0	0	0	0
cnos9034	Responsible for all or most of the food/grocery shopping	1-3 times a month	1-3 times a month	Once a week	1-3 times a month	1-3 times a month	Once a week	1-3 times a month	1-3 times a month	1-3 times a month	Once a week	Once a week	1-3 times a month	Female	33	Up to 4 GCSE's (Including 1-4 O Levels/CSE/GCSEs (any grades), Foundation Diploma, NVQ level 1, Foundation GNVQ or equivalents)	Indifferent	Never or not in the last year	4-11 times in the last year	154.94	49.4	20.5778	More than L40000	Swap Social norm	0	1	12	3	0	3008	4151	99	189	10.475	4151	99	189	10.475	0	0	0	0
cpxy0582	Responsible for all or most of the food/grocery shopping	2-4 times a week	Once a week	2-4 times a week	Once a week	Once a week	Once a week	Once a week	Once a week	2-4 times a week	Once a week	Once a week	Once a week	Female	53	Post-Graduate degree or qualification (Including Higher Degrees e.g. MA, PhD, PGCE, Professional qualifications e.g. teaching, nursing, accountancy or equivalents)	Somewhat like	1-3 times a month	1-3 times a month	162.56	98.4	37.2364	Between L25000 and L39999	Swap Cost	1	0	14	2	0	3488	3778	69	132.2	7.625	3778	69	132.2	7.625	0	0	0	0
crwd7458	Responsible for about half of the food/grocery shopping	Once a week	4-11 times in the last year	1-3 times in the last year	1-3 times a month	1-3 times a month	Once a week	1-3 times a month	1-3 times a month	Once a week	Once a week	Once a week	1-3 times a month	Male	30	Up to 4 GCSE's (Including 1-4 O Levels/CSE/GCSEs (any grades), Foundation Diploma, NVQ level 1, Foundation GNVQ or equivalents)	Strongly like	1-3 times in the last year	1-3 times a month	180.34	76.65	23.5683	More than L40000	Swap Social norm	0	1	12	3	1	2869	4661	93	228.6	7.9	4461	92	226.6	8.9	-200	-1	-2	1
csms5078	Responsible for all or most of the food/grocery shopping	1-3 times a month	4-11 times in the last year	1-3 times a month	1-3 times a month	1-3 times a month	1-3 times in the last year	4-11 times in the last year	Never or not in the last year	4-11 times in the last year	1-3 times a month	Never or not in the last year	1-3 times in the last year	Male	56	2 or more A-levels (Including 2+ A Levels, 4+ AS Levels, NVQ Level 3, Advanced GNVQ, City and Guilds Advanced Craft, ONC, OND, BTEC National, RSA Advanced Diploma or equivalents)	Strongly like	1-3 times in the last year	4-11 times in the last year	182	76	22.9441	Between L25000 and L39999	Swap Cost	1	0	12	5	0	3655	4123	96	80.2	8.325	4123	96	80.2	8.325	0	0	0	0
cunc4810	Responsible for all or most of the food/grocery shopping	Once a week	1-3 times a month	4-11 times in the last year	Once a week	1-3 times a month	1-3 times a month	Once a week	Once a week	4-11 times in the last year	Once a week	Once a week	Once a week	Female	44	5 or more GCSE's or 1 A-level (Including 5+ GCSEs (Grades A*-C),1 A Level/ 2-3 AS Levels, NVQ level 2, Intermediate GNVQ, City and Guilds Craft, BTEC First/General Diploma, RSA Diploma, Apprenticeship or equivalents)	Strongly like	Never or not in the last year	4-11 times in the last year	165.1	59.85	21.9568	More than L40000	Swap Health	0	0	12	4	1	2988	3406	75	118.6	10.825	3323	66	117.7	10.85	-83	-9	-0.9	0.025
cvne9612	Responsible for all or most of the food/grocery shopping	2-4 times a week	1-3 times a month	Once a week	1-3 times in the last year	4-11 times in the last year	4-11 times in the last year	1-3 times a month	4-11 times in the last year	1-3 times a month	Once a week	1-3 times a month	1-3 times in the last year	Male	55	Bachelor's degree (Including BA, BSc, NVQ Level 4-5, HNC, HND, RSA Higher Diploma, BTEC Higher level or equivalents)	Somewhat dislike	1-3 times a month	1-3 times a month	177.8	75.25	23.8036	Between L25000 and L39999	Swap Health	0	0	12	4	0	3094	3369	70	122.9	9.55	3369	70	122.9	9.55	0	0	0	0
cwjz4426	Responsible for all or most of the food/grocery shopping	2-4 times a week	Once a week	Once a week	4-11 times in the last year	1-3 times a month	1-3 times a month	4-11 times in the last year	1-3 times a month	Once a week	4-11 times in the last year	Once a week	Never or not in the last year	Female	43	Post-Graduate degree or qualification (Including Higher Degrees e.g. MA, PhD, PGCE, Professional qualifications e.g. teaching, nursing, accountancy or equivalents)	Very strongly like	Never or not in the last year	1-3 times a month	154.94	62.1	25.8681	More than L40000	Swap Cost	1	0	12	1	1	2670	2747	51	93.3	8	2670	49	93.4	7.95	-77	-2	0.1	-0.05
cxog1258	Responsible for all or most of the food/grocery shopping	Once a week	Once a week	Once a week	Once a week	Once a week	Once a week	Once a week	1-3 times a month	1-3 times a month	Once a week	Once a week	Once a week	Male	55	Bachelor's degree (Including BA, BSc, NVQ Level 4-5, HNC, HND, RSA Higher Diploma, BTEC Higher level or equivalents)	Somewhat like	4-11 times in the last year	At least once a week	162	68	25.9107	Between L25000 and L39999	Swap Health	0	0	12	4	0	2892	4179	72	143.4	11.25	4179	72	143.4	11.25	0	0	0	0
cyhj2642	Responsible for all or most of the food/grocery shopping	Once a week	4-11 times in the last year	1-3 times a month	4-11 times in the last year	1-3 times a month	1-3 times a month	Never or not in the last year	1-3 times in the last year	Never or not in the last year	4-11 times in the last year	4-11 times in the last year	4-11 times in the last year	Male	66	Bachelor's degree (Including BA, BSc, NVQ Level 4-5, HNC, HND, RSA Higher Diploma, BTEC Higher level or equivalents)	Somewhat dislike	Never or not in the last year	At least once a week	175.26	94.3	30.7005	Less than L15500	Swap Social norm	0	1	13	4	0	3298	3627	82	116.7	8.6	3627	82	116.7	8.6	0	0	0	0
czfh0313	Responsible for about half of the food/grocery shopping	Once a week	1-3 times a month	1-3 times a month	Once a week	1-3 times a month	4-11 times in the last year	Once a week	1-3 times a month	1-3 times a month	4-11 times in the last year	4-11 times in the last year	1-3 times a month	Male	64	Post-Graduate degree or qualification (Including Higher Degrees e.g. MA, PhD, PGCE, Professional qualifications e.g. teaching, nursing, accountancy or equivalents)	Somewhat dislike	1-3 times in the last year	1-3 times a month	180.34	89.8	27.6116	More than L40000	Swap Health	0	0	11	1	0	3300	3985	79	116.8	10.4	3985	79	116.8	10.4	0	0	0	0
dahf8884	Responsible for about half of the food/grocery shopping	Once a week	4-11 times in the last year	Once a week	4-11 times in the last year	Once a week	Once a week	Once a week	4-11 times in the last year	1-3 times in the last year	4-11 times in the last year	Never or not in the last year	1-3 times a month	Male	60	Bachelor's degree (Including BA, BSc, NVQ Level 4-5, HNC, HND, RSA Higher Diploma, BTEC Higher level or equivalents)	Somewhat like	Never or not in the last year	1-3 times a month	185.42	97.5	28.359	More than L40000	Swap Social norm	0	1	13	1	0	3087	4426	100	179	11.65	4426	100	179	11.65	0	0	0	0
dazj7279	Responsible for all or most of the food/grocery shopping	1-3 times a month	1-3 times in the last year	1-3 times a month	1-3 times a month	1-3 times a month	1-3 times a month	1-3 times a month	1-3 times a month	1-3 times a month	1-3 times a month	1-3 times a month	1-3 times a month	Female	39	Bachelor's degree (Including BA, BSc, NVQ Level 4-5, HNC, HND, RSA Higher Diploma, BTEC Higher level or equivalents)	Strongly like	1-3 times in the last year	4-11 times in the last year	167.64	108.4	38.5722	Less than L15500	Swap Health	0	0	12	3	0	3094	3433	49	95.1	10	3433	49	95.1	10	0	0	0	0
dblr1946	Responsible for all or most of the food/grocery shopping	2-4 times a week	1-3 times in the last year	4-11 times in the last year	2-4 times a week	2-4 times a week	4-11 times in the last year	Once a week	1-3 times a month	4-11 times in the last year	1-3 times a month	1-3 times in the last year	Once a week	Female	31	Post-Graduate degree or qualification (Including Higher Degrees e.g. MA, PhD, PGCE, Professional qualifications e.g. teaching, nursing, accountancy or equivalents)	Somewhat like	4-11 times in the last year	4-11 times in the last year	160	83	32.4219	Between L15500 and L24999	Swap Social norm	0	1	12	3	0	3202	4018	69	222.5	10.725	4018	69	222.5	10.725	0	0	0	0
dbxn1353	Responsible for all or most of the food/grocery shopping	2-4 times a week	Once a week	Once a week	1-3 times a month	1-3 times a month	Once a week	Once a week	Once a week	1-3 times a month	Once a week	Once a week	2-4 times a week	Female	58	5 or more GCSE's or 1 A-level (Including 5+ GCSEs (Grades A*-C),1 A Level/ 2-3 AS Levels, NVQ level 2, Intermediate GNVQ, City and Guilds Craft, BTEC First/General Diploma, RSA Diploma, Apprenticeship or equivalents)	Strongly like	Never or not in the last year	1-3 times in the last year	157.48	63.95	25.7863	Between L15500 and L24999	Swap Health	0	0	12	2	1	3292	3463	70	109.4	10.1	3343	63	132.9	9.1	-120	-7	23.5	-1
dcth6158	Responsible for all or most of the food/grocery shopping	2-4 times a week	1-3 times a month	Once a week	Once a week	Once a week	Once a week	Once a week	Once a week	Once a week	Once a week	Once a week	Once a week	Female	36	2 or more A-levels (Including 2+ A Levels, 4+ AS Levels, NVQ Level 3, Advanced GNVQ, City and Guilds Advanced Craft, ONC, OND, BTEC National, RSA Advanced Diploma or equivalents)	Somewhat like	1-3 times in the last year	4-11 times in the last year	167.64	89.8	31.9537	Between L25000 and L39999	Swap Cost	1	0	12	9	0	3175	3608	54	59.6	10.45	3608	54	59.6	10.45	0	0	0	0
ddob1052	Responsible for all or most of the food/grocery shopping	2-4 times a week	Once a week	Once a week	Once a week	Once a week	Once a week	1-3 times a month	1-3 times a month	1-3 times a month	Once a week	Once a week	2-4 times a week	Female	51	2 or more A-levels (Including 2+ A Levels, 4+ AS Levels, NVQ Level 3, Advanced GNVQ, City and Guilds Advanced Craft, ONC, OND, BTEC National, RSA Advanced Diploma or equivalents)	Strongly like	1-3 times in the last year	4-11 times in the last year	162.56	76.65	29.0058	Less than L15500	Swap Health	0	0	11	3	0	3124	3298	58	87.2	14.475	3298	58	87.2	14.475	0	0	0	0
dfjv6867	Responsible for all or most of the food/grocery shopping	Once a week	4-11 times in the last year	4-11 times in the last year	Once a week	Once a week	Once a week	Once a week	Once a week	Once a week	Once a week	Once a week	Once a week	Male	42	5 or more GCSE's or 1 A-level (Including 5+ GCSEs (Grades A*-C),1 A Level/ 2-3 AS Levels, NVQ level 2, Intermediate GNVQ, City and Guilds Craft, BTEC First/General Diploma, RSA Diploma, Apprenticeship or equivalents)	Very strongly like	1-3 times in the last year	1-3 times in the last year	170.18	60.75	20.9763	Between L15500 and L24999	Swap Health	0	0	12	4	0	3246	3401	61	167.7	10.05	3401	61	167.7	10.05	0	0	0	0
dfnx1186	Responsible for all or most of the food/grocery shopping	4-11 times in the last year	4-11 times in the last year	1-3 times a month	4-11 times in the last year	4-11 times in the last year	4-11 times in the last year	1-3 times a month	1-3 times in the last year	4-11 times in the last year	1-3 times a month	2-4 times a week	2-4 times a week	Male	35	2 or more A-levels (Including 2+ A Levels, 4+ AS Levels, NVQ Level 3, Advanced GNVQ, City and Guilds Advanced Craft, ONC, OND, BTEC National, RSA Advanced Diploma or equivalents)	Somewhat dislike	1-3 times in the last year	1-3 times a month	185.42	86.6	25.1886	Less than L15500	Swap Cost	1	0	12	3	0	3290	3608	85	102.5	11.175	3608	85	102.5	11.175	0	0	0	0
dfpb3052	Responsible for all or most of the food/grocery shopping	2-4 times a week	Once a week	1-3 times a month	Once a week	Once a week	Once a week	Once a week	Once a week	Once a week	Once a week	Once a week	Once a week	Female	20	2 or more A-levels (Including 2+ A Levels, 4+ AS Levels, NVQ Level 3, Advanced GNVQ, City and Guilds Advanced Craft, ONC, OND, BTEC National, RSA Advanced Diploma or equivalents)	Strongly like	1-3 times in the last year	1-3 times a month	177.8	68.9	21.7949	Between L25000 and L39999	Swap Health	0	0	12	4	0	3183	3529	52	126.4	8.35	3529	52	126.4	8.35	0	0	0	0
dfpv7658	Responsible for all or most of the food/grocery shopping	2-4 times a week	Once a week	Once a week	Once a week	Once a week	Once a week	Once a week	1-3 times a month	Once a week	2-4 times a week	1-3 times a month	5 or more times a week	Female	77	None	Somewhat like	Never or not in the last year	1-3 times in the last year	162.56	98.4	37.2364	Between L25000 and L39999	Swap Cost	1	0	12	3	0	3048	3437	57	132.7	7.725	3437	57	132.7	7.725	0	0	0	0
dgpy2359	Responsible for all or most of the food/grocery shopping	2-4 times a week	2-4 times a week	2-4 times a week	2-4 times a week	2-4 times a week	5 or more times a week	Once a week	2-4 times a week	2-4 times a week	5 or more times a week	2-4 times a week	5 or more times a week	Male	57	2 or more A-levels (Including 2+ A Levels, 4+ AS Levels, NVQ Level 3, Advanced GNVQ, City and Guilds Advanced Craft, ONC, OND, BTEC National, RSA Advanced Diploma or equivalents)	Somewhat like	4-11 times in the last year	1-3 times in the last year	190.5	97.05	26.7427	More than L40000	Swap Health	0	0	12	1	0	4087	4128	85	125.8	9	4128	85	125.8	9	0	0	0	0
dgxm7914	Responsible for about half of the food/grocery shopping	2-4 times a week	1-3 times a month	Once a week	1-3 times a month	Once a week	4-11 times in the last year	1-3 times a month	Once a week	1-3 times in the last year	2-4 times a week	1-3 times a month	2-4 times a week	Male	27	Bachelor's degree (Including BA, BSc, NVQ Level 4-5, HNC, HND, RSA Higher Diploma, BTEC Higher level or equivalents)	Somewhat like	4-11 times in the last year	1-3 times a month	190.5	105.65	29.1125	Between L25000 and L39999	Swap Social norm	0	1	12	4	0	3251	3594	62	125.9	7.3	3594	62	125.9	7.3	0	0	0	0
dhbf5127	Responsible for all or most of the food/grocery shopping	Once a week	Never or not in the last year	Once a week	1-3 times in the last year	1-3 times in the last year	Once a week	Once a week	Once a week	4-11 times in the last year	Once a week	1-3 times a month	Once a week	Male	43	5 or more GCSE's or 1 A-level (Including 5+ GCSEs (Grades A*-C),1 A Level/ 2-3 AS Levels, NVQ level 2, Intermediate GNVQ, City and Guilds Craft, BTEC First/General Diploma, RSA Diploma, Apprenticeship or equivalents)	Very strongly like	Never or not in the last year	At least once a week	170.18	77.1	26.6218	Less than L15500	Swap Social norm	0	1	12	3	0	3328	3856	32	92.9	13.5	3856	32	92.9	13.5	0	0	0	0
dhdo3497	Responsible for about half of the food/grocery shopping	Once a week	1-3 times a month	Once a week	1-3 times a month	1-3 times a month	Once a week	Once a week	4-11 times in the last year	1-3 times a month	1-3 times a month	Never or not in the last year	1-3 times a month	Male	73	Bachelor's degree (Including BA, BSc, NVQ Level 4-5, HNC, HND, RSA Higher Diploma, BTEC Higher level or equivalents)	Indifferent	Never or not in the last year	1-3 times a month	185.42	96	27.9227	More than L40000	Swap Health	0	0	12	4	0	2731	3141	52	112	7.95	3141	52	112	7.95	0	0	0	0
dhgs5363	Responsible for all or most of the food/grocery shopping	2-4 times a week	1-3 times in the last year	Once a week	1-3 times a month	4-11 times in the last year	1-3 times in the last year	Once a week	4-11 times in the last year	Never or not in the last year	1-3 times a month	Never or not in the last year	1-3 times a month	Male	47	Post-Graduate degree or qualification (Including Higher Degrees e.g. MA, PhD, PGCE, Professional qualifications e.g. teaching, nursing, accountancy or equivalents)	Very strongly like	Never or not in the last year	1-3 times in the last year	167.64	64	22.7732	More than L40000	Swap Cost	1	0	12	3	1	2171	2781	33	128.2	9	2698	33	128.6	8.15	-83	0	0.4	-0.85
dhnl2277	Responsible for all or most of the food/grocery shopping	Once a week	Once a week	Once a week	4-11 times in the last year	4-11 times in the last year	1-3 times in the last year	4-11 times in the last year	1-3 times a month	Never or not in the last year	Once a week	4-11 times in the last year	Once a week	Male	27	Bachelor's degree (Including BA, BSc, NVQ Level 4-5, HNC, HND, RSA Higher Diploma, BTEC Higher level or equivalents)	Very strongly like	4-11 times in the last year	4-11 times in the last year	188	79	22.3517	Less than L15500	Swap Cost	1	0	11	4	3	2610	3066	44	156.4	7.55	2907	41	142.9	8.05	-159	-3	-13.5	0.5
dhva8832	Responsible for all or most of the food/grocery shopping	2-4 times a week	Once a week	Once a week	Once a week	2-4 times a week	Once a week	Once a week	1-3 times a month	Once a week	2-4 times a week	Once a week	2-4 times a week	Male	44	5 or more GCSE's or 1 A-level (Including 5+ GCSEs (Grades A*-C),1 A Level/ 2-3 AS Levels, NVQ level 2, Intermediate GNVQ, City and Guilds Craft, BTEC First/General Diploma, RSA Diploma, Apprenticeship or equivalents)	Somewhat like	Never or not in the last year	At least once a week	185.42	79.35	23.0799	More than L40000	Swap Social norm	0	1	12	4	0	3250	3443	53	210.8	8.175	3443	53	210.8	8.175	0	0	0	0
digz1414	Responsible for about half of the food/grocery shopping	2-4 times a week	4-11 times in the last year	Once a week	Once a week	Once a week	1-3 times a month	Once a week	Once a week	4-11 times in the last year	1-3 times a month	1-3 times a month	4-11 times in the last year	Male	52	Up to 4 GCSE's (Including 1-4 O Levels/CSE/GCSEs (any grades), Foundation Diploma, NVQ level 1, Foundation GNVQ or equivalents)	Indifferent	Never or not in the last year	1-3 times in the last year	177.8	89.8	28.4062	Between L25000 and L39999	Swap Cost	1	0	12	2	0	2971	3161	42	92.8	9.125	3161	42	92.8	9.125	0	0	0	0
diwj7784	Responsible for all or most of the food/grocery shopping	2-4 times a week	1-3 times a month	Once a week	Once a week	Once a week	Once a week	Once a week	1-3 times a month	1-3 times a month	Once a week	1-3 times a month	4-11 times in the last year	Male	79	Up to 4 GCSE's (Including 1-4 O Levels/CSE/GCSEs (any grades), Foundation Diploma, NVQ level 1, Foundation GNVQ or equivalents)	Indifferent	Never or not in the last year	4-11 times in the last year	180.34	94.3	28.9953	Between L25000 and L39999	Swap Social norm	0	1	12	3	1	2595	3555	58	183.9	5.35	3505	59	180.9	6.275	-50	1	-3	0.925
diyd2808	Responsible for about half of the food/grocery shopping	Once a week	1-3 times a month	1-3 times a month	Once a week	1-3 times a month	1-3 times a month	1-3 times a month	1-3 times in the last year	1-3 times in the last year	Once a week	Never or not in the last year	1-3 times a month	Female	53	Bachelor's degree (Including BA, BSc, NVQ Level 4-5, HNC, HND, RSA Higher Diploma, BTEC Higher level or equivalents)	Indifferent	Never or not in the last year	4-11 times in the last year	160.02	70.75	27.6298	More than L40000	Swap Health	0	0	11	4	0	2614	2915	40	70.3	9.15	2915	40	70.3	9.15	0	0	0	0
djev1537	Responsible for about half of the food/grocery shopping	2-4 times a week	2-4 times a week	Once a week	Once a week	Once a week	2-4 times a week	1-3 times a month	1-3 times in the last year	Once a week	2-4 times a week	4-11 times in the last year	2-4 times a week	Male	65	2 or more A-levels (Including 2+ A Levels, 4+ AS Levels, NVQ Level 3, Advanced GNVQ, City and Guilds Advanced Craft, ONC, OND, BTEC National, RSA Advanced Diploma or equivalents)	Strongly like	Never or not in the last year	1-3 times a month	177.8	102.5	32.4235	More than L40000	Swap Cost	1	0	12	3	0	2815	3350	54	180.9	8.275	3350	54	180.9	8.275	0	0	0	0
djrb8787	Responsible for about half of the food/grocery shopping	2-4 times a week	Once a week	2-4 times a week	1-3 times a month	Once a week	Once a week	2-4 times a week	Once a week	Once a week	2-4 times a week	2-4 times a week	2-4 times a week	Male	36	Bachelor's degree (Including BA, BSc, NVQ Level 4-5, HNC, HND, RSA Higher Diploma, BTEC Higher level or equivalents)	Somewhat dislike	Never or not in the last year	4-11 times in the last year	193.04	98.4	26.4059	More than L40000	Swap Health	0	0	12	1	0	3484	3925	73	178.5	12.7	3925	73	178.5	12.7	0	0	0	0
dkcy4712	Responsible for all or most of the food/grocery shopping	2-4 times a week	1-3 times a month	Once a week	Once a week	Once a week	2-4 times a week	Once a week	1-3 times a month	Once a week	2-4 times a week	2-4 times a week	Once a week	Male	41	Bachelor's degree (Including BA, BSc, NVQ Level 4-5, HNC, HND, RSA Higher Diploma, BTEC Higher level or equivalents)	Strongly like	4-11 times in the last year	1-3 times a month	182	74	22.3403	Between L25000 and L39999	Swap Health	0	0	11	1	0	1609	1659	20	64.6	5.35	1659	20	64.6	5.35	0	0	0	0
dkzx9493	Responsible for about half of the food/grocery shopping	Once a week	Once a week	2-4 times a week	1-3 times a month	1-3 times a month	1-3 times a month	Once a week	Once a week	1-3 times in the last year	1-3 times a month	Once a week	Once a week	Female	31	Bachelor's degree (Including BA, BSc, NVQ Level 4-5, HNC, HND, RSA Higher Diploma, BTEC Higher level or equivalents)	Indifferent	4-11 times in the last year	At least once a week	160	60	23.4375	More than L40000	Swap Social norm	0	1	12	5	0	3088	3755	78	112.8	8.55	3755	78	112.8	8.55	0	0	0	0
dmqu7208	Responsible for all or most of the food/grocery shopping	Once a week	4-11 times in the last year	Once a week	1-3 times a month	1-3 times a month	4-11 times in the last year	1-3 times a month	4-11 times in the last year	Never or not in the last year	1-3 times in the last year	1-3 times in the last year	Never or not in the last year	Female	71	Bachelor's degree (Including BA, BSc, NVQ Level 4-5, HNC, HND, RSA Higher Diploma, BTEC Higher level or equivalents)	Somewhat like	Never or not in the last year	4-11 times in the last year	154.94	78.9	32.8662	Between L15500 and L24999	Swap Social norm	0	1	11	4	0	2133	2914	65	61.1	9.175	2914	65	61.1	9.175	0	0	0	0
dohi7817	Responsible for all or most of the food/grocery shopping	1-3 times in the last year	1-3 times in the last year	4-11 times in the last year	1-3 times in the last year	1-3 times a month	4-11 times in the last year	1-3 times a month	1-3 times a month	1-3 times in the last year	Once a week	Never or not in the last year	4-11 times in the last year	Female	65	Bachelor's degree (Including BA, BSc, NVQ Level 4-5, HNC, HND, RSA Higher Diploma, BTEC Higher level or equivalents)	Very strongly dislike	4-11 times in the last year	4-11 times in the last year	175.26	71.65	23.3266	Between L25000 and L39999	Swap Social norm	0	1	12	5	0	2992	3581	57	134.6	23.75	3581	57	134.6	23.75	0	0	0	0
dozp0903	Responsible for all or most of the food/grocery shopping	Once a week	Never or not in the last year	Once a week	1-3 times a month	1-3 times a month	Once a week	1-3 times a month	1-3 times a month	4-11 times in the last year	Once a week	Never or not in the last year	4-11 times in the last year	Male	66	Up to 4 GCSE's (Including 1-4 O Levels/CSE/GCSEs (any grades), Foundation Diploma, NVQ level 1, Foundation GNVQ or equivalents)	Somewhat like	1-3 times in the last year	4-11 times in the last year	172.72	78.45	26.2971	Between L15500 and L24999	Swap Social norm	0	1	11	3	0	3103	3314	49	182.2	10.575	3314	49	182.2	10.575	0	0	0	0
drie8105	Responsible for all or most of the food/grocery shopping	Once a week	1-3 times a month	1-3 times a month	1-3 times a month	Once a week	Once a week	Once a week	Never or not in the last year	Never or not in the last year	1-3 times a month	1-3 times a month	1-3 times a month	Female	71	Up to 4 GCSE's (Including 1-4 O Levels/CSE/GCSEs (any grades), Foundation Diploma, NVQ level 1, Foundation GNVQ or equivalents)	Somewhat dislike	Never or not in the last year	1-3 times a month	152.4	54.85	23.616	Less than L15500	Swap Health	0	0	13	5	0	2633	2968	43	85.6	8.3	2968	43	85.6	8.3	0	0	0	0
driz2701	Responsible for all or most of the food/grocery shopping	2-4 times a week	4-11 times in the last year	1-3 times a month	4-11 times in the last year	1-3 times a month	1-3 times a month	Once a week	1-3 times a month	1-3 times a month	1-3 times a month	1-3 times a month	1-3 times a month	Female	55	Bachelor's degree (Including BA, BSc, NVQ Level 4-5, HNC, HND, RSA Higher Diploma, BTEC Higher level or equivalents)	Somewhat like	4-11 times in the last year	4-11 times in the last year	167.64	64.85	23.0757	Between L25000 and L39999	Swap Cost	1	0	11	2	2	3317	3832	92	117.5	9.775	3737	89	117.8	10.775	-95	-3	0.3	1
dsgx4536	Responsible for all or most of the food/grocery shopping	Once a week	Once a week	Once a week	1-3 times a month	4-11 times in the last year	1-3 times in the last year	Once a week	4-11 times in the last year	4-11 times in the last year	Never or not in the last year	Once a week	Never or not in the last year	Male	78	Post-Graduate degree or qualification (Including Higher Degrees e.g. MA, PhD, PGCE, Professional qualifications e.g. teaching, nursing, accountancy or equivalents)	Somewhat like	Never or not in the last year	1-3 times in the last year	187.96	102.5	29.013	More than L40000	Swap Social norm	0	1	12	3	1	2591	2967	71	93.3	10.05	2790	53	102.9	9.9	-177	-18	9.6	-0.15
dtyg7279	Responsible for about half of the food/grocery shopping	2-4 times a week	1-3 times a month	2-4 times a week	1-3 times a month	2-4 times a week	1-3 times a month	Once a week	2-4 times a week	4-11 times in the last year	Once a week	1-3 times a month	1-3 times a month	Female	32	2 or more A-levels (Including 2+ A Levels, 4+ AS Levels, NVQ Level 3, Advanced GNVQ, City and Guilds Advanced Craft, ONC, OND, BTEC National, RSA Advanced Diploma or equivalents)	Somewhat like	1-3 times in the last year	4-11 times in the last year	162.56	97.05	36.7255	Between L25000 and L39999	Swap Social norm	0	1	12	7	0	3001	3934	75	169.4	11.475	3934	75	169.4	11.475	0	0	0	0
duzf0368	Responsible for all or most of the food/grocery shopping	2-4 times a week	4-11 times in the last year	4-11 times in the last year	2-4 times a week	2-4 times a week	2-4 times a week	1-3 times a month	Once a week	1-3 times in the last year	2-4 times a week	1-3 times in the last year	1-3 times a month	Female	50	Up to 4 GCSE's (Including 1-4 O Levels/CSE/GCSEs (any grades), Foundation Diploma, NVQ level 1, Foundation GNVQ or equivalents)	I didn't notice any alternatives being offered to me.	At least once a week	4-11 times in the last year	167.64	63	22.4174	Between L15500 and L24999	Swap Cost	1	0	12	1	0	3537	3580	69	188.4	12.225	3580	69	188.4	12.225	0	0	0	0
duzn2310	Responsible for all or most of the food/grocery shopping	1-3 times in the last year	1-3 times a month	1-3 times a month	1-3 times a month	4-11 times in the last year	Once a week	4-11 times in the last year	1-3 times a month	1-3 times in the last year	4-11 times in the last year	1-3 times a month	1-3 times a month	Male	59	2 or more A-levels (Including 2+ A Levels, 4+ AS Levels, NVQ Level 3, Advanced GNVQ, City and Guilds Advanced Craft, ONC, OND, BTEC National, RSA Advanced Diploma or equivalents)	Somewhat dislike	At least once a week	4-11 times in the last year	187.96	78.45	22.2056	Less than L15500	Swap Social norm	0	1	13	3	0	3706	4463	77	245.2	9.65	4463	77	245.2	9.65	0	0	0	0
dwiy9262	Responsible for all or most of the food/grocery shopping	Once a week	1-3 times a month	Once a week	Once a week	Once a week	4-11 times in the last year	Once a week	Once a week	Once a week	Once a week	Once a week	1-3 times a month	Female	41	Bachelor's degree (Including BA, BSc, NVQ Level 4-5, HNC, HND, RSA Higher Diploma, BTEC Higher level or equivalents)	Somewhat like	4-11 times in the last year	4-11 times in the last year	167.64	92.05	32.7543	More than L40000	Swap Social norm	0	1	12	3	0	3462	3680	62	78.2	7.775	3680	62	78.2	7.775	0	0	0	0
dwlx0889	Responsible for all or most of the food/grocery shopping	Once a week	1-3 times a month	1-3 times a month	4-11 times in the last year	Once a week	1-3 times in the last year	1-3 times a month	1-3 times a month	1-3 times a month	4-11 times in the last year	1-3 times a month	1-3 times a month	Female	38	Post-Graduate degree or qualification (Including Higher Degrees e.g. MA, PhD, PGCE, Professional qualifications e.g. teaching, nursing, accountancy or equivalents)	Strongly like	Never or not in the last year	4-11 times in the last year	160.02	95.7	37.3735	Between L15500 and L24999	Swap Health	0	0	12	2	1	3068	3168	53	76.2	11.975	3119	55	67.6	12.225	-49	2	-8.6	0.25
dxdq0375	Responsible for about half of the food/grocery shopping	Once a week	1-3 times in the last year	1-3 times a month	4-11 times in the last year	1-3 times a month	4-11 times in the last year	1-3 times a month	1-3 times a month	1-3 times in the last year	1-3 times a month	1-3 times a month	Once a week	Male	58	2 or more A-levels (Including 2+ A Levels, 4+ AS Levels, NVQ Level 3, Advanced GNVQ, City and Guilds Advanced Craft, ONC, OND, BTEC National, RSA Advanced Diploma or equivalents)	Somewhat dislike	Never or not in the last year	Never or not in the last year	172.72	83.45	27.9731	Between L25000 and L39999	Swap Social norm	0	1	12	2	0	3574	4297	55	219.6	11.75	4297	55	219.6	11.75	0	0	0	0
dyjs5867	Responsible for all or most of the food/grocery shopping	2-4 times a week	2-4 times a week	Once a week	1-3 times in the last year	1-3 times in the last year	Once a week	Once a week	1-3 times a month	1-3 times a month	1-3 times in the last year	1-3 times a month	4-11 times in the last year	Male	55	Bachelor's degree (Including BA, BSc, NVQ Level 4-5, HNC, HND, RSA Higher Diploma, BTEC Higher level or equivalents)	Somewhat dislike	1-3 times in the last year	1-3 times a month	172.72	70.3	23.5651	More than L40000	Swap Social norm	0	1	13	2	0	2525	3033	27	117.8	11.45	3033	27	117.8	11.45	0	0	0	0
eacv5196	Responsible for about half of the food/grocery shopping	Once a week	1-3 times in the last year	1-3 times in the last year	4-11 times in the last year	Once a week	Once a week	Once a week	1-3 times in the last year	1-3 times in the last year	Once a week	Once a week	1-3 times in the last year	Male	58	5 or more GCSE's or 1 A-level (Including 5+ GCSEs (Grades A*-C),1 A Level/ 2-3 AS Levels, NVQ level 2, Intermediate GNVQ, City and Guilds Craft, BTEC First/General Diploma, RSA Diploma, Apprenticeship or equivalents)	Somewhat like	At least once a week	1-3 times in the last year	167.64	75.25	26.7763	Less than L15500	Swap Health	0	0	12	3	1	3853	3997	67	112.5	8.75	3948	69	103.9	9	-49	2	-8.6	0.25
earc7665	Responsible for about half of the food/grocery shopping	2-4 times a week	1-3 times in the last year	Once a week	4-11 times in the last year	4-11 times in the last year	1-3 times a month	1-3 times a month	1-3 times a month	Once a week	1-3 times in the last year	Never or not in the last year	4-11 times in the last year	Female	54	2 or more A-levels (Including 2+ A Levels, 4+ AS Levels, NVQ Level 3, Advanced GNVQ, City and Guilds Advanced Craft, ONC, OND, BTEC National, RSA Advanced Diploma or equivalents)	Somewhat like	Never or not in the last year	4-11 times in the last year	150	51	22.6667	Between L15500 and L24999	Swap Cost	1	0	11	2	0	2603	2738	40	59.1	8.25	2738	40	59.1	8.25	0	0	0	0
edow5558	Responsible for all or most of the food/grocery shopping	Once a week	Never or not in the last year	1-3 times a month	1-3 times a month	4-11 times in the last year	1-3 times a month	4-11 times in the last year	Once a week	4-11 times in the last year	1-3 times a month	4-11 times in the last year	1-3 times a month	Female	35	Post-Graduate degree or qualification (Including Higher Degrees e.g. MA, PhD, PGCE, Professional qualifications e.g. teaching, nursing, accountancy or equivalents)	Very strongly dislike	4-11 times in the last year	4-11 times in the last year	125	63.95	40.928	More than L40000	Swap Cost	1	0	12	2	0	3099	3218	60	93.5	6.4	3218	60	93.5	6.4	0	0	0	0
efyd3181	Responsible for all or most of the food/grocery shopping	Once a week	1-3 times a month	Once a week	Once a week	1-3 times a month	2-4 times a week	2-4 times a week	2-4 times a week	Once a week	2-4 times a week	Once a week	Once a week	Male	20	2 or more A-levels (Including 2+ A Levels, 4+ AS Levels, NVQ Level 3, Advanced GNVQ, City and Guilds Advanced Craft, ONC, OND, BTEC National, RSA Advanced Diploma or equivalents)	Very strongly dislike	1-3 times in the last year	At least once a week	176	77	24.858	More than L40000	Swap Cost	1	0	12	4	0	3387	3820	89	86.8	13.575	3820	89	86.8	13.575	0	0	0	0
ehhb9688	Responsible for all or most of the food/grocery shopping	2-4 times a week	4-11 times in the last year	4-11 times in the last year	Once a week	4-11 times in the last year	Once a week	Once a week	4-11 times in the last year	1-3 times in the last year	1-3 times a month	1-3 times a month	1-3 times a month	Female	53	Up to 4 GCSE's (Including 1-4 O Levels/CSE/GCSEs (any grades), Foundation Diploma, NVQ level 1, Foundation GNVQ or equivalents)	Somewhat dislike	At least once a week	1-3 times a month	170.18	78	26.9326	Between L15500 and L24999	Swap Health	0	0	12	4	0	3332	3752	89	136.2	9.125	3752	89	136.2	9.125	0	0	0	0
eixv2602	Responsible for all or most of the food/grocery shopping	Once a week	4-11 times in the last year	Once a week	1-3 times a month	1-3 times a month	Once a week	1-3 times a month	4-11 times in the last year	1-3 times a month	4-11 times in the last year	4-11 times in the last year	1-3 times in the last year	Female	69	5 or more GCSE's or 1 A-level (Including 5+ GCSEs (Grades A*-C),1 A Level/ 2-3 AS Levels, NVQ level 2, Intermediate GNVQ, City and Guilds Craft, BTEC First/General Diploma, RSA Diploma, Apprenticeship or equivalents)	Somewhat like	Never or not in the last year	4-11 times in the last year	154.94	56.65	23.5979	Between L15500 and L24999	Swap Cost	1	0	12	3	0	3036	3175	61	115.8	7.7	3175	61	115.8	7.7	0	0	0	0
ejyu5691	Responsible for all or most of the food/grocery shopping	Once a week	Once a week	Once a week	4-11 times in the last year	4-11 times in the last year	Once a week	Once a week	Once a week	Once a week	1-3 times a month	1-3 times in the last year	Once a week	Male	41	Up to 4 GCSE's (Including 1-4 O Levels/CSE/GCSEs (any grades), Foundation Diploma, NVQ level 1, Foundation GNVQ or equivalents)	Strongly like	At least once a week	1-3 times a month	177.8	91.6	28.9756	More than L40000	Swap Health	0	0	12	1	0	3377	3492	68	155	7.725	3492	68	155	7.725	0	0	0	0
ekml1694	Responsible for all or most of the food/grocery shopping	1-3 times in the last year	4-11 times in the last year	4-11 times in the last year	1-3 times in the last year	1-3 times in the last year	Never or not in the last year	1-3 times a month	1-3 times a month	1-3 times in the last year	1-3 times in the last year	1-3 times in the last year	1-3 times in the last year	Female	29	5 or more GCSE's or 1 A-level (Including 5+ GCSEs (Grades A*-C),1 A Level/ 2-3 AS Levels, NVQ level 2, Intermediate GNVQ, City and Guilds Craft, BTEC First/General Diploma, RSA Diploma, Apprenticeship or equivalents)	Strongly like	At least once a week	1-3 times in the last year	170.18	72	24.8608	Between L25000 and L39999	Swap Cost	1	0	17	4	1	3645	4148	79	155.7	9.175	4043	72	155.7	9.175	-105	-7	0	0
ekrd7334	Responsible for all or most of the food/grocery shopping	Once a week	Once a week	Once a week	1-3 times a month	1-3 times a month	1-3 times a month	Once a week	2-4 times a week	Once a week	2-4 times a week	2-4 times a week	2-4 times a week	Female	58	Bachelor's degree (Including BA, BSc, NVQ Level 4-5, HNC, HND, RSA Higher Diploma, BTEC Higher level or equivalents)	Indifferent	1-3 times in the last year	4-11 times in the last year	177.8	60.75	19.2169	Between L15500 and L24999	Swap Cost	1	0	12	4	0	3397	4785	81	247	9.325	4840	81	248.4	9.325	55	0	1.4	0
ekwd9125	Responsible for all or most of the food/grocery shopping	Once a week	4-11 times in the last year	Once a week	Once a week	Once a week	Once a week	1-3 times a month	1-3 times in the last year	1-3 times in the last year	1-3 times a month	1-3 times a month	1-3 times a month	Female	53	2 or more A-levels (Including 2+ A Levels, 4+ AS Levels, NVQ Level 3, Advanced GNVQ, City and Guilds Advanced Craft, ONC, OND, BTEC National, RSA Advanced Diploma or equivalents)	Strongly like	At least once a week	4-11 times in the last year	154.94	58.95	24.5559	More than L40000	Swap Health	0	0	12	3	0	3225	3515	59	90.7	10.25	3515	59	90.7	10.25	0	0	0	0
elzz8030	Responsible for all or most of the food/grocery shopping	Once a week	1-3 times a month	1-3 times a month	1-3 times a month	1-3 times a month	1-3 times a month	1-3 times a month	1-3 times a month	1-3 times a month	1-3 times in the last year	4-11 times in the last year	Never or not in the last year	Female	66	Bachelor's degree (Including BA, BSc, NVQ Level 4-5, HNC, HND, RSA Higher Diploma, BTEC Higher level or equivalents)	Somewhat like	1-3 times in the last year	1-3 times a month	157.48	63.95	25.7863	Less than L15500	Swap Health	0	0	12	2	0	3334	3488	74	93.7	8.425	3488	74	93.7	8.425	0	0	0	0
endp4550	Responsible for all or most of the food/grocery shopping	2-4 times a week	Once a week	Once a week	1-3 times a month	Once a week	1-3 times a month	Once a week	Once a week	Once a week	Once a week	Once a week	Once a week	Female	40	2 or more A-levels (Including 2+ A Levels, 4+ AS Levels, NVQ Level 3, Advanced GNVQ, City and Guilds Advanced Craft, ONC, OND, BTEC National, RSA Advanced Diploma or equivalents)	Somewhat like	Never or not in the last year	At least once a week	167	97.05	34.7987	More than L40000	Swap Cost	1	0	12	4	0	2594	2842	35	116.3	7.6	2842	35	116.3	7.6	0	0	0	0
enir8043	Responsible for all or most of the food/grocery shopping	1-3 times in the last year	1-3 times in the last year	1-3 times a month	4-11 times in the last year	1-3 times in the last year	1-3 times a month	1-3 times a month	Once a week	4-11 times in the last year	1-3 times in the last year	1-3 times in the last year	1-3 times in the last year	Female	66	Up to 4 GCSE's (Including 1-4 O Levels/CSE/GCSEs (any grades), Foundation Diploma, NVQ level 1, Foundation GNVQ or equivalents)	Strongly like	1-3 times in the last year	1-3 times a month	167.64	69.8	24.8371	Between L15500 and L24999	Swap Cost	1	0	12	4	2	3065	3256	66	126.7	6.8	3186	65	127.1	7.8	-70	-1	0.4	1
enky4601	Responsible for all or most of the food/grocery shopping	1-3 times a month	1-3 times a month	1-3 times a month	1-3 times a month	1-3 times a month	Once a week	Once a week	1-3 times a month	4-11 times in the last year	2-4 times a week	1-3 times a month	2-4 times a week	Female	50	2 or more A-levels (Including 2+ A Levels, 4+ AS Levels, NVQ Level 3, Advanced GNVQ, City and Guilds Advanced Craft, ONC, OND, BTEC National, RSA Advanced Diploma or equivalents)	Somewhat like	4-11 times in the last year	1-3 times a month	167.64	56.2	19.9977	Less than L15500	Swap Health	0	0	12	2	0	2896	3423	62	131.7	8.975	3423	62	131.7	8.975	0	0	0	0
epbf9270	Responsible for about half of the food/grocery shopping	4-11 times in the last year	1-3 times in the last year	1-3 times in the last year	4-11 times in the last year	4-11 times in the last year	1-3 times in the last year	1-3 times in the last year	1-3 times in the last year	1-3 times in the last year	1-3 times a month	1-3 times a month	Once a week	Female	19	5 or more GCSE's or 1 A-level (Including 5+ GCSEs (Grades A*-C),1 A Level/ 2-3 AS Levels, NVQ level 2, Intermediate GNVQ, City and Guilds Craft, BTEC First/General Diploma, RSA Diploma, Apprenticeship or equivalents)	Strongly like	1-3 times in the last year	1-3 times a month	165.1	57.6	21.1314	Less than L15500	Swap Social norm	0	1	12	3	3	3293	3408	54	175.7	7.05	3293	51	174.8	7.8	-115	-3	-0.9	0.75
eplx7701	Responsible for all or most of the food/grocery shopping	2-4 times a week	Never or not in the last year	1-3 times in the last year	1-3 times a month	1-3 times a month	1-3 times a month	1-3 times a month	1-3 times a month	4-11 times in the last year	1-3 times a month	1-3 times a month	1-3 times a month	Male	59	Post-Graduate degree or qualification (Including Higher Degrees e.g. MA, PhD, PGCE, Professional qualifications e.g. teaching, nursing, accountancy or equivalents)	Indifferent	Never or not in the last year	Never or not in the last year	180.34	87.05	26.7661	More than L40000	Swap Social norm	0	1	11	3	2	2721	2958	18	209.5	7.675	2811	18	207	6.925	-147	0	-2.5	-0.75
equv2108	Responsible for about half of the food/grocery shopping	2-4 times a week	4-11 times in the last year	1-3 times a month	1-3 times a month	4-11 times in the last year	1-3 times a month	1-3 times a month	1-3 times a month	1-3 times a month	1-3 times a month	1-3 times a month	1-3 times a month	Female	24	Bachelor's degree (Including BA, BSc, NVQ Level 4-5, HNC, HND, RSA Higher Diploma, BTEC Higher level or equivalents)	Somewhat like	Never or not in the last year	4-11 times in the last year	163	56	21.0772	Between L15500 and L24999	Swap Cost	1	0	12	6	1	3502	4474	111	226.4	7.4	4434	111	226.1	7.4	-40	0	-0.3	0
eqwj1827	Responsible for about half of the food/grocery shopping	1-3 times a month	1-3 times a month	Once a week	Once a week	4-11 times in the last year	1-3 times a month	Once a week	1-3 times a month	1-3 times in the last year	Once a week	Once a week	Once a week	Female	23	5 or more GCSE's or 1 A-level (Including 5+ GCSEs (Grades A*-C),1 A Level/ 2-3 AS Levels, NVQ level 2, Intermediate GNVQ, City and Guilds Craft, BTEC First/General Diploma, RSA Diploma, Apprenticeship or equivalents)	Very strongly like	1-3 times in the last year	1-3 times a month	170.18	70.75	24.4292	Less than L15500	Swap Social norm	0	1	11	2	2	1503	1790	18	58.1	5.6	1503	16	45.9	5.1	-287	-2	-12.2	-0.5
erce2269	Responsible for about half of the food/grocery shopping	Once a week	4-11 times in the last year	Once a week	Once a week	1-3 times a month	4-11 times in the last year	Once a week	1-3 times a month	Once a week	1-3 times a month	4-11 times in the last year	1-3 times a month	Male	68	Up to 4 GCSE's (Including 1-4 O Levels/CSE/GCSEs (any grades), Foundation Diploma, NVQ level 1, Foundation GNVQ or equivalents)	Somewhat like	Never or not in the last year	4-11 times in the last year	167.64	70.3	25.015	Between L25000 and L39999	Swap Health	0	0	12	5	0	2701	3467	36	71.9	9.8	3467	36	71.9	9.8	0	0	0	0
ersm4738	Responsible for about half of the food/grocery shopping	Once a week	Once a week	4-11 times in the last year	1-3 times a month	Once a week	Once a week	Once a week	Once a week	Once a week	1-3 times a month	4-11 times in the last year	4-11 times in the last year	Male	35	2 or more A-levels (Including 2+ A Levels, 4+ AS Levels, NVQ Level 3, Advanced GNVQ, City and Guilds Advanced Craft, ONC, OND, BTEC National, RSA Advanced Diploma or equivalents)	Strongly like	4-11 times in the last year	At least once a week	178	72	22.7244	Between L25000 and L39999	Swap Social norm	0	1	12	6	0	3278	4079	69	189.1	10.525	4079	69	189.1	10.525	0	0	0	0
erua3457	Responsible for all or most of the food/grocery shopping	Once a week	1-3 times a month	Once a week	1-3 times a month	Once a week	Once a week	2-4 times a week	Once a week	Once a week	2-4 times a week	4-11 times in the last year	1-3 times a month	Female	34	Up to 4 GCSE's (Including 1-4 O Levels/CSE/GCSEs (any grades), Foundation Diploma, NVQ level 1, Foundation GNVQ or equivalents)	Strongly like	1-3 times in the last year	4-11 times in the last year	172.72	70.3	23.5651	More than L40000	Swap Social norm	0	1	12	7	0	2683	3454	54	127	9.15	3454	54	127	9.15	0	0	0	0
esaf3741	Responsible for about half of the food/grocery shopping	Once a week	1-3 times a month	4-11 times in the last year	1-3 times a month	1-3 times a month	1-3 times a month	1-3 times a month	1-3 times in the last year	1-3 times in the last year	4-11 times in the last year	4-11 times in the last year	1-3 times a month	Female	49	2 or more A-levels (Including 2+ A Levels, 4+ AS Levels, NVQ Level 3, Advanced GNVQ, City and Guilds Advanced Craft, ONC, OND, BTEC National, RSA Advanced Diploma or equivalents)	Somewhat like	4-11 times in the last year	4-11 times in the last year	167.64	59.85	21.2965	Between L25000 and L39999	Swap Cost	1	0	12	3	0	2988	2853	50	133.3	8.25	3085	50	135.6	9.275	232	0	2.3	1.025
evep3758	Responsible for all or most of the food/grocery shopping	Once a week	Never or not in the last year	Once a week	Once a week	Once a week	Once a week	Once a week	Once a week	Once a week	Once a week	Never or not in the last year	Once a week	Female	36	Bachelor's degree (Including BA, BSc, NVQ Level 4-5, HNC, HND, RSA Higher Diploma, BTEC Higher level or equivalents)	Somewhat like	Never or not in the last year	1-3 times in the last year	157.48	82.05	33.0847	Between L15500 and L24999	Swap Health	0	0	14	1	0	3470	3510	83	126.4	9.1	3510	83	126.4	9.1	0	0	0	0
ewae7203	Responsible for about half of the food/grocery shopping	2-4 times a week	4-11 times in the last year	Once a week	1-3 times a month	Once a week	Once a week	1-3 times a month	1-3 times a month	1-3 times a month	Once a week	1-3 times a month	Once a week	Female	45	5 or more GCSE's or 1 A-level (Including 5+ GCSEs (Grades A*-C),1 A Level/ 2-3 AS Levels, NVQ level 2, Intermediate GNVQ, City and Guilds Craft, BTEC First/General Diploma, RSA Diploma, Apprenticeship or equivalents)	Strongly like	1-3 times in the last year	At least once a week	162.56	67.55	25.5622	Between L15500 and L24999	Swap Health	0	0	12	3	0	2912	3559	67	93.8	10.75	3559	67	93.8	10.75	0	0	0	0
ewkr9230	Responsible for all or most of the food/grocery shopping	Once a week	1-3 times a month	Once a week	1-3 times a month	1-3 times a month	1-3 times a month	1-3 times a month	1-3 times a month	1-3 times a month	1-3 times a month	1-3 times a month	1-3 times a month	Female	54	5 or more GCSE's or 1 A-level (Including 5+ GCSEs (Grades A*-C),1 A Level/ 2-3 AS Levels, NVQ level 2, Intermediate GNVQ, City and Guilds Craft, BTEC First/General Diploma, RSA Diploma, Apprenticeship or equivalents)	Somewhat like	1-3 times in the last year	1-3 times in the last year	165.1	89	32.651	More than L40000	Swap Social norm	0	1	12	5	0	2670	3188	48	115.9	9.475	3188	48	115.9	9.475	0	0	0	0
ewxq3439	Responsible for about half of the food/grocery shopping	1-3 times a month	1-3 times in the last year	1-3 times in the last year	2-4 times a week	2-4 times a week	1-3 times a month	1-3 times a month	1-3 times a month	Once a week	2-4 times a week	Once a week	2-4 times a week	Female	23	2 or more A-levels (Including 2+ A Levels, 4+ AS Levels, NVQ Level 3, Advanced GNVQ, City and Guilds Advanced Craft, ONC, OND, BTEC National, RSA Advanced Diploma or equivalents)	Indifferent	Never or not in the last year	4-11 times in the last year	167.64	54.4	19.3572	Between L25000 and L39999	Swap Health	0	0	12	4	0	3338	3519	58	85	10.925	3519	58	85	10.925	0	0	0	0
exaw0007	Responsible for about half of the food/grocery shopping	Once a week	1-3 times in the last year	Once a week	Once a week	Once a week	4-11 times in the last year	Once a week	4-11 times in the last year	1-3 times a month	2-4 times a week	4-11 times in the last year	2-4 times a week	Male	42	2 or more A-levels (Including 2+ A Levels, 4+ AS Levels, NVQ Level 3, Advanced GNVQ, City and Guilds Advanced Craft, ONC, OND, BTEC National, RSA Advanced Diploma or equivalents)	Somewhat like	4-11 times in the last year	4-11 times in the last year	185.42	117	34.0308	More than L40000	Swap Cost	1	0	11	3	0	2801	3018	44	69.6	13.425	3018	44	69.6	13.425	0	0	0	0
eywl4552	Responsible for about half of the food/grocery shopping	2-4 times a week	Once a week	2-4 times a week	1-3 times in the last year	4-11 times in the last year	4-11 times in the last year	2-4 times a week	2-4 times a week	Once a week	1-3 times a month	Once a week	1-3 times a month	Male	60	Up to 4 GCSE's (Including 1-4 O Levels/CSE/GCSEs (any grades), Foundation Diploma, NVQ level 1, Foundation GNVQ or equivalents)	Strongly like	Never or not in the last year	4-11 times in the last year	167.64	83	29.534	Between L15500 and L24999	Swap Cost	1	0	16	5	1	3085	3925	49	72.1	13.275	3860	48	81.1	14.525	-65	-1	9	1.25
fcof5784	Responsible for all or most of the food/grocery shopping	2-4 times a week	Never or not in the last year	Once a week	Once a week	Once a week	Once a week	Once a week	Once a week	Once a week	Once a week	Once a week	Once a week	Female	27	2 or more A-levels (Including 2+ A Levels, 4+ AS Levels, NVQ Level 3, Advanced GNVQ, City and Guilds Advanced Craft, ONC, OND, BTEC National, RSA Advanced Diploma or equivalents)	Somewhat dislike	1-3 times in the last year	4-11 times in the last year	167.64	53.95	19.1971	Between L25000 and L39999	Swap Social norm	0	1	11	2	0	3295	3536	76	146.7	10.075	3536	76	146.7	10.075	0	0	0	0
fcrb5609	Responsible for all or most of the food/grocery shopping	2-4 times a week	Once a week	2-4 times a week	Once a week	1-3 times a month	Once a week	2-4 times a week	Once a week	Never or not in the last year	Once a week	Once a week	1-3 times a month	Female	74	5 or more GCSE's or 1 A-level (Including 5+ GCSEs (Grades A*-C),1 A Level/ 2-3 AS Levels, NVQ level 2, Intermediate GNVQ, City and Guilds Craft, BTEC First/General Diploma, RSA Diploma, Apprenticeship or equivalents)	Strongly like	At least once a week	1-3 times a month	160.02	66.2	25.8529	Between L15500 and L24999	Swap Social norm	0	1	11	2	1	3212	3559	75	81.2	14.45	3276	77	82	15.45	-283	2	0.8	1
fcxg2894	Responsible for about half of the food/grocery shopping	4-11 times in the last year	1-3 times in the last year	1-3 times in the last year	4-11 times in the last year	1-3 times a month	4-11 times in the last year	4-11 times in the last year	1-3 times a month	1-3 times in the last year	4-11 times in the last year	1-3 times a month	4-11 times in the last year	Female	24	Post-Graduate degree or qualification (Including Higher Degrees e.g. MA, PhD, PGCE, Professional qualifications e.g. teaching, nursing, accountancy or equivalents)	Somewhat like	4-11 times in the last year	4-11 times in the last year	165.1	76.65	28.1202	Between L25000 and L39999	Swap Health	0	0	13	2	1	4431	4521	73	143.8	12.05	4496	73	140.3	13.1	-25	0	-3.5	1.05
fdkz1589	Responsible for all or most of the food/grocery shopping	Once a week	Once a week	2-4 times a week	Once a week	2-4 times a week	2-4 times a week	Once a week	Once a week	Once a week	2-4 times a week	Once a week	2-4 times a week	Male	32	Bachelor's degree (Including BA, BSc, NVQ Level 4-5, HNC, HND, RSA Higher Diploma, BTEC Higher level or equivalents)	Strongly like	1-3 times a month	4-11 times in the last year	170	63	21.7993	More than L40000	Swap Health	0	0	12	5	0	2659	3230	61	86.5	10.5	3230	61	86.5	10.5	0	0	0	0
fdno5363	Responsible for all or most of the food/grocery shopping	Once a week	2-4 times a week	Once a week	5 or more times a week	2-4 times a week	2-4 times a week	2-4 times a week	2-4 times a week	1-3 times a month	Once a week	5 or more times a week	2-4 times a week	Female	25	2 or more A-levels (Including 2+ A Levels, 4+ AS Levels, NVQ Level 3, Advanced GNVQ, City and Guilds Advanced Craft, ONC, OND, BTEC National, RSA Advanced Diploma or equivalents)	Very strongly like	1-3 times a month	At least once a week	167.64	63.95	22.7554	Between L25000 and L39999	Swap Social norm	0	1	13	2	0	4041	6093	123	289.4	12.875	6093	123	289.4	12.875	0	0	0	0
fefu6394	Responsible for about half of the food/grocery shopping	Once a week	4-11 times in the last year	1-3 times a month	4-11 times in the last year	1-3 times a month	Once a week	4-11 times in the last year	Never or not in the last year	2-4 times a week	1-3 times in the last year	Once a week	Never or not in the last year	Male	74	2 or more A-levels (Including 2+ A Levels, 4+ AS Levels, NVQ Level 3, Advanced GNVQ, City and Guilds Advanced Craft, ONC, OND, BTEC National, RSA Advanced Diploma or equivalents)	Strongly dislike	Never or not in the last year	1-3 times in the last year	175.26	91.6	29.8215	Between L15500 and L24999	Swap Health	0	0	12	2	0	1991	2179	45	67.4	5.625	2179	45	67.4	5.625	0	0	0	0
fgza2479	Responsible for all or most of the food/grocery shopping	1-3 times a month	4-11 times in the last year	4-11 times in the last year	1-3 times a month	Once a week	1-3 times in the last year	1-3 times a month	1-3 times a month	4-11 times in the last year	Once a week	Never or not in the last year	1-3 times in the last year	Female	28	2 or more A-levels (Including 2+ A Levels, 4+ AS Levels, NVQ Level 3, Advanced GNVQ, City and Guilds Advanced Craft, ONC, OND, BTEC National, RSA Advanced Diploma or equivalents)	Somewhat like	1-3 times a month	1-3 times in the last year	165	60	22.0386	More than L40000	Swap Cost	1	0	12	3	0	3188	3329	41	74.6	8.775	3329	41	74.6	8.775	0	0	0	0
fhue4036	Responsible for all or most of the food/grocery shopping	2-4 times a week	4-11 times in the last year	Once a week	1-3 times a month	1-3 times a month	4-11 times in the last year	4-11 times in the last year	4-11 times in the last year	1-3 times in the last year	Never or not in the last year	1-3 times a month	1-3 times a month	Female	68	Up to 4 GCSE's (Including 1-4 O Levels/CSE/GCSEs (any grades), Foundation Diploma, NVQ level 1, Foundation GNVQ or equivalents)	Indifferent	Never or not in the last year	1-3 times in the last year	157.48	58.95	23.7702	Less than L15500	Swap Cost	1	0	12	5	0	3480	3747	62	137.9	9.275	3747	62	137.9	9.275	0	0	0	0
fjfg1300	Responsible for all or most of the food/grocery shopping	Once a week	4-11 times in the last year	Once a week	Once a week	Once a week	Once a week	Once a week	Once a week	Once a week	Once a week	Once a week	Once a week	Female	25	Up to 4 GCSE's (Including 1-4 O Levels/CSE/GCSEs (any grades), Foundation Diploma, NVQ level 1, Foundation GNVQ or equivalents)	Very strongly like	4-11 times in the last year	1-3 times a month	167.64	84.35	30.0144	Between L25000 and L39999	Swap Cost	1	0	12	4	1	3346	3723	60	123	11.85	3518	60	120.6	12.85	-205	0	-2.4	1
fjqb3633	Responsible for all or most of the food/grocery shopping	Once a week	1-3 times a month	2-4 times a week	Once a week	1-3 times a month	Once a week	Once a week	1-3 times a month	Once a week	Once a week	1-3 times a month	1-3 times a month	Female	52	2 or more A-levels (Including 2+ A Levels, 4+ AS Levels, NVQ Level 3, Advanced GNVQ, City and Guilds Advanced Craft, ONC, OND, BTEC National, RSA Advanced Diploma or equivalents)	Indifferent	4-11 times in the last year	4-11 times in the last year	162.56	67	25.3541	Between L25000 and L39999	Swap Health	0	0	12	2	0	3291	3407	37	105.4	8.725	3407	37	105.4	8.725	0	0	0	0
fljm0067	Responsible for about half of the food/grocery shopping	2-4 times a week	Once a week	2-4 times a week	4-11 times in the last year	2-4 times a week	4-11 times in the last year	4-11 times in the last year	1-3 times a month	1-3 times a month	1-3 times a month	4-11 times in the last year	1-3 times in the last year	Male	36	Up to 4 GCSE's (Including 1-4 O Levels/CSE/GCSEs (any grades), Foundation Diploma, NVQ level 1, Foundation GNVQ or equivalents)	Somewhat like	4-11 times in the last year	4-11 times in the last year	172.72	94.3	31.6101	Less than L15500	Swap Health	0	0	12	6	2	3010	3550	47	121.7	10.375	3331	38	118.2	9.875	-219	-9	-3.5	-0.5
fllm1231	Responsible for all or most of the food/grocery shopping	Once a week	1-3 times a month	Once a week	1-3 times a month	1-3 times a month	Once a week	1-3 times a month	Once a week	1-3 times a month	Once a week	1-3 times a month	Once a week	Female	39	Post-Graduate degree or qualification (Including Higher Degrees e.g. MA, PhD, PGCE, Professional qualifications e.g. teaching, nursing, accountancy or equivalents)	Somewhat like	4-11 times in the last year	4-11 times in the last year	170.18	61.65	21.2871	Between L25000 and L39999	Swap Cost	1	0	10	4	1	2000	2411	40	72.6	5.8	2260	37	71.4	5.3	-151	-3	-1.2	-0.5
flwf8762	Responsible for all or most of the food/grocery shopping	1-3 times a month	Never or not in the last year	Once a week	4-11 times in the last year	1-3 times in the last year	1-3 times in the last year	1-3 times a month	4-11 times in the last year	1-3 times a month	4-11 times in the last year	4-11 times in the last year	Never or not in the last year	Male	57	Post-Graduate degree or qualification (Including Higher Degrees e.g. MA, PhD, PGCE, Professional qualifications e.g. teaching, nursing, accountancy or equivalents)	Indifferent	Never or not in the last year	4-11 times in the last year	180.34	83	25.5208	More than L40000	Swap Cost	1	0	12	2	0	3333	3448	68	112.2	9.25	3448	68	112.2	9.25	0	0	0	0
fmjj9365	Responsible for all or most of the food/grocery shopping	2-4 times a week	1-3 times a month	Once a week	1-3 times a month	1-3 times a month	1-3 times a month	4-11 times in the last year	Once a week	1-3 times in the last year	1-3 times a month	Once a week	Once a week	Female	46	Bachelor's degree (Including BA, BSc, NVQ Level 4-5, HNC, HND, RSA Higher Diploma, BTEC Higher level or equivalents)	Somewhat like	Never or not in the last year	4-11 times in the last year	154.94	60	24.9933	Between L25000 and L39999	Swap Cost	1	0	12	2	0	3130	3378	47	148	8.225	3378	47	148	8.225	0	0	0	0
fmwr0317	Responsible for all or most of the food/grocery shopping	2-4 times a week	Once a week	1-3 times a month	1-3 times a month	1-3 times a month	1-3 times a month	1-3 times a month	4-11 times in the last year	1-3 times a month	1-3 times a month	1-3 times a month	1-3 times a month	Male	21	Up to 4 GCSE's (Including 1-4 O Levels/CSE/GCSEs (any grades), Foundation Diploma, NVQ level 1, Foundation GNVQ or equivalents)	Somewhat like	1-3 times in the last year	1-3 times in the last year	111	108.4	87.9799	Between L25000 and L39999	Swap Health	0	0	14	6	1	4189	4945	101	230.7	9.425	4870	100	238.6	9.425	-75	-1	7.9	0
fnfn1913	Responsible for all or most of the food/grocery shopping	2-4 times a week	4-11 times in the last year	2-4 times a week	4-11 times in the last year	4-11 times in the last year	Never or not in the last year	Never or not in the last year	4-11 times in the last year	4-11 times in the last year	Once a week	1-3 times a month	1-3 times a month	Male	46	Bachelor's degree (Including BA, BSc, NVQ Level 4-5, HNC, HND, RSA Higher Diploma, BTEC Higher level or equivalents)	Very strongly dislike	Never or not in the last year	At least once a week	185.42	73	21.2329	Between L25000 and L39999	Swap Social norm	0	1	12	1	0	2825	3073	49	118.7	8.525	3073	49	118.7	8.525	0	0	0	0
focb1940	Responsible for all or most of the food/grocery shopping	Once a week	1-3 times a month	1-3 times a month	Once a week	Once a week	1-3 times a month	1-3 times in the last year	1-3 times a month	4-11 times in the last year	Once a week	Once a week	Once a week	Female	23	Bachelor's degree (Including BA, BSc, NVQ Level 4-5, HNC, HND, RSA Higher Diploma, BTEC Higher level or equivalents)	Somewhat like	4-11 times in the last year	1-3 times a month	167.64	62.1	22.0972	Between L25000 and L39999	Swap Social norm	0	1	12	7	0	3403	4107	76	178.2	9.775	4107	76	178.2	9.775	0	0	0	0
foig8135	Responsible for about half of the food/grocery shopping	1-3 times in the last year	1-3 times in the last year	2-4 times a week	1-3 times in the last year	4-11 times in the last year	2-4 times a week	2-4 times a week	4-11 times in the last year	2-4 times a week	2-4 times a week	1-3 times a month	2-4 times a week	Male	38	Bachelor's degree (Including BA, BSc, NVQ Level 4-5, HNC, HND, RSA Higher Diploma, BTEC Higher level or equivalents)	Somewhat like	1-3 times in the last year	1-3 times in the last year	192	105	28.4831	Between L25000 and L39999	Swap Cost	1	0	12	4	0	2846	3459	57	141.7	8.725	3459	57	141.7	8.725	0	0	0	0
foyd4851	Responsible for all or most of the food/grocery shopping	Once a week	1-3 times a month	1-3 times a month	1-3 times a month	1-3 times a month	4-11 times in the last year	2-4 times a week	Once a week	2-4 times a week	Once a week	1-3 times in the last year	1-3 times in the last year	Female	64	5 or more GCSE's or 1 A-level (Including 5+ GCSEs (Grades A*-C),1 A Level/ 2-3 AS Levels, NVQ level 2, Intermediate GNVQ, City and Guilds Craft, BTEC First/General Diploma, RSA Diploma, Apprenticeship or equivalents)	Indifferent	Never or not in the last year	1-3 times in the last year	160.02	83.45	32.5895	Between L15500 and L24999	Swap Social norm	0	1	19	5	0	5465	6356	131	318.5	13.875	6356	131	318.5	13.875	0	0	0	0
fpsv4964	Responsible for about half of the food/grocery shopping	2-4 times a week	1-3 times a month	1-3 times a month	1-3 times a month	2-4 times a week	4-11 times in the last year	1-3 times a month	1-3 times a month	Never or not in the last year	2-4 times a week	Never or not in the last year	2-4 times a week	Male	38	Bachelor's degree (Including BA, BSc, NVQ Level 4-5, HNC, HND, RSA Higher Diploma, BTEC Higher level or equivalents)	Somewhat dislike	Never or not in the last year	4-11 times in the last year	180	104	32.0988	Less than L15500	Swap Cost	1	0	12	4	0	2613	3236	41	58.9	9.625	3236	41	58.9	9.625	0	0	0	0
fpyl9902	Responsible for all or most of the food/grocery shopping	1-3 times a month	4-11 times in the last year	2-4 times a week	1-3 times a month	1-3 times a month	2-4 times a week	Once a week	1-3 times a month	2-4 times a week	1-3 times a month	1-3 times a month	Once a week	Male	51	2 or more A-levels (Including 2+ A Levels, 4+ AS Levels, NVQ Level 3, Advanced GNVQ, City and Guilds Advanced Craft, ONC, OND, BTEC National, RSA Advanced Diploma or equivalents)	Somewhat dislike	Never or not in the last year	1-3 times in the last year	177.8	95	30.0511	More than L40000	Swap Cost	1	0	13	5	0	2834	3175	35	89.1	6.775	3175	35	89.1	6.775	0	0	0	0
frbe7114	Responsible for all or most of the food/grocery shopping	2-4 times a week	4-11 times in the last year	4-11 times in the last year	1-3 times a month	1-3 times a month	4-11 times in the last year	1-3 times a month	1-3 times a month	Once a week	Once a week	Once a week	Once a week	Female	46	5 or more GCSE's or 1 A-level (Including 5+ GCSEs (Grades A*-C),1 A Level/ 2-3 AS Levels, NVQ level 2, Intermediate GNVQ, City and Guilds Craft, BTEC First/General Diploma, RSA Diploma, Apprenticeship or equivalents)	Somewhat like	Never or not in the last year	4-11 times in the last year	154.94	49.85	20.7653	Between L15500 and L24999	Swap Health	0	0	12	2	0	3737	3815	58	102.2	9.7	3815	58	102.2	9.7	0	0	0	0
ftfz9028	Responsible for all or most of the food/grocery shopping	Once a week	1-3 times a month	1-3 times a month	Once a week	Once a week	4-11 times in the last year	Once a week	1-3 times a month	1-3 times a month	Once a week	1-3 times a month	Once a week	Female	38	Up to 4 GCSE's (Including 1-4 O Levels/CSE/GCSEs (any grades), Foundation Diploma, NVQ level 1, Foundation GNVQ or equivalents)	Somewhat like	4-11 times in the last year	4-11 times in the last year	172.72	68	22.7942	Between L15500 and L24999	Swap Health	0	0	12	2	0	2889	2987	42	66.1	9.55	2987	42	66.1	9.55	0	0	0	0
fujs6241	Responsible for all or most of the food/grocery shopping	Once a week	Never or not in the last year	4-11 times in the last year	1-3 times in the last year	1-3 times in the last year	Once a week	Once a week	4-11 times in the last year	Once a week	Once a week	1-3 times a month	Once a week	Male	68	Post-Graduate degree or qualification (Including Higher Degrees e.g. MA, PhD, PGCE, Professional qualifications e.g. teaching, nursing, accountancy or equivalents)	Indifferent	Never or not in the last year	Never or not in the last year	185.42	95	27.6319	More than L40000	Swap Cost	1	0	12	4	0	3476	3659	52	101.2	10.325	3659	52	101.2	10.325	0	0	0	0
fuve9895	Responsible for all or most of the food/grocery shopping	Once a week	1-3 times a month	1-3 times a month	Once a week	Once a week	Once a week	1-3 times a month	1-3 times a month	Once a week	Once a week	4-11 times in the last year	4-11 times in the last year	Male	35	Bachelor's degree (Including BA, BSc, NVQ Level 4-5, HNC, HND, RSA Higher Diploma, BTEC Higher level or equivalents)	Somewhat dislike	Never or not in the last year	4-11 times in the last year	172.72	60.75	20.3639	More than L40000	Swap Health	0	0	12	2	0	3585	4063	74	209.4	11.35	4063	74	209.4	11.35	0	0	0	0
fvga1765	Responsible for all or most of the food/grocery shopping	Once a week	2-4 times a week	Never or not in the last year	4-11 times in the last year	Once a week	1-3 times in the last year	1-3 times in the last year	Once a week	Once a week	Once a week	1-3 times in the last year	Once a week	Female	26	None	Strongly like	4-11 times in the last year	4-11 times in the last year	172.72	59.85	20.0622	Between L15500 and L24999	Swap Health	0	0	12	3	0	2302	2638	27	158.7	6.15	2638	27	158.7	6.15	0	0	0	0
fvoc5785	Responsible for all or most of the food/grocery shopping	Once a week	1-3 times a month	Once a week	1-3 times a month	1-3 times in the last year	Once a week	1-3 times a month	1-3 times a month	Once a week	1-3 times a month	1-3 times in the last year	Once a week	Male	69	Up to 4 GCSE's (Including 1-4 O Levels/CSE/GCSEs (any grades), Foundation Diploma, NVQ level 1, Foundation GNVQ or equivalents)	Strongly like	4-11 times in the last year	1-3 times a month	170.18	78	26.9326	Between L25000 and L39999	Swap Cost	1	0	11	1	0	2743	3077	38	156.1	9.025	3077	38	156.1	9.025	0	0	0	0
fwcd3675	Responsible for all or most of the food/grocery shopping	2-4 times a week	1-3 times a month	2-4 times a week	1-3 times a month	2-4 times a week	4-11 times in the last year	2-4 times a week	Once a week	Once a week	2-4 times a week	Once a week	2-4 times a week	Male	20	2 or more A-levels (Including 2+ A Levels, 4+ AS Levels, NVQ Level 3, Advanced GNVQ, City and Guilds Advanced Craft, ONC, OND, BTEC National, RSA Advanced Diploma or equivalents)	Somewhat like	Never or not in the last year	1-3 times a month	127	57	35.3401	Less than L15500	Swap Health	0	0	12	5	2	3442	3673	95	73	8.3	3596	91	60.3	9.625	-77	-4	-12.7	1.325
fwrv3997	Responsible for all or most of the food/grocery shopping	Once a week	1-3 times a month	1-3 times a month	4-11 times in the last year	4-11 times in the last year	1-3 times a month	Once a week	1-3 times a month	Once a week	1-3 times a month	Never or not in the last year	4-11 times in the last year	Female	33	Post-Graduate degree or qualification (Including Higher Degrees e.g. MA, PhD, PGCE, Professional qualifications e.g. teaching, nursing, accountancy or equivalents)	Somewhat like	Never or not in the last year	4-11 times in the last year	175	65.3	21.3224	More than L40000	Swap Health	0	0	12	2	0	2948	3624	79	69.9	11.3	3624	79	69.9	11.3	0	0	0	0
fyth7531	Responsible for all or most of the food/grocery shopping	1-3 times a month	4-11 times in the last year	1-3 times a month	4-11 times in the last year	4-11 times in the last year	4-11 times in the last year	1-3 times a month	4-11 times in the last year	Never or not in the last year	Once a week	1-3 times in the last year	Once a week	Female	44	Bachelor's degree (Including BA, BSc, NVQ Level 4-5, HNC, HND, RSA Higher Diploma, BTEC Higher level or equivalents)	Strongly like	Never or not in the last year	4-11 times in the last year	162.56	61.65	23.3295	Between L15500 and L24999	Swap Cost	1	0	12	3	0	2810	3072	46	92.8	8.275	3072	46	92.8	8.275	0	0	0	0
fzqy9161	Responsible for all or most of the food/grocery shopping	Once a week	1-3 times a month	1-3 times a month	Never or not in the last year	1-3 times a month	Once a week	Once a week	Once a week	1-3 times a month	Never or not in the last year	Once a week	1-3 times a month	Female	70	Up to 4 GCSE's (Including 1-4 O Levels/CSE/GCSEs (any grades), Foundation Diploma, NVQ level 1, Foundation GNVQ or equivalents)	Somewhat like	Never or not in the last year	1-3 times in the last year	157.48	59.4	23.9517	Between L25000 and L39999	Swap Health	0	0	17	1	0	3010	3714	41	170.1	9.65	3714	41	170.1	9.65	0	0	0	0
fzvn3209	Responsible for about half of the food/grocery shopping	1-3 times a month	1-3 times a month	Never or not in the last year	4-11 times in the last year	4-11 times in the last year	4-11 times in the last year	4-11 times in the last year	1-3 times a month	4-11 times in the last year	4-11 times in the last year	Never or not in the last year	1-3 times a month	Female	26	2 or more A-levels (Including 2+ A Levels, 4+ AS Levels, NVQ Level 3, Advanced GNVQ, City and Guilds Advanced Craft, ONC, OND, BTEC National, RSA Advanced Diploma or equivalents)	Somewhat like	Never or not in the last year	4-11 times in the last year	172.72	70	23.4646	Less than L15500	Swap Cost	1	0	12	1	1	2860	2953	45	89.4	5.1	2860	43	88.1	7.6	-93	-2	-1.3	2.5
gadt6503	Responsible for all or most of the food/grocery shopping	Once a week	1-3 times in the last year	Once a week	Once a week	2-4 times a week	Never or not in the last year	1-3 times a month	1-3 times a month	Never or not in the last year	2-4 times a week	2-4 times a week	Once a week	Female	47	2 or more A-levels (Including 2+ A Levels, 4+ AS Levels, NVQ Level 3, Advanced GNVQ, City and Guilds Advanced Craft, ONC, OND, BTEC National, RSA Advanced Diploma or equivalents)	Somewhat dislike	Never or not in the last year	4-11 times in the last year	182.88	82	24.5178	Between L15500 and L24999	Swap Health	0	0	12	2	0	3217	3601	49	129.9	12.55	3601	49	129.9	12.55	0	0	0	0
geao8109	Responsible for all or most of the food/grocery shopping	2-4 times a week	Once a week	Once a week	Once a week	Once a week	Once a week	Once a week	1-3 times a month	Once a week	Once a week	Once a week	Once a week	Female	62	Up to 4 GCSE's (Including 1-4 O Levels/CSE/GCSEs (any grades), Foundation Diploma, NVQ level 1, Foundation GNVQ or equivalents)	Strongly like	At least once a week	1-3 times in the last year	162.56	64.4	24.3702	Between L25000 and L39999	Swap Social norm	0	1	11	4	1	2824	3004	65	143.7	10.175	2953	63	144.1	9.95	-51	-2	0.4	-0.225
geni6804	Responsible for about half of the food/grocery shopping	2-4 times a week	4-11 times in the last year	1-3 times a month	1-3 times a month	Once a week	4-11 times in the last year	Once a week	Once a week	4-11 times in the last year	Once a week	Once a week	Once a week	Female	23	Bachelor's degree (Including BA, BSc, NVQ Level 4-5, HNC, HND, RSA Higher Diploma, BTEC Higher level or equivalents)	Strongly like	1-3 times in the last year	1-3 times in the last year	144	106	51.1188	Between L15500 and L24999	Swap Cost	1	0	15	7	0	4575	5277	58	165.6	15.075	5277	58	165.6	15.075	0	0	0	0
genx9051	Responsible for about half of the food/grocery shopping	1-3 times a month	1-3 times a month	1-3 times a month	1-3 times a month	1-3 times a month	1-3 times in the last year	1-3 times a month	1-3 times a month	1-3 times in the last year	1-3 times a month	1-3 times in the last year	1-3 times in the last year	Male	66	Post-Graduate degree or qualification (Including Higher Degrees e.g. MA, PhD, PGCE, Professional qualifications e.g. teaching, nursing, accountancy or equivalents)	Somewhat like	1-3 times a month	1-3 times a month	177.8	90.7	28.6909	More than L40000	Swap Cost	1	0	12	4	0	3357	3478	79	164.8	6.575	3478	79	164.8	6.575	0	0	0	0
ggih7002	Responsible for about half of the food/grocery shopping	5 or more times a week	1-3 times a month	2-4 times a week	1-3 times a month	Once a week	Once a week	1-3 times a month	Once a week	Once a week	Once a week	Once a week	1-3 times a month	Female	29	5 or more GCSE's or 1 A-level (Including 5+ GCSEs (Grades A*-C),1 A Level/ 2-3 AS Levels, NVQ level 2, Intermediate GNVQ, City and Guilds Craft, BTEC First/General Diploma, RSA Diploma, Apprenticeship or equivalents)	Strongly like	At least once a week	At least once a week	162.56	77.55	29.3464	More than L40000	Swap Cost	1	0	12	3	1	3804	3930	78	137.8	9.55	3879	77	138.4	9.3	-51	-1	0.6	-0.25
ggim9451	Responsible for all or most of the food/grocery shopping	1-3 times in the last year	Never or not in the last year	4-11 times in the last year	1-3 times in the last year	4-11 times in the last year	1-3 times a month	1-3 times a month	4-11 times in the last year	1-3 times in the last year	Once a week	Never or not in the last year	1-3 times in the last year	Female	61	Up to 4 GCSE's (Including 1-4 O Levels/CSE/GCSEs (any grades), Foundation Diploma, NVQ level 1, Foundation GNVQ or equivalents)	Somewhat like	Never or not in the last year	1-3 times in the last year	160.02	70.75	27.6298	Less than L15500	Swap Social norm	0	1	12	3	0	2856	3269	53	189.2	7.85	3269	53	189.2	7.85	0	0	0	0
ggva6707	Responsible for all or most of the food/grocery shopping	Once a week	Once a week	Once a week	Once a week	1-3 times a month	Once a week	Once a week	1-3 times a month	Once a week	2-4 times a week	Once a week	2-4 times a week	Female	70	Bachelor's degree (Including BA, BSc, NVQ Level 4-5, HNC, HND, RSA Higher Diploma, BTEC Higher level or equivalents)	Somewhat like	Never or not in the last year	1-3 times a month	154.94	79.8	33.2411	Less than L15500	Swap Cost	1	0	12	3	0	3570	3832	51	125.2	10.55	3832	51	125.2	10.55	0	0	0	0
ghwn7352	Responsible for all or most of the food/grocery shopping	2-4 times a week	1-3 times a month	1-3 times a month	4-11 times in the last year	4-11 times in the last year	1-3 times a month	4-11 times in the last year	4-11 times in the last year	4-11 times in the last year	4-11 times in the last year	4-11 times in the last year	4-11 times in the last year	Female	68	Up to 4 GCSE's (Including 1-4 O Levels/CSE/GCSEs (any grades), Foundation Diploma, NVQ level 1, Foundation GNVQ or equivalents)	Somewhat dislike	Never or not in the last year	Never or not in the last year	162.56	89.35	33.8117	Between L15500 and L24999	Swap Social norm	0	1	14	2	0	3536	3792	58	184.6	11.3	3792	58	184.6	11.3	0	0	0	0
gkfp6098	Responsible for all or most of the food/grocery shopping	2-4 times a week	1-3 times a month	1-3 times a month	1-3 times a month	1-3 times a month	1-3 times in the last year	4-11 times in the last year	Once a week	4-11 times in the last year	Once a week	4-11 times in the last year	4-11 times in the last year	Male	66	Post-Graduate degree or qualification (Including Higher Degrees e.g. MA, PhD, PGCE, Professional qualifications e.g. teaching, nursing, accountancy or equivalents)	Somewhat like	Never or not in the last year	1-3 times a month	177.8	73	23.0919	Between L25000 and L39999	Swap Social norm	0	1	12	5	1	2604	2863	53	124.3	6.85	2839	52	124.8	6.75	-24	-1	0.5	-0.1
gkkn8242	Responsible for all or most of the food/grocery shopping	1-3 times a month	4-11 times in the last year	Once a week	1-3 times in the last year	4-11 times in the last year	4-11 times in the last year	4-11 times in the last year	1-3 times a month	1-3 times a month	4-11 times in the last year	4-11 times in the last year	Once a week	Male	35	Post-Graduate degree or qualification (Including Higher Degrees e.g. MA, PhD, PGCE, Professional qualifications e.g. teaching, nursing, accountancy or equivalents)	Indifferent	1-3 times a month	4-11 times in the last year	188	75	21.22	More than L40000	Swap Health	0	0	11	6	3	3263	3485	61	79.4	8.6	3384	53	74.6	8.975	-101	-8	-4.8	0.375
gkmm4614	Responsible for all or most of the food/grocery shopping	Once a week	1-3 times a month	1-3 times a month	4-11 times in the last year	4-11 times in the last year	4-11 times in the last year	Once a week	1-3 times in the last year	Once a week	Once a week	Once a week	4-11 times in the last year	Female	67	Bachelor's degree (Including BA, BSc, NVQ Level 4-5, HNC, HND, RSA Higher Diploma, BTEC Higher level or equivalents)	Somewhat like	Never or not in the last year	1-3 times in the last year	162.56	66.2	25.0513	Between L15500 and L24999	Swap Social norm	0	1	13	3	0	3063	3523	62	134.4	11.2	3523	62	134.4	11.2	0	0	0	0
gksr2999	Responsible for about half of the food/grocery shopping	Once a week	Once a week	Once a week	Once a week	Once a week	Once a week	Once a week	1-3 times a month	Once a week	Once a week	Once a week	4-11 times in the last year	Male	71	Up to 4 GCSE's (Including 1-4 O Levels/CSE/GCSEs (any grades), Foundation Diploma, NVQ level 1, Foundation GNVQ or equivalents)	Indifferent	Never or not in the last year	4-11 times in the last year	177.8	83	26.2552	Between L15500 and L24999	Swap Cost	1	0	11	2	0	2460	2531	48	59.6	11	2531	48	59.6	11	0	0	0	0
gkvc4061	Responsible for about half of the food/grocery shopping	Once a week	Once a week	2-4 times a week	1-3 times a month	Once a week	Once a week	2-4 times a week	Once a week	Once a week	Once a week	2-4 times a week	2-4 times a week	Female	29	Post-Graduate degree or qualification (Including Higher Degrees e.g. MA, PhD, PGCE, Professional qualifications e.g. teaching, nursing, accountancy or equivalents)	Somewhat like	1-3 times a month	1-3 times a month	171	62	21.2031	Between L25000 and L39999	Swap Cost	1	0	15	3	0	3053	3921	57	182.4	8.85	3921	57	182.4	8.85	0	0	0	0
gmon1405	Responsible for about half of the food/grocery shopping	2-4 times a week	4-11 times in the last year	Once a week	4-11 times in the last year	Once a week	Once a week	Once a week	1-3 times a month	Once a week	1-3 times a month	1-3 times in the last year	4-11 times in the last year	Female	63	Bachelor's degree (Including BA, BSc, NVQ Level 4-5, HNC, HND, RSA Higher Diploma, BTEC Higher level or equivalents)	Somewhat dislike	Never or not in the last year	4-11 times in the last year	154.94	93.85	39.0937	Between L25000 and L39999	Swap Cost	1	0	12	2	0	2500	2738	20	92.4	8.95	2738	20	92.4	8.95	0	0	0	0
gmyv2283	Responsible for all or most of the food/grocery shopping	Once a week	1-3 times in the last year	Once a week	1-3 times a month	Once a week	1-3 times a month	1-3 times a month	1-3 times a month	Once a week	Once a week	1-3 times a month	Once a week	Male	42	Bachelor's degree (Including BA, BSc, NVQ Level 4-5, HNC, HND, RSA Higher Diploma, BTEC Higher level or equivalents)	Somewhat like	Never or not in the last year	At least once a week	185.42	102.05	29.6825	More than L40000	Swap Cost	1	0	12	3	0	3516	3605	77	108.3	9.45	3605	77	108.3	9.45	0	0	0	0
gohf3080	Responsible for all or most of the food/grocery shopping	1-3 times a month	1-3 times a month	Once a week	1-3 times a month	1-3 times a month	4-11 times in the last year	1-3 times in the last year	Once a week	1-3 times a month	1-3 times a month	Once a week	1-3 times a month	Female	18	2 or more A-levels (Including 2+ A Levels, 4+ AS Levels, NVQ Level 3, Advanced GNVQ, City and Guilds Advanced Craft, ONC, OND, BTEC National, RSA Advanced Diploma or equivalents)	Strongly like	At least once a week	1-3 times in the last year	165.1	57	20.9113	Less than L15500	Swap Health	0	0	12	2	1	3058	3168	64	151.2	8.125	3108	63	152.8	7.875	-60	-1	1.6	-0.25
gpkm0648	Responsible for all or most of the food/grocery shopping	Once a week	4-11 times in the last year	Once a week	4-11 times in the last year	Once a week	Once a week	1-3 times a month	4-11 times in the last year	1-3 times in the last year	4-11 times in the last year	Once a week	1-3 times in the last year	Male	69	Bachelor's degree (Including BA, BSc, NVQ Level 4-5, HNC, HND, RSA Higher Diploma, BTEC Higher level or equivalents)	Somewhat like	1-3 times in the last year	1-3 times in the last year	195.58	108.4	28.3387	More than L40000	Swap Social norm	0	1	11	2	0	3060	3170	67	126.6	6.925	3170	67	126.6	6.925	0	0	0	0
grdj8637	Responsible for all or most of the food/grocery shopping	1-3 times a month	4-11 times in the last year	Once a week	1-3 times a month	4-11 times in the last year	1-3 times a month	1-3 times a month	1-3 times a month	1-3 times a month	4-11 times in the last year	Once a week	1-3 times in the last year	Female	58	5 or more GCSE's or 1 A-level (Including 5+ GCSEs (Grades A*-C),1 A Level/ 2-3 AS Levels, NVQ level 2, Intermediate GNVQ, City and Guilds Craft, BTEC First/General Diploma, RSA Diploma, Apprenticeship or equivalents)	Somewhat like	Never or not in the last year	1-3 times a month	167.64	120	42.6998	More than L40000	Swap Cost	1	0	11	6	0	1952	2397	33	77.3	9.725	2397	33	77.3	9.725	0	0	0	0
grly4292	Responsible for all or most of the food/grocery shopping	Once a week	4-11 times in the last year	1-3 times in the last year	4-11 times in the last year	4-11 times in the last year	4-11 times in the last year	1-3 times a month	4-11 times in the last year	Never or not in the last year	1-3 times a month	4-11 times in the last year	1-3 times a month	Female	41	Post-Graduate degree or qualification (Including Higher Degrees e.g. MA, PhD, PGCE, Professional qualifications e.g. teaching, nursing, accountancy or equivalents)	Somewhat like	1-3 times in the last year	4-11 times in the last year	172.72	99.75	33.437	Between L25000 and L39999	Swap Cost	1	0	12	4	0	3148	3608	61	211.1	8.375	3608	61	211.1	8.375	0	0	0	0
gsut5998	Responsible for all or most of the food/grocery shopping	2-4 times a week	1-3 times a month	Once a week	Once a week	4-11 times in the last year	1-3 times a month	1-3 times a month	1-3 times a month	1-3 times a month	Once a week	Once a week	Once a week	Male	28	Up to 4 GCSE's (Including 1-4 O Levels/CSE/GCSEs (any grades), Foundation Diploma, NVQ level 1, Foundation GNVQ or equivalents)	Strongly like	4-11 times in the last year	Never or not in the last year	175.26	83.45	27.1682	Less than L15500	Swap Social norm	0	1	12	4	1	3614	3948	79	121.4	10.65	3908	78	120.3	9.65	-40	-1	-1.1	-1
gvdo8693	Responsible for all or most of the food/grocery shopping	Once a week	4-11 times in the last year	4-11 times in the last year	1-3 times a month	1-3 times a month	1-3 times in the last year	1-3 times in the last year	4-11 times in the last year	1-3 times in the last year	1-3 times a month	1-3 times a month	1-3 times a month	Female	20	Bachelor's degree (Including BA, BSc, NVQ Level 4-5, HNC, HND, RSA Higher Diploma, BTEC Higher level or equivalents)	Somewhat dislike	Never or not in the last year	4-11 times in the last year	167.64	54.85	19.5174	Between L15500 and L24999	Swap Social norm	0	1	12	3	0	3291	3573	64	137.9	9.625	3573	64	137.9	9.625	0	0	0	0
gxvu9634	Responsible for all or most of the food/grocery shopping	1-3 times a month	1-3 times in the last year	Once a week	1-3 times in the last year	1-3 times a month	1-3 times a month	1-3 times a month	Once a week	Once a week	Once a week	Once a week	Once a week	Female	35	Bachelor's degree (Including BA, BSc, NVQ Level 4-5, HNC, HND, RSA Higher Diploma, BTEC Higher level or equivalents)	Somewhat like	Never or not in the last year	1-3 times a month	162.56	97.5	36.8958	Between L25000 and L39999	Swap Social norm	0	1	12	2	0	3107	3230	71	123.3	7.95	3230	71	123.3	7.95	0	0	0	0
gybw5116	Responsible for all or most of the food/grocery shopping	Once a week	1-3 times a month	4-11 times in the last year	1-3 times in the last year	Never or not in the last year	4-11 times in the last year	1-3 times a month	4-11 times in the last year	Once a week	1-3 times in the last year	4-11 times in the last year	4-11 times in the last year	Male	56	5 or more GCSE's or 1 A-level (Including 5+ GCSEs (Grades A*-C),1 A Level/ 2-3 AS Levels, NVQ level 2, Intermediate GNVQ, City and Guilds Craft, BTEC First/General Diploma, RSA Diploma, Apprenticeship or equivalents)	Indifferent	Never or not in the last year	At least once a week	175.26	93.4	30.4075	Between L25000 and L39999	Swap Health	0	0	12	2	0	2916	3861	88	198.2	7.425	3861	88	198.2	7.425	0	0	0	0
gzpn7264	Responsible for all or most of the food/grocery shopping	Once a week	1-3 times a month	2-4 times a week	Once a week	1-3 times a month	5 or more times a week	5 or more times a week	Once a week	Once a week	1-3 times a month	Never or not in the last year	Once a week	Male	68	Post-Graduate degree or qualification (Including Higher Degrees e.g. MA, PhD, PGCE, Professional qualifications e.g. teaching, nursing, accountancy or equivalents)	Strongly like	Never or not in the last year	1-3 times a month	190.5	115.2	31.7441	More than L40000	Swap Health	0	0	19	3	1	3512	4033	61	139.8	10.25	3950	61	140.2	9.4	-83	0	0.4	-0.85
gzps8613	Responsible for all or most of the food/grocery shopping	Once a week	4-11 times in the last year	Once a week	1-3 times in the last year	4-11 times in the last year	Never or not in the last year	1-3 times in the last year	4-11 times in the last year	4-11 times in the last year	1-3 times a month	Once a week	4-11 times in the last year	Female	34	Bachelor's degree (Including BA, BSc, NVQ Level 4-5, HNC, HND, RSA Higher Diploma, BTEC Higher level or equivalents)	Somewhat like	1-3 times in the last year	1-3 times a month	163	66	24.841	More than L40000	Swap Cost	1	0	13	3	0	3855	4661	104	199.4	11.5	4661	104	199.4	11.5	0	0	0	0
hbvl6999	Responsible for about half of the food/grocery shopping	2-4 times a week	1-3 times a month	Once a week	1-3 times a month	Once a week	Once a week	1-3 times a month	1-3 times a month	Once a week	Once a week	Once a week	Once a week	Male	37	2 or more A-levels (Including 2+ A Levels, 4+ AS Levels, NVQ Level 3, Advanced GNVQ, City and Guilds Advanced Craft, ONC, OND, BTEC National, RSA Advanced Diploma or equivalents)	Very strongly dislike	Never or not in the last year	1-3 times a month	180	95	29.321	Between L25000 and L39999	Swap Social norm	0	1	12	2	0	3620	3686	85	149.1	8.675	3686	85	149.1	8.675	0	0	0	0
hdoj4978	Responsible for all or most of the food/grocery shopping	2-4 times a week	1-3 times in the last year	Once a week	Once a week	Once a week	4-11 times in the last year	Once a week	Once a week	Once a week	Once a week	Once a week	Once a week	Male	33	2 or more A-levels (Including 2+ A Levels, 4+ AS Levels, NVQ Level 3, Advanced GNVQ, City and Guilds Advanced Craft, ONC, OND, BTEC National, RSA Advanced Diploma or equivalents)	Somewhat like	At least once a week	1-3 times a month	187.96	92.5	26.1825	More than L40000	Swap Health	0	0	12	4	1	3112	3511	64	108.1	9.025	3441	63	108.6	8.275	-70	-1	0.5	-0.75
hhtj0221	Responsible for all or most of the food/grocery shopping	2-4 times a week	Once a week	Once a week	Once a week	Once a week	Once a week	Once a week	1-3 times in the last year	1-3 times in the last year	1-3 times in the last year	1-3 times in the last year	Once a week	Male	64	Bachelor's degree (Including BA, BSc, NVQ Level 4-5, HNC, HND, RSA Higher Diploma, BTEC Higher level or equivalents)	Somewhat like	4-11 times in the last year	1-3 times a month	172.72	85.25	28.5765	Less than L15500	Swap Health	0	0	17	3	1	4513	4916	91	193.6	13.9	4633	93	194.4	14.9	-283	2	0.8	1
higj8121	Responsible for all or most of the food/grocery shopping	2-4 times a week	2-4 times a week	2-4 times a week	2-4 times a week	2-4 times a week	2-4 times a week	2-4 times a week	2-4 times a week	2-4 times a week	2-4 times a week	2-4 times a week	2-4 times a week	Female	22	Bachelor's degree (Including BA, BSc, NVQ Level 4-5, HNC, HND, RSA Higher Diploma, BTEC Higher level or equivalents)	Very strongly like	4-11 times in the last year	4-11 times in the last year	157.48	67.1	27.0565	Between L15500 and L24999	Swap Cost	1	0	12	5	1	3815	4010	89	160.7	14.55	3975	89	160.4	14.55	-35	0	-0.3	0
hiqw0259	Responsible for all or most of the food/grocery shopping	5 or more times a week	1-3 times a month	Once a week	4-11 times in the last year	1-3 times a month	1-3 times a month	1-3 times in the last year	Once a week	1-3 times a month	Once a week	1-3 times in the last year	Once a week	Female	33	Post-Graduate degree or qualification (Including Higher Degrees e.g. MA, PhD, PGCE, Professional qualifications e.g. teaching, nursing, accountancy or equivalents)	Indifferent	At least once a week	1-3 times a month	160	53	20.7031	More than L40000	Swap Health	0	0	11	4	0	2466	2702	31	105.5	6.475	2702	31	105.5	6.475	0	0	0	0
hkjh7683	Responsible for about half of the food/grocery shopping	1-3 times a month	1-3 times in the last year	4-11 times in the last year	1-3 times a month	1-3 times a month	1-3 times a month	1-3 times a month	1-3 times a month	1-3 times a month	Once a week	1-3 times a month	1-3 times a month	Female	21	Bachelor's degree (Including BA, BSc, NVQ Level 4-5, HNC, HND, RSA Higher Diploma, BTEC Higher level or equivalents)	Somewhat like	4-11 times in the last year	4-11 times in the last year	154.94	53.05	22.0983	More than L40000	Swap Social norm	0	1	13	2	0	4237	4307	75	127	11.425	4307	75	127	11.425	0	0	0	0
hnyc2179	Responsible for all or most of the food/grocery shopping	Once a week	Never or not in the last year	Once a week	4-11 times in the last year	1-3 times a month	Once a week	Once a week	1-3 times a month	1-3 times a month	Once a week	1-3 times in the last year	1-3 times in the last year	Male	67	2 or more A-levels (Including 2+ A Levels, 4+ AS Levels, NVQ Level 3, Advanced GNVQ, City and Guilds Advanced Craft, ONC, OND, BTEC National, RSA Advanced Diploma or equivalents)	Somewhat dislike	Never or not in the last year	4-11 times in the last year	177.8	88.4	27.9633	Between L15500 and L24999	Swap Health	0	0	13	7	0	3424	4351	137	196.6	9.65	4351	137	196.6	9.65	0	0	0	0
hper9206	Responsible for about half of the food/grocery shopping	Once a week	Never or not in the last year	Once a week	1-3 times a month	1-3 times a month	4-11 times in the last year	1-3 times a month	1-3 times a month	4-11 times in the last year	4-11 times in the last year	1-3 times a month	1-3 times a month	Male	61	Bachelor's degree (Including BA, BSc, NVQ Level 4-5, HNC, HND, RSA Higher Diploma, BTEC Higher level or equivalents)	Somewhat like	1-3 times in the last year	1-3 times a month	172.72	110.2	36.94	Between L25000 and L39999	Swap Health	0	0	12	6	1	2710	3324	50	97.6	9.525	3269	49	98.6	10.025	-55	-1	1	0.5
hphn9021	Responsible for all or most of the food/grocery shopping	2-4 times a week	4-11 times in the last year	2-4 times a week	Once a week	2-4 times a week	Once a week	1-3 times a month	1-3 times a month	4-11 times in the last year	Once a week	Never or not in the last year	1-3 times a month	Female	43	2 or more A-levels (Including 2+ A Levels, 4+ AS Levels, NVQ Level 3, Advanced GNVQ, City and Guilds Advanced Craft, ONC, OND, BTEC National, RSA Advanced Diploma or equivalents)	Strongly like	4-11 times in the last year	4-11 times in the last year	162.56	84.8	32.0899	Between L15500 and L24999	Swap Health	0	0	12	3	0	3214	3364	42	87	8.35	3364	42	87	8.35	0	0	0	0
hrka1840	Responsible for all or most of the food/grocery shopping	2-4 times a week	2-4 times a week	Once a week	Once a week	Once a week	Once a week	Once a week	Once a week	Once a week	Once a week	Once a week	2-4 times a week	Female	55	Up to 4 GCSE's (Including 1-4 O Levels/CSE/GCSEs (any grades), Foundation Diploma, NVQ level 1, Foundation GNVQ or equivalents)	Very strongly like	4-11 times in the last year	4-11 times in the last year	172.72	63.95	21.4366	Between L25000 and L39999	Swap Cost	1	0	12	4	0	3388	3723	65	137.8	8.85	3723	65	137.8	8.85	0	0	0	0
hrlg7244	Responsible for all or most of the food/grocery shopping	Once a week	Once a week	Once a week	1-3 times in the last year	4-11 times in the last year	4-11 times in the last year	Once a week	1-3 times a month	1-3 times a month	1-3 times a month	1-3 times in the last year	1-3 times a month	Male	58	Bachelor's degree (Including BA, BSc, NVQ Level 4-5, HNC, HND, RSA Higher Diploma, BTEC Higher level or equivalents)	Indifferent	At least once a week	1-3 times a month	165.1	65.75	24.1214	Less than L15500	Swap Social norm	0	1	12	2	0	3296	3902	75	238.2	10.575	3902	75	238.2	10.575	0	0	0	0
htjb2212	Responsible for all or most of the food/grocery shopping	1-3 times in the last year	1-3 times a month	1-3 times a month	1-3 times in the last year	4-11 times in the last year	1-3 times a month	Once a week	1-3 times a month	1-3 times a month	4-11 times in the last year	Once a week	4-11 times in the last year	Female	61	Bachelor's degree (Including BA, BSc, NVQ Level 4-5, HNC, HND, RSA Higher Diploma, BTEC Higher level or equivalents)	Somewhat like	4-11 times in the last year	4-11 times in the last year	167.64	76.65	27.2745	More than L40000	Swap Cost	1	0	12	3	0	2882	3164	33	101.2	6.125	3164	33	101.2	6.125	0	0	0	0
htjd6014	Responsible for all or most of the food/grocery shopping	Never or not in the last year	Never or not in the last year	2-4 times a week	Once a week	Once a week	1-3 times a month	1-3 times a month	1-3 times a month	4-11 times in the last year	4-11 times in the last year	Once a week	1-3 times in the last year	Male	66	Post-Graduate degree or qualification (Including Higher Degrees e.g. MA, PhD, PGCE, Professional qualifications e.g. teaching, nursing, accountancy or equivalents)	Somewhat like	Never or not in the last year	Never or not in the last year	182	76	22.9441	Between L25000 and L39999	Swap Cost	1	0	12	1	0	4032	4091	71	127.8	9.45	4091	71	127.8	9.45	0	0	0	0
htwf2815	Responsible for all or most of the food/grocery shopping	1-3 times a month	1-3 times a month	Once a week	1-3 times a month	1-3 times a month	4-11 times in the last year	Once a week	4-11 times in the last year	1-3 times a month	1-3 times a month	Once a week	Once a week	Female	68	5 or more GCSE's or 1 A-level (Including 5+ GCSEs (Grades A*-C),1 A Level/ 2-3 AS Levels, NVQ level 2, Intermediate GNVQ, City and Guilds Craft, BTEC First/General Diploma, RSA Diploma, Apprenticeship or equivalents)	Strongly like	Never or not in the last year	4-11 times in the last year	162.56	82	31.0303	Less than L15500	Swap Cost	1	0	11	3	0	2466	2849	47	63	7.875	2849	47	63	7.875	0	0	0	0
huev7117	Responsible for all or most of the food/grocery shopping	Once a week	1-3 times a month	Once a week	Once a week	Once a week	1-3 times a month	Once a week	1-3 times a month	1-3 times a month	1-3 times a month	1-3 times a month	1-3 times a month	Female	40	5 or more GCSE's or 1 A-level (Including 5+ GCSEs (Grades A*-C),1 A Level/ 2-3 AS Levels, NVQ level 2, Intermediate GNVQ, City and Guilds Craft, BTEC First/General Diploma, RSA Diploma, Apprenticeship or equivalents)	Somewhat like	1-3 times a month	1-3 times a month	162.56	58.05	21.9672	Less than L15500	Swap Health	0	0	12	3	0	3295	3569	76	128	11.025	3569	76	128	11.025	0	0	0	0
hyjk6626	Responsible for about half of the food/grocery shopping	2-4 times a week	1-3 times a month	1-3 times a month	Once a week	Once a week	1-3 times in the last year	1-3 times a month	1-3 times a month	4-11 times in the last year	Once a week	Never or not in the last year	1-3 times a month	Male	61	Post-Graduate degree or qualification (Including Higher Degrees e.g. MA, PhD, PGCE, Professional qualifications e.g. teaching, nursing, accountancy or equivalents)	Somewhat like	Never or not in the last year	4-11 times in the last year	185.42	89.35	25.9885	Between L15500 and L24999	Swap Cost	1	0	11	4	0	2902	3605	54	49.3	194.5	3605	54	49.3	194.5	0	0	0	0
hylt4996	Responsible for all or most of the food/grocery shopping	Once a week	1-3 times a month	1-3 times a month	1-3 times a month	1-3 times a month	1-3 times a month	Once a week	1-3 times a month	4-11 times in the last year	4-11 times in the last year	Never or not in the last year	4-11 times in the last year	Female	44	Bachelor's degree (Including BA, BSc, NVQ Level 4-5, HNC, HND, RSA Higher Diploma, BTEC Higher level or equivalents)	Strongly like	4-11 times in the last year	4-11 times in the last year	158	54	21.6311	More than L40000	Swap Health	0	0	11	4	0	2904	3185	37	107.3	9.5	3185	37	107.3	9.5	0	0	0	0
hzek7835	Responsible for about half of the food/grocery shopping	Once a week	4-11 times in the last year	1-3 times a month	4-11 times in the last year	4-11 times in the last year	4-11 times in the last year	4-11 times in the last year	4-11 times in the last year	1-3 times a month	1-3 times a month	Never or not in the last year	4-11 times in the last year	Male	54	5 or more GCSE's or 1 A-level (Including 5+ GCSEs (Grades A*-C),1 A Level/ 2-3 AS Levels, NVQ level 2, Intermediate GNVQ, City and Guilds Craft, BTEC First/General Diploma, RSA Diploma, Apprenticeship or equivalents)	Indifferent	1-3 times a month	4-11 times in the last year	180.34	76	23.3684	Between L25000 and L39999	Swap Cost	1	0	12	1	0	3381	3834	59	162.6	10.6	3834	59	162.6	10.6	0	0	0	0
hzhd2058	Responsible for all or most of the food/grocery shopping	Once a week	Once a week	1-3 times a month	4-11 times in the last year	4-11 times in the last year	4-11 times in the last year	1-3 times a month	1-3 times in the last year	Never or not in the last year	4-11 times in the last year	1-3 times a month	Once a week	Male	45	2 or more A-levels (Including 2+ A Levels, 4+ AS Levels, NVQ Level 3, Advanced GNVQ, City and Guilds Advanced Craft, ONC, OND, BTEC National, RSA Advanced Diploma or equivalents)	Strongly like	4-11 times in the last year	1-3 times in the last year	172.72	63.95	21.4366	Between L15500 and L24999	Swap Health	0	0	12	1	1	3685	3760	67	87.1	8.55	3685	66	100.6	9.8	-75	-1	13.5	1.25
iaeg0078	Responsible for all or most of the food/grocery shopping	Once a week	4-11 times in the last year	2-4 times a week	1-3 times a month	1-3 times a month	Once a week	2-4 times a week	1-3 times a month	2-4 times a week	Once a week	2-4 times a week	Once a week	Female	63	5 or more GCSE's or 1 A-level (Including 5+ GCSEs (Grades A*-C),1 A Level/ 2-3 AS Levels, NVQ level 2, Intermediate GNVQ, City and Guilds Craft, BTEC First/General Diploma, RSA Diploma, Apprenticeship or equivalents)	Strongly like	Never or not in the last year	4-11 times in the last year	162.56	68.9	26.0731	Between L15500 and L24999	Swap Social norm	0	1	12	4	0	3239	3601	63	107.7	8.725	3601	63	107.7	8.725	0	0	0	0
idiy1280	Responsible for all or most of the food/grocery shopping	1-3 times a month	4-11 times in the last year	1-3 times a month	Once a week	Once a week	Once a week	1-3 times a month	2-4 times a week	2-4 times a week	1-3 times a month	1-3 times a month	2-4 times a week	Female	24	Post-Graduate degree or qualification (Including Higher Degrees e.g. MA, PhD, PGCE, Professional qualifications e.g. teaching, nursing, accountancy or equivalents)	Strongly like	4-11 times in the last year	1-3 times in the last year	157.48	70.75	28.5283	Less than L15500	Swap Social norm	0	1	12	1	0	3523	4733	75	156.8	11.175	4733	75	156.8	11.175	0	0	0	0
idli9650	Responsible for all or most of the food/grocery shopping	1-3 times a month	Never or not in the last year	2-4 times a week	4-11 times in the last year	4-11 times in the last year	1-3 times a month	2-4 times a week	1-3 times a month	1-3 times in the last year	4-11 times in the last year	4-11 times in the last year	4-11 times in the last year	Female	65	None	Strongly like	Never or not in the last year	1-3 times in the last year	160.02	66.65	26.0286	Less than L15500	Swap Social norm	0	1	12	3	1	3148	3675	53	180.8	9.15	3651	52	181.3	9.125	-24	-1	0.5	-0.025
ieet6084	Responsible for all or most of the food/grocery shopping	Once a week	1-3 times a month	1-3 times a month	1-3 times a month	4-11 times in the last year	Once a week	Once a week	4-11 times in the last year	4-11 times in the last year	1-3 times a month	4-11 times in the last year	4-11 times in the last year	Female	24	Bachelor's degree (Including BA, BSc, NVQ Level 4-5, HNC, HND, RSA Higher Diploma, BTEC Higher level or equivalents)	Somewhat like	Never or not in the last year	1-3 times in the last year	152	110	47.6108	Less than L15500	Swap Social norm	0	1	12	6	0	3054	3990	77	238.3	9.225	3990	77	238.3	9.225	0	0	0	0
ifhz2752	Responsible for all or most of the food/grocery shopping	2-4 times a week	1-3 times a month	1-3 times a month	Once a week	1-3 times a month	1-3 times a month	1-3 times a month	1-3 times a month	1-3 times a month	Once a week	1-3 times a month	2-4 times a week	Female	69	5 or more GCSE's or 1 A-level (Including 5+ GCSEs (Grades A*-C),1 A Level/ 2-3 AS Levels, NVQ level 2, Intermediate GNVQ, City and Guilds Craft, BTEC First/General Diploma, RSA Diploma, Apprenticeship or equivalents)	Somewhat like	Never or not in the last year	4-11 times in the last year	154.94	61.65	25.6806	Less than L15500	Swap Health	0	0	12	1	0	3696	3841	69	107.2	9.625	3841	69	107.2	9.625	0	0	0	0
igxe3529	Responsible for all or most of the food/grocery shopping	5 or more times a week	2-4 times a week	2-4 times a week	2-4 times a week	5 or more times a week	Once a week	2-4 times a week	Once a week	Once a week	5 or more times a week	5 or more times a week	5 or more times a week	Male	21	2 or more A-levels (Including 2+ A Levels, 4+ AS Levels, NVQ Level 3, Advanced GNVQ, City and Guilds Advanced Craft, ONC, OND, BTEC National, RSA Advanced Diploma or equivalents)	Very strongly like	4-11 times in the last year	1-3 times a month	192	76	20.6163	Less than L15500	Swap Health	0	0	13	4	3	3105	4837	82	223.4	11.6	4432	80	110.5	11	-405	-2	-112.9	-0.6
ihxb1816	Responsible for all or most of the food/grocery shopping	2-4 times a week	Once a week	Once a week	Once a week	Once a week	Once a week	Once a week	Never or not in the last year	Never or not in the last year	Once a week	2-4 times a week	Once a week	Female	73	5 or more GCSE's or 1 A-level (Including 5+ GCSEs (Grades A*-C),1 A Level/ 2-3 AS Levels, NVQ level 2, Intermediate GNVQ, City and Guilds Craft, BTEC First/General Diploma, RSA Diploma, Apprenticeship or equivalents)	Indifferent	Never or not in the last year	1-3 times in the last year	167.64	67.1	23.8763	Less than L15500	Swap Health	0	0	12	4	0	3415	3719	76	122.2	10.35	3719	76	122.2	10.35	0	0	0	0
iisk9878	Responsible for all or most of the food/grocery shopping	Once a week	4-11 times in the last year	Once a week	Once a week	2-4 times a week	Once a week	Once a week	1-3 times a month	Once a week	2-4 times a week	Once a week	2-4 times a week	Female	57	Bachelor's degree (Including BA, BSc, NVQ Level 4-5, HNC, HND, RSA Higher Diploma, BTEC Higher level or equivalents)	Strongly like	Never or not in the last year	1-3 times a month	172.72	66.2	22.1908	Between L25000 and L39999	Swap Social norm	0	1	12	3	1	3358	3541	64	115.6	8.625	3502	66	113.7	8.875	-39	2	-1.9	0.25
ikoc3970	Responsible for all or most of the food/grocery shopping	4-11 times in the last year	Never or not in the last year	1-3 times a month	1-3 times in the last year	4-11 times in the last year	1-3 times in the last year	Once a week	4-11 times in the last year	1-3 times in the last year	1-3 times in the last year	1-3 times in the last year	1-3 times in the last year	Female	65	2 or more A-levels (Including 2+ A Levels, 4+ AS Levels, NVQ Level 3, Advanced GNVQ, City and Guilds Advanced Craft, ONC, OND, BTEC National, RSA Advanced Diploma or equivalents)	Strongly dislike	Never or not in the last year	4-11 times in the last year	154.94	68.45	28.5132	Between L25000 and L39999	Swap Cost	1	0	11	4	0	2819	3157	55	92.8	6.475	3157	55	92.8	6.475	0	0	0	0
imcn8624	Responsible for all or most of the food/grocery shopping	Once a week	1-3 times a month	Once a week	1-3 times a month	Once a week	1-3 times a month	1-3 times a month	4-11 times in the last year	1-3 times a month	Once a week	2-4 times a week	2-4 times a week	Male	32	Post-Graduate degree or qualification (Including Higher Degrees e.g. MA, PhD, PGCE, Professional qualifications e.g. teaching, nursing, accountancy or equivalents)	Strongly like	1-3 times a month	4-11 times in the last year	177.8	77	24.3572	More than L40000	Swap Health	0	0	12	5	0	2996	3179	32	83	10	3179	32	83	10	0	0	0	0
immm1296	Responsible for all or most of the food/grocery shopping	2-4 times a week	2-4 times a week	Once a week	Once a week	Once a week	Once a week	1-3 times a month	1-3 times a month	Once a week	2-4 times a week	Once a week	Once a week	Male	35	Bachelor's degree (Including BA, BSc, NVQ Level 4-5, HNC, HND, RSA Higher Diploma, BTEC Higher level or equivalents)	Very strongly like	1-3 times in the last year	4-11 times in the last year	165.1	65	23.8462	Between L25000 and L39999	Swap Cost	1	0	12	2	2	3214	6580	67	126	20.225	6500	63	133.6	21.375	-80	-4	7.6	1.15
ioba1641	Responsible for all or most of the food/grocery shopping	2-4 times a week	Once a week	2-4 times a week	1-3 times a month	1-3 times a month	1-3 times in the last year	1-3 times a month	1-3 times a month	4-11 times in the last year	Once a week	1-3 times a month	Once a week	Female	24	Post-Graduate degree or qualification (Including Higher Degrees e.g. MA, PhD, PGCE, Professional qualifications e.g. teaching, nursing, accountancy or equivalents)	Very strongly like	Never or not in the last year	1-3 times a month	165.1	75.7	27.7717	Between L25000 and L39999	Swap Cost	1	0	12	2	2	3061	3258	49	105.6	9.15	3131	50	94.5	8.65	-127	1	-11.1	-0.5
ioij1792	Responsible for about half of the food/grocery shopping	4-11 times in the last year	1-3 times a month	1-3 times a month	1-3 times a month	1-3 times a month	1-3 times in the last year	2-4 times a week	Once a week	1-3 times a month	1-3 times a month	1-3 times a month	2-4 times a week	Female	20	2 or more A-levels (Including 2+ A Levels, 4+ AS Levels, NVQ Level 3, Advanced GNVQ, City and Guilds Advanced Craft, ONC, OND, BTEC National, RSA Advanced Diploma or equivalents)	Very strongly like	Never or not in the last year	1-3 times in the last year	162.56	53.95	20.4157	Less than L15500	Swap Social norm	0	1	12	2	2	3882	3933	64	45.2	10.25	3882	64	43.3	9.35	-51	0	-1.9	-0.9
ioyg6518	Responsible for about half of the food/grocery shopping	2-4 times a week	1-3 times a month	1-3 times a month	Once a week	Once a week	4-11 times in the last year	2-4 times a week	1-3 times a month	Once a week	Once a week	Once a week	Once a week	Female	29	2 or more A-levels (Including 2+ A Levels, 4+ AS Levels, NVQ Level 3, Advanced GNVQ, City and Guilds Advanced Craft, ONC, OND, BTEC National, RSA Advanced Diploma or equivalents)	Strongly like	1-3 times in the last year	4-11 times in the last year	156	51	20.9566	Less than L15500	Swap Cost	1	0	13	2	1	2948	3474	39	216	10.75	3445	36	217.8	11	-29	-3	1.8	0.25
iphc7123	Responsible for about half of the food/grocery shopping	1-3 times a month	4-11 times in the last year	1-3 times a month	1-3 times in the last year	4-11 times in the last year	1-3 times a month	1-3 times in the last year	2-4 times a week	1-3 times in the last year	2-4 times a week	1-3 times in the last year	1-3 times in the last year	Male	44	Bachelor's degree (Including BA, BSc, NVQ Level 4-5, HNC, HND, RSA Higher Diploma, BTEC Higher level or equivalents)	Strongly dislike	1-3 times in the last year	4-11 times in the last year	181	97	29.6084	More than L40000	Swap Cost	1	0	13	3	0	3439	3871	81	170.3	9.75	3871	81	170.3	9.75	0	0	0	0
iqwk9692	Responsible for about half of the food/grocery shopping	Once a week	1-3 times a month	Once a week	Once a week	1-3 times in the last year	Once a week	1-3 times a month	1-3 times a month	Once a week	Once a week	4-11 times in the last year	1-3 times a month	Male	67	5 or more GCSE's or 1 A-level (Including 5+ GCSEs (Grades A*-C),1 A Level/ 2-3 AS Levels, NVQ level 2, Intermediate GNVQ, City and Guilds Craft, BTEC First/General Diploma, RSA Diploma, Apprenticeship or equivalents)	Indifferent	Never or not in the last year	1-3 times in the last year	177.8	70.75	22.3801	Between L25000 and L39999	Swap Social norm	0	1	11	2	0	3048	3690	67	66.3	10.75	3690	67	66.3	10.75	0	0	0	0
ircr6534	Responsible for all or most of the food/grocery shopping	4-11 times in the last year	1-3 times in the last year	Once a week	1-3 times a month	Once a week	4-11 times in the last year	1-3 times a month	1-3 times a month	1-3 times in the last year	Once a week	1-3 times in the last year	1-3 times a month	Female	31	Bachelor's degree (Including BA, BSc, NVQ Level 4-5, HNC, HND, RSA Higher Diploma, BTEC Higher level or equivalents)	Very strongly like	Never or not in the last year	4-11 times in the last year	155	48.05	20	More than L40000	Swap Health	0	0	12	3	2	3410	3540	69	58.7	11.975	3484	69	59.6	11.975	-56	0	0.9	0
isij5364	Responsible for all or most of the food/grocery shopping	2-4 times a week	1-3 times a month	2-4 times a week	Once a week	Once a week	1-3 times a month	1-3 times a month	1-3 times a month	1-3 times a month	Once a week	1-3 times a month	Once a week	Male	41	5 or more GCSE's or 1 A-level (Including 5+ GCSEs (Grades A*-C),1 A Level/ 2-3 AS Levels, NVQ level 2, Intermediate GNVQ, City and Guilds Craft, BTEC First/General Diploma, RSA Diploma, Apprenticeship or equivalents)	Somewhat like	At least once a week	4-11 times in the last year	180.34	134.25	41.2791	Between L25000 and L39999	Swap Social norm	0	1	12	2	0	2923	3104	48	88.9	9	3104	48	88.9	9	0	0	0	0
issb3895	Responsible for all or most of the food/grocery shopping	Once a week	1-3 times a month	Once a week	Once a week	Once a week	Once a week	Once a week	1-3 times a month	4-11 times in the last year	Once a week	Once a week	Once a week	Female	45	Up to 4 GCSE's (Including 1-4 O Levels/CSE/GCSEs (any grades), Foundation Diploma, NVQ level 1, Foundation GNVQ or equivalents)	Strongly like	1-3 times a month	4-11 times in the last year	165.1	58.5	21.4616	Less than L15500	Swap Social norm	0	1	12	2	0	3082	3949	52	206.9	10.7	3949	52	206.9	10.7	0	0	0	0
itah1253	Responsible for about half of the food/grocery shopping	1-3 times a month	1-3 times in the last year	Once a week	4-11 times in the last year	Once a week	Never or not in the last year	4-11 times in the last year	1-3 times a month	1-3 times a month	Once a week	4-11 times in the last year	1-3 times a month	Male	32	Bachelor's degree (Including BA, BSc, NVQ Level 4-5, HNC, HND, RSA Higher Diploma, BTEC Higher level or equivalents)	Indifferent	Never or not in the last year	1-3 times a month	168	60	21.2585	Between L15500 and L24999	Swap Health	0	0	12	3	0	3392	4456	78	133.6	11.5	4456	78	133.6	11.5	0	0	0	0
iugj6736	Responsible for about half of the food/grocery shopping	Once a week	Once a week	Once a week	1-3 times a month	Once a week	1-3 times a month	Once a week	1-3 times in the last year	1-3 times a month	Once a week	Once a week	Never or not in the last year	Male	69	2 or more A-levels (Including 2+ A Levels, 4+ AS Levels, NVQ Level 3, Advanced GNVQ, City and Guilds Advanced Craft, ONC, OND, BTEC National, RSA Advanced Diploma or equivalents)	Very strongly like	Never or not in the last year	4-11 times in the last year	170	78	26.9896	Between L15500 and L24999	Swap Cost	1	0	12	3	2	2986	3502	72	123.1	7.5	3196	70	136.1	8.75	-306	-2	13	1.25
iujp3404	Responsible for about half of the food/grocery shopping	2-4 times a week	Never or not in the last year	1-3 times in the last year	1-3 times a month	1-3 times a month	Once a week	Once a week	Once a week	Once a week	Once a week	Once a week	1-3 times a month	Male	68	None	Strongly like	Never or not in the last year	1-3 times a month	120	87	60.4167	Between L15500 and L24999	Swap Health	0	0	11	1	1	1481	4816	57	242.1	17.45	4726	52	246.5	16.95	-90	-5	4.4	-0.5
ixpl5582	Responsible for all or most of the food/grocery shopping	Once a week	Once a week	1-3 times a month	1-3 times a month	1-3 times a month	1-3 times a month	4-11 times in the last year	1-3 times a month	Once a week	Once a week	Once a week	1-3 times a month	Female	24	Bachelor's degree (Including BA, BSc, NVQ Level 4-5, HNC, HND, RSA Higher Diploma, BTEC Higher level or equivalents)	Strongly like	4-11 times in the last year	1-3 times in the last year	167.64	70.3	25.015	More than L40000	Swap Health	0	0	12	6	0	2876	3925	71	142.1	8.9	3925	71	142.1	8.9	0	0	0	0
iyll6890	Responsible for all or most of the food/grocery shopping	2-4 times a week	2-4 times a week	4-11 times in the last year	1-3 times a month	1-3 times a month	1-3 times a month	1-3 times a month	1-3 times in the last year	1-3 times in the last year	1-3 times a month	4-11 times in the last year	4-11 times in the last year	Female	55	Up to 4 GCSE's (Including 1-4 O Levels/CSE/GCSEs (any grades), Foundation Diploma, NVQ level 1, Foundation GNVQ or equivalents)	Somewhat like	1-3 times in the last year	1-3 times in the last year	149.86	61.65	27.4512	More than L40000	Swap Social norm	0	1	12	2	1	3398	3528	68	150.6	7.325	3428	62	150.6	7.325	-100	-6	0	0
iyoe2913	Responsible for all or most of the food/grocery shopping	Once a week	1-3 times a month	Once a week	1-3 times a month	4-11 times in the last year	4-11 times in the last year	Once a week	1-3 times a month	Once a week	1-3 times a month	1-3 times a month	1-3 times a month	Male	40	Bachelor's degree (Including BA, BSc, NVQ Level 4-5, HNC, HND, RSA Higher Diploma, BTEC Higher level or equivalents)	Indifferent	Never or not in the last year	1-3 times in the last year	170	76.65	26.5225	More than L40000	Swap Cost	1	0	12	2	1	3080	3154	75	157.1	7.95	3109	70	165.8	8	-45	-5	8.7	0.05
izdu9523	Responsible for about half of the food/grocery shopping	Once a week	1-3 times in the last year	1-3 times in the last year	1-3 times a month	4-11 times in the last year	1-3 times in the last year	1-3 times in the last year	4-11 times in the last year	1-3 times a month	Once a week	1-3 times a month	2-4 times a week	Male	32	Bachelor's degree (Including BA, BSc, NVQ Level 4-5, HNC, HND, RSA Higher Diploma, BTEC Higher level or equivalents)	Somewhat dislike	4-11 times in the last year	1-3 times a month	167	68	24.3824	More than L40000	Swap Cost	1	0	12	2	0	4037	4137	93	189.5	12.7	4137	93	189.5	12.7	0	0	0	0
izqf2177	Responsible for all or most of the food/grocery shopping	Once a week	4-11 times in the last year	4-11 times in the last year	Once a week	1-3 times a month	4-11 times in the last year	4-11 times in the last year	1-3 times a month	Never or not in the last year	1-3 times a month	Never or not in the last year	1-3 times a month	Male	40	Up to 4 GCSE's (Including 1-4 O Levels/CSE/GCSEs (any grades), Foundation Diploma, NVQ level 1, Foundation GNVQ or equivalents)	Somewhat like	Never or not in the last year	1-3 times a month	178	100	31.5617	Less than L15500	Swap Cost	1	0	14	1	0	4339	4691	91	217.1	9.15	4691	91	217.1	9.15	0	0	0	0
iztb1092	Responsible for about half of the food/grocery shopping	Once a week	Once a week	1-3 times a month	1-3 times a month	1-3 times a month	1-3 times a month	4-11 times in the last year	1-3 times a month	1-3 times a month	Once a week	1-3 times a month	Once a week	Female	57	Up to 4 GCSE's (Including 1-4 O Levels/CSE/GCSEs (any grades), Foundation Diploma, NVQ level 1, Foundation GNVQ or equivalents)	Strongly like	Never or not in the last year	4-11 times in the last year	162.56	68.9	26.0731	Between L15500 and L24999	Swap Social norm	0	1	12	2	0	3451	3676	75	161.3	10.025	3676	75	161.3	10.025	0	0	0	0
jbbp5592	Responsible for all or most of the food/grocery shopping	1-3 times a month	4-11 times in the last year	1-3 times a month	Once a week	1-3 times a month	Once a week	1-3 times a month	4-11 times in the last year	4-11 times in the last year	1-3 times a month	4-11 times in the last year	4-11 times in the last year	Female	29	5 or more GCSE's or 1 A-level (Including 5+ GCSEs (Grades A*-C),1 A Level/ 2-3 AS Levels, NVQ level 2, Intermediate GNVQ, City and Guilds Craft, BTEC First/General Diploma, RSA Diploma, Apprenticeship or equivalents)	Somewhat dislike	1-3 times a month	1-3 times a month	163	52	19.5717	More than L40000	Swap Social norm	0	1	12	3	0	3107	3271	50	116.7	7.575	3271	50	116.7	7.575	0	0	0	0
jbey3972	Responsible for all or most of the food/grocery shopping	2-4 times a week	4-11 times in the last year	Once a week	1-3 times a month	Once a week	2-4 times a week	Once a week	4-11 times in the last year	Once a week	1-3 times a month	Once a week	Never or not in the last year	Male	68	Bachelor's degree (Including BA, BSc, NVQ Level 4-5, HNC, HND, RSA Higher Diploma, BTEC Higher level or equivalents)	Somewhat like	1-3 times a month	4-11 times in the last year	185.42	75.25	21.8874	Between L25000 and L39999	Swap Cost	1	0	12	4	0	2596	2960	48	119.8	6.925	2960	48	119.8	6.925	0	0	0	0
jbjn7909	Responsible for about half of the food/grocery shopping	Once a week	Once a week	Once a week	Once a week	Once a week	Once a week	Once a week	Once a week	Once a week	Once a week	Once a week	Once a week	Male	53	2 or more A-levels (Including 2+ A Levels, 4+ AS Levels, NVQ Level 3, Advanced GNVQ, City and Guilds Advanced Craft, ONC, OND, BTEC National, RSA Advanced Diploma or equivalents)	Strongly like	4-11 times in the last year	4-11 times in the last year	172.72	96.15	32.2303	Between L25000 and L39999	Swap Health	0	0	11	1	1	2351	4475	65	402.2	8.75	4331	64	401.4	7.925	-144	-1	-0.8	-0.825
jboq1303	Responsible for all or most of the food/grocery shopping	Once a week	1-3 times a month	Once a week	Once a week	Once a week	2-4 times a week	2-4 times a week	Once a week	Once a week	1-3 times a month	1-3 times a month	1-3 times a month	Female	66	5 or more GCSE's or 1 A-level (Including 5+ GCSEs (Grades A*-C),1 A Level/ 2-3 AS Levels, NVQ level 2, Intermediate GNVQ, City and Guilds Craft, BTEC First/General Diploma, RSA Diploma, Apprenticeship or equivalents)	Indifferent	Never or not in the last year	1-3 times in the last year	154.94	77.1	32.1164	Between L25000 and L39999	Swap Health	0	0	12	1	0	3628	3677	70	96.2	9.825	3677	70	96.2	9.825	0	0	0	0
jcsj8515	Responsible for all or most of the food/grocery shopping	2-4 times a week	Once a week	Once a week	Once a week	Once a week	2-4 times a week	Once a week	Once a week	Once a week	2-4 times a week	Once a week	Never or not in the last year	Male	73	2 or more A-levels (Including 2+ A Levels, 4+ AS Levels, NVQ Level 3, Advanced GNVQ, City and Guilds Advanced Craft, ONC, OND, BTEC National, RSA Advanced Diploma or equivalents)	Somewhat like	Never or not in the last year	1-3 times in the last year	172.72	77.1	25.8446	More than L40000	Swap Social norm	0	1	12	3	1	3301	3428	45	89.8	9.175	3399	44	87.4	9.175	-29	-1	-2.4	0
jdaz3727	Responsible for all or most of the food/grocery shopping	Once a week	1-3 times a month	Once a week	Once a week	Once a week	Once a week	Once a week	1-3 times a month	Once a week	Once a week	Once a week	Once a week	Female	48	2 or more A-levels (Including 2+ A Levels, 4+ AS Levels, NVQ Level 3, Advanced GNVQ, City and Guilds Advanced Craft, ONC, OND, BTEC National, RSA Advanced Diploma or equivalents)	Somewhat like	1-3 times in the last year	4-11 times in the last year	167.64	117.45	41.7924	Between L25000 and L39999	Swap Health	0	0	11	1	0	2772	2796	34	76.2	6.025	2796	34	76.2	6.025	0	0	0	0
jeke2893	Responsible for all or most of the food/grocery shopping	Once a week	1-3 times in the last year	1-3 times a month	4-11 times in the last year	4-11 times in the last year	4-11 times in the last year	4-11 times in the last year	1-3 times in the last year	1-3 times in the last year	1-3 times in the last year	Once a week	1-3 times in the last year	Male	46	Bachelor's degree (Including BA, BSc, NVQ Level 4-5, HNC, HND, RSA Higher Diploma, BTEC Higher level or equivalents)	Somewhat like	Never or not in the last year	1-3 times in the last year	168	71	25.1559	More than L40000	Swap Social norm	0	1	13	5	3	3389	3899	79	131	10.525	3778	76	126.8	11.475	-121	-3	-4.2	0.95
jekz6399	Responsible for all or most of the food/grocery shopping	2-4 times a week	4-11 times in the last year	Once a week	Once a week	Once a week	Once a week	Once a week	1-3 times a month	Once a week	2-4 times a week	1-3 times in the last year	5 or more times a week	Male	43	Bachelor's degree (Including BA, BSc, NVQ Level 4-5, HNC, HND, RSA Higher Diploma, BTEC Higher level or equivalents)	Strongly like	Never or not in the last year	4-11 times in the last year	170	60	20.7612	Between L25000 and L39999	Swap Health	0	0	12	2	0	3952	4118	75	133.8	7.875	4118	75	133.8	7.875	0	0	0	0
jfat0312	Responsible for all or most of the food/grocery shopping	Once a week	Once a week	Once a week	Once a week	Once a week	Once a week	Once a week	Once a week	Once a week	Once a week	Once a week	Once a week	Male	45	5 or more GCSE's or 1 A-level (Including 5+ GCSEs (Grades A*-C),1 A Level/ 2-3 AS Levels, NVQ level 2, Intermediate GNVQ, City and Guilds Craft, BTEC First/General Diploma, RSA Diploma, Apprenticeship or equivalents)	Somewhat like	Never or not in the last year	4-11 times in the last year	180.34	85.25	26.2126	Between L25000 and L39999	Swap Health	0	0	48	11	1	10949	11801	155	279.5	36.45	11772	155	279.5	36.45	-29	0	0	0
jfdz6080	Responsible for all or most of the food/grocery shopping	2-4 times a week	1-3 times a month	4-11 times in the last year	Once a week	Once a week	Once a week	Once a week	1-3 times a month	4-11 times in the last year	Once a week	Once a week	Once a week	Female	45	Post-Graduate degree or qualification (Including Higher Degrees e.g. MA, PhD, PGCE, Professional qualifications e.g. teaching, nursing, accountancy or equivalents)	Somewhat like	4-11 times in the last year	1-3 times in the last year	160.02	49.4	19.2921	Between L25000 and L39999	Swap Cost	1	0	12	5	0	2550	3172	37	118.7	8.725	3172	37	118.7	8.725	0	0	0	0
jfvg0176	Responsible for all or most of the food/grocery shopping	2-4 times a week	1-3 times a month	Once a week	Once a week	Once a week	Once a week	Once a week	1-3 times a month	1-3 times a month	Once a week	Once a week	Once a week	Female	40	Up to 4 GCSE's (Including 1-4 O Levels/CSE/GCSEs (any grades), Foundation Diploma, NVQ level 1, Foundation GNVQ or equivalents)	Somewhat like	At least once a week	1-3 times a month	170.18	70.75	24.4292	More than L40000	Swap Health	0	0	12	5	0	3003	3637	58	211.6	6.975	3637	58	211.6	6.975	0	0	0	0
jiud0846	Responsible for about half of the food/grocery shopping	2-4 times a week	Once a week	2-4 times a week	Once a week	Once a week	Once a week	Once a week	1-3 times a month	Once a week	2-4 times a week	1-3 times a month	1-3 times a month	Male	46	Bachelor's degree (Including BA, BSc, NVQ Level 4-5, HNC, HND, RSA Higher Diploma, BTEC Higher level or equivalents)	Somewhat like	1-3 times in the last year	4-11 times in the last year	177.8	79.35	25.1006	More than L40000	Swap Social norm	0	1	13	5	1	3228	4307	74	198.2	7.6	4024	76	199	8.6	-283	2	0.8	1
jjag5429	Responsible for all or most of the food/grocery shopping	1-3 times a month	4-11 times in the last year	1-3 times a month	Never or not in the last year	4-11 times in the last year	1-3 times a month	1-3 times a month	1-3 times a month	1-3 times a month	1-3 times a month	1-3 times in the last year	1-3 times a month	Female	38	Bachelor's degree (Including BA, BSc, NVQ Level 4-5, HNC, HND, RSA Higher Diploma, BTEC Higher level or equivalents)	Indifferent	Never or not in the last year	1-3 times a month	157.48	60.3	24.3146	Between L25000 and L39999	Swap Cost	1	0	13	2	0	3445	3524	46	123.4	7.675	3524	46	123.4	7.675	0	0	0	0
jkib6035	Responsible for all or most of the food/grocery shopping	Once a week	1-3 times a month	4-11 times in the last year	4-11 times in the last year	4-11 times in the last year	4-11 times in the last year	4-11 times in the last year	1-3 times in the last year	1-3 times in the last year	4-11 times in the last year	1-3 times in the last year	4-11 times in the last year	Female	68	Up to 4 GCSE's (Including 1-4 O Levels/CSE/GCSEs (any grades), Foundation Diploma, NVQ level 1, Foundation GNVQ or equivalents)	Indifferent	Never or not in the last year	1-3 times in the last year	157.48	95.7	38.5888	Between L15500 and L24999	Swap Social norm	0	1	12	2	0	3784	4695	91	167.5	9.8	4695	91	167.5	9.8	0	0	0	0
jloy6113	Responsible for about half of the food/grocery shopping	5 or more times a week	1-3 times a month	Once a week	4-11 times in the last year	1-3 times in the last year	1-3 times a month	2-4 times a week	1-3 times a month	1-3 times a month	Never or not in the last year	1-3 times a month	1-3 times in the last year	Female	67	None	Somewhat like	1-3 times a month	1-3 times a month	157.48	60	24.1936	Less than L15500	Swap Health	0	0	12	5	0	2891	3258	51	100.9	7.825	3258	51	100.9	7.825	0	0	0	0
jmcp8261	Responsible for all or most of the food/grocery shopping	5 or more times a week	1-3 times in the last year	4-11 times in the last year	4-11 times in the last year	1-3 times a month	4-11 times in the last year	4-11 times in the last year	4-11 times in the last year	1-3 times in the last year	4-11 times in the last year	4-11 times in the last year	4-11 times in the last year	Female	59	5 or more GCSE's or 1 A-level (Including 5+ GCSEs (Grades A*-C),1 A Level/ 2-3 AS Levels, NVQ level 2, Intermediate GNVQ, City and Guilds Craft, BTEC First/General Diploma, RSA Diploma, Apprenticeship or equivalents)	Somewhat like	1-3 times in the last year	4-11 times in the last year	154.94	53.95	22.4732	More than L40000	Swap Health	0	0	12	7	1	2544	2961	43	129.2	7	2878	43	129.6	6.15	-83	0	0.4	-0.85
jmmh5792	Responsible for about half of the food/grocery shopping	Once a week	1-3 times a month	Once a week	Once a week	2-4 times a week	Once a week	Once a week	Once a week	Once a week	Once a week	1-3 times a month	2-4 times a week	Male	19	2 or more A-levels (Including 2+ A Levels, 4+ AS Levels, NVQ Level 3, Advanced GNVQ, City and Guilds Advanced Craft, ONC, OND, BTEC National, RSA Advanced Diploma or equivalents)	Somewhat like	Never or not in the last year	1-3 times in the last year	172	70	23.6614	Between L25000 and L39999	Swap Cost	1	0	12	4	0	2991	3673	71	120.5	9.925	3673	71	120.5	9.925	0	0	0	0
jmxp6570	Responsible for all or most of the food/grocery shopping	5 or more times a week	Once a week	Once a week	Once a week	Once a week	Once a week	1-3 times a month	1-3 times a month	Once a week	Once a week	Once a week	2-4 times a week	Male	41	Up to 4 GCSE's (Including 1-4 O Levels/CSE/GCSEs (any grades), Foundation Diploma, NVQ level 1, Foundation GNVQ or equivalents)	Strongly like	1-3 times in the last year	4-11 times in the last year	188	103.4	29.2553	Between L25000 and L39999	Swap Social norm	0	1	12	5	2	3427	4933	105	155.4	11.175	4736	103	149.8	10.975	-197	-2	-5.6	-0.2
jpdq0907	Responsible for all or most of the food/grocery shopping	2-4 times a week	1-3 times a month	2-4 times a week	Once a week	Once a week	Once a week	Once a week	Once a week	2-4 times a week	2-4 times a week	Once a week	Once a week	Female	28	Post-Graduate degree or qualification (Including Higher Degrees e.g. MA, PhD, PGCE, Professional qualifications e.g. teaching, nursing, accountancy or equivalents)	Strongly like	At least once a week	1-3 times a month	172.72	68	22.7942	Between L25000 and L39999	Swap Health	0	0	12	5	2	2371	2905	42	146.5	7	2721	31	145.9	6.85	-184	-11	-0.6	-0.15
jrju0281	Responsible for all or most of the food/grocery shopping	Once a week	1-3 times a month	Once a week	1-3 times a month	1-3 times a month	Once a week	2-4 times a week	1-3 times a month	Once a week	1-3 times a month	Once a week	4-11 times in the last year	Female	68	Bachelor's degree (Including BA, BSc, NVQ Level 4-5, HNC, HND, RSA Higher Diploma, BTEC Higher level or equivalents)	Strongly like	Never or not in the last year	4-11 times in the last year	167.64	74.35	26.4561	Between L15500 and L24999	Swap Health	0	0	14	4	0	2823	3017	43	129.1	5.425	3017	43	129.1	5.425	0	0	0	0
jusr3533	Responsible for all or most of the food/grocery shopping	Once a week	1-3 times a month	Once a week	Once a week	Once a week	Once a week	Once a week	Once a week	1-3 times a month	Once a week	Once a week	Once a week	Female	38	Bachelor's degree (Including BA, BSc, NVQ Level 4-5, HNC, HND, RSA Higher Diploma, BTEC Higher level or equivalents)	Strongly like	At least once a week	4-11 times in the last year	162	58	22.1003	Between L25000 and L39999	Swap Social norm	0	1	12	2	0	3971	4411	56	149.5	9.65	4411	56	149.5	9.65	0	0	0	0
jvok8791	Responsible for about half of the food/grocery shopping	2-4 times a week	1-3 times a month	Once a week	Once a week	Once a week	Once a week	Once a week	1-3 times a month	1-3 times a month	Once a week	Once a week	Once a week	Male	50	2 or more A-levels (Including 2+ A Levels, 4+ AS Levels, NVQ Level 3, Advanced GNVQ, City and Guilds Advanced Craft, ONC, OND, BTEC National, RSA Advanced Diploma or equivalents)	Strongly like	1-3 times in the last year	4-11 times in the last year	187.96	97.95	27.7251	Between L25000 and L39999	Swap Cost	1	0	12	2	0	2427	2736	34	97.1	8.925	2736	34	97.1	8.925	0	0	0	0
jwoh7098	Responsible for all or most of the food/grocery shopping	Once a week	4-11 times in the last year	Once a week	Once a week	Once a week	Once a week	Once a week	Once a week	Once a week	Once a week	Once a week	1-3 times a month	Male	39	Bachelor's degree (Including BA, BSc, NVQ Level 4-5, HNC, HND, RSA Higher Diploma, BTEC Higher level or equivalents)	Very strongly like	Never or not in the last year	4-11 times in the last year	172.72	83	27.8223	Between L25000 and L39999	Swap Cost	1	0	12	1	1	3493	3582	69	113.4	9.175	3493	57	113.9	9.675	-89	-12	0.5	0.5
jxbx3081	Responsible for all or most of the food/grocery shopping	Once a week	1-3 times a month	1-3 times a month	1-3 times a month	Once a week	4-11 times in the last year	4-11 times in the last year	4-11 times in the last year	Never or not in the last year	1-3 times a month	1-3 times a month	1-3 times a month	Female	53	2 or more A-levels (Including 2+ A Levels, 4+ AS Levels, NVQ Level 3, Advanced GNVQ, City and Guilds Advanced Craft, ONC, OND, BTEC National, RSA Advanced Diploma or equivalents)	Somewhat like	Never or not in the last year	4-11 times in the last year	160.02	89.35	34.8936	Between L15500 and L24999	Swap Health	0	0	12	3	1	3062	3282	54	150.5	9.525	3231	53	151.1	9.275	-51	-1	0.6	-0.25
jymr5314	Responsible for all or most of the food/grocery shopping	Once a week	Never or not in the last year	1-3 times a month	1-3 times a month	1-3 times a month	1-3 times a month	1-3 times a month	1-3 times a month	4-11 times in the last year	4-11 times in the last year	Never or not in the last year	4-11 times in the last year	Male	74	Post-Graduate degree or qualification (Including Higher Degrees e.g. MA, PhD, PGCE, Professional qualifications e.g. teaching, nursing, accountancy or equivalents)	Indifferent	Never or not in the last year	4-11 times in the last year	187.96	92.05	26.0551	Between L15500 and L24999	Swap Cost	1	0	11	1	0	2261	2354	26	47.1	15.25	2354	26	47.1	15.25	0	0	0	0
kaid3912	Responsible for all or most of the food/grocery shopping	1-3 times a month	Once a week	Once a week	4-11 times in the last year	4-11 times in the last year	4-11 times in the last year	Never or not in the last year	4-11 times in the last year	Never or not in the last year	1-3 times in the last year	1-3 times a month	1-3 times a month	Male	34	Post-Graduate degree or qualification (Including Higher Degrees e.g. MA, PhD, PGCE, Professional qualifications e.g. teaching, nursing, accountancy or equivalents)	Somewhat like	1-3 times in the last year	1-3 times a month	187.96	97.95	27.7251	Less than L15500	Swap Health	0	0	11	3	0	3105	3471	41	124.6	8.3	3471	41	124.6	8.3	0	0	0	0
kaph7679	Responsible for about half of the food/grocery shopping	2-4 times a week	1-3 times a month	2-4 times a week	2-4 times a week	Once a week	1-3 times in the last year	2-4 times a week	Once a week	5 or more times a week	2-4 times a week	2-4 times a week	Once a week	Male	60	Post-Graduate degree or qualification (Including Higher Degrees e.g. MA, PhD, PGCE, Professional qualifications e.g. teaching, nursing, accountancy or equivalents)	Strongly dislike	4-11 times in the last year	4-11 times in the last year	162.56	60.75	22.9889	Between L15500 and L24999	Swap Health	0	0	13	3	0	3401	3708	56	85.7	9.5	3708	56	85.7	9.5	0	0	0	0
kasq5049	Responsible for all or most of the food/grocery shopping	2-4 times a week	1-3 times a month	Once a week	Once a week	2-4 times a week	Once a week	Once a week	Once a week	1-3 times a month	2-4 times a week	Once a week	2-4 times a week	Male	27	2 or more A-levels (Including 2+ A Levels, 4+ AS Levels, NVQ Level 3, Advanced GNVQ, City and Guilds Advanced Craft, ONC, OND, BTEC National, RSA Advanced Diploma or equivalents)	Strongly like	4-11 times in the last year	1-3 times a month	177.8	82	25.9388	More than L40000	Swap Cost	1	0	12	4	1	3778	4136	92	175.1	8.075	4053	83	174.2	8.1	-83	-9	-0.9	0.025
kaxv2234	Responsible for all or most of the food/grocery shopping	1-3 times a month	Never or not in the last year	1-3 times a month	4-11 times in the last year	Once a week	4-11 times in the last year	4-11 times in the last year	4-11 times in the last year	4-11 times in the last year	1-3 times in the last year	Never or not in the last year	1-3 times a month	Male	67	Bachelor's degree (Including BA, BSc, NVQ Level 4-5, HNC, HND, RSA Higher Diploma, BTEC Higher level or equivalents)	Somewhat like	Never or not in the last year	4-11 times in the last year	173	101	33.7465	Between L25000 and L39999	Swap Health	0	0	12	2	0	2279	2792	65	130.9	8.225	2792	65	130.9	8.225	0	0	0	0
kbtv3533	Responsible for about half of the food/grocery shopping	2-4 times a week	4-11 times in the last year	2-4 times a week	Once a week	2-4 times a week	Once a week	2-4 times a week	Once a week	1-3 times a month	2-4 times a week	Never or not in the last year	2-4 times a week	Female	53	5 or more GCSE's or 1 A-level (Including 5+ GCSEs (Grades A*-C),1 A Level/ 2-3 AS Levels, NVQ level 2, Intermediate GNVQ, City and Guilds Craft, BTEC First/General Diploma, RSA Diploma, Apprenticeship or equivalents)	Indifferent	1-3 times a month	1-3 times a month	154	90.25	38.0545	Between L15500 and L24999	Swap Social norm	0	1	12	6	0	3326	3990	87	99	7.925	3990	87	99	7.925	0	0	0	0
kcdf3868	Responsible for all or most of the food/grocery shopping	Once a week	1-3 times a month	1-3 times a month	1-3 times a month	4-11 times in the last year	Never or not in the last year	Once a week	4-11 times in the last year	2-4 times a week	1-3 times a month	Never or not in the last year	Once a week	Male	50	Bachelor's degree (Including BA, BSc, NVQ Level 4-5, HNC, HND, RSA Higher Diploma, BTEC Higher level or equivalents)	Somewhat like	4-11 times in the last year	1-3 times in the last year	185.42	103.85	30.206	Between L25000 and L39999	Swap Health	0	0	11	5	0	2639	3556	65	208.4	8.125	3556	65	208.4	8.125	0	0	0	0
kcek9262	Responsible for about half of the food/grocery shopping	Once a week	4-11 times in the last year	4-11 times in the last year	1-3 times a month	1-3 times a month	1-3 times a month	1-3 times a month	4-11 times in the last year	1-3 times a month	Once a week	1-3 times a month	Once a week	Male	45	5 or more GCSE's or 1 A-level (Including 5+ GCSEs (Grades A*-C),1 A Level/ 2-3 AS Levels, NVQ level 2, Intermediate GNVQ, City and Guilds Craft, BTEC First/General Diploma, RSA Diploma, Apprenticeship or equivalents)	Somewhat like	1-3 times in the last year	4-11 times in the last year	193.04	87.05	23.3601	Between L25000 and L39999	Swap Social norm	0	1	12	3	1	3277	3559	59	165.9	9.9	3474	55	165.2	10.15	-85	-4	-0.7	0.25
kdjm5854	Responsible for all or most of the food/grocery shopping	Once a week	Once a week	Once a week	Once a week	Once a week	1-3 times a month	Once a week	Once a week	Once a week	Once a week	1-3 times a month	Once a week	Female	53	Bachelor's degree (Including BA, BSc, NVQ Level 4-5, HNC, HND, RSA Higher Diploma, BTEC Higher level or equivalents)	Strongly like	1-3 times in the last year	1-3 times a month	162	120	45.7247	Between L25000 and L39999	Swap Cost	1	0	12	2	0	3390	3637	51	92.6	8.525	3637	51	92.6	8.525	0	0	0	0
kdoj2843	Responsible for about half of the food/grocery shopping	Once a week	1-3 times a month	1-3 times a month	4-11 times in the last year	1-3 times a month	Once a week	Once a week	1-3 times a month	1-3 times a month	Once a week	1-3 times a month	Once a week	Male	71	Up to 4 GCSE's (Including 1-4 O Levels/CSE/GCSEs (any grades), Foundation Diploma, NVQ level 1, Foundation GNVQ or equivalents)	Somewhat like	1-3 times in the last year	4-11 times in the last year	170.18	77.1	26.6218	Between L25000 and L39999	Swap Cost	1	0	12	5	0	2726	3433	57	179.2	6.675	3433	57	179.2	6.675	0	0	0	0
kdup0038	Responsible for all or most of the food/grocery shopping	Once a week	1-3 times a month	Once a week	Once a week	Once a week	Once a week	Once a week	Once a week	Once a week	Once a week	Once a week	Once a week	Male	29	Post-Graduate degree or qualification (Including Higher Degrees e.g. MA, PhD, PGCE, Professional qualifications e.g. teaching, nursing, accountancy or equivalents)	Somewhat like	4-11 times in the last year	1-3 times a month	180	79	24.3827	More than L40000	Swap Health	0	0	11	2	0	3506	3585	68	139.1	11.875	3585	68	139.1	11.875	0	0	0	0
kekt0995	Responsible for all or most of the food/grocery shopping	1-3 times a month	1-3 times in the last year	4-11 times in the last year	1-3 times in the last year	4-11 times in the last year	Never or not in the last year	1-3 times in the last year	1-3 times in the last year	1-3 times in the last year	1-3 times a month	1-3 times in the last year	1-3 times in the last year	Male	68	2 or more A-levels (Including 2+ A Levels, 4+ AS Levels, NVQ Level 3, Advanced GNVQ, City and Guilds Advanced Craft, ONC, OND, BTEC National, RSA Advanced Diploma or equivalents)	Somewhat like	1-3 times in the last year	4-11 times in the last year	177.8	79.35	25.1006	Between L15500 and L24999	Swap Social norm	0	1	12	3	1	3447	3570	54	113.3	11.15	3529	52	113.5	11.4	-41	-2	0.2	0.25
kgsw7641	Responsible for all or most of the food/grocery shopping	Once a week	1-3 times in the last year	1-3 times a month	1-3 times a month	1-3 times a month	Never or not in the last year	1-3 times a month	1-3 times a month	Never or not in the last year	1-3 times a month	1-3 times in the last year	1-3 times a month	Male	44	5 or more GCSE's or 1 A-level (Including 5+ GCSEs (Grades A*-C),1 A Level/ 2-3 AS Levels, NVQ level 2, Intermediate GNVQ, City and Guilds Craft, BTEC First/General Diploma, RSA Diploma, Apprenticeship or equivalents)	Very strongly like	Never or not in the last year	1-3 times in the last year	170.18	83	28.659	Less than L15500	Swap Cost	1	0	11	3	0	2604	2732	28	71.5	7.4	2732	28	71.5	7.4	0	0	0	0
khrv9477	Responsible for all or most of the food/grocery shopping	4-11 times in the last year	1-3 times a month	1-3 times a month	4-11 times in the last year	4-11 times in the last year	1-3 times in the last year	1-3 times a month	4-11 times in the last year	4-11 times in the last year	1-3 times a month	Never or not in the last year	4-11 times in the last year	Male	43	Bachelor's degree (Including BA, BSc, NVQ Level 4-5, HNC, HND, RSA Higher Diploma, BTEC Higher level or equivalents)	Very strongly dislike	Never or not in the last year	1-3 times a month	183	76	22.694	More than L40000	Swap Cost	1	0	14	2	0	3143	3769	39	276.4	9.375	3769	39	276.4	9.375	0	0	0	0
kiwm3162	Responsible for all or most of the food/grocery shopping	Once a week	1-3 times a month	1-3 times a month	1-3 times a month	1-3 times a month	Once a week	1-3 times a month	1-3 times a month	4-11 times in the last year	1-3 times a month	Once a week	4-11 times in the last year	Male	57	5 or more GCSE's or 1 A-level (Including 5+ GCSEs (Grades A*-C),1 A Level/ 2-3 AS Levels, NVQ level 2, Intermediate GNVQ, City and Guilds Craft, BTEC First/General Diploma, RSA Diploma, Apprenticeship or equivalents)	Strongly like	1-3 times in the last year	1-3 times a month	170	72.1	24.9481	Between L15500 and L24999	Swap Health	0	0	15	1	1	2024	3311	22	235.4	8.95	3218	19	225.5	9.25	-93	-3	-9.9	0.3
kjmr3928	Responsible for all or most of the food/grocery shopping	Once a week	1-3 times in the last year	2-4 times a week	1-3 times a month	1-3 times a month	2-4 times a week	Once a week	1-3 times a month	1-3 times a month	4-11 times in the last year	Once a week	Once a week	Female	65	5 or more GCSE's or 1 A-level (Including 5+ GCSEs (Grades A*-C),1 A Level/ 2-3 AS Levels, NVQ level 2, Intermediate GNVQ, City and Guilds Craft, BTEC First/General Diploma, RSA Diploma, Apprenticeship or equivalents)	Very strongly like	1-3 times in the last year	4-11 times in the last year	175.26	68.9	22.4313	More than L40000	Swap Health	0	0	13	7	1	2941	3493	55	147.7	6.35	3466	56	150.8	6.65	-27	1	3.1	0.3
kjwp7853	Responsible for all or most of the food/grocery shopping	Once a week	1-3 times a month	Once a week	1-3 times a month	Once a week	4-11 times in the last year	Once a week	1-3 times a month	4-11 times in the last year	Once a week	1-3 times in the last year	1-3 times a month	Male	53	Up to 4 GCSE's (Including 1-4 O Levels/CSE/GCSEs (any grades), Foundation Diploma, NVQ level 1, Foundation GNVQ or equivalents)	Somewhat like	Never or not in the last year	1-3 times a month	177.8	76.65	24.2465	Between L25000 and L39999	Swap Social norm	0	1	12	2	2	3259	3403	33	96.2	7.775	3259	30	95.1	9.3	-144	-3	-1.1	1.525
kksy5815	Responsible for about half of the food/grocery shopping	Once a week	4-11 times in the last year	1-3 times a month	4-11 times in the last year	1-3 times a month	1-3 times a month	1-3 times in the last year	2-4 times a week	2-4 times a week	2-4 times a week	Once a week	2-4 times a week	Female	41	Up to 4 GCSE's (Including 1-4 O Levels/CSE/GCSEs (any grades), Foundation Diploma, NVQ level 1, Foundation GNVQ or equivalents)	Strongly like	Never or not in the last year	1-3 times a month	149.86	76.65	34.1303	Between L15500 and L24999	Swap Health	0	0	12	2	0	3300	3422	47	116.6	9.825	3422	47	116.6	9.825	0	0	0	0
kldd4991	Responsible for about half of the food/grocery shopping	Once a week	1-3 times in the last year	1-3 times a month	1-3 times a month	1-3 times a month	1-3 times a month	1-3 times a month	1-3 times a month	1-3 times in the last year	1-3 times a month	1-3 times a month	1-3 times a month	Female	26	5 or more GCSE's or 1 A-level (Including 5+ GCSEs (Grades A*-C),1 A Level/ 2-3 AS Levels, NVQ level 2, Intermediate GNVQ, City and Guilds Craft, BTEC First/General Diploma, RSA Diploma, Apprenticeship or equivalents)	Strongly like	1-3 times a month	4-11 times in the last year	165.1	66.2	24.2864	Between L25000 and L39999	Swap Health	0	0	12	2	0	3183	3685	38	201.8	8.75	3685	38	201.8	8.75	0	0	0	0
kmtv6202	Responsible for all or most of the food/grocery shopping	Once a week	4-11 times in the last year	1-3 times a month	1-3 times a month	1-3 times a month	1-3 times a month	1-3 times a month	1-3 times a month	1-3 times a month	1-3 times a month	1-3 times a month	1-3 times a month	Female	34	5 or more GCSE's or 1 A-level (Including 5+ GCSEs (Grades A*-C),1 A Level/ 2-3 AS Levels, NVQ level 2, Intermediate GNVQ, City and Guilds Craft, BTEC First/General Diploma, RSA Diploma, Apprenticeship or equivalents)	Indifferent	At least once a week	1-3 times a month	165.1	55.75	20.4527	More than L40000	Swap Health	0	0	12	3	1	3093	3469	80	114.1	8.35	3436	78	113.1	8.35	-33	-2	-1	0
knwl0623	Responsible for all or most of the food/grocery shopping	4-11 times in the last year	1-3 times a month	Never or not in the last year	1-3 times a month	2-4 times a week	1-3 times a month	1-3 times in the last year	4-11 times in the last year	1-3 times a month	2-4 times a week	Never or not in the last year	2-4 times a week	Male	35	2 or more A-levels (Including 2+ A Levels, 4+ AS Levels, NVQ Level 3, Advanced GNVQ, City and Guilds Advanced Craft, ONC, OND, BTEC National, RSA Advanced Diploma or equivalents)	Indifferent	1-3 times a month	1-3 times a month	194	102.5	27.2346	Between L25000 and L39999	Swap Cost	1	0	11	3	0	3487	4019	81	161.8	6.875	4019	81	161.8	6.875	0	0	0	0
kook5603	Responsible for all or most of the food/grocery shopping	2-4 times a week	1-3 times a month	Once a week	Once a week	Once a week	Once a week	Once a week	Once a week	1-3 times a month	Once a week	4-11 times in the last year	1-3 times a month	Female	43	Up to 4 GCSE's (Including 1-4 O Levels/CSE/GCSEs (any grades), Foundation Diploma, NVQ level 1, Foundation GNVQ or equivalents)	Very strongly like	At least once a week	1-3 times a month	157.48	63.95	25.7863	Between L15500 and L24999	Swap Cost	1	0	12	4	0	2694	3634	69	174.7	7.725	3634	69	174.7	7.725	0	0	0	0
kowi8910	Responsible for all or most of the food/grocery shopping	Once a week	1-3 times a month	1-3 times a month	4-11 times in the last year	4-11 times in the last year	4-11 times in the last year	1-3 times a month	4-11 times in the last year	4-11 times in the last year	1-3 times a month	Never or not in the last year	1-3 times a month	Female	67	Up to 4 GCSE's (Including 1-4 O Levels/CSE/GCSEs (any grades), Foundation Diploma, NVQ level 1, Foundation GNVQ or equivalents)	Somewhat like	Never or not in the last year	1-3 times in the last year	167.64	70.3	25.015	Between L15500 and L24999	Swap Cost	1	0	12	2	0	3147	3811	85	98.4	9.6	3811	85	98.4	9.6	0	0	0	0
kowt5764	Responsible for all or most of the food/grocery shopping	Once a week	Once a week	Once a week	1-3 times a month	Once a week	Once a week	1-3 times a month	Once a week	Once a week	Once a week	Once a week	2-4 times a week	Male	33	Bachelor's degree (Including BA, BSc, NVQ Level 4-5, HNC, HND, RSA Higher Diploma, BTEC Higher level or equivalents)	Somewhat like	1-3 times in the last year	1-3 times a month	170.18	77.1	26.6218	More than L40000	Swap Social norm	0	1	12	4	0	3324	3551	64	129.1	8.75	3551	64	129.1	8.75	0	0	0	0
kqae0835	Responsible for all or most of the food/grocery shopping	2-4 times a week	4-11 times in the last year	4-11 times in the last year	4-11 times in the last year	1-3 times a month	1-3 times a month	1-3 times a month	1-3 times a month	1-3 times a month	Once a week	Once a week	Once a week	Female	32	Bachelor's degree (Including BA, BSc, NVQ Level 4-5, HNC, HND, RSA Higher Diploma, BTEC Higher level or equivalents)	Very strongly like	1-3 times a month	4-11 times in the last year	172.72	73	24.4702	More than L40000	Swap Cost	1	0	11	2	2	2855	2929	39	127.1	7.775	2855	38	126.4	6.825	-74	-1	-0.7	-0.95
kslx0002	Responsible for all or most of the food/grocery shopping	Once a week	Once a week	2-4 times a week	Once a week	2-4 times a week	4-11 times in the last year	1-3 times a month	1-3 times a month	1-3 times a month	2-4 times a week	4-11 times in the last year	Once a week	Female	22	2 or more A-levels (Including 2+ A Levels, 4+ AS Levels, NVQ Level 3, Advanced GNVQ, City and Guilds Advanced Craft, ONC, OND, BTEC National, RSA Advanced Diploma or equivalents)	Somewhat like	Never or not in the last year	1-3 times a month	153	66	28.1943	Between L25000 and L39999	Swap Social norm	0	1	12	3	1	3168	3560	79	104.6	8.95	3488	78	103.6	9.45	-72	-1	-1	0.5
ksrf9999	Responsible for about half of the food/grocery shopping	Once a week	4-11 times in the last year	Once a week	2-4 times a week	1-3 times a month	1-3 times a month	1-3 times a month	4-11 times in the last year	Never or not in the last year	1-3 times a month	2-4 times a week	Once a week	Male	65	Up to 4 GCSE's (Including 1-4 O Levels/CSE/GCSEs (any grades), Foundation Diploma, NVQ level 1, Foundation GNVQ or equivalents)	Somewhat dislike	Never or not in the last year	4-11 times in the last year	185.42	98.4	28.6208	More than L40000	Swap Cost	1	0	12	3	0	3292	3586	88	98.4	7.325	3586	88	98.4	7.325	0	0	0	0
kste0516	Responsible for all or most of the food/grocery shopping	4-11 times in the last year	4-11 times in the last year	1-3 times in the last year	4-11 times in the last year	1-3 times in the last year	4-11 times in the last year	1-3 times a month	4-11 times in the last year	4-11 times in the last year	Once a week	Never or not in the last year	4-11 times in the last year	Female	20	2 or more A-levels (Including 2+ A Levels, 4+ AS Levels, NVQ Level 3, Advanced GNVQ, City and Guilds Advanced Craft, ONC, OND, BTEC National, RSA Advanced Diploma or equivalents)	Somewhat dislike	Never or not in the last year	1-3 times in the last year	160	50	19.5312	Less than L15500	Swap Social norm	0	1	13	3	0	3023	3143	48	187.3	7.025	3143	48	187.3	7.025	0	0	0	0
kstz4112	Responsible for all or most of the food/grocery shopping	1-3 times a month	Once a week	Once a week	4-11 times in the last year	2-4 times a week	1-3 times a month	4-11 times in the last year	4-11 times in the last year	4-11 times in the last year	2-4 times a week	Once a week	2-4 times a week	Male	51	Bachelor's degree (Including BA, BSc, NVQ Level 4-5, HNC, HND, RSA Higher Diploma, BTEC Higher level or equivalents)	Somewhat like	1-3 times in the last year	4-11 times in the last year	175.26	114.75	37.3583	More than L40000	Swap Health	0	0	14	1	0	2915	2970	41	150.9	7.575	2970	41	150.9	7.575	0	0	0	0
ktcx9519	Responsible for all or most of the food/grocery shopping	Once a week	2-4 times a week	2-4 times a week	1-3 times a month	1-3 times a month	Once a week	Once a week	Once a week	Once a week	1-3 times a month	4-11 times in the last year	Once a week	Male	34	Bachelor's degree (Including BA, BSc, NVQ Level 4-5, HNC, HND, RSA Higher Diploma, BTEC Higher level or equivalents)	Indifferent	Never or not in the last year	4-11 times in the last year	185.42	94.75	27.5592	More than L40000	Swap Social norm	0	1	12	5	0	3124	3678	78	143.2	11.575	3678	78	143.2	11.575	0	0	0	0
ktha2003	Responsible for all or most of the food/grocery shopping	Once a week	1-3 times a month	Once a week	Once a week	Never or not in the last year	4-11 times in the last year	Once a week	Once a week	1-3 times a month	4-11 times in the last year	1-3 times a month	4-11 times in the last year	Female	73	Post-Graduate degree or qualification (Including Higher Degrees e.g. MA, PhD, PGCE, Professional qualifications e.g. teaching, nursing, accountancy or equivalents)	Indifferent	At least once a week	1-3 times a month	165.1	71.65	26.2859	More than L40000	Swap Cost	1	0	12	2	0	2520	2946	44	92.2	9.375	2946	44	92.2	9.375	0	0	0	0
ktrx1883	Responsible for all or most of the food/grocery shopping	1-3 times a month	5 or more times a week	Once a week	Once a week	2-4 times a week	2-4 times a week	Once a week	Once a week	2-4 times a week	2-4 times a week	1-3 times a month	Once a week	Male	50	5 or more GCSE's or 1 A-level (Including 5+ GCSEs (Grades A*-C),1 A Level/ 2-3 AS Levels, NVQ level 2, Intermediate GNVQ, City and Guilds Craft, BTEC First/General Diploma, RSA Diploma, Apprenticeship or equivalents)	Somewhat like	1-3 times in the last year	1-3 times a month	172.72	65.3	21.8891	Between L25000 and L39999	Swap Health	0	0	12	2	0	3188	4149	59	162.5	7.275	4149	59	162.5	7.275	0	0	0	0
kunm5348	Responsible for about half of the food/grocery shopping	2-4 times a week	1-3 times in the last year	2-4 times a week	2-4 times a week	2-4 times a week	2-4 times a week	2-4 times a week	Once a week	2-4 times a week	2-4 times a week	2-4 times a week	2-4 times a week	Female	42	Post-Graduate degree or qualification (Including Higher Degrees e.g. MA, PhD, PGCE, Professional qualifications e.g. teaching, nursing, accountancy or equivalents)	Somewhat like	Never or not in the last year	4-11 times in the last year	172.72	71.65	24.0177	More than L40000	Swap Social norm	0	1	12	1	0	2698	4227	57	178.6	12.95	4227	57	178.6	12.95	0	0	0	0
kvsj5437	Responsible for all or most of the food/grocery shopping	2-4 times a week	Once a week	Once a week	Once a week	Once a week	Once a week	Once a week	1-3 times a month	2-4 times a week	1-3 times a month	Once a week	Once a week	Female	35	Bachelor's degree (Including BA, BSc, NVQ Level 4-5, HNC, HND, RSA Higher Diploma, BTEC Higher level or equivalents)	Very strongly like	1-3 times in the last year	4-11 times in the last year	157.48	53.5	21.5726	More than L40000	Swap Social norm	0	1	11	4	3	2876	3318	42	145.8	6.575	3166	37	166.4	6.525	-152	-5	20.6	-0.05
kwiy3947	Responsible for all or most of the food/grocery shopping	Once a week	1-3 times in the last year	Once a week	Once a week	1-3 times a month	1-3 times in the last year	Once a week	1-3 times a month	1-3 times a month	1-3 times in the last year	Never or not in the last year	4-11 times in the last year	Female	64	Bachelor's degree (Including BA, BSc, NVQ Level 4-5, HNC, HND, RSA Higher Diploma, BTEC Higher level or equivalents)	Indifferent	1-3 times in the last year	4-11 times in the last year	165	63	23.1405	More than L40000	Swap Cost	1	0	11	1	0	3026	3080	57	85.2	7.45	3080	57	85.2	7.45	0	0	0	0
kwlc0068	Responsible for about half of the food/grocery shopping	1-3 times a month	4-11 times in the last year	1-3 times a month	1-3 times a month	Once a week	1-3 times a month	1-3 times a month	1-3 times a month	Once a week	1-3 times a month	Once a week	1-3 times a month	Female	22	2 or more A-levels (Including 2+ A Levels, 4+ AS Levels, NVQ Level 3, Advanced GNVQ, City and Guilds Advanced Craft, ONC, OND, BTEC National, RSA Advanced Diploma or equivalents)	Somewhat like	Never or not in the last year	4-11 times in the last year	182.88	81.6	24.3982	Between L15500 and L24999	Swap Social norm	0	1	13	1	0	4107	4508	91	139.1	12.8	4508	91	139.1	12.8	0	0	0	0
kxtd2022	Responsible for about half of the food/grocery shopping	Once a week	4-11 times in the last year	1-3 times a month	1-3 times a month	Once a week	Never or not in the last year	Once a week	4-11 times in the last year	Once a week	2-4 times a week	1-3 times a month	2-4 times a week	Male	63	2 or more A-levels (Including 2+ A Levels, 4+ AS Levels, NVQ Level 3, Advanced GNVQ, City and Guilds Advanced Craft, ONC, OND, BTEC National, RSA Advanced Diploma or equivalents)	Somewhat like	Never or not in the last year	1-3 times a month	177.8	89.35	28.2638	More than L40000	Swap Social norm	0	1	12	5	0	3531	3975	81	125.1	10.125	3975	81	125.1	10.125	0	0	0	0
kyht3160	Responsible for about half of the food/grocery shopping	Once a week	Once a week	4-11 times in the last year	1-3 times a month	4-11 times in the last year	Once a week	1-3 times in the last year	4-11 times in the last year	4-11 times in the last year	2-4 times a week	1-3 times a month	2-4 times a week	Female	30	Post-Graduate degree or qualification (Including Higher Degrees e.g. MA, PhD, PGCE, Professional qualifications e.g. teaching, nursing, accountancy or equivalents)	Indifferent	1-3 times in the last year	1-3 times in the last year	165.1	102.05	37.4385	Between L15500 and L24999	Swap Health	0	0	11	4	1	2493	2882	46	120.7	5.85	2812	43	120.7	5.85	-70	-3	0	0
kzun1865	Responsible for about half of the food/grocery shopping	Once a week	1-3 times a month	Once a week	4-11 times in the last year	4-11 times in the last year	1-3 times a month	Once a week	Once a week	2-4 times a week	2-4 times a week	Once a week	2-4 times a week	Male	29	Bachelor's degree (Including BA, BSc, NVQ Level 4-5, HNC, HND, RSA Higher Diploma, BTEC Higher level or equivalents)	Somewhat like	1-3 times in the last year	4-11 times in the last year	170	63.95	22.128	More than L40000	Swap Cost	1	0	12	2	0	3347	3473	53	82.2	10.45	3473	53	82.2	10.45	0	0	0	0
laee7231	Responsible for all or most of the food/grocery shopping	Once a week	1-3 times a month	1-3 times in the last year	Once a week	1-3 times a month	1-3 times in the last year	1-3 times a month	Never or not in the last year	1-3 times in the last year	1-3 times a month	Never or not in the last year	Once a week	Male	73	Bachelor's degree (Including BA, BSc, NVQ Level 4-5, HNC, HND, RSA Higher Diploma, BTEC Higher level or equivalents)	Somewhat like	Never or not in the last year	4-11 times in the last year	177.8	90.7	28.6909	More than L40000	Swap Health	0	0	12	2	0	3223	4406	92	90.4	11.7	4406	92	90.4	11.7	0	0	0	0
lbkg3723	Responsible for all or most of the food/grocery shopping	Once a week	1-3 times in the last year	1-3 times a month	1-3 times in the last year	4-11 times in the last year	1-3 times in the last year	1-3 times a month	4-11 times in the last year	Once a week	1-3 times a month	2-4 times a week	1-3 times a month	Male	53	Post-Graduate degree or qualification (Including Higher Degrees e.g. MA, PhD, PGCE, Professional qualifications e.g. teaching, nursing, accountancy or equivalents)	Indifferent	Never or not in the last year	4-11 times in the last year	179	93	29.0253	Less than L15500	Swap Cost	1	0	12	3	0	3368	3704	74	125.8	8.275	3704	74	125.8	8.275	0	0	0	0
lbzr7994	Responsible for all or most of the food/grocery shopping	Once a week	1-3 times in the last year	Once a week	Once a week	Once a week	1-3 times in the last year	Once a week	4-11 times in the last year	1-3 times in the last year	Once a week	1-3 times in the last year	1-3 times in the last year	Female	42	5 or more GCSE's or 1 A-level (Including 5+ GCSEs (Grades A*-C),1 A Level/ 2-3 AS Levels, NVQ level 2, Intermediate GNVQ, City and Guilds Craft, BTEC First/General Diploma, RSA Diploma, Apprenticeship or equivalents)	Somewhat like	Never or not in the last year	4-11 times in the last year	167.64	58.95	20.9763	Between L25000 and L39999	Swap Cost	1	0	12	6	0	2784	3817	70	234.5	8.3	3817	70	234.5	8.3	0	0	0	0
lcdu1960	Responsible for all or most of the food/grocery shopping	Once a week	4-11 times in the last year	Once a week	1-3 times in the last year	1-3 times in the last year	1-3 times in the last year	1-3 times a month	1-3 times a month	1-3 times a month	1-3 times in the last year	Never or not in the last year	1-3 times in the last year	Female	62	Bachelor's degree (Including BA, BSc, NVQ Level 4-5, HNC, HND, RSA Higher Diploma, BTEC Higher level or equivalents)	Somewhat like	1-3 times in the last year	4-11 times in the last year	172.72	58.5	19.6097	More than L40000	Swap Social norm	0	1	12	3	0	3688	4212	75	94.9	12.6	4212	75	94.9	12.6	0	0	0	0
lebp2083	Responsible for all or most of the food/grocery shopping	Once a week	Once a week	Once a week	Once a week	Once a week	Once a week	Once a week	Once a week	Once a week	2-4 times a week	Once a week	2-4 times a week	Male	27	Bachelor's degree (Including BA, BSc, NVQ Level 4-5, HNC, HND, RSA Higher Diploma, BTEC Higher level or equivalents)	Strongly like	1-3 times a month	1-3 times a month	185.42	80.7	23.4726	More than L40000	Swap Social norm	0	1	12	5	2	3281	4083	67	185.1	10	3994	66	187.6	10.1	-89	-1	2.5	0.1
lewk4898	Responsible for all or most of the food/grocery shopping	Once a week	1-3 times in the last year	Once a week	Once a week	1-3 times a month	Once a week	1-3 times a month	1-3 times a month	1-3 times in the last year	1-3 times in the last year	1-3 times a month	4-11 times in the last year	Male	59	Bachelor's degree (Including BA, BSc, NVQ Level 4-5, HNC, HND, RSA Higher Diploma, BTEC Higher level or equivalents)	Indifferent	Never or not in the last year	4-11 times in the last year	175.26	66.65	21.6987	More than L40000	Swap Health	0	0	12	5	0	2798	3736	56	95.9	9.75	3736	56	95.9	9.75	0	0	0	0
lgsr1148	Responsible for all or most of the food/grocery shopping	2-4 times a week	5 or more times a week	2-4 times a week	Never or not in the last year	1-3 times in the last year	2-4 times a week	Once a week	1-3 times a month	2-4 times a week	Once a week	2-4 times a week	Once a week	Male	55	5 or more GCSE's or 1 A-level (Including 5+ GCSEs (Grades A*-C),1 A Level/ 2-3 AS Levels, NVQ level 2, Intermediate GNVQ, City and Guilds Craft, BTEC First/General Diploma, RSA Diploma, Apprenticeship or equivalents)	Indifferent	1-3 times in the last year	4-11 times in the last year	194	105	27.8988	More than L40000	Swap Social norm	0	1	13	4	0	3476	4146	72	181.7	10	4146	72	181.7	10	0	0	0	0
lgzk7052	Responsible for all or most of the food/grocery shopping	4-11 times in the last year	1-3 times a month	1-3 times a month	2-4 times a week	Once a week	1-3 times a month	1-3 times a month	1-3 times a month	2-4 times a week	5 or more times a week	1-3 times a month	5 or more times a week	Male	27	Bachelor's degree (Including BA, BSc, NVQ Level 4-5, HNC, HND, RSA Higher Diploma, BTEC Higher level or equivalents)	Somewhat dislike	Never or not in the last year	4-11 times in the last year	190.5	72.1	19.8676	Less than L15500	Swap Health	0	0	12	2	1	3579	3740	79	148	7.4	3639	61	171.7	7	-101	-18	23.7	-0.4
liii3569	Responsible for about half of the food/grocery shopping	Once a week	Once a week	Once a week	Once a week	Once a week	Once a week	Once a week	Never or not in the last year	1-3 times a month	Once a week	2-4 times a week	1-3 times a month	Male	70	Bachelor's degree (Including BA, BSc, NVQ Level 4-5, HNC, HND, RSA Higher Diploma, BTEC Higher level or equivalents)	Very strongly like	4-11 times in the last year	4-11 times in the last year	172.72	83	27.8223	Between L15500 and L24999	Swap Health	0	0	12	4	1	2706	3254	69	160.4	7.75	3194	66	160.2	7.75	-60	-3	-0.2	0
livr4401	Responsible for all or most of the food/grocery shopping	2-4 times a week	4-11 times in the last year	Once a week	Once a week	Once a week	Once a week	2-4 times a week	4-11 times in the last year	1-3 times a month	Once a week	1-3 times a month	1-3 times a month	Female	60	2 or more A-levels (Including 2+ A Levels, 4+ AS Levels, NVQ Level 3, Advanced GNVQ, City and Guilds Advanced Craft, ONC, OND, BTEC National, RSA Advanced Diploma or equivalents)	Somewhat like	4-11 times in the last year	1-3 times a month	165.1	97.05	35.6042	Between L25000 and L39999	Swap Health	0	0	12	5	1	2393	3085	27	169.4	8.525	3025	29	169.8	7.775	-60	2	0.4	-0.75
lkri7513	Responsible for all or most of the food/grocery shopping	Once a week	1-3 times a month	4-11 times in the last year	1-3 times in the last year	4-11 times in the last year	4-11 times in the last year	1-3 times a month	Once a week	Once a week	1-3 times a month	1-3 times a month	Once a week	Male	27	Bachelor's degree (Including BA, BSc, NVQ Level 4-5, HNC, HND, RSA Higher Diploma, BTEC Higher level or equivalents)	Somewhat like	1-3 times in the last year	1-3 times in the last year	180	82	25.3086	Between L25000 and L39999	Swap Cost	1	0	11	3	0	2624	2771	54	81.9	7.9	2771	54	81.9	7.9	0	0	0	0
lmdc2835	Responsible for all or most of the food/grocery shopping	Once a week	Once a week	Once a week	1-3 times a month	1-3 times in the last year	Once a week	4-11 times in the last year	1-3 times a month	4-11 times in the last year	4-11 times in the last year	4-11 times in the last year	Never or not in the last year	Female	55	Post-Graduate degree or qualification (Including Higher Degrees e.g. MA, PhD, PGCE, Professional qualifications e.g. teaching, nursing, accountancy or equivalents)	Somewhat like	Never or not in the last year	4-11 times in the last year	162	61	23.2434	Between L25000 and L39999	Swap Health	0	0	12	4	0	2426	2776	181	109	7.575	2776	181	109	7.575	0	0	0	0
lojw0212	Responsible for about half of the food/grocery shopping	Once a week	1-3 times in the last year	4-11 times in the last year	1-3 times in the last year	1-3 times a month	4-11 times in the last year	1-3 times a month	1-3 times a month	1-3 times a month	Once a week	Once a week	1-3 times in the last year	Female	60	2 or more A-levels (Including 2+ A Levels, 4+ AS Levels, NVQ Level 3, Advanced GNVQ, City and Guilds Advanced Craft, ONC, OND, BTEC National, RSA Advanced Diploma or equivalents)	Somewhat like	Never or not in the last year	4-11 times in the last year	162.56	83	31.4088	Between L25000 and L39999	Swap Health	0	0	12	4	1	2899	3220	38	141.5	11.45	3150	36	141.5	11.45	-70	-2	0	0
looz3705	Responsible for about half of the food/grocery shopping	Once a week	1-3 times a month	Once a week	4-11 times in the last year	4-11 times in the last year	1-3 times a month	1-3 times a month	Once a week	1-3 times a month	1-3 times in the last year	1-3 times in the last year	1-3 times in the last year	Male	74	Bachelor's degree (Including BA, BSc, NVQ Level 4-5, HNC, HND, RSA Higher Diploma, BTEC Higher level or equivalents)	Indifferent	At least once a week	1-3 times a month	185	90	26.2966	Between L25000 and L39999	Swap Health	0	0	13	1	0	3013	3057	49	76.4	8.175	3057	49	76.4	8.175	0	0	0	0
lpgc5098	Responsible for all or most of the food/grocery shopping	Once a week	4-11 times in the last year	1-3 times a month	Once a week	Once a week	Once a week	1-3 times a month	Once a week	Once a week	Once a week	Once a week	4-11 times in the last year	Male	44	None	Somewhat like	Never or not in the last year	4-11 times in the last year	187.96	76.65	21.6961	Between L25000 and L39999	Swap Health	0	0	12	2	1	3046	3782	68	94.1	11	3499	70	94.9	12	-283	2	0.8	1
lphz3396	Responsible for about half of the food/grocery shopping	Once a week	1-3 times a month	1-3 times a month	1-3 times a month	1-3 times a month	4-11 times in the last year	1-3 times in the last year	1-3 times a month	1-3 times a month	Once a week	Once a week	Once a week	Female	24	Post-Graduate degree or qualification (Including Higher Degrees e.g. MA, PhD, PGCE, Professional qualifications e.g. teaching, nursing, accountancy or equivalents)	Somewhat like	1-3 times in the last year	4-11 times in the last year	165.1	51.7	18.9669	Between L25000 and L39999	Swap Social norm	0	1	12	4	0	3427	3670	73	127.1	8.775	3670	73	127.1	8.775	0	0	0	0
lqch7646	Responsible for all or most of the food/grocery shopping	2-4 times a week	1-3 times in the last year	4-11 times in the last year	Once a week	1-3 times a month	Once a week	Once a week	4-11 times in the last year	1-3 times in the last year	2-4 times a week	2-4 times a week	Once a week	Female	36	5 or more GCSE's or 1 A-level (Including 5+ GCSEs (Grades A*-C),1 A Level/ 2-3 AS Levels, NVQ level 2, Intermediate GNVQ, City and Guilds Craft, BTEC First/General Diploma, RSA Diploma, Apprenticeship or equivalents)	Very strongly like	1-3 times in the last year	1-3 times in the last year	165	83	30.4867	Less than L15500	Swap Social norm	0	1	11	2	0	2765	3237	32	282.7	9.65	3237	32	282.7	9.65	0	0	0	0
lqhh9437	Responsible for all or most of the food/grocery shopping	Once a week	1-3 times in the last year	1-3 times a month	1-3 times a month	Once a week	Once a week	Once a week	Once a week	Once a week	Once a week	Once a week	Once a week	Female	28	5 or more GCSE's or 1 A-level (Including 5+ GCSEs (Grades A*-C),1 A Level/ 2-3 AS Levels, NVQ level 2, Intermediate GNVQ, City and Guilds Craft, BTEC First/General Diploma, RSA Diploma, Apprenticeship or equivalents)	Very strongly like	1-3 times in the last year	1-3 times in the last year	172.72	102.05	34.208	Between L15500 and L24999	Swap Cost	1	0	12	3	2	2800	3822	43	214.2	10.05	3714	38	213.9	10.1	-108	-5	-0.3	0.05
lqud4989	Responsible for all or most of the food/grocery shopping	Once a week	1-3 times in the last year	Once a week	4-11 times in the last year	1-3 times a month	1-3 times a month	1-3 times in the last year	1-3 times a month	Once a week	Once a week	Never or not in the last year	4-11 times in the last year	Male	36	Bachelor's degree (Including BA, BSc, NVQ Level 4-5, HNC, HND, RSA Higher Diploma, BTEC Higher level or equivalents)	Somewhat like	Never or not in the last year	1-3 times a month	177.8	98.85	31.2689	Between L25000 and L39999	Swap Social norm	0	1	12	5	1	3406	4675	79	116.6	16.475	4570	76	118.7	14.525	-105	-3	2.1	-1.95
lrfd7561	Responsible for all or most of the food/grocery shopping	2-4 times a week	1-3 times a month	1-3 times in the last year	Once a week	Once a week	1-3 times a month	5 or more times a week	4-11 times in the last year	5 or more times a week	Once a week	1-3 times in the last year	Once a week	Female	60	Bachelor's degree (Including BA, BSc, NVQ Level 4-5, HNC, HND, RSA Higher Diploma, BTEC Higher level or equivalents)	Somewhat dislike	Never or not in the last year	4-11 times in the last year	170.18	73.9	25.5169	Between L25000 and L39999	Swap Health	0	0	12	3	0	3730	5460	93	217.4	10.525	5460	93	217.4	10.525	0	0	0	0
lsdr7499	Responsible for all or most of the food/grocery shopping	Once a week	Once a week	Once a week	Once a week	Once a week	Once a week	Once a week	Once a week	Once a week	Once a week	Once a week	Once a week	Male	36	Up to 4 GCSE's (Including 1-4 O Levels/CSE/GCSEs (any grades), Foundation Diploma, NVQ level 1, Foundation GNVQ or equivalents)	Strongly like	4-11 times in the last year	4-11 times in the last year	178	106	33.4554	Between L25000 and L39999	Swap Cost	1	0	13	5	0	3312	4206	85	165.3	12.25	4206	85	165.3	12.25	0	0	0	0
lsvu8872	Responsible for about half of the food/grocery shopping	2-4 times a week	1-3 times a month	1-3 times a month	1-3 times a month	1-3 times a month	1-3 times a month	1-3 times a month	1-3 times in the last year	4-11 times in the last year	Once a week	Never or not in the last year	Once a week	Male	67	2 or more A-levels (Including 2+ A Levels, 4+ AS Levels, NVQ Level 3, Advanced GNVQ, City and Guilds Advanced Craft, ONC, OND, BTEC National, RSA Advanced Diploma or equivalents)	Indifferent	Never or not in the last year	4-11 times in the last year	180.34	85.7	26.351	Between L15500 and L24999	Swap Health	0	0	13	4	0	2493	2862	47	77.1	9.325	2862	47	77.1	9.325	0	0	0	0
luwj4129	Responsible for all or most of the food/grocery shopping	2-4 times a week	Once a week	Once a week	2-4 times a week	5 or more times a week	2-4 times a week	Once a week	2-4 times a week	2-4 times a week	Once a week	2-4 times a week	2-4 times a week	Male	28	Post-Graduate degree or qualification (Including Higher Degrees e.g. MA, PhD, PGCE, Professional qualifications e.g. teaching, nursing, accountancy or equivalents)	Strongly like	1-3 times a month	1-3 times a month	178	74	23.3556	More than L40000	Swap Cost	1	0	12	3	0	3233	3597	59	209	4.925	3597	59	209	4.925	0	0	0	0
lvmy2738	Responsible for all or most of the food/grocery shopping	5 or more times a week	Once a week	Once a week	Once a week	Once a week	Once a week	Once a week	Once a week	Once a week	Once a week	Once a week	Once a week	Male	55	Bachelor's degree (Including BA, BSc, NVQ Level 4-5, HNC, HND, RSA Higher Diploma, BTEC Higher level or equivalents)	Indifferent	1-3 times a month	4-11 times in the last year	187.96	95.7	27.0883	More than L40000	Swap Health	0	0	11	4	0	2601	2792	39	145	7.65	2792	39	145	7.65	0	0	0	0
lwkr8160	Responsible for all or most of the food/grocery shopping	Once a week	1-3 times in the last year	4-11 times in the last year	4-11 times in the last year	4-11 times in the last year	1-3 times in the last year	2-4 times a week	1-3 times in the last year	2-4 times a week	1-3 times a month	4-11 times in the last year	4-11 times in the last year	Female	77	None	Somewhat like	Never or not in the last year	Never or not in the last year	154.94	58.5	24.3685	Less than L15500	Swap Health	0	0	12	2	1	2716	3145	60	147.9	6.575	3115	60	147.9	6.575	-30	0	0	0
lwqr9951	Responsible for all or most of the food/grocery shopping	2-4 times a week	1-3 times a month	1-3 times a month	Once a week	Once a week	Once a week	Once a week	1-3 times a month	1-3 times a month	1-3 times a month	4-11 times in the last year	1-3 times a month	Female	64	5 or more GCSE's or 1 A-level (Including 5+ GCSEs (Grades A*-C),1 A Level/ 2-3 AS Levels, NVQ level 2, Intermediate GNVQ, City and Guilds Craft, BTEC First/General Diploma, RSA Diploma, Apprenticeship or equivalents)	Strongly like	1-3 times in the last year	1-3 times in the last year	160.02	53.5	20.8932	Less than L15500	Swap Cost	1	0	12	3	0	3397	3820	74	106.2	8.7	3820	74	106.2	8.7	0	0	0	0
lwup7940	Responsible for all or most of the food/grocery shopping	Once a week	Once a week	1-3 times a month	Once a week	Once a week	Once a week	Once a week	Once a week	Once a week	Once a week	Once a week	Once a week	Male	66	Up to 4 GCSE's (Including 1-4 O Levels/CSE/GCSEs (any grades), Foundation Diploma, NVQ level 1, Foundation GNVQ or equivalents)	Somewhat like	Never or not in the last year	4-11 times in the last year	175.26	111.55	36.3165	Between L15500 and L24999	Swap Health	0	0	10	1	0	2175	3183	45	173.5	10.1	3183	45	173.5	10.1	0	0	0	0
lyoh4570	Responsible for all or most of the food/grocery shopping	Once a week	Once a week	Once a week	Once a week	Once a week	Once a week	Once a week	Once a week	Once a week	Once a week	Once a week	Once a week	Male	34	2 or more A-levels (Including 2+ A Levels, 4+ AS Levels, NVQ Level 3, Advanced GNVQ, City and Guilds Advanced Craft, ONC, OND, BTEC National, RSA Advanced Diploma or equivalents)	Somewhat like	Never or not in the last year	Never or not in the last year	132.08	97.95	56.1475	Between L15500 and L24999	Swap Cost	1	0	12	3	0	2954	3459	51	96.5	13.325	3459	51	96.5	13.325	0	0	0	0
lyyf3450	Responsible for about half of the food/grocery shopping	Once a week	4-11 times in the last year	Once a week	Once a week	Once a week	Once a week	Once a week	1-3 times in the last year	1-3 times in the last year	Once a week	Once a week	Once a week	Male	68	5 or more GCSE's or 1 A-level (Including 5+ GCSEs (Grades A*-C),1 A Level/ 2-3 AS Levels, NVQ level 2, Intermediate GNVQ, City and Guilds Craft, BTEC First/General Diploma, RSA Diploma, Apprenticeship or equivalents)	Strongly like	Never or not in the last year	1-3 times a month	177.8	78	24.6735	Less than L15500	Swap Social norm	0	1	12	3	0	3279	3656	65	97.1	16.25	3656	65	97.1	16.25	0	0	0	0
lzuj0163	Responsible for about half of the food/grocery shopping	1-3 times a month	1-3 times in the last year	1-3 times a month	Never or not in the last year	1-3 times in the last year	1-3 times in the last year	4-11 times in the last year	1-3 times in the last year	4-11 times in the last year	4-11 times in the last year	4-11 times in the last year	1-3 times a month	Male	41	Post-Graduate degree or qualification (Including Higher Degrees e.g. MA, PhD, PGCE, Professional qualifications e.g. teaching, nursing, accountancy or equivalents)	Very strongly dislike	Never or not in the last year	Never or not in the last year	185	77	22.4982	More than L40000	Swap Health	0	0	12	6	0	3200	3526	55	118.3	10.175	3526	55	118.3	10.175	0	0	0	0
maol3864	Responsible for about half of the food/grocery shopping	Once a week	1-3 times a month	Once a week	1-3 times a month	1-3 times a month	1-3 times a month	4-11 times in the last year	1-3 times a month	1-3 times a month	Once a week	4-11 times in the last year	1-3 times a month	Male	68	2 or more A-levels (Including 2+ A Levels, 4+ AS Levels, NVQ Level 3, Advanced GNVQ, City and Guilds Advanced Craft, ONC, OND, BTEC National, RSA Advanced Diploma or equivalents)	Indifferent	Never or not in the last year	4-11 times in the last year	185	110	32.1402	More than L40000	Swap Social norm	0	1	12	2	0	3185	3638	72	75	10.925	3638	72	75	10.925	0	0	0	0
mdpx7408	Responsible for about half of the food/grocery shopping	Once a week	4-11 times in the last year	Once a week	Once a week	Once a week	Once a week	Once a week	1-3 times a month	1-3 times a month	Once a week	Once a week	Once a week	Male	28	2 or more A-levels (Including 2+ A Levels, 4+ AS Levels, NVQ Level 3, Advanced GNVQ, City and Guilds Advanced Craft, ONC, OND, BTEC National, RSA Advanced Diploma or equivalents)	Somewhat like	1-3 times in the last year	1-3 times in the last year	177.8	91.15	28.8332	Between L15500 and L24999	Swap Health	0	0	11	4	0	2559	3348	34	62.4	9.75	3348	34	62.4	9.75	0	0	0	0
mege2976	Responsible for about half of the food/grocery shopping	Once a week	1-3 times a month	2-4 times a week	Once a week	1-3 times a month	1-3 times a month	2-4 times a week	4-11 times in the last year	1-3 times a month	Once a week	2-4 times a week	2-4 times a week	Female	23	Up to 4 GCSE's (Including 1-4 O Levels/CSE/GCSEs (any grades), Foundation Diploma, NVQ level 1, Foundation GNVQ or equivalents)	Very strongly like	1-3 times in the last year	4-11 times in the last year	178	64.8	20.452	Between L25000 and L39999	Swap Health	0	0	12	4	3	2465	3466	50	163.1	10.5	3013	40	197.8	10.5	-453	-10	34.7	0
megz6572	Responsible for about half of the food/grocery shopping	2-4 times a week	1-3 times a month	Once a week	Once a week	Once a week	Once a week	Once a week	1-3 times a month	1-3 times a month	2-4 times a week	Once a week	2-4 times a week	Male	63	2 or more A-levels (Including 2+ A Levels, 4+ AS Levels, NVQ Level 3, Advanced GNVQ, City and Guilds Advanced Craft, ONC, OND, BTEC National, RSA Advanced Diploma or equivalents)	Somewhat like	1-3 times in the last year	1-3 times a month	180.34	102.05	31.3783	More than L40000	Swap Social norm	0	1	12	5	0	3585	3816	78	70	14.25	3816	78	70	14.25	0	0	0	0
mfdf0359	Responsible for all or most of the food/grocery shopping	Once a week	4-11 times in the last year	1-3 times in the last year	2-4 times a week	Once a week	Never or not in the last year	1-3 times a month	Once a week	1-3 times in the last year	Once a week	Once a week	Once a week	Female	35	5 or more GCSE's or 1 A-level (Including 5+ GCSEs (Grades A*-C),1 A Level/ 2-3 AS Levels, NVQ level 2, Intermediate GNVQ, City and Guilds Craft, BTEC First/General Diploma, RSA Diploma, Apprenticeship or equivalents)	Somewhat like	4-11 times in the last year	4-11 times in the last year	158	52	20.83	Less than L15500	Swap Social norm	0	1	12	1	0	2800	2835	35	88.7	9.275	2835	35	88.7	9.275	0	0	0	0
mfjf2130	Responsible for about half of the food/grocery shopping	2-4 times a week	Once a week	Once a week	Once a week	Once a week	Once a week	Once a week	Once a week	Never or not in the last year	Once a week	Once a week	Once a week	Male	33	Up to 4 GCSE's (Including 1-4 O Levels/CSE/GCSEs (any grades), Foundation Diploma, NVQ level 1, Foundation GNVQ or equivalents)	Strongly like	1-3 times a month	1-3 times in the last year	157.48	72.55	29.2541	Less than L15500	Swap Social norm	0	1	11	3	0	3361	3518	57	52.6	19.225	3518	57	52.6	19.225	0	0	0	0
mfjv5387	Responsible for about half of the food/grocery shopping	2-4 times a week	2-4 times a week	Once a week	Once a week	Once a week	Once a week	2-4 times a week	Once a week	2-4 times a week	2-4 times a week	Once a week	2-4 times a week	Male	68	5 or more GCSE's or 1 A-level (Including 5+ GCSEs (Grades A*-C),1 A Level/ 2-3 AS Levels, NVQ level 2, Intermediate GNVQ, City and Guilds Craft, BTEC First/General Diploma, RSA Diploma, Apprenticeship or equivalents)	Very strongly like	4-11 times in the last year	4-11 times in the last year	175.26	73	23.7661	Between L25000 and L39999	Swap Health	0	0	12	2	0	3850	3981	77	88.9	28.15	3981	77	88.9	28.15	0	0	0	0
mkyh5766	Responsible for about half of the food/grocery shopping	Once a week	1-3 times a month	Once a week	Once a week	Once a week	Once a week	1-3 times in the last year	Once a week	Once a week	Once a week	Once a week	2-4 times a week	Male	56	2 or more A-levels (Including 2+ A Levels, 4+ AS Levels, NVQ Level 3, Advanced GNVQ, City and Guilds Advanced Craft, ONC, OND, BTEC National, RSA Advanced Diploma or equivalents)	Somewhat like	Never or not in the last year	4-11 times in the last year	177.8	100.65	31.8383	Between L15500 and L24999	Swap Social norm	0	1	12	2	0	3058	3129	66	124.9	7.75	3129	66	124.9	7.75	0	0	0	0
mlbc4681	Responsible for about half of the food/grocery shopping	Once a week	1-3 times in the last year	1-3 times a month	4-11 times in the last year	4-11 times in the last year	1-3 times a month	1-3 times a month	4-11 times in the last year	1-3 times a month	1-3 times a month	1-3 times a month	4-11 times in the last year	Male	65	None	Indifferent	Never or not in the last year	1-3 times a month	172.72	78.45	26.2971	Between L25000 and L39999	Swap Health	0	0	11	5	0	2832	3284	67	114	7.65	3284	67	114	7.65	0	0	0	0
mlzj9568	Responsible for all or most of the food/grocery shopping	Once a week	Once a week	2-4 times a week	2-4 times a week	Once a week	Once a week	Once a week	1-3 times a month	Once a week	2-4 times a week	1-3 times a month	Once a week	Female	47	Post-Graduate degree or qualification (Including Higher Degrees e.g. MA, PhD, PGCE, Professional qualifications e.g. teaching, nursing, accountancy or equivalents)	Somewhat like	Never or not in the last year	1-3 times a month	167.64	76.65	27.2745	More than L40000	Swap Cost	1	0	12	4	0	2756	2913	46	134.8	8.975	2913	46	134.8	8.975	0	0	0	0
mmxc6990	Responsible for all or most of the food/grocery shopping	Once a week	4-11 times in the last year	1-3 times in the last year	1-3 times a month	Once a week	4-11 times in the last year	1-3 times a month	1-3 times a month	1-3 times in the last year	1-3 times in the last year	1-3 times in the last year	4-11 times in the last year	Male	74	2 or more A-levels (Including 2+ A Levels, 4+ AS Levels, NVQ Level 3, Advanced GNVQ, City and Guilds Advanced Craft, ONC, OND, BTEC National, RSA Advanced Diploma or equivalents)	Strongly dislike	1-3 times in the last year	4-11 times in the last year	163	98	36.8851	Between L25000 and L39999	Swap Cost	1	0	11	3	0	2503	3692	74	217.7	9.3	3692	74	217.7	9.3	0	0	0	0
mnih5975	Responsible for about half of the food/grocery shopping	Once a week	4-11 times in the last year	Once a week	Once a week	Once a week	Once a week	Once a week	Once a week	Once a week	Once a week	Once a week	Once a week	Female	30	Up to 4 GCSE's (Including 1-4 O Levels/CSE/GCSEs (any grades), Foundation Diploma, NVQ level 1, Foundation GNVQ or equivalents)	Somewhat like	4-11 times in the last year	4-11 times in the last year	162.56	97.05	36.7255	Between L25000 and L39999	Swap Cost	1	0	12	2	0	3206	3287	38	124.7	8.25	3287	38	124.7	8.25	0	0	0	0
mqoi8393	Responsible for all or most of the food/grocery shopping	2-4 times a week	Once a week	Once a week	1-3 times a month	Once a week	Once a week	Once a week	1-3 times a month	Once a week	1-3 times a month	Once a week	Once a week	Female	64	5 or more GCSE's or 1 A-level (Including 5+ GCSEs (Grades A*-C),1 A Level/ 2-3 AS Levels, NVQ level 2, Intermediate GNVQ, City and Guilds Craft, BTEC First/General Diploma, RSA Diploma, Apprenticeship or equivalents)	Indifferent	Never or not in the last year	Never or not in the last year	167.64	78	27.7549	Between L15500 and L24999	Swap Health	0	0	22	1	0	2980	3119	45	109.2	7.375	3119	45	109.2	7.375	0	0	0	0
mrwe9008	Responsible for all or most of the food/grocery shopping	5 or more times a week	1-3 times a month	2-4 times a week	Once a week	Once a week	Once a week	1-3 times a month	2-4 times a week	2-4 times a week	2-4 times a week	Once a week	5 or more times a week	Female	28	2 or more A-levels (Including 2+ A Levels, 4+ AS Levels, NVQ Level 3, Advanced GNVQ, City and Guilds Advanced Craft, ONC, OND, BTEC National, RSA Advanced Diploma or equivalents)	Somewhat like	4-11 times in the last year	1-3 times a month	175.26	142.85	46.5066	More than L40000	Swap Cost	1	0	12	3	0	3086	3648	59	123.8	8.575	3648	59	123.8	8.575	0	0	0	0
mugb7505	Responsible for all or most of the food/grocery shopping	2-4 times a week	1-3 times a month	1-3 times a month	Once a week	Once a week	Once a week	Once a week	Once a week	Once a week	Once a week	Once a week	2-4 times a week	Male	45	Bachelor's degree (Including BA, BSc, NVQ Level 4-5, HNC, HND, RSA Higher Diploma, BTEC Higher level or equivalents)	Somewhat like	Never or not in the last year	4-11 times in the last year	172.72	94	31.5096	More than L40000	Swap Cost	1	0	12	4	0	2264	3709	63	228.7	10.775	3709	63	228.7	10.775	0	0	0	0
mwew3573	Responsible for all or most of the food/grocery shopping	Once a week	Once a week	Once a week	1-3 times a month	1-3 times a month	Once a week	Once a week	Never or not in the last year	Once a week	2-4 times a week	2-4 times a week	1-3 times a month	Male	69	5 or more GCSE's or 1 A-level (Including 5+ GCSEs (Grades A*-C),1 A Level/ 2-3 AS Levels, NVQ level 2, Intermediate GNVQ, City and Guilds Craft, BTEC First/General Diploma, RSA Diploma, Apprenticeship or equivalents)	Somewhat like	Never or not in the last year	4-11 times in the last year	177.8	79.35	25.1006	Less than L15500	Swap Cost	1	0	14	6	0	3105	3777	61	151.1	12.975	3777	61	151.1	12.975	0	0	0	0
mxcp9905	Responsible for about half of the food/grocery shopping	2-4 times a week	1-3 times in the last year	4-11 times in the last year	1-3 times a month	1-3 times a month	Once a week	1-3 times a month	4-11 times in the last year	Never or not in the last year	Never or not in the last year	1-3 times a month	Once a week	Male	68	5 or more GCSE's or 1 A-level (Including 5+ GCSEs (Grades A*-C),1 A Level/ 2-3 AS Levels, NVQ level 2, Intermediate GNVQ, City and Guilds Craft, BTEC First/General Diploma, RSA Diploma, Apprenticeship or equivalents)	Very strongly like	Never or not in the last year	1-3 times in the last year	180.34	105.2	32.3468	Between L15500 and L24999	Swap Social norm	0	1	14	4	2	2858	3651	60	92	12.325	3332	48	89.9	11.075	-319	-12	-2.1	-1.25
myql1392	Responsible for all or most of the food/grocery shopping	Once a week	1-3 times a month	1-3 times a month	1-3 times a month	4-11 times in the last year	1-3 times a month	1-3 times a month	4-11 times in the last year	4-11 times in the last year	4-11 times in the last year	4-11 times in the last year	1-3 times in the last year	Female	82	None	Strongly like	Never or not in the last year	1-3 times in the last year	154.94	62.55	26.0555	Less than L15500	Swap Cost	1	0	12	2	0	2761	3822	72	216.5	5.45	3822	72	216.5	5.45	0	0	0	0
mzdm0292	Responsible for all or most of the food/grocery shopping	2-4 times a week	1-3 times a month	Once a week	Once a week	Once a week	1-3 times a month	Once a week	1-3 times a month	1-3 times a month	Once a week	Once a week	1-3 times a month	Male	54	2 or more A-levels (Including 2+ A Levels, 4+ AS Levels, NVQ Level 3, Advanced GNVQ, City and Guilds Advanced Craft, ONC, OND, BTEC National, RSA Advanced Diploma or equivalents)	Indifferent	Never or not in the last year	4-11 times in the last year	187.96	83	23.4935	Between L15500 and L24999	Swap Health	0	0	11	5	0	2560	3156	62	82.6	10.525	3156	62	82.6	10.525	0	0	0	0
mzvn7984	Responsible for about half of the food/grocery shopping	1-3 times a month	1-3 times a month	1-3 times a month	1-3 times in the last year	1-3 times in the last year	4-11 times in the last year	1-3 times a month	1-3 times a month	1-3 times a month	4-11 times in the last year	4-11 times in the last year	4-11 times in the last year	Male	75	Post-Graduate degree or qualification (Including Higher Degrees e.g. MA, PhD, PGCE, Professional qualifications e.g. teaching, nursing, accountancy or equivalents)	Somewhat dislike	1-3 times in the last year	1-3 times in the last year	177.8	82	25.9388	More than L40000	Swap Social norm	0	1	12	1	0	3234	3337	61	75.3	7.425	3337	61	75.3	7.425	0	0	0	0
natv1308	Responsible for all or most of the food/grocery shopping	Once a week	2-4 times a week	Once a week	Once a week	Once a week	Once a week	Once a week	1-3 times a month	1-3 times a month	2-4 times a week	1-3 times a month	2-4 times a week	Male	60	5 or more GCSE's or 1 A-level (Including 5+ GCSEs (Grades A*-C),1 A Level/ 2-3 AS Levels, NVQ level 2, Intermediate GNVQ, City and Guilds Craft, BTEC First/General Diploma, RSA Diploma, Apprenticeship or equivalents)	Somewhat like	1-3 times a month	1-3 times a month	165.1	73.9	27.1113	Between L25000 and L39999	Swap Cost	1	0	15	4	0	3782	5491	110	308.2	7.325	5491	110	308.2	7.325	0	0	0	0
nbqw0881	Responsible for all or most of the food/grocery shopping	2-4 times a week	1-3 times a month	1-3 times a month	4-11 times in the last year	4-11 times in the last year	4-11 times in the last year	4-11 times in the last year	4-11 times in the last year	Once a week	Once a week	1-3 times in the last year	Once a week	Female	56	Post-Graduate degree or qualification (Including Higher Degrees e.g. MA, PhD, PGCE, Professional qualifications e.g. teaching, nursing, accountancy or equivalents)	Strongly like	1-3 times in the last year	4-11 times in the last year	154.94	58.05	24.181	More than L40000	Swap Cost	1	0	12	2	0	3877	4211	97	81	9.925	4461	98	84.1	10.925	250	1	3.1	1
ndhd5349	Responsible for about half of the food/grocery shopping	2-4 times a week	2-4 times a week	2-4 times a week	2-4 times a week	2-4 times a week	2-4 times a week	2-4 times a week	1-3 times a month	2-4 times a week	2-4 times a week	2-4 times a week	5 or more times a week	Male	52	Up to 4 GCSE's (Including 1-4 O Levels/CSE/GCSEs (any grades), Foundation Diploma, NVQ level 1, Foundation GNVQ or equivalents)	Strongly like	1-3 times in the last year	1-3 times in the last year	187.96	97.05	27.4704	Between L15500 and L24999	Swap Cost	1	0	17	2	1	2943	3107	48	39.2	10.825	3066	47	33.5	10.675	-41	-1	-5.7	-0.15
nhcx4615	Responsible for all or most of the food/grocery shopping	2-4 times a week	Once a week	Once a week	1-3 times a month	4-11 times in the last year	Once a week	2-4 times a week	5 or more times a week	2-4 times a week	5 or more times a week	2-4 times a week	Once a week	Female	52	Post-Graduate degree or qualification (Including Higher Degrees e.g. MA, PhD, PGCE, Professional qualifications e.g. teaching, nursing, accountancy or equivalents)	Strongly like	1-3 times a month	4-11 times in the last year	166	64	23.2254	More than L40000	Swap Cost	1	0	14	5	0	3091	3480	79	52.2	19.8	3480	79	52.2	19.8	0	0	0	0
nmza2362	Responsible for about half of the food/grocery shopping	2-4 times a week	4-11 times in the last year	1-3 times a month	1-3 times a month	1-3 times a month	1-3 times in the last year	4-11 times in the last year	1-3 times a month	Never or not in the last year	1-3 times in the last year	1-3 times in the last year	4-11 times in the last year	Male	68	2 or more A-levels (Including 2+ A Levels, 4+ AS Levels, NVQ Level 3, Advanced GNVQ, City and Guilds Advanced Craft, ONC, OND, BTEC National, RSA Advanced Diploma or equivalents)	Strongly like	1-3 times in the last year	1-3 times in the last year	177.8	74.35	23.5189	Between L15500 and L24999	Swap Cost	1	0	13	4	1	2940	3573	50	123.2	8.125	3328	50	123.2	8.075	-245	0	0	-0.05
nphl3169	Responsible for about half of the food/grocery shopping	2-4 times a week	1-3 times a month	Once a week	Once a week	Once a week	Once a week	Once a week	Once a week	Once a week	Once a week	Once a week	Once a week	Female	29	Post-Graduate degree or qualification (Including Higher Degrees e.g. MA, PhD, PGCE, Professional qualifications e.g. teaching, nursing, accountancy or equivalents)	Indifferent	4-11 times in the last year	4-11 times in the last year	157.48	66.65	26.8751	Between L25000 and L39999	Swap Social norm	0	1	13	4	0	3341	4290	105	203.2	10.6	4290	105	203.2	10.6	0	0	0	0
npia6416	Responsible for all or most of the food/grocery shopping	1-3 times a month	4-11 times in the last year	1-3 times a month	1-3 times a month	1-3 times a month	1-3 times a month	1-3 times a month	1-3 times a month	1-3 times a month	1-3 times a month	1-3 times a month	Once a week	Male	53	Up to 4 GCSE's (Including 1-4 O Levels/CSE/GCSEs (any grades), Foundation Diploma, NVQ level 1, Foundation GNVQ or equivalents)	Somewhat dislike	Never or not in the last year	4-11 times in the last year	182.88	84.35	25.2204	More than L40000	Swap Health	0	0	12	3	0	3568	3889	73	160.4	13.425	3889	73	160.4	13.425	0	0	0	0
npqp2971	Responsible for about half of the food/grocery shopping	1-3 times in the last year	1-3 times a month	1-3 times a month	4-11 times in the last year	1-3 times in the last year	1-3 times a month	4-11 times in the last year	1-3 times in the last year	1-3 times in the last year	Once a week	1-3 times a month	1-3 times a month	Female	23	Bachelor's degree (Including BA, BSc, NVQ Level 4-5, HNC, HND, RSA Higher Diploma, BTEC Higher level or equivalents)	Somewhat dislike	Never or not in the last year	1-3 times a month	175	70	22.8571	More than L40000	Swap Cost	1	0	12	4	0	2786	3450	62	129.9	9.45	3450	62	129.9	9.45	0	0	0	0
nshq4125	Responsible for all or most of the food/grocery shopping	Once a week	Once a week	2-4 times a week	Once a week	Once a week	Once a week	4-11 times in the last year	Once a week	Once a week	Once a week	1-3 times a month	Once a week	Female	27	5 or more GCSE's or 1 A-level (Including 5+ GCSEs (Grades A*-C),1 A Level/ 2-3 AS Levels, NVQ level 2, Intermediate GNVQ, City and Guilds Craft, BTEC First/General Diploma, RSA Diploma, Apprenticeship or equivalents)	Somewhat dislike	1-3 times in the last year	4-11 times in the last year	154.94	68.9	28.7007	Between L15500 and L24999	Swap Health	0	0	12	6	0	3055	3402	66	151.5	11.15	3402	66	151.5	11.15	0	0	0	0
nsrs8409	Responsible for about half of the food/grocery shopping	Once a week	Once a week	Once a week	Once a week	Once a week	1-3 times in the last year	Once a week	Once a week	Once a week	Once a week	Never or not in the last year	Once a week	Female	24	5 or more GCSE's or 1 A-level (Including 5+ GCSEs (Grades A*-C),1 A Level/ 2-3 AS Levels, NVQ level 2, Intermediate GNVQ, City and Guilds Craft, BTEC First/General Diploma, RSA Diploma, Apprenticeship or equivalents)	Very strongly like	Never or not in the last year	1-3 times a month	160.02	56.2	21.9476	Less than L15500	Swap Cost	1	0	12	5	5	3600	3624	65	78.4	7.425	3600	61	96.3	7.75	-24	-4	17.9	0.325
ntxv4991	Responsible for all or most of the food/grocery shopping	2-4 times a week	Once a week	2-4 times a week	Once a week	Once a week	2-4 times a week	Once a week	Once a week	Once a week	Once a week	1-3 times a month	Once a week	Male	68	Bachelor's degree (Including BA, BSc, NVQ Level 4-5, HNC, HND, RSA Higher Diploma, BTEC Higher level or equivalents)	Indifferent	Never or not in the last year	4-11 times in the last year	185.42	114.75	33.3764	More than L40000	Swap Cost	1	0	12	4	0	3261	3905	85	164.7	7.6	3905	85	164.7	7.6	0	0	0	0
nudr4070	Responsible for all or most of the food/grocery shopping	Once a week	4-11 times in the last year	Once a week	1-3 times in the last year	1-3 times a month	1-3 times a month	4-11 times in the last year	1-3 times a month	1-3 times a month	Once a week	Once a week	1-3 times a month	Male	42	Bachelor's degree (Including BA, BSc, NVQ Level 4-5, HNC, HND, RSA Higher Diploma, BTEC Higher level or equivalents)	Indifferent	1-3 times a month	1-3 times a month	186	115	33.2408	Between L25000 and L39999	Swap Cost	1	0	12	1	0	3049	3119	42	66.4	16.75	3119	42	66.4	16.75	0	0	0	0
nvim4412	Responsible for all or most of the food/grocery shopping	2-4 times a week	Once a week	Once a week	Once a week	Once a week	Once a week	2-4 times a week	2-4 times a week	2-4 times a week	2-4 times a week	2-4 times a week	2-4 times a week	Female	66	5 or more GCSE's or 1 A-level (Including 5+ GCSEs (Grades A*-C),1 A Level/ 2-3 AS Levels, NVQ level 2, Intermediate GNVQ, City and Guilds Craft, BTEC First/General Diploma, RSA Diploma, Apprenticeship or equivalents)	Somewhat like	1-3 times a month	Never or not in the last year	154.94	67.1	27.9509	More than L40000	Swap Cost	1	0	17	4	0	4250	4602	121	194	13.05	4602	121	194	13.05	0	0	0	0
nvjj3710	Responsible for about half of the food/grocery shopping	2-4 times a week	1-3 times a month	Once a week	1-3 times a month	Once a week	1-3 times a month	1-3 times a month	1-3 times a month	Once a week	1-3 times a month	4-11 times in the last year	4-11 times in the last year	Male	44	Bachelor's degree (Including BA, BSc, NVQ Level 4-5, HNC, HND, RSA Higher Diploma, BTEC Higher level or equivalents)	Somewhat like	Never or not in the last year	4-11 times in the last year	193.04	110.2	29.5724	More than L40000	Swap Social norm	0	1	12	4	0	3309	3583	69	95.6	9.45	3583	69	95.6	9.45	0	0	0	0
nvyz8330	Responsible for all or most of the food/grocery shopping	2-4 times a week	1-3 times a month	Once a week	Once a week	Once a week	1-3 times a month	1-3 times a month	1-3 times a month	1-3 times a month	2-4 times a week	Once a week	2-4 times a week	Female	29	2 or more A-levels (Including 2+ A Levels, 4+ AS Levels, NVQ Level 3, Advanced GNVQ, City and Guilds Advanced Craft, ONC, OND, BTEC National, RSA Advanced Diploma or equivalents)	Strongly like	Never or not in the last year	1-3 times in the last year	165.1	73	26.7811	More than L40000	Swap Social norm	0	1	12	2	0	3593	3767	83	192.4	9.625	3767	83	192.4	9.625	0	0	0	0
nwrf4425	Responsible for all or most of the food/grocery shopping	1-3 times a month	4-11 times in the last year	Once a week	1-3 times a month	Once a week	Once a week	Once a week	1-3 times a month	Once a week	Once a week	1-3 times a month	Once a week	Female	23	2 or more A-levels (Including 2+ A Levels, 4+ AS Levels, NVQ Level 3, Advanced GNVQ, City and Guilds Advanced Craft, ONC, OND, BTEC National, RSA Advanced Diploma or equivalents)	Somewhat like	At least once a week	1-3 times a month	170.18	68	23.4797	More than L40000	Swap Health	0	0	12	4	1	3323	3559	35	119.4	6	3484	34	127.3	6	-75	-1	7.9	0
nycx4946	Responsible for all or most of the food/grocery shopping	2-4 times a week	Once a week	Once a week	Once a week	1-3 times a month	Once a week	Once a week	1-3 times a month	Once a week	Once a week	2-4 times a week	2-4 times a week	Female	39	Post-Graduate degree or qualification (Including Higher Degrees e.g. MA, PhD, PGCE, Professional qualifications e.g. teaching, nursing, accountancy or equivalents)	Strongly like	1-3 times a month	1-3 times a month	167	60	21.5139	More than L40000	Swap Social norm	0	1	11	2	0	2829	3007	44	48.9	8.775	3007	44	48.9	8.775	0	0	0	0
nzkn9258	Responsible for all or most of the food/grocery shopping	1-3 times a month	1-3 times in the last year	Never or not in the last year	1-3 times a month	1-3 times a month	1-3 times a month	Once a week	4-11 times in the last year	4-11 times in the last year	1-3 times a month	1-3 times in the last year	1-3 times in the last year	Male	60	Up to 4 GCSE's (Including 1-4 O Levels/CSE/GCSEs (any grades), Foundation Diploma, NVQ level 1, Foundation GNVQ or equivalents)	Somewhat like	Never or not in the last year	4-11 times in the last year	167.64	75	26.6874	Less than L15500	Swap Cost	1	0	12	2	0	3035	3567	52	106.6	11.175	3567	52	106.6	11.175	0	0	0	0
ociz7010	Responsible for all or most of the food/grocery shopping	2-4 times a week	4-11 times in the last year	4-11 times in the last year	1-3 times a month	Once a week	2-4 times a week	1-3 times a month	1-3 times a month	1-3 times a month	Once a week	Once a week	1-3 times a month	Female	46	5 or more GCSE's or 1 A-level (Including 5+ GCSEs (Grades A*-C),1 A Level/ 2-3 AS Levels, NVQ level 2, Intermediate GNVQ, City and Guilds Craft, BTEC First/General Diploma, RSA Diploma, Apprenticeship or equivalents)	Somewhat like	4-11 times in the last year	1-3 times a month	176	100	32.2831	More than L40000	Swap Social norm	0	1	12	2	1	3544	3771	98	127.3	7.25	3571	98	124.9	8.25	-200	0	-2.4	1
ocjm8565	Responsible for all or most of the food/grocery shopping	2-4 times a week	Once a week	2-4 times a week	1-3 times a month	Once a week	Once a week	2-4 times a week	Once a week	2-4 times a week	2-4 times a week	Once a week	Once a week	Male	66	Bachelor's degree (Including BA, BSc, NVQ Level 4-5, HNC, HND, RSA Higher Diploma, BTEC Higher level or equivalents)	Very strongly dislike	Never or not in the last year	4-11 times in the last year	172.72	98.4	32.9845	Between L15500 and L24999	Swap Cost	1	0	12	1	0	2938	3500	47	67	9.175	3500	47	67	9.175	0	0	0	0
oecc1403	Responsible for all or most of the food/grocery shopping	2-4 times a week	4-11 times in the last year	Once a week	Once a week	1-3 times a month	4-11 times in the last year	4-11 times in the last year	4-11 times in the last year	4-11 times in the last year	1-3 times a month	1-3 times a month	4-11 times in the last year	Male	69	Bachelor's degree (Including BA, BSc, NVQ Level 4-5, HNC, HND, RSA Higher Diploma, BTEC Higher level or equivalents)	Indifferent	Never or not in the last year	4-11 times in the last year	170.18	95.7	33.0442	Between L25000 and L39999	Swap Cost	1	0	13	3	1	3004	3739	73	141.5	9	3539	61	141.5	9	-200	-12	0	0
oehc3284	Responsible for all or most of the food/grocery shopping	2-4 times a week	1-3 times a month	2-4 times a week	Once a week	Once a week	1-3 times a month	1-3 times a month	1-3 times a month	1-3 times a month	1-3 times a month	Once a week	2-4 times a week	Female	23	Bachelor's degree (Including BA, BSc, NVQ Level 4-5, HNC, HND, RSA Higher Diploma, BTEC Higher level or equivalents)	Indifferent	Never or not in the last year	Never or not in the last year	160.02	51.7	20.1903	More than L40000	Swap Social norm	0	1	12	5	0	2823	3134	71	85	8.45	3134	71	85	8.45	0	0	0	0
oepe7304	Responsible for all or most of the food/grocery shopping	2-4 times a week	1-3 times in the last year	Once a week	Once a week	1-3 times a month	Once a week	Once a week	Once a week	1-3 times a month	Once a week	Once a week	Once a week	Female	60	Up to 4 GCSE's (Including 1-4 O Levels/CSE/GCSEs (any grades), Foundation Diploma, NVQ level 1, Foundation GNVQ or equivalents)	Indifferent	Never or not in the last year	1-3 times a month	167.64	76.65	27.2745	Between L15500 and L24999	Swap Social norm	0	1	12	3	0	3193	3196	47	84.3	6.25	3430	48	86.4	7.3	234	1	2.1	1.05
oerp5311	Responsible for all or most of the food/grocery shopping	Once a week	4-11 times in the last year	4-11 times in the last year	1-3 times in the last year	1-3 times in the last year	1-3 times a month	1-3 times in the last year	1-3 times a month	1-3 times a month	1-3 times a month	1-3 times a month	1-3 times a month	Female	61	Post-Graduate degree or qualification (Including Higher Degrees e.g. MA, PhD, PGCE, Professional qualifications e.g. teaching, nursing, accountancy or equivalents)	Indifferent	Never or not in the last year	1-3 times in the last year	175.26	82	26.6961	Less than L15500	Swap Health	0	0	12	6	2	2818	3681	59	113.5	8.75	3604	58	113.8	9	-77	-1	0.3	0.25
ofxx6307	Responsible for all or most of the food/grocery shopping	2-4 times a week	4-11 times in the last year	Once a week	1-3 times a month	1-3 times a month	Once a week	Once a week	1-3 times a month	Once a week	Once a week	1-3 times a month	1-3 times a month	Female	32	5 or more GCSE's or 1 A-level (Including 5+ GCSEs (Grades A*-C),1 A Level/ 2-3 AS Levels, NVQ level 2, Intermediate GNVQ, City and Guilds Craft, BTEC First/General Diploma, RSA Diploma, Apprenticeship or equivalents)	Strongly like	4-11 times in the last year	4-11 times in the last year	175.26	94.75	30.847	More than L40000	Swap Cost	1	0	12	2	1	2966	3056	64	111.6	9.275	3021	58	110.8	9.4	-35	-6	-0.8	0.125
oirr3584	Responsible for about half of the food/grocery shopping	Once a week	1-3 times a month	Once a week	4-11 times in the last year	1-3 times a month	4-11 times in the last year	1-3 times a month	1-3 times a month	Once a week	4-11 times in the last year	1-3 times a month	Once a week	Female	29	Post-Graduate degree or qualification (Including Higher Degrees e.g. MA, PhD, PGCE, Professional qualifications e.g. teaching, nursing, accountancy or equivalents)	Strongly like	1-3 times in the last year	1-3 times a month	170	70	24.2215	More than L40000	Swap Health	0	0	12	3	0	2951	3412	51	130.5	9.35	3412	51	130.5	9.35	0	0	0	0
oiwu6078	Responsible for all or most of the food/grocery shopping	1-3 times a month	1-3 times a month	2-4 times a week	1-3 times a month	1-3 times a month	1-3 times a month	4-11 times in the last year	1-3 times a month	4-11 times in the last year	1-3 times a month	Once a week	Once a week	Female	33	Bachelor's degree (Including BA, BSc, NVQ Level 4-5, HNC, HND, RSA Higher Diploma, BTEC Higher level or equivalents)	Strongly like	Never or not in the last year	1-3 times a month	152	50.3	21.7711	More than L40000	Swap Health	0	0	12	3	0	2604	3425	55	64.5	10.55	3425	55	64.5	10.55	0	0	0	0
ojzx1033	Responsible for all or most of the food/grocery shopping	4-11 times in the last year	4-11 times in the last year	Once a week	1-3 times a month	1-3 times a month	1-3 times in the last year	Never or not in the last year	Never or not in the last year	4-11 times in the last year	Once a week	Once a week	Once a week	Female	49	5 or more GCSE's or 1 A-level (Including 5+ GCSEs (Grades A*-C),1 A Level/ 2-3 AS Levels, NVQ level 2, Intermediate GNVQ, City and Guilds Craft, BTEC First/General Diploma, RSA Diploma, Apprenticeship or equivalents)	Indifferent	Never or not in the last year	Never or not in the last year	165.1	64.4	23.6261	Less than L15500	Swap Social norm	0	1	12	3	2	3451	3690	80	108.5	10.75	3521	79	111.6	9.75	-169	-1	3.1	-1
omdx4206	Responsible for all or most of the food/grocery shopping	Once a week	4-11 times in the last year	Once a week	Once a week	4-11 times in the last year	1-3 times a month	Once a week	1-3 times a month	1-3 times in the last year	4-11 times in the last year	1-3 times a month	1-3 times a month	Female	29	Post-Graduate degree or qualification (Including Higher Degrees e.g. MA, PhD, PGCE, Professional qualifications e.g. teaching, nursing, accountancy or equivalents)	Strongly dislike	Never or not in the last year	4-11 times in the last year	167.64	55.3	19.6775	Between L25000 and L39999	Swap Social norm	0	1	12	2	0	3373	3500	75	138.7	7.625	3500	75	138.7	7.625	0	0	0	0
omvo4145	Responsible for all or most of the food/grocery shopping	Once a week	Once a week	Once a week	Once a week	Once a week	Once a week	Once a week	Once a week	Once a week	Once a week	Once a week	Once a week	Male	35	Bachelor's degree (Including BA, BSc, NVQ Level 4-5, HNC, HND, RSA Higher Diploma, BTEC Higher level or equivalents)	Somewhat like	4-11 times in the last year	4-11 times in the last year	182	81	24.4536	More than L40000	Swap Social norm	0	1	12	4	0	3302	4283	77	220.9	9.625	4283	77	220.9	9.625	0	0	0	0
onem0543	Responsible for about half of the food/grocery shopping	4-11 times in the last year	4-11 times in the last year	1-3 times a month	Once a week	Once a week	4-11 times in the last year	Once a week	1-3 times a month	1-3 times a month	Once a week	Once a week	1-3 times a month	Male	65	5 or more GCSE's or 1 A-level (Including 5+ GCSEs (Grades A*-C),1 A Level/ 2-3 AS Levels, NVQ level 2, Intermediate GNVQ, City and Guilds Craft, BTEC First/General Diploma, RSA Diploma, Apprenticeship or equivalents)	Somewhat like	Never or not in the last year	4-11 times in the last year	185.42	89.8	26.1194	Between L25000 and L39999	Swap Health	0	0	14	4	0	3244	6691	153	243.9	11.9	6691	153	243.9	11.9	0	0	0	0
onro6444	Responsible for all or most of the food/grocery shopping	2-4 times a week	Once a week	Once a week	4-11 times in the last year	1-3 times a month	1-3 times a month	2-4 times a week	2-4 times a week	Once a week	1-3 times a month	1-3 times a month	1-3 times a month	Male	44	Post-Graduate degree or qualification (Including Higher Degrees e.g. MA, PhD, PGCE, Professional qualifications e.g. teaching, nursing, accountancy or equivalents)	Somewhat like	4-11 times in the last year	1-3 times a month	177.8	92	29.1021	More than L40000	Swap Health	0	0	13	3	2	2012	2425	19	82.1	7.525	2155	15	69.5	6.525	-270	-4	-12.6	-1
oocq3727	Responsible for about half of the food/grocery shopping	Once a week	4-11 times in the last year	Once a week	Once a week	Once a week	Once a week	Once a week	4-11 times in the last year	Once a week	Once a week	Never or not in the last year	Once a week	Male	23	2 or more A-levels (Including 2+ A Levels, 4+ AS Levels, NVQ Level 3, Advanced GNVQ, City and Guilds Advanced Craft, ONC, OND, BTEC National, RSA Advanced Diploma or equivalents)	Indifferent	Never or not in the last year	1-3 times a month	170	130	44.9827	More than L40000	Swap Health	0	0	11	3	2	3389	3608	69	55	8.125	3464	66	51.8	8.375	-144	-3	-3.2	0.25
ooom3125	Responsible for all or most of the food/grocery shopping	Once a week	2-4 times a week	1-3 times a month	1-3 times a month	Once a week	Once a week	5 or more times a week	Once a week	Once a week	2-4 times a week	2-4 times a week	2-4 times a week	Female	34	Post-Graduate degree or qualification (Including Higher Degrees e.g. MA, PhD, PGCE, Professional qualifications e.g. teaching, nursing, accountancy or equivalents)	Very strongly like	1-3 times in the last year	At least once a week	165	58	21.3039	More than L40000	Swap Health	0	0	12	1	1	3640	3905	53	162.4	10.75	3875	52	162.5	10.75	-30	-1	0.1	0
opkg8929	Responsible for all or most of the food/grocery shopping	Once a week	1-3 times a month	1-3 times a month	4-11 times in the last year	1-3 times a month	Once a week	2-4 times a week	4-11 times in the last year	2-4 times a week	Once a week	2-4 times a week	Once a week	Female	32	2 or more A-levels (Including 2+ A Levels, 4+ AS Levels, NVQ Level 3, Advanced GNVQ, City and Guilds Advanced Craft, ONC, OND, BTEC National, RSA Advanced Diploma or equivalents)	Strongly like	Never or not in the last year	1-3 times a month	162.56	65	24.5972	Between L25000 and L39999	Swap Cost	1	0	14	3	0	4203	4328	85	180.6	8.8	4328	85	180.6	8.8	0	0	0	0
opsv4584	Responsible for all or most of the food/grocery shopping	Once a week	Once a week	Once a week	Once a week	1-3 times a month	1-3 times a month	1-3 times a month	4-11 times in the last year	4-11 times in the last year	4-11 times in the last year	Once a week	1-3 times in the last year	Female	65	2 or more A-levels (Including 2+ A Levels, 4+ AS Levels, NVQ Level 3, Advanced GNVQ, City and Guilds Advanced Craft, ONC, OND, BTEC National, RSA Advanced Diploma or equivalents)	Somewhat dislike	Never or not in the last year	1-3 times in the last year	165.1	65.75	24.1214	Between L25000 and L39999	Swap Health	0	0	12	5	0	3329	4296	116	96.9	10.075	4296	116	96.9	10.075	0	0	0	0
opzw8594	Responsible for all or most of the food/grocery shopping	2-4 times a week	Once a week	Once a week	Once a week	Once a week	Once a week	Once a week	Once a week	Once a week	Once a week	Once a week	Once a week	Female	59	2 or more A-levels (Including 2+ A Levels, 4+ AS Levels, NVQ Level 3, Advanced GNVQ, City and Guilds Advanced Craft, ONC, OND, BTEC National, RSA Advanced Diploma or equivalents)	Very strongly like	1-3 times a month	Never or not in the last year	162.56	59.85	22.6484	Between L15500 and L24999	Swap Health	0	0	11	2	0	1891	2486	19	88.4	24.775	2486	19	88.4	24.775	0	0	0	0
oqik1004	Responsible for all or most of the food/grocery shopping	2-4 times a week	Once a week	Once a week	Once a week	Once a week	1-3 times a month	2-4 times a week	1-3 times a month	1-3 times a month	5 or more times a week	Once a week	1-3 times a month	Male	69	Up to 4 GCSE's (Including 1-4 O Levels/CSE/GCSEs (any grades), Foundation Diploma, NVQ level 1, Foundation GNVQ or equivalents)	Strongly like	Never or not in the last year	4-11 times in the last year	177.8	92.05	29.1179	Between L25000 and L39999	Swap Social norm	0	1	11	3	0	2590	2875	55	121.3	10.275	2875	55	121.3	10.275	0	0	0	0
oric8052	Responsible for all or most of the food/grocery shopping	2-4 times a week	1-3 times a month	Once a week	Once a week	Once a week	Once a week	2-4 times a week	2-4 times a week	Once a week	2-4 times a week	Once a week	1-3 times a month	Female	43	5 or more GCSE's or 1 A-level (Including 5+ GCSEs (Grades A*-C),1 A Level/ 2-3 AS Levels, NVQ level 2, Intermediate GNVQ, City and Guilds Craft, BTEC First/General Diploma, RSA Diploma, Apprenticeship or equivalents)	Somewhat like	4-11 times in the last year	1-3 times a month	164	82	30.4878	More than L40000	Swap Cost	1	0	14	3	0	3185	3574	70	206.9	7.05	3574	70	206.9	7.05	0	0	0	0
osnm7686	Responsible for all or most of the food/grocery shopping	Once a week	1-3 times a month	1-3 times a month	1-3 times a month	1-3 times a month	1-3 times a month	Once a week	1-3 times a month	1-3 times a month	Once a week	4-11 times in the last year	1-3 times a month	Female	43	5 or more GCSE's or 1 A-level (Including 5+ GCSEs (Grades A*-C),1 A Level/ 2-3 AS Levels, NVQ level 2, Intermediate GNVQ, City and Guilds Craft, BTEC First/General Diploma, RSA Diploma, Apprenticeship or equivalents)	Somewhat like	4-11 times in the last year	4-11 times in the last year	167.64	98.4	35.0138	Between L15500 and L24999	Swap Cost	1	0	12	5	0	3024	3278	62	121.5	8.15	3278	62	121.5	8.15	0	0	0	0
otbh9083	Responsible for about half of the food/grocery shopping	1-3 times a month	4-11 times in the last year	Once a week	1-3 times a month	4-11 times in the last year	4-11 times in the last year	Once a week	4-11 times in the last year	4-11 times in the last year	4-11 times in the last year	Never or not in the last year	4-11 times in the last year	Female	59	Bachelor's degree (Including BA, BSc, NVQ Level 4-5, HNC, HND, RSA Higher Diploma, BTEC Higher level or equivalents)	Indifferent	Never or not in the last year	Never or not in the last year	210.82	90.7	20.4072	More than L40000	Swap Cost	1	0	12	3	2	2739	3258	57	75.3	9.8	3199	55	76.2	9.65	-59	-2	0.9	-0.15
otol0686	Responsible for all or most of the food/grocery shopping	4-11 times in the last year	4-11 times in the last year	4-11 times in the last year	4-11 times in the last year	4-11 times in the last year	4-11 times in the last year	4-11 times in the last year	1-3 times a month	4-11 times in the last year	Once a week	1-3 times in the last year	1-3 times a month	Female	33	Post-Graduate degree or qualification (Including Higher Degrees e.g. MA, PhD, PGCE, Professional qualifications e.g. teaching, nursing, accountancy or equivalents)	Somewhat like	4-11 times in the last year	1-3 times a month	157.48	112	45.1614	Between L25000 and L39999	Swap Social norm	0	1	14	5	0	4046	4384	72	142.6	9.775	4384	72	142.6	9.775	0	0	0	0
otov7439	Responsible for all or most of the food/grocery shopping	Once a week	1-3 times a month	2-4 times a week	Once a week	Once a week	Once a week	Once a week	Once a week	Once a week	2-4 times a week	2-4 times a week	Once a week	Male	46	Bachelor's degree (Including BA, BSc, NVQ Level 4-5, HNC, HND, RSA Higher Diploma, BTEC Higher level or equivalents)	Indifferent	4-11 times in the last year	1-3 times a month	185.42	91.15	26.5121	More than L40000	Swap Cost	1	0	12	5	0	3395	3958	85	163.9	11	3958	85	163.9	11	0	0	0	0
ovfs4244	Responsible for all or most of the food/grocery shopping	Once a week	1-3 times a month	Once a week	Once a week	Once a week	Once a week	1-3 times a month	Once a week	Once a week	Once a week	Once a week	Once a week	Female	52	Bachelor's degree (Including BA, BSc, NVQ Level 4-5, HNC, HND, RSA Higher Diploma, BTEC Higher level or equivalents)	Somewhat like	Never or not in the last year	1-3 times a month	176	76	24.5351	Less than L15500	Swap Social norm	0	1	12	5	0	3171	4219	81	171.8	10.15	4219	81	171.8	10.15	0	0	0	0
ovsg2690	Responsible for about half of the food/grocery shopping	2-4 times a week	2-4 times a week	2-4 times a week	2-4 times a week	2-4 times a week	2-4 times a week	2-4 times a week	2-4 times a week	2-4 times a week	1-3 times in the last year	1-3 times a month	1-3 times a month	Male	68	2 or more A-levels (Including 2+ A Levels, 4+ AS Levels, NVQ Level 3, Advanced GNVQ, City and Guilds Advanced Craft, ONC, OND, BTEC National, RSA Advanced Diploma or equivalents)	Indifferent	Never or not in the last year	4-11 times in the last year	175.26	85.25	27.7542	Between L15500 and L24999	Swap Health	0	0	15	4	0	3589	3807	57	185.4	9.375	3807	57	185.4	9.375	0	0	0	0
owgf6799	Responsible for about half of the food/grocery shopping	Once a week	Once a week	Once a week	Once a week	2-4 times a week	1-3 times a month	1-3 times a month	1-3 times a month	4-11 times in the last year	2-4 times a week	Once a week	Once a week	Female	41	2 or more A-levels (Including 2+ A Levels, 4+ AS Levels, NVQ Level 3, Advanced GNVQ, City and Guilds Advanced Craft, ONC, OND, BTEC National, RSA Advanced Diploma or equivalents)	Indifferent	Never or not in the last year	4-11 times in the last year	160.02	48.95	19.1163	Less than L15500	Swap Social norm	0	1	12	3	0	3253	3779	73	103.6	7.875	3779	73	103.6	7.875	0	0	0	0
owqz3867	Responsible for all or most of the food/grocery shopping	Once a week	Once a week	Once a week	Once a week	Once a week	Once a week	Once a week	Once a week	1-3 times a month	Once a week	Once a week	1-3 times a month	Male	35	Bachelor's degree (Including BA, BSc, NVQ Level 4-5, HNC, HND, RSA Higher Diploma, BTEC Higher level or equivalents)	Very strongly dislike	At least once a week	At least once a week	170.18	70.3	24.2738	Less than L15500	Swap Health	0	0	12	4	0	3386	3792	56	89.1	8.375	3792	56	89.1	8.375	0	0	0	0
oxyy6275	Responsible for all or most of the food/grocery shopping	Once a week	Once a week	2-4 times a week	4-11 times in the last year	4-11 times in the last year	1-3 times in the last year	1-3 times a month	1-3 times a month	1-3 times in the last year	1-3 times a month	Never or not in the last year	4-11 times in the last year	Female	43	Bachelor's degree (Including BA, BSc, NVQ Level 4-5, HNC, HND, RSA Higher Diploma, BTEC Higher level or equivalents)	Indifferent	At least once a week	4-11 times in the last year	160.02	57.6	22.4944	More than L40000	Swap Cost	1	0	12	3	0	2599	3072	46	54.7	6.95	3072	46	54.7	6.95	0	0	0	0
pbky3582	Responsible for about half of the food/grocery shopping	Once a week	1-3 times in the last year	1-3 times a month	1-3 times in the last year	1-3 times a month	1-3 times in the last year	4-11 times in the last year	4-11 times in the last year	4-11 times in the last year	1-3 times a month	4-11 times in the last year	Once a week	Male	57	Up to 4 GCSE's (Including 1-4 O Levels/CSE/GCSEs (any grades), Foundation Diploma, NVQ level 1, Foundation GNVQ or equivalents)	Strongly like	Never or not in the last year	4-11 times in the last year	162.56	80.7	30.5384	Between L25000 and L39999	Swap Social norm	0	1	14	4	1	3194	3420	62	108.9	9.775	3340	57	110.3	9.5	-80	-5	1.4	-0.275
pcas7506	Responsible for all or most of the food/grocery shopping	1-3 times a month	1-3 times a month	Never or not in the last year	Once a week	2-4 times a week	Once a week	Once a week	1-3 times a month	Never or not in the last year	1-3 times a month	1-3 times a month	2-4 times a week	Female	38	Up to 4 GCSE's (Including 1-4 O Levels/CSE/GCSEs (any grades), Foundation Diploma, NVQ level 1, Foundation GNVQ or equivalents)	Somewhat like	Never or not in the last year	1-3 times a month	165.1	62.05	22.764	Less than L15500	Swap Health	0	0	11	2	0	3621	3745	69	115.4	9.275	3745	69	115.4	9.275	0	0	0	0
pcla8284	Responsible for all or most of the food/grocery shopping	Once a week	1-3 times a month	1-3 times a month	1-3 times a month	1-3 times a month	4-11 times in the last year	Once a week	1-3 times a month	1-3 times a month	Once a week	Never or not in the last year	1-3 times a month	Female	51	2 or more A-levels (Including 2+ A Levels, 4+ AS Levels, NVQ Level 3, Advanced GNVQ, City and Guilds Advanced Craft, ONC, OND, BTEC National, RSA Advanced Diploma or equivalents)	Somewhat like	4-11 times in the last year	4-11 times in the last year	159	55	21.7555	More than L40000	Swap Cost	1	0	11	1	0	2837	2872	72	166.6	8.575	2872	72	166.6	8.575	0	0	0	0
pcpn8520	Responsible for all or most of the food/grocery shopping	2-4 times a week	Once a week	Once a week	Once a week	2-4 times a week	2-4 times a week	Once a week	2-4 times a week	Once a week	2-4 times a week	Once a week	2-4 times a week	Male	35	Bachelor's degree (Including BA, BSc, NVQ Level 4-5, HNC, HND, RSA Higher Diploma, BTEC Higher level or equivalents)	Indifferent	4-11 times in the last year	1-3 times a month	178	70	22.0932	Between L25000 and L39999	Swap Health	0	0	15	5	0	4216	5123	77	182.1	21.225	5123	77	182.1	21.225	0	0	0	0
pcsu4198	Responsible for all or most of the food/grocery shopping	5 or more times a week	1-3 times in the last year	1-3 times in the last year	4-11 times in the last year	5 or more times a week	4-11 times in the last year	5 or more times a week	4-11 times in the last year	4-11 times in the last year	4-11 times in the last year	4-11 times in the last year	5 or more times a week	Female	50	2 or more A-levels (Including 2+ A Levels, 4+ AS Levels, NVQ Level 3, Advanced GNVQ, City and Guilds Advanced Craft, ONC, OND, BTEC National, RSA Advanced Diploma or equivalents)	Very strongly like	1-3 times a month	1-3 times a month	175.26	83.45	27.1682	Between L25000 and L39999	Swap Cost	1	0	12	5	3	3134	3775	38	101.9	8.25	3655	33	108.1	8.25	-120	-5	6.2	0
pegk6345	Responsible for all or most of the food/grocery shopping	Once a week	4-11 times in the last year	1-3 times a month	4-11 times in the last year	1-3 times a month	4-11 times in the last year	4-11 times in the last year	1-3 times a month	1-3 times a month	1-3 times a month	4-11 times in the last year	1-3 times a month	Female	36	Bachelor's degree (Including BA, BSc, NVQ Level 4-5, HNC, HND, RSA Higher Diploma, BTEC Higher level or equivalents)	Strongly like	Never or not in the last year	1-3 times a month	170.18	70.75	24.4292	Between L25000 and L39999	Swap Cost	1	0	12	1	1	3496	3520	65	182	8.5	3496	65	182.1	7.325	-24	0	0.1	-1.175
pfrw0362	Responsible for all or most of the food/grocery shopping	Once a week	1-3 times a month	Once a week	1-3 times a month	1-3 times a month	Once a week	1-3 times a month	4-11 times in the last year	4-11 times in the last year	1-3 times a month	1-3 times a month	4-11 times in the last year	Female	42	Post-Graduate degree or qualification (Including Higher Degrees e.g. MA, PhD, PGCE, Professional qualifications e.g. teaching, nursing, accountancy or equivalents)	Strongly dislike	4-11 times in the last year	4-11 times in the last year	166	65	23.5883	More than L40000	Swap Health	0	0	13	3	0	3728	4033	65	136.7	9.35	4033	65	136.7	9.35	0	0	0	0
pfwp6102	Responsible for all or most of the food/grocery shopping	2-4 times a week	Once a week	Once a week	Once a week	Once a week	Once a week	Once a week	Once a week	Once a week	Once a week	Once a week	Once a week	Female	47	Up to 4 GCSE's (Including 1-4 O Levels/CSE/GCSEs (any grades), Foundation Diploma, NVQ level 1, Foundation GNVQ or equivalents)	Strongly like	At least once a week	1-3 times a month	162.56	83.9	31.7493	Between L15500 and L24999	Swap Social norm	0	1	12	1	0	2507	2960	45	87.9	7	2960	45	87.9	7	0	0	0	0
pgun3883	Responsible for all or most of the food/grocery shopping	Once a week	Never or not in the last year	Once a week	1-3 times a month	Once a week	Once a week	Once a week	1-3 times a month	1-3 times a month	1-3 times a month	Once a week	Never or not in the last year	Female	44	Bachelor's degree (Including BA, BSc, NVQ Level 4-5, HNC, HND, RSA Higher Diploma, BTEC Higher level or equivalents)	Somewhat like	At least once a week	1-3 times a month	160.02	66.65	26.0286	Between L25000 and L39999	Swap Health	0	0	12	4	1	3151	3417	69	112	10.075	3382	69	111.7	10.075	-35	0	-0.3	0
pgxd7294	Responsible for about half of the food/grocery shopping	2-4 times a week	1-3 times a month	Once a week	Once a week	Once a week	Once a week	Once a week	1-3 times a month	1-3 times a month	Once a week	Once a week	Once a week	Male	37	2 or more A-levels (Including 2+ A Levels, 4+ AS Levels, NVQ Level 3, Advanced GNVQ, City and Guilds Advanced Craft, ONC, OND, BTEC National, RSA Advanced Diploma or equivalents)	Strongly like	Never or not in the last year	1-3 times in the last year	180.34	90.25	27.75	Between L15500 and L24999	Swap Cost	1	0	12	4	0	3623	3970	66	86	11.575	3970	66	86	11.575	0	0	0	0
phpr6430	Responsible for about half of the food/grocery shopping	Once a week	Once a week	Once a week	Once a week	Once a week	1-3 times a month	1-3 times a month	1-3 times a month	1-3 times a month	1-3 times a month	Once a week	1-3 times a month	Male	62	Up to 4 GCSE's (Including 1-4 O Levels/CSE/GCSEs (any grades), Foundation Diploma, NVQ level 1, Foundation GNVQ or equivalents)	Somewhat like	Never or not in the last year	4-11 times in the last year	180.34	97.05	29.8409	Between L15500 and L24999	Swap Social norm	0	1	12	2	0	3456	6673	133	317.7	18.325	6673	133	317.7	18.325	0	0	0	0
piam8663	Responsible for all or most of the food/grocery shopping	1-3 times a month	1-3 times a month	Once a week	Once a week	2-4 times a week	1-3 times in the last year	Once a week	Once a week	Once a week	Once a week	Once a week	2-4 times a week	Male	54	Post-Graduate degree or qualification (Including Higher Degrees e.g. MA, PhD, PGCE, Professional qualifications e.g. teaching, nursing, accountancy or equivalents)	Somewhat like	1-3 times a month	At least once a week	174	71	23.4509	Between L25000 and L39999	Swap Health	0	0	11	2	0	3346	4606	117	177.7	8.625	4606	117	177.7	8.625	0	0	0	0
pivu1923	Responsible for all or most of the food/grocery shopping	Once a week	1-3 times in the last year	Once a week	1-3 times in the last year	Once a week	Once a week	1-3 times a month	Once a week	Once a week	Once a week	1-3 times a month	1-3 times in the last year	Female	33	5 or more GCSE's or 1 A-level (Including 5+ GCSEs (Grades A*-C),1 A Level/ 2-3 AS Levels, NVQ level 2, Intermediate GNVQ, City and Guilds Craft, BTEC First/General Diploma, RSA Diploma, Apprenticeship or equivalents)	Strongly like	Never or not in the last year	At least once a week	157.48	99.3	40.0404	Between L25000 and L39999	Swap Social norm	0	1	12	5	1	3547	3870	73	129.8	9.675	3772	55	150.7	9.375	-98	-18	20.9	-0.3
pjek1289	Responsible for all or most of the food/grocery shopping	2-4 times a week	Never or not in the last year	Once a week	4-11 times in the last year	1-3 times a month	1-3 times in the last year	4-11 times in the last year	4-11 times in the last year	1-3 times a month	4-11 times in the last year	Once a week	1-3 times in the last year	Male	72	2 or more A-levels (Including 2+ A Levels, 4+ AS Levels, NVQ Level 3, Advanced GNVQ, City and Guilds Advanced Craft, ONC, OND, BTEC National, RSA Advanced Diploma or equivalents)	Somewhat like	1-3 times in the last year	1-3 times a month	185.42	102.5	29.8133	Between L15500 and L24999	Swap Social norm	0	1	12	3	0	3145	3304	61	120.7	7.85	3304	61	120.7	7.85	0	0	0	0
pjtn8344	Responsible for all or most of the food/grocery shopping	Once a week	Once a week	Once a week	Once a week	Once a week	2-4 times a week	Once a week	Once a week	2-4 times a week	2-4 times a week	Once a week	5 or more times a week	Female	63	2 or more A-levels (Including 2+ A Levels, 4+ AS Levels, NVQ Level 3, Advanced GNVQ, City and Guilds Advanced Craft, ONC, OND, BTEC National, RSA Advanced Diploma or equivalents)	Indifferent	Never or not in the last year	1-3 times a month	167.64	64.4	22.9156	Between L15500 and L24999	Swap Social norm	0	1	12	3	0	2976	4102	78	259.1	7.225	4102	78	259.1	7.225	0	0	0	0
pluw7197	Responsible for all or most of the food/grocery shopping	Once a week	1-3 times in the last year	1-3 times a month	1-3 times a month	1-3 times a month	1-3 times a month	1-3 times a month	1-3 times a month	1-3 times a month	1-3 times a month	4-11 times in the last year	1-3 times a month	Female	31	Bachelor's degree (Including BA, BSc, NVQ Level 4-5, HNC, HND, RSA Higher Diploma, BTEC Higher level or equivalents)	Somewhat like	1-3 times a month	4-11 times in the last year	165.1	53.5	19.6273	Less than L15500	Swap Social norm	0	1	13	4	0	3760	3902	78	128.7	11.875	3902	78	128.7	11.875	0	0	0	0
pmvw0286	Responsible for all or most of the food/grocery shopping	2-4 times a week	1-3 times a month	1-3 times a month	Once a week	2-4 times a week	Once a week	Never or not in the last year	1-3 times a month	4-11 times in the last year	2-4 times a week	1-3 times a month	1-3 times a month	Male	43	2 or more A-levels (Including 2+ A Levels, 4+ AS Levels, NVQ Level 3, Advanced GNVQ, City and Guilds Advanced Craft, ONC, OND, BTEC National, RSA Advanced Diploma or equivalents)	Somewhat dislike	1-3 times in the last year	1-3 times a month	175.26	87.95	28.6332	More than L40000	Swap Cost	1	0	12	1	0	3664	3709	69	136.9	9.275	3709	69	136.9	9.275	0	0	0	0
pogy7560	Responsible for all or most of the food/grocery shopping	Once a week	1-3 times a month	Once a week	1-3 times a month	1-3 times a month	4-11 times in the last year	4-11 times in the last year	1-3 times a month	1-3 times a month	Once a week	1-3 times a month	1-3 times a month	Female	55	Post-Graduate degree or qualification (Including Higher Degrees e.g. MA, PhD, PGCE, Professional qualifications e.g. teaching, nursing, accountancy or equivalents)	Somewhat like	Never or not in the last year	4-11 times in the last year	160.02	56.2	21.9476	Between L15500 and L24999	Swap Social norm	0	1	13	4	0	2867	4419	71	158.2	12.575	4419	71	158.2	12.575	0	0	0	0
powf9039	Responsible for all or most of the food/grocery shopping	2-4 times a week	Once a week	Once a week	Once a week	Once a week	Once a week	Once a week	4-11 times in the last year	Once a week	Once a week	Once a week	Once a week	Male	42	2 or more A-levels (Including 2+ A Levels, 4+ AS Levels, NVQ Level 3, Advanced GNVQ, City and Guilds Advanced Craft, ONC, OND, BTEC National, RSA Advanced Diploma or equivalents)	Strongly like	Never or not in the last year	At least once a week	180.34	84	25.8283	More than L40000	Swap Social norm	0	1	12	3	0	3242	3378	66	82.4	9.15	3378	66	82.4	9.15	0	0	0	0
ppwc8326	Responsible for all or most of the food/grocery shopping	1-3 times a month	4-11 times in the last year	4-11 times in the last year	1-3 times a month	4-11 times in the last year	4-11 times in the last year	1-3 times in the last year	4-11 times in the last year	Never or not in the last year	4-11 times in the last year	Once a week	4-11 times in the last year	Female	32	5 or more GCSE's or 1 A-level (Including 5+ GCSEs (Grades A*-C),1 A Level/ 2-3 AS Levels, NVQ level 2, Intermediate GNVQ, City and Guilds Craft, BTEC First/General Diploma, RSA Diploma, Apprenticeship or equivalents)	Strongly like	Never or not in the last year	4-11 times in the last year	177.8	73.9	23.3766	Less than L15500	Swap Social norm	0	1	12	1	0	3048	3174	51	172.8	7.875	3174	51	172.8	7.875	0	0	0	0
pqkn3070	Responsible for all or most of the food/grocery shopping	Once a week	Once a week	Never or not in the last year	1-3 times a month	1-3 times a month	Never or not in the last year	Once a week	Once a week	Once a week	Once a week	1-3 times a month	Once a week	Female	23	Bachelor's degree (Including BA, BSc, NVQ Level 4-5, HNC, HND, RSA Higher Diploma, BTEC Higher level or equivalents)	Somewhat dislike	1-3 times in the last year	1-3 times a month	180.34	63.95	19.6633	Between L15500 and L24999	Swap Social norm	0	1	15	1	0	2840	2935	16	69.7	39.675	2935	16	69.7	39.675	0	0	0	0
pquv4758	Responsible for about half of the food/grocery shopping	Once a week	1-3 times a month	Once a week	1-3 times a month	1-3 times a month	4-11 times in the last year	1-3 times in the last year	Once a week	Never or not in the last year	Once a week	Once a week	Once a week	Female	36	5 or more GCSE's or 1 A-level (Including 5+ GCSEs (Grades A*-C),1 A Level/ 2-3 AS Levels, NVQ level 2, Intermediate GNVQ, City and Guilds Craft, BTEC First/General Diploma, RSA Diploma, Apprenticeship or equivalents)	Somewhat like	1-3 times in the last year	1-3 times a month	162.56	63.95	24.1999	Between L25000 and L39999	Swap Cost	1	0	12	4	0	3389	3647	73	92.5	8.4	3647	73	92.5	8.4	0	0	0	0
prkv9011	Responsible for all or most of the food/grocery shopping	Once a week	1-3 times in the last year	Once a week	Once a week	1-3 times a month	Once a week	Once a week	Once a week	Never or not in the last year	1-3 times a month	Never or not in the last year	Once a week	Female	36	2 or more A-levels (Including 2+ A Levels, 4+ AS Levels, NVQ Level 3, Advanced GNVQ, City and Guilds Advanced Craft, ONC, OND, BTEC National, RSA Advanced Diploma or equivalents)	Very strongly dislike	4-11 times in the last year	At least once a week	154.94	51.25	21.3485	Less than L15500	Swap Health	0	0	11	2	0	2718	2818	36	104.1	11.8	2818	36	104.1	11.8	0	0	0	0
prme7481	Responsible for all or most of the food/grocery shopping	2-4 times a week	4-11 times in the last year	1-3 times a month	1-3 times a month	1-3 times a month	Once a week	1-3 times a month	4-11 times in the last year	1-3 times in the last year	Once a week	Once a week	1-3 times a month	Male	69	Bachelor's degree (Including BA, BSc, NVQ Level 4-5, HNC, HND, RSA Higher Diploma, BTEC Higher level or equivalents)	Somewhat like	Never or not in the last year	1-3 times in the last year	165.1	77.55	28.4504	More than L40000	Swap Health	0	0	12	3	0	2594	3701	24	148.3	9.25	3701	24	148.3	9.25	0	0	0	0
przn8333	Responsible for all or most of the food/grocery shopping	Once a week	4-11 times in the last year	1-3 times a month	1-3 times in the last year	4-11 times in the last year	1-3 times a month	Once a week	1-3 times a month	4-11 times in the last year	4-11 times in the last year	4-11 times in the last year	1-3 times in the last year	Female	64	Post-Graduate degree or qualification (Including Higher Degrees e.g. MA, PhD, PGCE, Professional qualifications e.g. teaching, nursing, accountancy or equivalents)	Somewhat like	At least once a week	Never or not in the last year	160.02	68.45	26.7316	More than L40000	Swap Health	0	0	12	3	1	3349	3498	79	108.3	8.775	3467	78	109.6	7.925	-31	-1	1.3	-0.85
psqx4603	Responsible for all or most of the food/grocery shopping	Once a week	4-11 times in the last year	Once a week	Once a week	1-3 times a month	1-3 times a month	1-3 times a month	Once a week	1-3 times a month	1-3 times a month	Once a week	1-3 times a month	Female	23	Bachelor's degree (Including BA, BSc, NVQ Level 4-5, HNC, HND, RSA Higher Diploma, BTEC Higher level or equivalents)	Strongly like	4-11 times in the last year	1-3 times a month	169	79	27.6601	Between L15500 and L24999	Swap Social norm	0	1	12	2	0	3370	3792	82	132.8	11.675	3792	82	132.8	11.675	0	0	0	0
psvc2898	Responsible for all or most of the food/grocery shopping	2-4 times a week	Once a week	Once a week	Once a week	1-3 times a month	Once a week	Once a week	4-11 times in the last year	Once a week	2-4 times a week	Once a week	5 or more times a week	Female	24	2 or more A-levels (Including 2+ A Levels, 4+ AS Levels, NVQ Level 3, Advanced GNVQ, City and Guilds Advanced Craft, ONC, OND, BTEC National, RSA Advanced Diploma or equivalents)	Very strongly like	Never or not in the last year	1-3 times a month	119	65.3	46.1126	Between L15500 and L24999	Swap Cost	1	0	10	1	0	2810	3278	53	138.2	20.3	3278	53	138.2	20.3	0	0	0	0
ptbc4689	Responsible for all or most of the food/grocery shopping	4-11 times in the last year	1-3 times a month	Once a week	Once a week	Once a week	Once a week	Once a week	1-3 times a month	1-3 times a month	Once a week	4-11 times in the last year	1-3 times a month	Male	57	Post-Graduate degree or qualification (Including Higher Degrees e.g. MA, PhD, PGCE, Professional qualifications e.g. teaching, nursing, accountancy or equivalents)	Indifferent	Never or not in the last year	4-11 times in the last year	177	90.7	28.9508	More than L40000	Swap Health	0	0	12	4	1	3518	4001	96	148.5	8.65	3896	88	156.7	8.65	-105	-8	8.2	0
ptdg6555	Responsible for about half of the food/grocery shopping	Once a week	Once a week	Once a week	Once a week	Once a week	2-4 times a week	2-4 times a week	1-3 times in the last year	2-4 times a week	Once a week	1-3 times in the last year	1-3 times a month	Male	49	5 or more GCSE's or 1 A-level (Including 5+ GCSEs (Grades A*-C),1 A Level/ 2-3 AS Levels, NVQ level 2, Intermediate GNVQ, City and Guilds Craft, BTEC First/General Diploma, RSA Diploma, Apprenticeship or equivalents)	Indifferent	Never or not in the last year	1-3 times a month	170.18	92.05	31.7839	Between L25000 and L39999	Swap Cost	1	0	12	2	0	3235	3324	59	135.7	8.075	3324	59	135.7	8.075	0	0	0	0
ptle8863	Responsible for about half of the food/grocery shopping	2-4 times a week	1-3 times in the last year	Once a week	1-3 times a month	4-11 times in the last year	Once a week	Once a week	Once a week	Once a week	1-3 times a month	1-3 times in the last year	1-3 times a month	Female	26	2 or more A-levels (Including 2+ A Levels, 4+ AS Levels, NVQ Level 3, Advanced GNVQ, City and Guilds Advanced Craft, ONC, OND, BTEC National, RSA Advanced Diploma or equivalents)	Somewhat like	Never or not in the last year	1-3 times in the last year	156	98	40.2696	Between L15500 and L24999	Swap Social norm	0	1	12	1	0	2945	3048	60	126.8	7.7	3048	60	126.8	7.7	0	0	0	0
ptwj7939	Responsible for all or most of the food/grocery shopping	2-4 times a week	1-3 times a month	1-3 times a month	Never or not in the last year	2-4 times a week	4-11 times in the last year	1-3 times a month	1-3 times a month	1-3 times a month	2-4 times a week	2-4 times a week	2-4 times a week	Male	60	5 or more GCSE's or 1 A-level (Including 5+ GCSEs (Grades A*-C),1 A Level/ 2-3 AS Levels, NVQ level 2, Intermediate GNVQ, City and Guilds Craft, BTEC First/General Diploma, RSA Diploma, Apprenticeship or equivalents)	Very strongly dislike	Never or not in the last year	1-3 times in the last year	177.8	107	33.847	Less than L15500	Swap Cost	1	0	11	4	0	2454	4033	54	57.3	17.575	4033	54	57.3	17.575	0	0	0	0
pvju3583	Responsible for all or most of the food/grocery shopping	1-3 times a month	Never or not in the last year	Once a week	Once a week	Once a week	2-4 times a week	2-4 times a week	4-11 times in the last year	1-3 times a month	2-4 times a week	Never or not in the last year	1-3 times a month	Female	68	None	Somewhat like	Never or not in the last year	4-11 times in the last year	175.26	83	27.0217	Between L25000 and L39999	Swap Social norm	0	1	15	5	0	3781	4271	91	179.3	12.1	4271	91	179.3	12.1	0	0	0	0
pwst8080	Responsible for all or most of the food/grocery shopping	1-3 times in the last year	1-3 times in the last year	Once a week	1-3 times in the last year	4-11 times in the last year	Once a week	5 or more times a week	1-3 times in the last year	4-11 times in the last year	4-11 times in the last year	1-3 times in the last year	Once a week	Male	51	Post-Graduate degree or qualification (Including Higher Degrees e.g. MA, PhD, PGCE, Professional qualifications e.g. teaching, nursing, accountancy or equivalents)	Indifferent	1-3 times a month	1-3 times in the last year	179	68.9	21.5037	Between L25000 and L39999	Swap Social norm	0	1	11	3	0	2553	2972	72	60.3	7	2972	72	60.3	7	0	0	0	0
pwzk0102	Responsible for all or most of the food/grocery shopping	Once a week	Once a week	1-3 times a month	1-3 times a month	1-3 times a month	1-3 times a month	1-3 times a month	1-3 times a month	1-3 times a month	4-11 times in the last year	4-11 times in the last year	1-3 times in the last year	Female	67	5 or more GCSE's or 1 A-level (Including 5+ GCSEs (Grades A*-C),1 A Level/ 2-3 AS Levels, NVQ level 2, Intermediate GNVQ, City and Guilds Craft, BTEC First/General Diploma, RSA Diploma, Apprenticeship or equivalents)	Strongly like	1-3 times a month	4-11 times in the last year	157.48	53.95	21.7541	Between L25000 and L39999	Swap Health	0	0	12	3	2	3348	3474	60	119.2	9.475	3393	49	113.7	9.4	-81	-11	-5.5	-0.075
pzll0565	Responsible for all or most of the food/grocery shopping	2-4 times a week	4-11 times in the last year	Once a week	1-3 times in the last year	1-3 times a month	Once a week	Once a week	1-3 times a month	1-3 times in the last year	1-3 times a month	Once a week	4-11 times in the last year	Female	41	2 or more A-levels (Including 2+ A Levels, 4+ AS Levels, NVQ Level 3, Advanced GNVQ, City and Guilds Advanced Craft, ONC, OND, BTEC National, RSA Advanced Diploma or equivalents)	Indifferent	At least once a week	At least once a week	165.1	89.35	32.7794	More than L40000	Swap Social norm	0	1	12	2	0	2901	2996	48	146.4	7.7	2996	48	146.4	7.7	0	0	0	0
pzob4986	Responsible for about half of the food/grocery shopping	2-4 times a week	1-3 times a month	1-3 times a month	1-3 times a month	1-3 times a month	1-3 times a month	Once a week	1-3 times a month	1-3 times a month	1-3 times a month	1-3 times a month	Once a week	Male	68	Bachelor's degree (Including BA, BSc, NVQ Level 4-5, HNC, HND, RSA Higher Diploma, BTEC Higher level or equivalents)	Strongly like	1-3 times in the last year	1-3 times in the last year	172.72	89.8	30.1017	Between L25000 and L39999	Swap Social norm	0	1	11	3	0	2983	3169	48	96.9	7.775	3169	48	96.9	7.775	0	0	0	0
qbbx6483	Responsible for all or most of the food/grocery shopping	Once a week	1-3 times a month	1-3 times a month	1-3 times a month	1-3 times a month	1-3 times a month	Once a week	1-3 times in the last year	4-11 times in the last year	4-11 times in the last year	1-3 times in the last year	1-3 times a month	Male	64	Post-Graduate degree or qualification (Including Higher Degrees e.g. MA, PhD, PGCE, Professional qualifications e.g. teaching, nursing, accountancy or equivalents)	Strongly like	4-11 times in the last year	4-11 times in the last year	177.8	112.45	35.571	Less than L15500	Swap Cost	1	0	12	4	1	3379	3633	84	181	6.975	3593	80	181	7.225	-40	-4	0	0.25
qbtt8571	Responsible for all or most of the food/grocery shopping	Once a week	4-11 times in the last year	Once a week	1-3 times a month	Once a week	4-11 times in the last year	4-11 times in the last year	Once a week	1-3 times a month	1-3 times a month	Once a week	4-11 times in the last year	Male	65	Bachelor's degree (Including BA, BSc, NVQ Level 4-5, HNC, HND, RSA Higher Diploma, BTEC Higher level or equivalents)	Somewhat like	At least once a week	1-3 times a month	177.8	73.45	23.2342	Between L25000 and L39999	Swap Cost	1	0	12	5	0	3133	3444	28	95	8.5	3444	28	95	8.5	0	0	0	0
qbwe0632	Responsible for all or most of the food/grocery shopping	Once a week	4-11 times in the last year	Once a week	4-11 times in the last year	Once a week	1-3 times in the last year	Once a week	1-3 times a month	Once a week	Once a week	4-11 times in the last year	1-3 times a month	Female	39	2 or more A-levels (Including 2+ A Levels, 4+ AS Levels, NVQ Level 3, Advanced GNVQ, City and Guilds Advanced Craft, ONC, OND, BTEC National, RSA Advanced Diploma or equivalents)	Somewhat like	1-3 times a month	1-3 times in the last year	173	63	21.0498	Between L25000 and L39999	Swap Health	0	0	12	8	2	3305	3903	80	132.9	12.35	4068	84	133.7	14.35	165	4	0.8	2
qcev5944	Responsible for all or most of the food/grocery shopping	1-3 times a month	1-3 times a month	1-3 times a month	1-3 times a month	1-3 times a month	1-3 times a month	1-3 times a month	4-11 times in the last year	4-11 times in the last year	1-3 times a month	1-3 times a month	1-3 times a month	Male	38	5 or more GCSE's or 1 A-level (Including 5+ GCSEs (Grades A*-C),1 A Level/ 2-3 AS Levels, NVQ level 2, Intermediate GNVQ, City and Guilds Craft, BTEC First/General Diploma, RSA Diploma, Apprenticeship or equivalents)	Somewhat like	Never or not in the last year	4-11 times in the last year	185.42	80.7	23.4726	More than L40000	Swap Health	0	0	12	3	2	3431	3533	83	207.6	5.95	3456	80	203	6.1	-77	-3	-4.6	0.15
qcka3139	Responsible for all or most of the food/grocery shopping	Once a week	1-3 times in the last year	1-3 times in the last year	4-11 times in the last year	4-11 times in the last year	4-11 times in the last year	Once a week	1-3 times in the last year	4-11 times in the last year	5 or more times a week	Once a week	1-3 times a month	Male	52	Post-Graduate degree or qualification (Including Higher Degrees e.g. MA, PhD, PGCE, Professional qualifications e.g. teaching, nursing, accountancy or equivalents)	Somewhat dislike	1-3 times in the last year	4-11 times in the last year	167.64	85.7	30.4948	More than L40000	Swap Cost	1	0	12	4	0	2797	3674	56	127.5	10.8	3674	56	127.5	10.8	0	0	0	0
qcpd6622	Responsible for all or most of the food/grocery shopping	1-3 times a month	1-3 times in the last year	4-11 times in the last year	1-3 times in the last year	Once a week	4-11 times in the last year	4-11 times in the last year	Once a week	4-11 times in the last year	1-3 times a month	1-3 times in the last year	4-11 times in the last year	Male	54	2 or more A-levels (Including 2+ A Levels, 4+ AS Levels, NVQ Level 3, Advanced GNVQ, City and Guilds Advanced Craft, ONC, OND, BTEC National, RSA Advanced Diploma or equivalents)	Somewhat dislike	1-3 times in the last year	1-3 times a month	187.96	133	37.6462	Between L25000 and L39999	Swap Social norm	0	1	12	14	0	2761	3969	90	129	11.5	3969	90	129	11.5	0	0	0	0
qeik1355	Responsible for all or most of the food/grocery shopping	Once a week	1-3 times a month	2-4 times a week	2-4 times a week	Once a week	2-4 times a week	Once a week	Once a week	2-4 times a week	2-4 times a week	2-4 times a week	5 or more times a week	Female	53	Up to 4 GCSE's (Including 1-4 O Levels/CSE/GCSEs (any grades), Foundation Diploma, NVQ level 1, Foundation GNVQ or equivalents)	Very strongly like	1-3 times in the last year	1-3 times a month	160.02	46.7	18.2376	Between L15500 and L24999	Swap Cost	1	0	12	3	0	3134	3159	45	111.5	9.45	3159	45	111.5	9.45	0	0	0	0
qfge7786	Responsible for all or most of the food/grocery shopping	4-11 times in the last year	4-11 times in the last year	4-11 times in the last year	4-11 times in the last year	4-11 times in the last year	4-11 times in the last year	4-11 times in the last year	4-11 times in the last year	4-11 times in the last year	4-11 times in the last year	4-11 times in the last year	4-11 times in the last year	Male	85	None	Strongly like	1-3 times a month	4-11 times in the last year	170.18	98.85	34.1318	Less than L15500	Swap Social norm	0	1	15	4	4	3167	4027	59	175.9	9.5	3867	52	183.6	9.25	-160	-7	7.7	-0.25
qflr8022	Responsible for about half of the food/grocery shopping	1-3 times a month	1-3 times a month	2-4 times a week	1-3 times a month	1-3 times a month	Once a week	Once a week	Once a week	4-11 times in the last year	1-3 times a month	1-3 times a month	Once a week	Male	23	5 or more GCSE's or 1 A-level (Including 5+ GCSEs (Grades A*-C),1 A Level/ 2-3 AS Levels, NVQ level 2, Intermediate GNVQ, City and Guilds Craft, BTEC First/General Diploma, RSA Diploma, Apprenticeship or equivalents)	I didn't notice any alternatives being offered to me.	1-3 times a month	1-3 times a month	180	75	23.1481	More than L40000	Swap Social norm	0	1	11	4	0	2368	3185	64	223.3	7.625	3185	64	223.3	7.625	0	0	0	0
qisi9851	Responsible for about half of the food/grocery shopping	2-4 times a week	1-3 times in the last year	1-3 times in the last year	1-3 times in the last year	1-3 times in the last year	1-3 times in the last year	1-3 times in the last year	1-3 times in the last year	Never or not in the last year	Once a week	Never or not in the last year	1-3 times in the last year	Male	65	Bachelor's degree (Including BA, BSc, NVQ Level 4-5, HNC, HND, RSA Higher Diploma, BTEC Higher level or equivalents)	Indifferent	Never or not in the last year	1-3 times a month	182.88	63	18.8368	Between L25000 and L39999	Swap Health	0	0	12	3	1	3683	4505	110	176.4	11.075	4444	109	175.9	10.325	-61	-1	-0.5	-0.75
qjnc4656	Responsible for all or most of the food/grocery shopping	Once a week	1-3 times a month	1-3 times a month	1-3 times a month	1-3 times a month	1-3 times a month	4-11 times in the last year	4-11 times in the last year	4-11 times in the last year	4-11 times in the last year	Once a week	1-3 times a month	Female	38	2 or more A-levels (Including 2+ A Levels, 4+ AS Levels, NVQ Level 3, Advanced GNVQ, City and Guilds Advanced Craft, ONC, OND, BTEC National, RSA Advanced Diploma or equivalents)	Strongly like	4-11 times in the last year	1-3 times in the last year	160.02	53.05	20.7175	Between L25000 and L39999	Swap Social norm	0	1	12	2	0	3551	3796	67	180.2	7.925	3796	67	180.2	7.925	0	0	0	0
qjxf9930	Responsible for all or most of the food/grocery shopping	Once a week	Once a week	Once a week	1-3 times in the last year	1-3 times in the last year	1-3 times a month	1-3 times a month	1-3 times a month	Once a week	Once a week	Once a week	1-3 times a month	Male	39	Up to 4 GCSE's (Including 1-4 O Levels/CSE/GCSEs (any grades), Foundation Diploma, NVQ level 1, Foundation GNVQ or equivalents)	Strongly like	Never or not in the last year	1-3 times a month	182	70	21.1327	Between L15500 and L24999	Swap Cost	1	0	11	3	1	2200	6949	55	182.6	19.525	6900	54	182.6	19.375	-49	-1	0	-0.15
qjyk5334	Responsible for all or most of the food/grocery shopping	1-3 times a month	4-11 times in the last year	2-4 times a week	1-3 times a month	1-3 times a month	2-4 times a week	Once a week	1-3 times a month	1-3 times a month	2-4 times a week	1-3 times in the last year	Once a week	Female	29	Bachelor's degree (Including BA, BSc, NVQ Level 4-5, HNC, HND, RSA Higher Diploma, BTEC Higher level or equivalents)	Indifferent	4-11 times in the last year	1-3 times a month	172.72	71	23.7998	More than L40000	Swap Social norm	0	1	12	5	0	2666	3037	65	124.8	7	3037	65	124.8	7	0	0	0	0
qklf7830	Responsible for all or most of the food/grocery shopping	1-3 times a month	Once a week	Never or not in the last year	Once a week	2-4 times a week	1-3 times a month	Never or not in the last year	2-4 times a week	4-11 times in the last year	2-4 times a week	Once a week	Once a week	Female	19	Bachelor's degree (Including BA, BSc, NVQ Level 4-5, HNC, HND, RSA Higher Diploma, BTEC Higher level or equivalents)	Strongly like	Never or not in the last year	At least once a week	165.1	57.6	21.1314	Less than L15500	Swap Cost	1	0	16	3	0	2209	2404	22	168.8	7.65	2404	22	168.8	7.65	0	0	0	0
qmkg9203	Responsible for about half of the food/grocery shopping	2-4 times a week	Once a week	Once a week	Once a week	Once a week	Once a week	1-3 times a month	1-3 times a month	Once a week	2-4 times a week	Once a week	Once a week	Male	47	Up to 4 GCSE's (Including 1-4 O Levels/CSE/GCSEs (any grades), Foundation Diploma, NVQ level 1, Foundation GNVQ or equivalents)	Strongly like	Never or not in the last year	1-3 times a month	180.34	87.05	26.7661	Between L15500 and L24999	Swap Social norm	0	1	12	5	0	2532	3393	74	104.6	9.025	3393	74	104.6	9.025	0	0	0	0
qnsm7761	Responsible for about half of the food/grocery shopping	Once a week	4-11 times in the last year	1-3 times a month	Never or not in the last year	1-3 times a month	4-11 times in the last year	1-3 times a month	1-3 times a month	4-11 times in the last year	Once a week	Once a week	1-3 times in the last year	Male	42	Up to 4 GCSE's (Including 1-4 O Levels/CSE/GCSEs (any grades), Foundation Diploma, NVQ level 1, Foundation GNVQ or equivalents)	Strongly like	Never or not in the last year	1-3 times a month	177.8	73	23.0919	More than L40000	Swap Health	0	0	12	2	0	2293	2684	28	77.4	12.7	2684	28	77.4	12.7	0	0	0	0
qolf2302	Responsible for all or most of the food/grocery shopping	Once a week	1-3 times a month	Once a week	1-3 times a month	1-3 times a month	1-3 times a month	Once a week	1-3 times a month	1-3 times a month	1-3 times a month	1-3 times a month	4-11 times in the last year	Male	63	Up to 4 GCSE's (Including 1-4 O Levels/CSE/GCSEs (any grades), Foundation Diploma, NVQ level 1, Foundation GNVQ or equivalents)	Indifferent	Never or not in the last year	4-11 times in the last year	177.8	81.6	25.8123	Between L15500 and L24999	Swap Social norm	0	1	12	3	0	3112	3453	55	177.8	7.5	3453	55	177.8	7.5	0	0	0	0
qqof5565	Responsible for all or most of the food/grocery shopping	Once a week	Never or not in the last year	1-3 times a month	Once a week	Once a week	Once a week	Once a week	Once a week	1-3 times a month	Once a week	Once a week	2-4 times a week	Male	52	Up to 4 GCSE's (Including 1-4 O Levels/CSE/GCSEs (any grades), Foundation Diploma, NVQ level 1, Foundation GNVQ or equivalents)	Somewhat like	4-11 times in the last year	4-11 times in the last year	177.8	89.8	28.4062	Between L15500 and L24999	Swap Cost	1	0	12	2	1	3322	3646	47	141.9	11.55	3605	47	140.9	10.75	-41	0	-1	-0.8
qrpf7655	Responsible for all or most of the food/grocery shopping	Once a week	1-3 times a month	Once a week	2-4 times a week	Once a week	1-3 times a month	4-11 times in the last year	4-11 times in the last year	Once a week	Once a week	Once a week	2-4 times a week	Female	26	2 or more A-levels (Including 2+ A Levels, 4+ AS Levels, NVQ Level 3, Advanced GNVQ, City and Guilds Advanced Craft, ONC, OND, BTEC National, RSA Advanced Diploma or equivalents)	Somewhat like	At least once a week	1-3 times a month	170.18	128.35	44.3179	Between L15500 and L24999	Swap Health	0	0	12	4	1	2877	3323	72	115.4	9.175	3275	71	114.7	8.325	-48	-1	-0.7	-0.85
qubt6473	Responsible for about half of the food/grocery shopping	Once a week	1-3 times a month	1-3 times a month	4-11 times in the last year	Once a week	Once a week	1-3 times a month	Once a week	2-4 times a week	Once a week	Once a week	2-4 times a week	Male	57	5 or more GCSE's or 1 A-level (Including 5+ GCSEs (Grades A*-C),1 A Level/ 2-3 AS Levels, NVQ level 2, Intermediate GNVQ, City and Guilds Craft, BTEC First/General Diploma, RSA Diploma, Apprenticeship or equivalents)	Somewhat like	4-11 times in the last year	1-3 times in the last year	180.34	97.95	30.1176	More than L40000	Swap Social norm	0	1	12	4	0	3208	3905	53	190.1	11.625	3905	53	190.1	11.625	0	0	0	0
qvzx9658	Responsible for about half of the food/grocery shopping	Once a week	1-3 times a month	4-11 times in the last year	Once a week	Once a week	Once a week	Once a week	Once a week	Once a week	Once a week	1-3 times in the last year	1-3 times a month	Female	45	5 or more GCSE's or 1 A-level (Including 5+ GCSEs (Grades A*-C),1 A Level/ 2-3 AS Levels, NVQ level 2, Intermediate GNVQ, City and Guilds Craft, BTEC First/General Diploma, RSA Diploma, Apprenticeship or equivalents)	Somewhat like	1-3 times in the last year	At least once a week	160.02	73.45	28.6842	More than L40000	Swap Health	0	0	11	5	1	3028	3498	56	141.8	9.8	3466	56	137.9	10.025	-32	0	-3.9	0.225
qwzb3096	Responsible for all or most of the food/grocery shopping	Once a week	1-3 times a month	Once a week	Once a week	Once a week	Once a week	Once a week	1-3 times a month	Once a week	Once a week	Once a week	1-3 times a month	Female	38	Post-Graduate degree or qualification (Including Higher Degrees e.g. MA, PhD, PGCE, Professional qualifications e.g. teaching, nursing, accountancy or equivalents)	Strongly like	1-3 times a month	1-3 times a month	162.56	62.55	23.6701	More than L40000	Swap Health	0	0	12	3	2	3482	3653	44	173.7	9.175	3512	44	172.7	9.675	-141	0	-1	0.5
radq7441	Responsible for about half of the food/grocery shopping	1-3 times a month	Never or not in the last year	4-11 times in the last year	1-3 times a month	4-11 times in the last year	Once a week	Once a week	4-11 times in the last year	1-3 times a month	Once a week	Once a week	Once a week	Female	32	Up to 4 GCSE's (Including 1-4 O Levels/CSE/GCSEs (any grades), Foundation Diploma, NVQ level 1, Foundation GNVQ or equivalents)	Somewhat like	4-11 times in the last year	4-11 times in the last year	172.72	81.6	27.353	Less than L15500	Swap Cost	1	0	12	4	4	3185	6489	39	141	17.275	6236	34	149.8	18.175	-253	-5	8.8	0.9
reca8666	Responsible for about half of the food/grocery shopping	Once a week	1-3 times a month	Once a week	1-3 times a month	1-3 times a month	1-3 times a month	Once a week	Once a week	1-3 times a month	1-3 times a month	4-11 times in the last year	1-3 times a month	Male	68	Up to 4 GCSE's (Including 1-4 O Levels/CSE/GCSEs (any grades), Foundation Diploma, NVQ level 1, Foundation GNVQ or equivalents)	Strongly like	4-11 times in the last year	4-11 times in the last year	187.96	102.5	29.013	More than L40000	Swap Cost	1	0	11	5	3	3102	3926	88	169.3	8.025	3656	52	202.5	7.175	-270	-36	33.2	-0.85
rhol5882	Responsible for about half of the food/grocery shopping	Once a week	4-11 times in the last year	Once a week	Once a week	1-3 times a month	1-3 times in the last year	Once a week	4-11 times in the last year	Never or not in the last year	4-11 times in the last year	Once a week	1-3 times a month	Male	66	None	Strongly like	1-3 times in the last year	1-3 times in the last year	180.34	95.7	29.4258	Between L15500 and L24999	Swap Cost	1	0	10	2	0	2248	2390	47	75.1	8.125	2390	47	75.1	8.125	0	0	0	0
rhow2635	Responsible for about half of the food/grocery shopping	2-4 times a week	2-4 times a week	Once a week	1-3 times in the last year	4-11 times in the last year	2-4 times a week	2-4 times a week	Once a week	1-3 times a month	Once a week	Once a week	Once a week	Male	38	2 or more A-levels (Including 2+ A Levels, 4+ AS Levels, NVQ Level 3, Advanced GNVQ, City and Guilds Advanced Craft, ONC, OND, BTEC National, RSA Advanced Diploma or equivalents)	Strongly like	1-3 times in the last year	4-11 times in the last year	180.34	83.45	25.6591	More than L40000	Swap Social norm	0	1	12	4	0	2406	2645	29	84.8	7.675	2645	29	84.8	7.675	0	0	0	0
rkvd6611	Responsible for about half of the food/grocery shopping	2-4 times a week	Once a week	Once a week	Once a week	Once a week	4-11 times in the last year	Once a week	4-11 times in the last year	Never or not in the last year	1-3 times a month	1-3 times in the last year	1-3 times in the last year	Male	57	Up to 4 GCSE's (Including 1-4 O Levels/CSE/GCSEs (any grades), Foundation Diploma, NVQ level 1, Foundation GNVQ or equivalents)	Somewhat like	Never or not in the last year	Never or not in the last year	177.8	74.35	23.5189	Between L15500 and L24999	Swap Health	0	0	12	3	0	3468	3582	93	100.8	6.85	3582	93	100.8	6.85	0	0	0	0
rlau0295	Responsible for all or most of the food/grocery shopping	2-4 times a week	2-4 times a week	Once a week	Once a week	1-3 times a month	1-3 times a month	2-4 times a week	Once a week	2-4 times a week	Once a week	1-3 times a month	2-4 times a week	Female	29	Bachelor's degree (Including BA, BSc, NVQ Level 4-5, HNC, HND, RSA Higher Diploma, BTEC Higher level or equivalents)	Strongly like	4-11 times in the last year	At least once a week	167.64	77.55	27.5948	Between L25000 and L39999	Swap Health	0	0	19	2	0	3380	4271	61	248.8	12.425	4271	61	248.8	12.425	0	0	0	0
rljy9007	Responsible for all or most of the food/grocery shopping	Once a week	Once a week	1-3 times a month	1-3 times a month	1-3 times a month	1-3 times a month	1-3 times a month	Never or not in the last year	Once a week	Once a week	1-3 times a month	Once a week	Female	64	Post-Graduate degree or qualification (Including Higher Degrees e.g. MA, PhD, PGCE, Professional qualifications e.g. teaching, nursing, accountancy or equivalents)	Somewhat like	4-11 times in the last year	Never or not in the last year	160.02	94.3	36.8267	Between L25000 and L39999	Swap Cost	1	0	11	1	0	2032	2063	24	35.1	6.05	2063	24	35.1	6.05	0	0	0	0
rlsv7887	Responsible for all or most of the food/grocery shopping	2-4 times a week	4-11 times in the last year	Once a week	Once a week	1-3 times a month	1-3 times a month	1-3 times a month	1-3 times a month	1-3 times a month	Once a week	Once a week	Once a week	Female	44	2 or more A-levels (Including 2+ A Levels, 4+ AS Levels, NVQ Level 3, Advanced GNVQ, City and Guilds Advanced Craft, ONC, OND, BTEC National, RSA Advanced Diploma or equivalents)	Indifferent	4-11 times in the last year	1-3 times in the last year	167.64	63.95	22.7554	Between L15500 and L24999	Swap Social norm	0	1	13	3	0	3055	3197	51	209.3	8.2	3197	51	209.3	8.2	0	0	0	0
rmjv7305	Responsible for about half of the food/grocery shopping	Once a week	Once a week	Once a week	Once a week	Once a week	1-3 times a month	Once a week	Once a week	Once a week	Once a week	Once a week	Once a week	Female	48	5 or more GCSE's or 1 A-level (Including 5+ GCSEs (Grades A*-C),1 A Level/ 2-3 AS Levels, NVQ level 2, Intermediate GNVQ, City and Guilds Craft, BTEC First/General Diploma, RSA Diploma, Apprenticeship or equivalents)	Indifferent	Never or not in the last year	4-11 times in the last year	170.18	88	30.3854	Between L15500 and L24999	Swap Social norm	0	1	12	2	1	3276	3371	52	131.7	8.45	3336	46	134.6	9.2	-35	-6	2.9	0.75
roku0494	Responsible for all or most of the food/grocery shopping	2-4 times a week	1-3 times a month	Once a week	Once a week	Once a week	1-3 times a month	Once a week	1-3 times a month	Once a week	2-4 times a week	2-4 times a week	2-4 times a week	Female	59	Up to 4 GCSE's (Including 1-4 O Levels/CSE/GCSEs (any grades), Foundation Diploma, NVQ level 1, Foundation GNVQ or equivalents)	Strongly like	Never or not in the last year	4-11 times in the last year	154.94	78	32.4913	Between L25000 and L39999	Swap Cost	1	0	11	1	0	3796	3857	66	89.9	11.025	3857	66	89.9	11.025	0	0	0	0
ropk4432	Responsible for all or most of the food/grocery shopping	Once a week	1-3 times a month	1-3 times a month	Once a week	Once a week	Once a week	4-11 times in the last year	1-3 times a month	4-11 times in the last year	Once a week	1-3 times a month	1-3 times a month	Male	21	2 or more A-levels (Including 2+ A Levels, 4+ AS Levels, NVQ Level 3, Advanced GNVQ, City and Guilds Advanced Craft, ONC, OND, BTEC National, RSA Advanced Diploma or equivalents)	Indifferent	4-11 times in the last year	At least once a week	190.5	78.45	21.6174	Between L25000 and L39999	Swap Cost	1	0	14	2	0	4062	4152	67	162.2	11.25	4152	67	162.2	11.25	0	0	0	0
roxy5842	Responsible for about half of the food/grocery shopping	Once a week	4-11 times in the last year	4-11 times in the last year	Once a week	Once a week	4-11 times in the last year	Once a week	1-3 times a month	Never or not in the last year	2-4 times a week	1-3 times a month	Once a week	Male	55	Bachelor's degree (Including BA, BSc, NVQ Level 4-5, HNC, HND, RSA Higher Diploma, BTEC Higher level or equivalents)	Indifferent	1-3 times in the last year	1-3 times a month	177.8	99.75	31.5536	More than L40000	Swap Social norm	0	1	12	3	0	2593	3139	44	131.4	7.8	3139	44	131.4	7.8	0	0	0	0
rppr9583	Responsible for about half of the food/grocery shopping	2-4 times a week	4-11 times in the last year	Once a week	1-3 times a month	Once a week	4-11 times in the last year	Once a week	Once a week	1-3 times a month	2-4 times a week	4-11 times in the last year	2-4 times a week	Female	31	Post-Graduate degree or qualification (Including Higher Degrees e.g. MA, PhD, PGCE, Professional qualifications e.g. teaching, nursing, accountancy or equivalents)	Somewhat like	1-3 times in the last year	1-3 times a month	165	66	24.2424	Between L15500 and L24999	Swap Cost	1	0	10	4	0	2968	3245	57	87.5	8.975	3245	57	87.5	8.975	0	0	0	0
rrly6832	Responsible for all or most of the food/grocery shopping	2-4 times a week	1-3 times a month	Once a week	Once a week	Once a week	2-4 times a week	Once a week	1-3 times a month	1-3 times a month	Once a week	1-3 times a month	Once a week	Female	26	5 or more GCSE's or 1 A-level (Including 5+ GCSEs (Grades A*-C),1 A Level/ 2-3 AS Levels, NVQ level 2, Intermediate GNVQ, City and Guilds Craft, BTEC First/General Diploma, RSA Diploma, Apprenticeship or equivalents)	Strongly like	Never or not in the last year	1-3 times a month	160.02	84.35	32.941	Less than L15500	Swap Health	0	0	12	2	1	3702	4667	119	183	8.825	4550	117	192.7	8.525	-117	-2	9.7	-0.3
rsml7387	Responsible for all or most of the food/grocery shopping	2-4 times a week	4-11 times in the last year	1-3 times a month	1-3 times a month	1-3 times a month	1-3 times a month	1-3 times a month	1-3 times a month	4-11 times in the last year	4-11 times in the last year	Never or not in the last year	Once a week	Female	31	2 or more A-levels (Including 2+ A Levels, 4+ AS Levels, NVQ Level 3, Advanced GNVQ, City and Guilds Advanced Craft, ONC, OND, BTEC National, RSA Advanced Diploma or equivalents)	Somewhat dislike	1-3 times a month	4-11 times in the last year	156	81.6	33.5306	Between L25000 and L39999	Swap Social norm	0	1	12	3	0	3029	3593	65	236.6	5.425	3593	65	236.6	5.425	0	0	0	0
rtez6524	Responsible for all or most of the food/grocery shopping	2-4 times a week	1-3 times a month	Once a week	Once a week	2-4 times a week	1-3 times a month	Once a week	Once a week	4-11 times in the last year	2-4 times a week	Once a week	2-4 times a week	Female	47	Up to 4 GCSE's (Including 1-4 O Levels/CSE/GCSEs (any grades), Foundation Diploma, NVQ level 1, Foundation GNVQ or equivalents)	Strongly dislike	1-3 times a month	1-3 times a month	162.56	49.85	18.8642	More than L40000	Swap Social norm	0	1	12	4	0	3096	3634	49	141.7	9.7	3634	49	141.7	9.7	0	0	0	0
ruic1489	Responsible for all or most of the food/grocery shopping	Once a week	Once a week	Once a week	Once a week	Once a week	Once a week	1-3 times a month	Once a week	Once a week	Once a week	Once a week	Once a week	Female	40	2 or more A-levels (Including 2+ A Levels, 4+ AS Levels, NVQ Level 3, Advanced GNVQ, City and Guilds Advanced Craft, ONC, OND, BTEC National, RSA Advanced Diploma or equivalents)	Very strongly like	1-3 times a month	4-11 times in the last year	167.64	64.4	22.9156	More than L40000	Swap Social norm	0	1	12	3	0	3178	3540	56	148.1	9.625	3540	56	148.1	9.625	0	0	0	0
rukv6602	Responsible for all or most of the food/grocery shopping	2-4 times a week	1-3 times a month	1-3 times a month	1-3 times a month	2-4 times a week	2-4 times a week	Once a week	1-3 times a month	1-3 times a month	Once a week	Once a week	Once a week	Male	67	2 or more A-levels (Including 2+ A Levels, 4+ AS Levels, NVQ Level 3, Advanced GNVQ, City and Guilds Advanced Craft, ONC, OND, BTEC National, RSA Advanced Diploma or equivalents)	Somewhat like	Never or not in the last year	1-3 times in the last year	172.72	100.65	33.7387	Less than L15500	Swap Health	0	0	12	2	0	2935	2999	52	147.2	7.075	2999	52	147.2	7.075	0	0	0	0
rusp2516	Responsible for about half of the food/grocery shopping	Once a week	4-11 times in the last year	1-3 times a month	1-3 times a month	1-3 times a month	Once a week	Once a week	Once a week	Once a week	4-11 times in the last year	4-11 times in the last year	1-3 times a month	Male	66	5 or more GCSE's or 1 A-level (Including 5+ GCSEs (Grades A*-C),1 A Level/ 2-3 AS Levels, NVQ level 2, Intermediate GNVQ, City and Guilds Craft, BTEC First/General Diploma, RSA Diploma, Apprenticeship or equivalents)	Very strongly like	4-11 times in the last year	4-11 times in the last year	177.8	78.9	24.9582	Between L25000 and L39999	Swap Health	0	0	10	2	2	2372	2601	40	81.4	4.975	2372	26	107.6	5.175	-229	-14	26.2	0.2
rvak3122	Responsible for about half of the food/grocery shopping	2-4 times a week	Once a week	2-4 times a week	2-4 times a week	2-4 times a week	2-4 times a week	Once a week	Once a week	2-4 times a week	5 or more times a week	2-4 times a week	5 or more times a week	Male	33	Up to 4 GCSE's (Including 1-4 O Levels/CSE/GCSEs (any grades), Foundation Diploma, NVQ level 1, Foundation GNVQ or equivalents)	I didn't notice any alternatives being offered to me.	1-3 times in the last year	At least once a week	187.96	64.85	18.356	More than L40000	Swap Social norm	0	1	11	4	0	2479	3006	55	138.4	8.025	3006	55	138.4	8.025	0	0	0	0
rvdw6284	Responsible for all or most of the food/grocery shopping	2-4 times a week	1-3 times a month	1-3 times a month	1-3 times a month	1-3 times a month	1-3 times a month	Once a week	1-3 times a month	1-3 times a month	1-3 times a month	1-3 times a month	Once a week	Female	59	None	Somewhat like	4-11 times in the last year	1-3 times in the last year	157.48	73	29.4355	Between L15500 and L24999	Swap Cost	1	0	12	6	1	2996	3416	71	136.7	7.175	3335	67	134.8	7.25	-81	-4	-1.9	0.075
rviz9787	Responsible for all or most of the food/grocery shopping	Once a week	1-3 times a month	1-3 times a month	1-3 times a month	2-4 times a week	1-3 times a month	1-3 times a month	1-3 times a month	Once a week	2-4 times a week	2-4 times a week	5 or more times a week	Male	46	5 or more GCSE's or 1 A-level (Including 5+ GCSEs (Grades A*-C),1 A Level/ 2-3 AS Levels, NVQ level 2, Intermediate GNVQ, City and Guilds Craft, BTEC First/General Diploma, RSA Diploma, Apprenticeship or equivalents)	Very strongly like	1-3 times a month	1-3 times a month	175.26	68.45	22.2848	Between L15500 and L24999	Swap Health	0	0	12	3	0	2545	6314	119	251.6	17.75	6314	119	251.6	17.75	0	0	0	0
rvki7157	Responsible for all or most of the food/grocery shopping	2-4 times a week	1-3 times a month	Once a week	Once a week	1-3 times a month	Once a week	Once a week	Once a week	Once a week	Once a week	Once a week	Once a week	Female	64	Up to 4 GCSE's (Including 1-4 O Levels/CSE/GCSEs (any grades), Foundation Diploma, NVQ level 1, Foundation GNVQ or equivalents)	Somewhat like	Never or not in the last year	1-3 times in the last year	172.72	68	22.7942	Between L15500 and L24999	Swap Cost	1	0	11	2	0	3082	3176	67	143.9	7.775	3176	67	143.9	7.775	0	0	0	0
rvqn5342	Responsible for all or most of the food/grocery shopping	Once a week	4-11 times in the last year	4-11 times in the last year	1-3 times in the last year	4-11 times in the last year	1-3 times in the last year	1-3 times in the last year	1-3 times in the last year	4-11 times in the last year	4-11 times in the last year	4-11 times in the last year	1-3 times a month	Male	62	2 or more A-levels (Including 2+ A Levels, 4+ AS Levels, NVQ Level 3, Advanced GNVQ, City and Guilds Advanced Craft, ONC, OND, BTEC National, RSA Advanced Diploma or equivalents)	Indifferent	4-11 times in the last year	4-11 times in the last year	185.42	103.85	30.206	Between L15500 and L24999	Swap Social norm	0	1	15	2	0	4121	4366	85	139.7	11.675	4366	85	139.7	11.675	0	0	0	0
rwba9468	Responsible for about half of the food/grocery shopping	2-4 times a week	1-3 times in the last year	2-4 times a week	Once a week	Once a week	1-3 times a month	1-3 times a month	1-3 times in the last year	1-3 times in the last year	5 or more times a week	1-3 times a month	2-4 times a week	Male	54	2 or more A-levels (Including 2+ A Levels, 4+ AS Levels, NVQ Level 3, Advanced GNVQ, City and Guilds Advanced Craft, ONC, OND, BTEC National, RSA Advanced Diploma or equivalents)	Strongly dislike	Never or not in the last year	4-11 times in the last year	177.8	97	30.6837	Less than L15500	Swap Health	0	0	12	5	0	3476	3969	98	140.6	9.775	3969	98	140.6	9.775	0	0	0	0
rxgp4406	Responsible for all or most of the food/grocery shopping	Once a week	4-11 times in the last year	4-11 times in the last year	1-3 times a month	1-3 times a month	1-3 times a month	Once a week	1-3 times a month	4-11 times in the last year	Once a week	1-3 times a month	1-3 times a month	Female	44	5 or more GCSE's or 1 A-level (Including 5+ GCSEs (Grades A*-C),1 A Level/ 2-3 AS Levels, NVQ level 2, Intermediate GNVQ, City and Guilds Craft, BTEC First/General Diploma, RSA Diploma, Apprenticeship or equivalents)	Somewhat like	Never or not in the last year	4-11 times in the last year	162.56	53.95	20.4157	Less than L15500	Swap Health	0	0	12	4	0	3376	3745	73	126.2	11.575	3745	73	126.2	11.575	0	0	0	0
rzfp5979	Responsible for all or most of the food/grocery shopping	2-4 times a week	1-3 times a month	Once a week	1-3 times a month	4-11 times in the last year	1-3 times in the last year	1-3 times a month	Once a week	Once a week	1-3 times a month	Once a week	1-3 times a month	Male	97	Bachelor's degree (Including BA, BSc, NVQ Level 4-5, HNC, HND, RSA Higher Diploma, BTEC Higher level or equivalents)	Very strongly like	4-11 times in the last year	Never or not in the last year	170	72	24.9135	Between L25000 and L39999	Swap Social norm	0	1	14	2	1	1561	2537	31	208.3	4.8	2487	29	208.3	4.55	-50	-2	0	-0.25
rznl6584	Responsible for all or most of the food/grocery shopping	4-11 times in the last year	Once a week	4-11 times in the last year	1-3 times in the last year	1-3 times a month	Once a week	Once a week	1-3 times a month	1-3 times in the last year	1-3 times a month	1-3 times a month	4-11 times in the last year	Male	41	2 or more A-levels (Including 2+ A Levels, 4+ AS Levels, NVQ Level 3, Advanced GNVQ, City and Guilds Advanced Craft, ONC, OND, BTEC National, RSA Advanced Diploma or equivalents)	Somewhat like	Never or not in the last year	1-3 times a month	187.96	86.15	24.3851	More than L40000	Swap Health	0	0	11	3	0	2977	3533	70	125	8.45	3533	70	125	8.45	0	0	0	0
rzuh4291	Responsible for all or most of the food/grocery shopping	Once a week	1-3 times a month	Once a week	Once a week	Once a week	Once a week	Once a week	1-3 times a month	1-3 times a month	Once a week	Once a week	Once a week	Male	70	5 or more GCSE's or 1 A-level (Including 5+ GCSEs (Grades A*-C),1 A Level/ 2-3 AS Levels, NVQ level 2, Intermediate GNVQ, City and Guilds Craft, BTEC First/General Diploma, RSA Diploma, Apprenticeship or equivalents)	Very strongly like	4-11 times in the last year	4-11 times in the last year	162.56	80.7	30.5384	Between L15500 and L24999	Swap Cost	1	0	13	5	1	2898	4180	61	138.2	23.15	4145	61	137.9	23.15	-35	0	-0.3	0
rzxo1868	Responsible for all or most of the food/grocery shopping	4-11 times in the last year	4-11 times in the last year	1-3 times a month	1-3 times a month	1-3 times a month	4-11 times in the last year	1-3 times in the last year	4-11 times in the last year	1-3 times a month	Once a week	1-3 times in the last year	2-4 times a week	Female	51	Post-Graduate degree or qualification (Including Higher Degrees e.g. MA, PhD, PGCE, Professional qualifications e.g. teaching, nursing, accountancy or equivalents)	Indifferent	Never or not in the last year	1-3 times a month	157.48	63.95	25.7863	Between L25000 and L39999	Swap Cost	1	0	14	1	0	4705	4964	85	112.8	12.25	4964	85	112.8	12.25	0	0	0	0
sbko4604	Responsible for all or most of the food/grocery shopping	Once a week	1-3 times a month	1-3 times a month	1-3 times in the last year	4-11 times in the last year	4-11 times in the last year	Once a week	1-3 times a month	1-3 times a month	1-3 times a month	1-3 times a month	1-3 times a month	Male	52	2 or more A-levels (Including 2+ A Levels, 4+ AS Levels, NVQ Level 3, Advanced GNVQ, City and Guilds Advanced Craft, ONC, OND, BTEC National, RSA Advanced Diploma or equivalents)	Strongly like	Never or not in the last year	1-3 times a month	165.1	70.3	25.7906	More than L40000	Swap Cost	1	0	12	3	0	3292	4376	102	112.4	10.825	4376	102	112.4	10.825	0	0	0	0
sdte2805	Responsible for all or most of the food/grocery shopping	2-4 times a week	Once a week	Once a week	Once a week	Once a week	Once a week	Once a week	Once a week	Once a week	Once a week	2-4 times a week	Once a week	Female	53	Bachelor's degree (Including BA, BSc, NVQ Level 4-5, HNC, HND, RSA Higher Diploma, BTEC Higher level or equivalents)	Strongly like	Never or not in the last year	1-3 times a month	160.02	72.55	28.3328	More than L40000	Swap Cost	1	0	10	3	0	1722	1999	16	85.6	4.15	1999	16	85.6	4.15	0	0	0	0
sdyw8646	Responsible for about half of the food/grocery shopping	2-4 times a week	Once a week	2-4 times a week	1-3 times in the last year	4-11 times in the last year	Once a week	2-4 times a week	4-11 times in the last year	1-3 times in the last year	1-3 times a month	1-3 times in the last year	4-11 times in the last year	Male	65	Bachelor's degree (Including BA, BSc, NVQ Level 4-5, HNC, HND, RSA Higher Diploma, BTEC Higher level or equivalents)	Somewhat like	Never or not in the last year	4-11 times in the last year	177.8	79.35	25.1006	Between L15500 and L24999	Swap Social norm	0	1	12	4	0	2222	3162	61	101.6	7.625	3162	61	101.6	7.625	0	0	0	0
sejo8176	Responsible for all or most of the food/grocery shopping	2-4 times a week	1-3 times a month	Once a week	2-4 times a week	Once a week	Once a week	Once a week	Once a week	Once a week	Once a week	Once a week	Once a week	Male	28	Post-Graduate degree or qualification (Including Higher Degrees e.g. MA, PhD, PGCE, Professional qualifications e.g. teaching, nursing, accountancy or equivalents)	Strongly like	4-11 times in the last year	1-3 times a month	175	70	22.8571	More than L40000	Swap Social norm	0	1	12	5	1	2780	3261	52	148	8.35	3192	50	146.5	8.125	-69	-2	-1.5	-0.225
semx7546	Responsible for all or most of the food/grocery shopping	2-4 times a week	Once a week	2-4 times a week	Once a week	2-4 times a week	Once a week	Once a week	Once a week	2-4 times a week	Once a week	2-4 times a week	Once a week	Male	26	Bachelor's degree (Including BA, BSc, NVQ Level 4-5, HNC, HND, RSA Higher Diploma, BTEC Higher level or equivalents)	Strongly like	Never or not in the last year	1-3 times a month	179	59	18.4139	Between L15500 and L24999	Swap Cost	1	0	10	2	0	2362	2510	21	115.6	5.775	2510	21	115.6	5.775	0	0	0	0
sern1584	Responsible for all or most of the food/grocery shopping	2-4 times a week	1-3 times in the last year	Once a week	1-3 times a month	Once a week	Once a week	2-4 times a week	1-3 times a month	1-3 times a month	Once a week	2-4 times a week	1-3 times a month	Male	45	Bachelor's degree (Including BA, BSc, NVQ Level 4-5, HNC, HND, RSA Higher Diploma, BTEC Higher level or equivalents)	Strongly like	1-3 times in the last year	4-11 times in the last year	185.42	110.65	32.1839	More than L40000	Swap Cost	1	0	12	2	0	2485	3790	58	213.1	10.675	3790	58	213.1	10.675	0	0	0	0
siot0923	Responsible for all or most of the food/grocery shopping	Once a week	1-3 times a month	Once a week	Once a week	Once a week	Once a week	Once a week	Once a week	Never or not in the last year	Once a week	1-3 times a month	Once a week	Female	53	Up to 4 GCSE's (Including 1-4 O Levels/CSE/GCSEs (any grades), Foundation Diploma, NVQ level 1, Foundation GNVQ or equivalents)	Strongly like	Never or not in the last year	1-3 times a month	147.32	53.95	24.8581	Between L25000 and L39999	Swap Health	0	0	13	4	3	4105	4447	79	227.8	11.775	4248	70	213.5	12	-199	-9	-14.3	0.225
sjup0911	Responsible for all or most of the food/grocery shopping	2-4 times a week	Once a week	2-4 times a week	Once a week	Once a week	Once a week	1-3 times a month	1-3 times a month	4-11 times in the last year	2-4 times a week	Once a week	2-4 times a week	Female	49	5 or more GCSE's or 1 A-level (Including 5+ GCSEs (Grades A*-C),1 A Level/ 2-3 AS Levels, NVQ level 2, Intermediate GNVQ, City and Guilds Craft, BTEC First/General Diploma, RSA Diploma, Apprenticeship or equivalents)	Somewhat like	1-3 times a month	1-3 times a month	167.64	66.65	23.7162	Between L25000 and L39999	Swap Cost	1	0	11	2	0	2813	3233	77	98	10.175	3233	77	98	10.175	0	0	0	0
skmd9158	Responsible for all or most of the food/grocery shopping	2-4 times a week	4-11 times in the last year	5 or more times a week	2-4 times a week	2-4 times a week	2-4 times a week	2-4 times a week	5 or more times a week	5 or more times a week	Once a week	Once a week	2-4 times a week	Female	53	Post-Graduate degree or qualification (Including Higher Degrees e.g. MA, PhD, PGCE, Professional qualifications e.g. teaching, nursing, accountancy or equivalents)	Strongly like	4-11 times in the last year	4-11 times in the last year	157.48	68.9	27.7823	Between L25000 and L39999	Swap Cost	1	0	16	4	0	4788	5211	90	257.8	10.35	5211	90	257.8	10.35	0	0	0	0
slap4892	Responsible for all or most of the food/grocery shopping	Once a week	2-4 times a week	2-4 times a week	2-4 times a week	2-4 times a week	Never or not in the last year	1-3 times a month	1-3 times a month	2-4 times a week	5 or more times a week	2-4 times a week	2-4 times a week	Male	50	2 or more A-levels (Including 2+ A Levels, 4+ AS Levels, NVQ Level 3, Advanced GNVQ, City and Guilds Advanced Craft, ONC, OND, BTEC National, RSA Advanced Diploma or equivalents)	Somewhat dislike	Never or not in the last year	4-11 times in the last year	177.8	92.5	29.2603	Less than L15500	Swap Health	0	0	12	2	0	3564	3689	60	152	10.475	3689	60	152	10.475	0	0	0	0
slii1706	Responsible for all or most of the food/grocery shopping	Once a week	1-3 times a month	1-3 times a month	1-3 times a month	1-3 times a month	4-11 times in the last year	Once a week	1-3 times a month	1-3 times a month	Once a week	Once a week	2-4 times a week	Female	68	Post-Graduate degree or qualification (Including Higher Degrees e.g. MA, PhD, PGCE, Professional qualifications e.g. teaching, nursing, accountancy or equivalents)	Somewhat like	4-11 times in the last year	1-3 times in the last year	152	63	27.268	Between L15500 and L24999	Swap Health	0	0	12	4	1	2545	2925	34	65.9	10.175	2875	33	66.2	9.575	-50	-1	0.3	-0.6
smia8754	Responsible for all or most of the food/grocery shopping	Once a week	Once a week	1-3 times a month	Once a week	Once a week	1-3 times a month	Once a week	1-3 times a month	4-11 times in the last year	2-4 times a week	Once a week	4-11 times in the last year	Female	39	5 or more GCSE's or 1 A-level (Including 5+ GCSEs (Grades A*-C),1 A Level/ 2-3 AS Levels, NVQ level 2, Intermediate GNVQ, City and Guilds Craft, BTEC First/General Diploma, RSA Diploma, Apprenticeship or equivalents)	Very strongly like	4-11 times in the last year	1-3 times a month	157.48	44.9	18.1049	Less than L15500	Swap Health	0	0	12	2	0	3360	3512	49	194.6	9.4	3512	49	194.6	9.4	0	0	0	0
smle0620	Responsible for about half of the food/grocery shopping	2-4 times a week	4-11 times in the last year	Once a week	Once a week	1-3 times a month	Never or not in the last year	1-3 times a month	4-11 times in the last year	4-11 times in the last year	1-3 times in the last year	Once a week	Once a week	Male	69	Post-Graduate degree or qualification (Including Higher Degrees e.g. MA, PhD, PGCE, Professional qualifications e.g. teaching, nursing, accountancy or equivalents)	Somewhat like	Never or not in the last year	4-11 times in the last year	177.8	85	26.8878	Between L25000 and L39999	Swap Health	0	0	12	3	0	3285	3416	44	138.7	10.325	3416	44	138.7	10.325	0	0	0	0
smlu3877	Responsible for all or most of the food/grocery shopping	Once a week	Once a week	Never or not in the last year	Once a week	Once a week	Once a week	1-3 times a month	1-3 times a month	1-3 times a month	Once a week	4-11 times in the last year	Once a week	Female	32	Post-Graduate degree or qualification (Including Higher Degrees e.g. MA, PhD, PGCE, Professional qualifications e.g. teaching, nursing, accountancy or equivalents)	Somewhat like	1-3 times a month	1-3 times a month	167.64	76	27.0432	More than L40000	Swap Health	0	0	13	4	0	4494	4823	93	169.1	12.525	4823	93	169.1	12.525	0	0	0	0
snvj9606	Responsible for about half of the food/grocery shopping	Once a week	Once a week	Once a week	Once a week	Once a week	4-11 times in the last year	4-11 times in the last year	4-11 times in the last year	4-11 times in the last year	1-3 times a month	Once a week	1-3 times in the last year	Female	68	5 or more GCSE's or 1 A-level (Including 5+ GCSEs (Grades A*-C),1 A Level/ 2-3 AS Levels, NVQ level 2, Intermediate GNVQ, City and Guilds Craft, BTEC First/General Diploma, RSA Diploma, Apprenticeship or equivalents)	Very strongly like	1-3 times in the last year	4-11 times in the last year	165.1	60.3	22.1219	Between L25000 and L39999	Swap Health	0	0	12	3	0	3376	3726	69	108.8	13.1	3726	69	108.8	13.1	0	0	0	0
sord4401	Responsible for all or most of the food/grocery shopping	2-4 times a week	4-11 times in the last year	Once a week	Once a week	Once a week	2-4 times a week	4-11 times in the last year	4-11 times in the last year	4-11 times in the last year	Once a week	1-3 times in the last year	4-11 times in the last year	Female	42	Bachelor's degree (Including BA, BSc, NVQ Level 4-5, HNC, HND, RSA Higher Diploma, BTEC Higher level or equivalents)	Strongly dislike	Never or not in the last year	4-11 times in the last year	151	83	36.4019	More than L40000	Swap Social norm	0	1	11	2	0	2553	2626	24	142.2	9.25	2626	24	142.2	9.25	0	0	0	0
sorn1254	Responsible for about half of the food/grocery shopping	1-3 times a month	2-4 times a week	5 or more times a week	5 or more times a week	2-4 times a week	2-4 times a week	2-4 times a week	2-4 times a week	Never or not in the last year	5 or more times a week	2-4 times a week	2-4 times a week	Male	56	2 or more A-levels (Including 2+ A Levels, 4+ AS Levels, NVQ Level 3, Advanced GNVQ, City and Guilds Advanced Craft, ONC, OND, BTEC National, RSA Advanced Diploma or equivalents)	Strongly like	1-3 times a month	4-11 times in the last year	170.18	84.35	29.1251	Between L15500 and L24999	Swap Social norm	0	1	12	6	1	2844	3403	68	162.5	7.15	3339	67	160.6	6.65	-64	-1	-1.9	-0.5
sqay8106	Responsible for about half of the food/grocery shopping	Once a week	4-11 times in the last year	Once a week	4-11 times in the last year	Once a week	1-3 times a month	4-11 times in the last year	1-3 times a month	4-11 times in the last year	4-11 times in the last year	4-11 times in the last year	4-11 times in the last year	Male	53	Post-Graduate degree or qualification (Including Higher Degrees e.g. MA, PhD, PGCE, Professional qualifications e.g. teaching, nursing, accountancy or equivalents)	Somewhat like	At least once a week	At least once a week	193.04	115	30.8605	More than L40000	Swap Social norm	0	1	12	6	0	3114	3605	81	90.1	8.275	3605	81	90.1	8.275	0	0	0	0
srde4873	Responsible for all or most of the food/grocery shopping	Once a week	4-11 times in the last year	1-3 times a month	4-11 times in the last year	1-3 times a month	4-11 times in the last year	4-11 times in the last year	1-3 times in the last year	1-3 times in the last year	1-3 times a month	1-3 times a month	1-3 times in the last year	Female	68	5 or more GCSE's or 1 A-level (Including 5+ GCSEs (Grades A*-C),1 A Level/ 2-3 AS Levels, NVQ level 2, Intermediate GNVQ, City and Guilds Craft, BTEC First/General Diploma, RSA Diploma, Apprenticeship or equivalents)	Somewhat like	Never or not in the last year	4-11 times in the last year	165.1	76	27.8817	Between L25000 and L39999	Swap Health	0	0	13	1	0	2776	3066	45	105.2	6.975	3066	45	105.2	6.975	0	0	0	0
stgp4880	Responsible for all or most of the food/grocery shopping	2-4 times a week	Once a week	1-3 times a month	2-4 times a week	5 or more times a week	1-3 times a month	Once a week	2-4 times a week	2-4 times a week	2-4 times a week	2-4 times a week	Once a week	Female	26	Bachelor's degree (Including BA, BSc, NVQ Level 4-5, HNC, HND, RSA Higher Diploma, BTEC Higher level or equivalents)	Very strongly like	1-3 times in the last year	4-11 times in the last year	180.34	88.85	27.3195	Between L25000 and L39999	Swap Social norm	0	1	14	3	0	4163	4484	56	123.4	12.1	4484	56	123.4	12.1	0	0	0	0
suja7952	Responsible for all or most of the food/grocery shopping	1-3 times in the last year	Never or not in the last year	2-4 times a week	1-3 times a month	1-3 times a month	1-3 times in the last year	4-11 times in the last year	1-3 times a month	2-4 times a week	2-4 times a week	1-3 times in the last year	2-4 times a week	Male	42	5 or more GCSE's or 1 A-level (Including 5+ GCSEs (Grades A*-C),1 A Level/ 2-3 AS Levels, NVQ level 2, Intermediate GNVQ, City and Guilds Craft, BTEC First/General Diploma, RSA Diploma, Apprenticeship or equivalents)	I didn't notice any alternatives being offered to me.	Never or not in the last year	4-11 times in the last year	193.04	104.75	28.1099	Between L15500 and L24999	Swap Health	0	0	12	1	0	3090	3276	51	134.8	11.275	3276	51	134.8	11.275	0	0	0	0
sukq0108	Responsible for all or most of the food/grocery shopping	2-4 times a week	4-11 times in the last year	1-3 times a month	Once a week	2-4 times a week	Once a week	1-3 times a month	1-3 times a month	1-3 times a month	2-4 times a week	2-4 times a week	2-4 times a week	Female	46	5 or more GCSE's or 1 A-level (Including 5+ GCSEs (Grades A*-C),1 A Level/ 2-3 AS Levels, NVQ level 2, Intermediate GNVQ, City and Guilds Craft, BTEC First/General Diploma, RSA Diploma, Apprenticeship or equivalents)	Somewhat like	At least once a week	1-3 times a month	165.1	58.5	21.4616	Less than L15500	Swap Health	0	0	11	5	1	2580	3116	72	150.8	8.35	2895	52	150.4	8.15	-221	-20	-0.4	-0.2
svaf7718	Responsible for all or most of the food/grocery shopping	Once a week	Once a week	Once a week	Once a week	Once a week	Once a week	Once a week	Once a week	Once a week	Once a week	Once a week	2-4 times a week	Female	45	5 or more GCSE's or 1 A-level (Including 5+ GCSEs (Grades A*-C),1 A Level/ 2-3 AS Levels, NVQ level 2, Intermediate GNVQ, City and Guilds Craft, BTEC First/General Diploma, RSA Diploma, Apprenticeship or equivalents)	Indifferent	Never or not in the last year	4-11 times in the last year	154.94	48.95	20.3904	More than L40000	Swap Cost	1	0	20	3	1	2929	3645	44	213	15.3	3585	43	203.6	15.35	-60	-1	-9.4	0.05
swap7561	Responsible for all or most of the food/grocery shopping	2-4 times a week	1-3 times a month	Once a week	Once a week	1-3 times a month	4-11 times in the last year	Once a week	Once a week	Once a week	Once a week	1-3 times a month	Once a week	Female	30	2 or more A-levels (Including 2+ A Levels, 4+ AS Levels, NVQ Level 3, Advanced GNVQ, City and Guilds Advanced Craft, ONC, OND, BTEC National, RSA Advanced Diploma or equivalents)	Somewhat like	1-3 times in the last year	1-3 times a month	160	63	24.6094	Between L25000 and L39999	Swap Health	0	0	12	6	0	3260	3672	86	164.3	6.65	3672	86	164.3	6.65	0	0	0	0
swdt9437	Responsible for all or most of the food/grocery shopping	2-4 times a week	2-4 times a week	2-4 times a week	2-4 times a week	2-4 times a week	2-4 times a week	2-4 times a week	2-4 times a week	Once a week	2-4 times a week	2-4 times a week	1-3 times a month	Female	40	Up to 4 GCSE's (Including 1-4 O Levels/CSE/GCSEs (any grades), Foundation Diploma, NVQ level 1, Foundation GNVQ or equivalents)	Very strongly like	1-3 times in the last year	1-3 times a month	170.18	66.65	23.0135	Between L15500 and L24999	Swap Health	0	0	12	3	1	3180	3971	72	175.6	9.225	3914	71	174.1	9.175	-57	-1	-1.5	-0.05
swsq4153	Responsible for all or most of the food/grocery shopping	5 or more times a week	1-3 times in the last year	Once a week	Once a week	4-11 times in the last year	4-11 times in the last year	Once a week	1-3 times in the last year	2-4 times a week	1-3 times a month	4-11 times in the last year	1-3 times a month	Male	54	2 or more A-levels (Including 2+ A Levels, 4+ AS Levels, NVQ Level 3, Advanced GNVQ, City and Guilds Advanced Craft, ONC, OND, BTEC National, RSA Advanced Diploma or equivalents)	Strongly dislike	Never or not in the last year	1-3 times a month	175.26	93.4	30.4075	Between L25000 and L39999	Swap Health	0	0	11	3	0	2439	2640	34	115.3	6.325	2640	34	115.3	6.325	0	0	0	0
sxny8413	Responsible for all or most of the food/grocery shopping	4-11 times in the last year	1-3 times in the last year	1-3 times a month	1-3 times a month	Once a week	1-3 times a month	1-3 times a month	Once a week	Once a week	2-4 times a week	1-3 times a month	2-4 times a week	Male	24	Bachelor's degree (Including BA, BSc, NVQ Level 4-5, HNC, HND, RSA Higher Diploma, BTEC Higher level or equivalents)	Somewhat like	Never or not in the last year	4-11 times in the last year	187.96	70.3	19.8987	Between L15500 and L24999	Swap Cost	1	0	12	4	0	3207	3668	74	114.5	10.6	3668	74	114.5	10.6	0	0	0	0
syei5773	Responsible for all or most of the food/grocery shopping	2-4 times a week	1-3 times a month	Once a week	2-4 times a week	Once a week	1-3 times a month	1-3 times a month	Once a week	2-4 times a week	2-4 times a week	2-4 times a week	2-4 times a week	Male	50	Up to 4 GCSE's (Including 1-4 O Levels/CSE/GCSEs (any grades), Foundation Diploma, NVQ level 1, Foundation GNVQ or equivalents)	Somewhat like	Never or not in the last year	4-11 times in the last year	175	77	25.1429	More than L40000	Swap Social norm	0	1	13	5	0	3478	4041	43	213	10.025	4041	43	213	10.025	0	0	0	0
taow9447	Responsible for about half of the food/grocery shopping	Never or not in the last year	Never or not in the last year	1-3 times a month	1-3 times a month	1-3 times a month	1-3 times a month	1-3 times a month	1-3 times a month	1-3 times a month	1-3 times a month	1-3 times a month	1-3 times a month	Male	60	5 or more GCSE's or 1 A-level (Including 5+ GCSEs (Grades A*-C),1 A Level/ 2-3 AS Levels, NVQ level 2, Intermediate GNVQ, City and Guilds Craft, BTEC First/General Diploma, RSA Diploma, Apprenticeship or equivalents)	Somewhat like	At least once a week	1-3 times a month	185.42	102.95	29.9442	More than L40000	Swap Social norm	0	1	12	3	0	3098	3268	28	131.4	6.9	3268	28	131.4	6.9	0	0	0	0
tbpd4597	Responsible for about half of the food/grocery shopping	Once a week	4-11 times in the last year	4-11 times in the last year	4-11 times in the last year	4-11 times in the last year	1-3 times in the last year	4-11 times in the last year	4-11 times in the last year	4-11 times in the last year	1-3 times in the last year	1-3 times in the last year	1-3 times in the last year	Male	38	2 or more A-levels (Including 2+ A Levels, 4+ AS Levels, NVQ Level 3, Advanced GNVQ, City and Guilds Advanced Craft, ONC, OND, BTEC National, RSA Advanced Diploma or equivalents)	Strongly like	1-3 times in the last year	4-11 times in the last year	172.72	61.65	20.6656	More than L40000	Swap Health	0	0	11	2	1	2957	3494	72	93.1	9.6	3454	72	92.8	9.6	-40	0	-0.3	0
tbxc7805	Responsible for about half of the food/grocery shopping	1-3 times a month	1-3 times a month	Once a week	1-3 times a month	Once a week	1-3 times a month	4-11 times in the last year	1-3 times a month	1-3 times a month	Once a week	4-11 times in the last year	2-4 times a week	Female	25	Bachelor's degree (Including BA, BSc, NVQ Level 4-5, HNC, HND, RSA Higher Diploma, BTEC Higher level or equivalents)	Somewhat like	Never or not in the last year	1-3 times a month	167.64	114.75	40.8317	More than L40000	Swap Health	0	0	11	2	1	2900	3059	66	132	6	3035	64	142.8	6.65	-24	-2	10.8	0.65
tcup7823	Responsible for all or most of the food/grocery shopping	Once a week	Never or not in the last year	4-11 times in the last year	1-3 times a month	1-3 times a month	4-11 times in the last year	1-3 times a month	1-3 times a month	4-11 times in the last year	1-3 times a month	1-3 times a month	1-3 times a month	Female	44	5 or more GCSE's or 1 A-level (Including 5+ GCSEs (Grades A*-C),1 A Level/ 2-3 AS Levels, NVQ level 2, Intermediate GNVQ, City and Guilds Craft, BTEC First/General Diploma, RSA Diploma, Apprenticeship or equivalents)	Indifferent	At least once a week	1-3 times a month	170.18	73.9	25.5169	Between L25000 and L39999	Swap Social norm	0	1	12	5	2	3549	4996	86	234.1	9.775	4864	81	235	8.475	-132	-5	0.9	-1.3
tfdv7371	Responsible for all or most of the food/grocery shopping	2-4 times a week	1-3 times a month	1-3 times a month	1-3 times a month	1-3 times a month	1-3 times a month	Once a week	1-3 times a month	1-3 times a month	1-3 times a month	1-3 times a month	Once a week	Female	61	Bachelor's degree (Including BA, BSc, NVQ Level 4-5, HNC, HND, RSA Higher Diploma, BTEC Higher level or equivalents)	Somewhat like	4-11 times in the last year	4-11 times in the last year	154.94	85.7	35.6988	Between L15500 and L24999	Swap Cost	1	0	12	4	0	3662	4590	97	132.8	12.05	4590	97	132.8	12.05	0	0	0	0
tftd0840	Responsible for all or most of the food/grocery shopping	1-3 times in the last year	4-11 times in the last year	1-3 times in the last year	1-3 times in the last year	4-11 times in the last year	1-3 times in the last year	1-3 times a month	1-3 times a month	1-3 times a month	1-3 times a month	1-3 times in the last year	1-3 times a month	Female	28	Bachelor's degree (Including BA, BSc, NVQ Level 4-5, HNC, HND, RSA Higher Diploma, BTEC Higher level or equivalents)	Very strongly like	1-3 times in the last year	4-11 times in the last year	167	63	22.5896	More than L40000	Swap Cost	1	0	12	2	1	3133	3324	40	90	8.15	3274	39	92.6	8.4	-50	-1	2.6	0.25
tikw6853	Responsible for all or most of the food/grocery shopping	Once a week	Once a week	Once a week	1-3 times a month	1-3 times a month	1-3 times a month	Once a week	4-11 times in the last year	1-3 times a month	Once a week	4-11 times in the last year	1-3 times a month	Female	68	Up to 4 GCSE's (Including 1-4 O Levels/CSE/GCSEs (any grades), Foundation Diploma, NVQ level 1, Foundation GNVQ or equivalents)	Strongly like	At least once a week	1-3 times in the last year	170.18	72.55	25.0507	Between L25000 and L39999	Swap Health	0	0	13	1	0	3389	3458	62	137.3	8.875	3458	62	137.3	8.875	0	0	0	0
tjqy2446	Responsible for all or most of the food/grocery shopping	2-4 times a week	1-3 times a month	1-3 times a month	Once a week	Once a week	1-3 times a month	Once a week	1-3 times a month	1-3 times in the last year	1-3 times a month	1-3 times a month	4-11 times in the last year	Female	60	2 or more A-levels (Including 2+ A Levels, 4+ AS Levels, NVQ Level 3, Advanced GNVQ, City and Guilds Advanced Craft, ONC, OND, BTEC National, RSA Advanced Diploma or equivalents)	Somewhat dislike	Never or not in the last year	1-3 times a month	157.48	74.35	29.9799	Between L15500 and L24999	Swap Social norm	0	1	12	4	0	2857	3067	68	101	7.4	3067	68	101	7.4	0	0	0	0
tkjp5374	Responsible for all or most of the food/grocery shopping	2-4 times a week	Once a week	1-3 times a month	1-3 times a month	1-3 times a month	Once a week	Once a week	1-3 times a month	1-3 times a month	1-3 times a month	Never or not in the last year	4-11 times in the last year	Male	55	Up to 4 GCSE's (Including 1-4 O Levels/CSE/GCSEs (any grades), Foundation Diploma, NVQ level 1, Foundation GNVQ or equivalents)	Somewhat like	4-11 times in the last year	4-11 times in the last year	190	86	23.8227	More than L40000	Swap Social norm	0	1	12	3	1	2199	3078	39	123.2	7.8	3040	40	121.7	7.85	-38	1	-1.5	0.05
tkwl5781	Responsible for all or most of the food/grocery shopping	2-4 times a week	Once a week	Once a week	Once a week	Once a week	Once a week	Once a week	Once a week	Once a week	Once a week	Once a week	Once a week	Male	60	2 or more A-levels (Including 2+ A Levels, 4+ AS Levels, NVQ Level 3, Advanced GNVQ, City and Guilds Advanced Craft, ONC, OND, BTEC National, RSA Advanced Diploma or equivalents)	Somewhat like	1-3 times a month	1-3 times a month	172.72	98.4	32.9845	More than L40000	Swap Cost	1	0	17	3	0	2422	4785	133	77.1	10.375	4785	133	77.1	10.375	0	0	0	0
tlpg9969	Responsible for about half of the food/grocery shopping	2-4 times a week	Once a week	1-3 times a month	4-11 times in the last year	4-11 times in the last year	4-11 times in the last year	Once a week	1-3 times a month	Once a week	Once a week	2-4 times a week	2-4 times a week	Male	29	2 or more A-levels (Including 2+ A Levels, 4+ AS Levels, NVQ Level 3, Advanced GNVQ, City and Guilds Advanced Craft, ONC, OND, BTEC National, RSA Advanced Diploma or equivalents)	Somewhat like	1-3 times a month	1-3 times a month	185.42	186	54.1003	More than L40000	Swap Social norm	0	1	14	7	1	3765	5395	41	177.6	18.15	5336	40	174.7	18.35	-59	-1	-2.9	0.2
tlws0822	Responsible for all or most of the food/grocery shopping	Once a week	4-11 times in the last year	4-11 times in the last year	2-4 times a week	4-11 times in the last year	Once a week	4-11 times in the last year	1-3 times in the last year	4-11 times in the last year	1-3 times a month	1-3 times a month	Once a week	Female	67	Up to 4 GCSE's (Including 1-4 O Levels/CSE/GCSEs (any grades), Foundation Diploma, NVQ level 1, Foundation GNVQ or equivalents)	Indifferent	1-3 times a month	4-11 times in the last year	162.56	78	29.5167	Less than L15500	Swap Cost	1	0	12	4	1	2562	2884	42	158.2	9.825	2814	39	158.2	9.825	-70	-3	0	0
tmss1031	Responsible for all or most of the food/grocery shopping	Once a week	Once a week	Once a week	1-3 times a month	Once a week	1-3 times a month	Once a week	Once a week	Once a week	Once a week	1-3 times a month	Once a week	Female	44	Up to 4 GCSE's (Including 1-4 O Levels/CSE/GCSEs (any grades), Foundation Diploma, NVQ level 1, Foundation GNVQ or equivalents)	Strongly like	1-3 times in the last year	4-11 times in the last year	154.94	64.85	27.0136	Between L25000 and L39999	Swap Cost	1	0	11	1	0	2993	3024	52	96	7.3	3024	52	96	7.3	0	0	0	0
tmxh5078	Responsible for about half of the food/grocery shopping	Once a week	1-3 times a month	Once a week	Once a week	Once a week	4-11 times in the last year	Once a week	1-3 times a month	4-11 times in the last year	Once a week	4-11 times in the last year	1-3 times in the last year	Male	68	5 or more GCSE's or 1 A-level (Including 5+ GCSEs (Grades A*-C),1 A Level/ 2-3 AS Levels, NVQ level 2, Intermediate GNVQ, City and Guilds Craft, BTEC First/General Diploma, RSA Diploma, Apprenticeship or equivalents)	Somewhat like	Never or not in the last year	4-11 times in the last year	185.42	103.85	30.206	Between L15500 and L24999	Swap Cost	1	0	11	2	0	3040	3710	47	113.3	7.375	3710	47	113.3	7.375	0	0	0	0
tmxk7771	Responsible for all or most of the food/grocery shopping	2-4 times a week	1-3 times a month	Once a week	Once a week	2-4 times a week	1-3 times a month	2-4 times a week	Once a week	2-4 times a week	Once a week	2-4 times a week	Once a week	Male	68	2 or more A-levels (Including 2+ A Levels, 4+ AS Levels, NVQ Level 3, Advanced GNVQ, City and Guilds Advanced Craft, ONC, OND, BTEC National, RSA Advanced Diploma or equivalents)	Somewhat like	4-11 times in the last year	4-11 times in the last year	170.18	78.9	27.2433	More than L40000	Swap Health	0	0	12	2	0	2686	2835	27	105.6	7.925	2835	27	105.6	7.925	0	0	0	0
tndm3363	Responsible for all or most of the food/grocery shopping	2-4 times a week	Once a week	Once a week	1-3 times a month	1-3 times a month	1-3 times a month	Once a week	1-3 times a month	Never or not in the last year	Once a week	Once a week	1-3 times a month	Female	71	Post-Graduate degree or qualification (Including Higher Degrees e.g. MA, PhD, PGCE, Professional qualifications e.g. teaching, nursing, accountancy or equivalents)	Somewhat like	Never or not in the last year	4-11 times in the last year	172.72	63	21.1181	Less than L15500	Swap Cost	1	0	11	4	0	3044	3683	102	102.3	7.7	3683	102	102.3	7.7	0	0	0	0
tnut1294	Responsible for about half of the food/grocery shopping	1-3 times a month	1-3 times in the last year	1-3 times a month	1-3 times in the last year	1-3 times a month	4-11 times in the last year	1-3 times in the last year	4-11 times in the last year	1-3 times a month	1-3 times a month	1-3 times a month	1-3 times a month	Female	27	5 or more GCSE's or 1 A-level (Including 5+ GCSEs (Grades A*-C),1 A Level/ 2-3 AS Levels, NVQ level 2, Intermediate GNVQ, City and Guilds Craft, BTEC First/General Diploma, RSA Diploma, Apprenticeship or equivalents)	Somewhat like	Never or not in the last year	4-11 times in the last year	154.94	80.7	33.616	Between L15500 and L24999	Swap Social norm	0	1	12	4	0	2838	3344	55	163.1	6.525	3344	55	163.1	6.525	0	0	0	0
tolk3516	Responsible for about half of the food/grocery shopping	4-11 times in the last year	4-11 times in the last year	Once a week	Once a week	Once a week	Once a week	Once a week	Never or not in the last year	Once a week	Once a week	Once a week	Never or not in the last year	Male	71	Bachelor's degree (Including BA, BSc, NVQ Level 4-5, HNC, HND, RSA Higher Diploma, BTEC Higher level or equivalents)	Somewhat like	Never or not in the last year	4-11 times in the last year	185.42	97.95	28.4899	Between L25000 and L39999	Swap Social norm	0	1	11	4	0	2317	5857	108	192.6	14.25	5857	108	192.6	14.25	0	0	0	0
tpbh9332	Responsible for about half of the food/grocery shopping	Once a week	Once a week	1-3 times a month	Once a week	2-4 times a week	1-3 times a month	1-3 times a month	4-11 times in the last year	4-11 times in the last year	1-3 times a month	1-3 times a month	1-3 times a month	Male	68	None	Somewhat like	Never or not in the last year	Never or not in the last year	180.34	98.4	30.256	Between L15500 and L24999	Swap Health	0	0	16	4	1	4244	4480	70	119.3	11.575	4440	66	119.3	11.825	-40	-4	0	0.25
tqwr7383	Responsible for all or most of the food/grocery shopping	2-4 times a week	4-11 times in the last year	1-3 times a month	Once a week	Once a week	1-3 times in the last year	1-3 times a month	1-3 times a month	4-11 times in the last year	Once a week	4-11 times in the last year	Once a week	Male	53	Bachelor's degree (Including BA, BSc, NVQ Level 4-5, HNC, HND, RSA Higher Diploma, BTEC Higher level or equivalents)	Strongly like	1-3 times in the last year	4-11 times in the last year	184	95	28.06	Between L15500 and L24999	Swap Cost	1	0	12	2	0	3313	3564	55	168.3	13	3564	55	168.3	13	0	0	0	0
ttbk7595	Responsible for all or most of the food/grocery shopping	Once a week	Never or not in the last year	Once a week	Once a week	2-4 times a week	1-3 times a month	Once a week	1-3 times a month	2-4 times a week	2-4 times a week	1-3 times a month	Once a week	Female	49	2 or more A-levels (Including 2+ A Levels, 4+ AS Levels, NVQ Level 3, Advanced GNVQ, City and Guilds Advanced Craft, ONC, OND, BTEC National, RSA Advanced Diploma or equivalents)	Indifferent	Never or not in the last year	1-3 times in the last year	162.56	58.05	21.9672	Between L25000 and L39999	Swap Social norm	0	1	11	3	0	3111	3299	69	141.1	10.075	3299	69	141.1	10.075	0	0	0	0
tvps1536	Responsible for about half of the food/grocery shopping	Once a week	Never or not in the last year	Once a week	Once a week	1-3 times in the last year	1-3 times in the last year	Once a week	1-3 times a month	1-3 times in the last year	1-3 times in the last year	Once a week	1-3 times a month	Female	63	Post-Graduate degree or qualification (Including Higher Degrees e.g. MA, PhD, PGCE, Professional qualifications e.g. teaching, nursing, accountancy or equivalents)	Somewhat like	Never or not in the last year	4-11 times in the last year	162.56	65.75	24.881	More than L40000	Swap Health	0	0	12	3	0	3506	4808	115	166	8.85	4808	115	166	8.85	0	0	0	0
tvuh5574	Responsible for all or most of the food/grocery shopping	2-4 times a week	Once a week	Once a week	Once a week	Once a week	Once a week	Once a week	2-4 times a week	2-4 times a week	2-4 times a week	2-4 times a week	2-4 times a week	Female	59	Bachelor's degree (Including BA, BSc, NVQ Level 4-5, HNC, HND, RSA Higher Diploma, BTEC Higher level or equivalents)	Indifferent	4-11 times in the last year	4-11 times in the last year	170.18	83.45	28.8144	Between L25000 and L39999	Swap Social norm	0	1	18	5	0	4668	5517	103	359.8	6.6	5517	103	359.8	6.6	0	0	0	0
tvzf3664	Responsible for all or most of the food/grocery shopping	2-4 times a week	1-3 times a month	2-4 times a week	Once a week	Once a week	Once a week	Once a week	1-3 times a month	1-3 times a month	1-3 times a month	Never or not in the last year	1-3 times a month	Male	51	None	Very strongly dislike	Never or not in the last year	1-3 times a month	170.18	76.65	26.4664	More than L40000	Swap Cost	1	0	12	3	0	3311	3912	74	140.8	10.2	3912	74	140.8	10.2	0	0	0	0
twzr4118	Responsible for about half of the food/grocery shopping	Once a week	4-11 times in the last year	2-4 times a week	2-4 times a week	2-4 times a week	4-11 times in the last year	Once a week	Once a week	2-4 times a week	Once a week	Once a week	1-3 times a month	Female	49	2 or more A-levels (Including 2+ A Levels, 4+ AS Levels, NVQ Level 3, Advanced GNVQ, City and Guilds Advanced Craft, ONC, OND, BTEC National, RSA Advanced Diploma or equivalents)	Indifferent	Never or not in the last year	4-11 times in the last year	153	50	21.3593	Between L25000 and L39999	Swap Health	0	0	12	3	0	2566	3162	41	115.2	10.95	3162	41	115.2	10.95	0	0	0	0
txis1228	Responsible for all or most of the food/grocery shopping	Once a week	1-3 times a month	Once a week	Once a week	Once a week	Once a week	Once a week	1-3 times in the last year	Once a week	Once a week	1-3 times in the last year	Once a week	Male	66	2 or more A-levels (Including 2+ A Levels, 4+ AS Levels, NVQ Level 3, Advanced GNVQ, City and Guilds Advanced Craft, ONC, OND, BTEC National, RSA Advanced Diploma or equivalents)	Indifferent	Never or not in the last year	1-3 times in the last year	177.8	78.9	24.9582	Less than L15500	Swap Social norm	0	1	11	2	0	2980	3144	64	124.3	14.325	3144	64	124.3	14.325	0	0	0	0
ucof3134	Responsible for about half of the food/grocery shopping	1-3 times a month	1-3 times in the last year	1-3 times a month	1-3 times a month	1-3 times a month	4-11 times in the last year	4-11 times in the last year	1-3 times a month	1-3 times a month	2-4 times a week	1-3 times a month	5 or more times a week	Female	19	2 or more A-levels (Including 2+ A Levels, 4+ AS Levels, NVQ Level 3, Advanced GNVQ, City and Guilds Advanced Craft, ONC, OND, BTEC National, RSA Advanced Diploma or equivalents)	Indifferent	4-11 times in the last year	1-3 times a month	172	62.1	20.9911	Between L15500 and L24999	Swap Health	0	0	12	5	0	3907	4198	108	122.6	11.1	4198	108	122.6	11.1	0	0	0	0
uczd7069	Responsible for about half of the food/grocery shopping	2-4 times a week	1-3 times in the last year	1-3 times in the last year	Once a week	Once a week	Once a week	1-3 times a month	1-3 times a month	1-3 times a month	Once a week	Once a week	2-4 times a week	Male	49	5 or more GCSE's or 1 A-level (Including 5+ GCSEs (Grades A*-C),1 A Level/ 2-3 AS Levels, NVQ level 2, Intermediate GNVQ, City and Guilds Craft, BTEC First/General Diploma, RSA Diploma, Apprenticeship or equivalents)	Somewhat like	1-3 times a month	At least once a week	180.34	78	23.9834	Between L25000 and L39999	Swap Health	0	0	12	2	0	3160	3229	41	99.5	10.5	3229	41	99.5	10.5	0	0	0	0
udfk4901	Responsible for all or most of the food/grocery shopping	Once a week	1-3 times a month	Once a week	Once a week	1-3 times a month	4-11 times in the last year	4-11 times in the last year	1-3 times a month	1-3 times a month	Once a week	4-11 times in the last year	1-3 times a month	Female	70	Post-Graduate degree or qualification (Including Higher Degrees e.g. MA, PhD, PGCE, Professional qualifications e.g. teaching, nursing, accountancy or equivalents)	Very strongly like	Never or not in the last year	4-11 times in the last year	165.1	58.05	21.2965	More than L40000	Swap Health	0	0	12	2	0	3410	3881	65	139.9	7.45	3881	65	139.9	7.45	0	0	0	0
uenf5617	Responsible for all or most of the food/grocery shopping	Once a week	Once a week	4-11 times in the last year	1-3 times a month	4-11 times in the last year	4-11 times in the last year	2-4 times a week	1-3 times a month	1-3 times a month	1-3 times a month	1-3 times in the last year	1-3 times a month	Female	72	Post-Graduate degree or qualification (Including Higher Degrees e.g. MA, PhD, PGCE, Professional qualifications e.g. teaching, nursing, accountancy or equivalents)	Indifferent	1-3 times in the last year	4-11 times in the last year	167.64	99.3	35.3341	Between L15500 and L24999	Swap Social norm	0	1	13	3	1	3194	4024	184	131	6.7	3950	61	128.4	6.725	-74	-123	-2.6	0.025
ulvh8824	Responsible for all or most of the food/grocery shopping	2-4 times a week	Once a week	Once a week	Once a week	4-11 times in the last year	Once a week	1-3 times a month	Never or not in the last year	Never or not in the last year	1-3 times a month	Once a week	1-3 times a month	Male	70	Post-Graduate degree or qualification (Including Higher Degrees e.g. MA, PhD, PGCE, Professional qualifications e.g. teaching, nursing, accountancy or equivalents)	Somewhat like	1-3 times in the last year	4-11 times in the last year	186	85	24.5693	Between L15500 and L24999	Swap Cost	1	0	10	3	0	2403	3316	44	103.1	12.325	3316	44	103.1	12.325	0	0	0	0
umey8281	Responsible for about half of the food/grocery shopping	2-4 times a week	1-3 times a month	2-4 times a week	Once a week	Once a week	Once a week	Once a week	Once a week	Once a week	2-4 times a week	2-4 times a week	Once a week	Male	71	Bachelor's degree (Including BA, BSc, NVQ Level 4-5, HNC, HND, RSA Higher Diploma, BTEC Higher level or equivalents)	Strongly like	Never or not in the last year	4-11 times in the last year	182	95	28.6801	More than L40000	Swap Cost	1	0	12	4	0	2306	3191	49	150	5.475	3191	49	150	5.475	0	0	0	0
unmz0236	Responsible for all or most of the food/grocery shopping	4-11 times in the last year	1-3 times in the last year	4-11 times in the last year	1-3 times in the last year	4-11 times in the last year	4-11 times in the last year	4-11 times in the last year	1-3 times in the last year	4-11 times in the last year	4-11 times in the last year	4-11 times in the last year	Once a week	Female	59	Bachelor's degree (Including BA, BSc, NVQ Level 4-5, HNC, HND, RSA Higher Diploma, BTEC Higher level or equivalents)	Somewhat dislike	4-11 times in the last year	1-3 times a month	170.18	62.1	21.4425	Between L25000 and L39999	Swap Cost	1	0	12	3	0	3587	3894	95	105.6	12.925	3894	95	105.6	12.925	0	0	0	0
uofz0927	Responsible for all or most of the food/grocery shopping	Once a week	Once a week	2-4 times a week	Once a week	Once a week	Once a week	1-3 times a month	1-3 times a month	Once a week	2-4 times a week	2-4 times a week	2-4 times a week	Female	43	Bachelor's degree (Including BA, BSc, NVQ Level 4-5, HNC, HND, RSA Higher Diploma, BTEC Higher level or equivalents)	Very strongly like	1-3 times a month	1-3 times a month	170.18	63.95	22.0812	Between L25000 and L39999	Swap Social norm	0	1	10	4	0	2713	3450	70	173.6	7.9	3450	70	173.6	7.9	0	0	0	0
upsy4016	Responsible for all or most of the food/grocery shopping	Once a week	1-3 times in the last year	1-3 times a month	4-11 times in the last year	Once a week	Once a week	1-3 times a month	1-3 times a month	1-3 times a month	Once a week	Never or not in the last year	Once a week	Female	43	2 or more A-levels (Including 2+ A Levels, 4+ AS Levels, NVQ Level 3, Advanced GNVQ, City and Guilds Advanced Craft, ONC, OND, BTEC National, RSA Advanced Diploma or equivalents)	Strongly like	Never or not in the last year	Never or not in the last year	157.48	100.2	40.4033	Between L15500 and L24999	Swap Health	0	0	12	4	0	3066	3398	50	145.2	10	3398	50	145.2	10	0	0	0	0
uqbr3029	Responsible for about half of the food/grocery shopping	1-3 times a month	1-3 times a month	4-11 times in the last year	1-3 times a month	1-3 times a month	4-11 times in the last year	1-3 times a month	4-11 times in the last year	1-3 times in the last year	1-3 times a month	1-3 times a month	1-3 times a month	Female	19	2 or more A-levels (Including 2+ A Levels, 4+ AS Levels, NVQ Level 3, Advanced GNVQ, City and Guilds Advanced Craft, ONC, OND, BTEC National, RSA Advanced Diploma or equivalents)	Strongly like	Never or not in the last year	4-11 times in the last year	172	59.4	20.0784	Less than L15500	Swap Health	0	0	12	4	2	3296	3593	86	140.5	6.5	3524	83	131.7	7	-69	-3	-8.8	0.5
uqvb9082	Responsible for about half of the food/grocery shopping	2-4 times a week	1-3 times a month	1-3 times a month	1-3 times a month	1-3 times a month	Once a week	1-3 times a month	Never or not in the last year	1-3 times a month	Once a week	Once a week	Once a week	Male	45	2 or more A-levels (Including 2+ A Levels, 4+ AS Levels, NVQ Level 3, Advanced GNVQ, City and Guilds Advanced Craft, ONC, OND, BTEC National, RSA Advanced Diploma or equivalents)	Somewhat like	1-3 times in the last year	4-11 times in the last year	183	85	25.3815	Between L15500 and L24999	Swap Social norm	0	1	12	5	0	2926	3432	65	140.6	7.675	3432	65	140.6	7.675	0	0	0	0
urua1817	Responsible for about half of the food/grocery shopping	4-11 times in the last year	1-3 times a month	4-11 times in the last year	1-3 times in the last year	4-11 times in the last year	4-11 times in the last year	4-11 times in the last year	4-11 times in the last year	4-11 times in the last year	Once a week	1-3 times a month	1-3 times a month	Male	26	Bachelor's degree (Including BA, BSc, NVQ Level 4-5, HNC, HND, RSA Higher Diploma, BTEC Higher level or equivalents)	Strongly like	Never or not in the last year	1-3 times a month	177	64	20.4284	More than L40000	Swap Social norm	0	1	12	4	0	3243	3638	63	102.3	10.25	3638	63	102.3	10.25	0	0	0	0
utfm5934	Responsible for about half of the food/grocery shopping	1-3 times a month	4-11 times in the last year	1-3 times a month	Never or not in the last year	Never or not in the last year	1-3 times in the last year	1-3 times a month	1-3 times a month	1-3 times in the last year	Once a week	1-3 times a month	1-3 times a month	Male	70	Up to 4 GCSE's (Including 1-4 O Levels/CSE/GCSEs (any grades), Foundation Diploma, NVQ level 1, Foundation GNVQ or equivalents)	Somewhat like	Never or not in the last year	Never or not in the last year	175.26	71	23.1149	Between L15500 and L24999	Swap Cost	1	0	12	3	1	2973	3364	62	77.9	8.925	3274	60	77.8	8.925	-90	-2	-0.1	0
utii5858	Responsible for all or most of the food/grocery shopping	Once a week	1-3 times a month	1-3 times a month	4-11 times in the last year	4-11 times in the last year	Once a week	Once a week	4-11 times in the last year	4-11 times in the last year	Once a week	Once a week	Once a week	Female	76	Post-Graduate degree or qualification (Including Higher Degrees e.g. MA, PhD, PGCE, Professional qualifications e.g. teaching, nursing, accountancy or equivalents)	Somewhat like	Never or not in the last year	1-3 times in the last year	162.56	63.95	24.1999	Between L15500 and L24999	Swap Social norm	0	1	16	1	0	4169	4234	60	202.1	28.325	4234	60	202.1	28.325	0	0	0	0
uusx1687	Responsible for all or most of the food/grocery shopping	Once a week	Once a week	Once a week	1-3 times a month	1-3 times a month	4-11 times in the last year	1-3 times in the last year	1-3 times a month	4-11 times in the last year	1-3 times a month	1-3 times in the last year	Once a week	Male	45	5 or more GCSE's or 1 A-level (Including 5+ GCSEs (Grades A*-C),1 A Level/ 2-3 AS Levels, NVQ level 2, Intermediate GNVQ, City and Guilds Craft, BTEC First/General Diploma, RSA Diploma, Apprenticeship or equivalents)	Very strongly like	At least once a week	4-11 times in the last year	185.42	108.4	31.5294	Between L15500 and L24999	Swap Cost	1	0	12	2	0	3080	3325	43	111.7	9.175	3325	43	111.7	9.175	0	0	0	0
uvwg2047	Responsible for about half of the food/grocery shopping	Once a week	Never or not in the last year	1-3 times a month	Once a week	Once a week	Once a week	Once a week	1-3 times a month	Once a week	2-4 times a week	2-4 times a week	2-4 times a week	Female	20	2 or more A-levels (Including 2+ A Levels, 4+ AS Levels, NVQ Level 3, Advanced GNVQ, City and Guilds Advanced Craft, ONC, OND, BTEC National, RSA Advanced Diploma or equivalents)	Strongly like	1-3 times in the last year	1-3 times in the last year	167.64	59.4	21.1364	Less than L15500	Swap Cost	1	0	10	2	0	2830	2927	61	96	8.775	2927	61	96	8.775	0	0	0	0
uyfq3844	Responsible for all or most of the food/grocery shopping	Once a week	Once a week	Once a week	Once a week	Once a week	Once a week	Once a week	1-3 times a month	Once a week	Once a week	Once a week	Once a week	Female	69	Bachelor's degree (Including BA, BSc, NVQ Level 4-5, HNC, HND, RSA Higher Diploma, BTEC Higher level or equivalents)	Very strongly like	1-3 times a month	1-3 times a month	165.1	54.4	19.9574	Less than L15500	Swap Health	0	0	12	2	1	3652	3882	63	71.6	11.875	3807	62	79.5	11.875	-75	-1	7.9	0
uyyz1631	Responsible for all or most of the food/grocery shopping	Once a week	1-3 times a month	4-11 times in the last year	1-3 times a month	Once a week	4-11 times in the last year	5 or more times a week	Once a week	5 or more times a week	Once a week	2-4 times a week	Once a week	Male	31	Bachelor's degree (Including BA, BSc, NVQ Level 4-5, HNC, HND, RSA Higher Diploma, BTEC Higher level or equivalents)	Strongly like	1-3 times in the last year	1-3 times in the last year	165	79	29.0174	Between L15500 and L24999	Swap Social norm	0	1	10	1	0	3578	3603	61	143.9	14.9	3603	61	143.9	14.9	0	0	0	0
vaux3257	Responsible for about half of the food/grocery shopping	Once a week	4-11 times in the last year	Once a week	1-3 times a month	1-3 times a month	1-3 times in the last year	Never or not in the last year	1-3 times a month	4-11 times in the last year	Once a week	Once a week	2-4 times a week	Male	22	2 or more A-levels (Including 2+ A Levels, 4+ AS Levels, NVQ Level 3, Advanced GNVQ, City and Guilds Advanced Craft, ONC, OND, BTEC National, RSA Advanced Diploma or equivalents)	Somewhat like	Never or not in the last year	1-3 times a month	177.8	77.55	24.5312	Between L25000 and L39999	Swap Health	0	0	12	4	1	3499	3756	90	120.4	10.95	3691	87	120.4	10.95	-65	-3	0	0
vbwm9504	Responsible for all or most of the food/grocery shopping	Once a week	1-3 times a month	Once a week	1-3 times a month	Once a week	Once a week	1-3 times a month	1-3 times a month	Once a week	Once a week	Once a week	1-3 times a month	Female	40	Up to 4 GCSE's (Including 1-4 O Levels/CSE/GCSEs (any grades), Foundation Diploma, NVQ level 1, Foundation GNVQ or equivalents)	Strongly like	Never or not in the last year	4-11 times in the last year	180.34	79.35	24.3985	Between L15500 and L24999	Swap Social norm	0	1	12	2	0	3224	4414	97	153.3	9.175	4414	97	153.3	9.175	0	0	0	0
vbya8213	Responsible for all or most of the food/grocery shopping	1-3 times a month	Never or not in the last year	Once a week	1-3 times a month	Once a week	1-3 times a month	1-3 times a month	Never or not in the last year	1-3 times in the last year	1-3 times a month	Once a week	Once a week	Male	56	Bachelor's degree (Including BA, BSc, NVQ Level 4-5, HNC, HND, RSA Higher Diploma, BTEC Higher level or equivalents)	Somewhat like	4-11 times in the last year	4-11 times in the last year	187.96	105.2	29.7773	Between L15500 and L24999	Swap Social norm	0	1	12	4	0	3410	3601	65	118	8.9	3601	65	118	8.9	0	0	0	0
vces7952	Responsible for all or most of the food/grocery shopping	Once a week	Once a week	1-3 times a month	1-3 times in the last year	1-3 times a month	1-3 times a month	4-11 times in the last year	4-11 times in the last year	4-11 times in the last year	1-3 times a month	Once a week	4-11 times in the last year	Female	44	Bachelor's degree (Including BA, BSc, NVQ Level 4-5, HNC, HND, RSA Higher Diploma, BTEC Higher level or equivalents)	Indifferent	Never or not in the last year	1-3 times a month	170.18	66.65	23.0135	More than L40000	Swap Social norm	0	1	12	2	0	3280	3413	42	74	6.975	3413	42	74	6.975	0	0	0	0
vdrq1151	Responsible for all or most of the food/grocery shopping	1-3 times a month	1-3 times a month	1-3 times a month	1-3 times a month	Once a week	Once a week	4-11 times in the last year	1-3 times a month	4-11 times in the last year	Once a week	4-11 times in the last year	Once a week	Female	26	Post-Graduate degree or qualification (Including Higher Degrees e.g. MA, PhD, PGCE, Professional qualifications e.g. teaching, nursing, accountancy or equivalents)	Somewhat dislike	1-3 times in the last year	4-11 times in the last year	160.02	54.4	21.2447	Between L25000 and L39999	Swap Health	0	0	12	4	0	3682	4391	72	132.1	8.525	4391	72	132.1	8.525	0	0	0	0
vdrv7555	Responsible for all or most of the food/grocery shopping	Once a week	1-3 times in the last year	Once a week	Once a week	Once a week	Once a week	1-3 times a month	1-3 times a month	1-3 times a month	Once a week	Once a week	Once a week	Female	37	2 or more A-levels (Including 2+ A Levels, 4+ AS Levels, NVQ Level 3, Advanced GNVQ, City and Guilds Advanced Craft, ONC, OND, BTEC National, RSA Advanced Diploma or equivalents)	Indifferent	Never or not in the last year	4-11 times in the last year	165.1	54.4	19.9574	More than L40000	Swap Cost	1	0	12	2	0	3439	3965	66	139.8	13.725	3965	66	139.8	13.725	0	0	0	0
vffo8340	Responsible for all or most of the food/grocery shopping	4-11 times in the last year	Never or not in the last year	4-11 times in the last year	1-3 times in the last year	1-3 times a month	1-3 times in the last year	4-11 times in the last year	4-11 times in the last year	1-3 times in the last year	4-11 times in the last year	Never or not in the last year	1-3 times in the last year	Male	67	5 or more GCSE's or 1 A-level (Including 5+ GCSEs (Grades A*-C),1 A Level/ 2-3 AS Levels, NVQ level 2, Intermediate GNVQ, City and Guilds Craft, BTEC First/General Diploma, RSA Diploma, Apprenticeship or equivalents)	Strongly like	Never or not in the last year	1-3 times in the last year	177.8	93.4	29.545	Between L25000 and L39999	Swap Social norm	0	1	12	2	0	2983	3217	66	131.6	9.2	3217	66	131.6	9.2	0	0	0	0
vfsm2448	Responsible for about half of the food/grocery shopping	1-3 times a month	1-3 times a month	2-4 times a week	1-3 times a month	1-3 times a month	1-3 times a month	Once a week	4-11 times in the last year	1-3 times in the last year	1-3 times in the last year	Never or not in the last year	1-3 times a month	Female	44	Bachelor's degree (Including BA, BSc, NVQ Level 4-5, HNC, HND, RSA Higher Diploma, BTEC Higher level or equivalents)	Strongly like	At least once a week	At least once a week	182.88	78	23.3218	More than L40000	Swap Social norm	0	1	10	1	0	1936	2006	32	75.9	3.775	2006	32	75.9	3.775	0	0	0	0
vijq5304	Responsible for all or most of the food/grocery shopping	Once a week	1-3 times in the last year	1-3 times a month	4-11 times in the last year	4-11 times in the last year	4-11 times in the last year	4-11 times in the last year	1-3 times a month	1-3 times a month	Once a week	1-3 times in the last year	2-4 times a week	Female	26	Up to 4 GCSE's (Including 1-4 O Levels/CSE/GCSEs (any grades), Foundation Diploma, NVQ level 1, Foundation GNVQ or equivalents)	Somewhat like	Never or not in the last year	4-11 times in the last year	162.56	66.2	25.0513	Less than L15500	Swap Social norm	0	1	12	3	1	2902	3089	31	105.8	13.15	3021	30	104.4	12.9	-68	-1	-1.4	-0.25
vjka5147	Responsible for all or most of the food/grocery shopping	2-4 times a week	1-3 times a month	2-4 times a week	1-3 times a month	1-3 times a month	1-3 times a month	1-3 times a month	1-3 times a month	2-4 times a week	Once a week	2-4 times a week	1-3 times a month	Male	63	Bachelor's degree (Including BA, BSc, NVQ Level 4-5, HNC, HND, RSA Higher Diploma, BTEC Higher level or equivalents)	Somewhat like	Never or not in the last year	4-11 times in the last year	177.8	83.45	26.3975	More than L40000	Swap Health	0	0	12	2	0	2539	3543	27	194.1	10.85	3543	27	194.1	10.85	0	0	0	0
vmii2660	Responsible for all or most of the food/grocery shopping	2-4 times a week	4-11 times in the last year	Once a week	Once a week	Once a week	Once a week	Once a week	Once a week	1-3 times a month	2-4 times a week	2-4 times a week	Once a week	Female	37	Bachelor's degree (Including BA, BSc, NVQ Level 4-5, HNC, HND, RSA Higher Diploma, BTEC Higher level or equivalents)	Somewhat like	1-3 times in the last year	1-3 times a month	154.94	93.4	38.9063	Between L15500 and L24999	Swap Health	0	0	11	4	0	2956	3369	69	84	10.25	3369	69	84	10.25	0	0	0	0
voxv1015	Responsible for all or most of the food/grocery shopping	2-4 times a week	Once a week	2-4 times a week	Once a week	2-4 times a week	2-4 times a week	2-4 times a week	2-4 times a week	Once a week	2-4 times a week	2-4 times a week	Once a week	Female	37	Bachelor's degree (Including BA, BSc, NVQ Level 4-5, HNC, HND, RSA Higher Diploma, BTEC Higher level or equivalents)	Very strongly like	1-3 times a month	4-11 times in the last year	167	84	30.1194	Between L25000 and L39999	Swap Health	0	0	12	4	3	2909	3607	45	165.3	8.975	3451	45	167.1	192.8	-156	0	1.8	183.825
vpsd5365	Responsible for all or most of the food/grocery shopping	2-4 times a week	Once a week	Once a week	1-3 times a month	1-3 times a month	Never or not in the last year	1-3 times a month	Once a week	Once a week	1-3 times a month	Once a week	Never or not in the last year	Female	65	5 or more GCSE's or 1 A-level (Including 5+ GCSEs (Grades A*-C),1 A Level/ 2-3 AS Levels, NVQ level 2, Intermediate GNVQ, City and Guilds Craft, BTEC First/General Diploma, RSA Diploma, Apprenticeship or equivalents)	Somewhat dislike	4-11 times in the last year	1-3 times a month	167.64	61.65	21.937	Between L15500 and L24999	Swap Social norm	0	1	10	1	0	2461	2516	43	54.4	9.525	2516	43	54.4	9.525	0	0	0	0
vqtc8465	Responsible for all or most of the food/grocery shopping	Once a week	1-3 times a month	1-3 times a month	1-3 times a month	1-3 times a month	Once a week	Once a week	4-11 times in the last year	4-11 times in the last year	4-11 times in the last year	4-11 times in the last year	4-11 times in the last year	Female	61	Up to 4 GCSE's (Including 1-4 O Levels/CSE/GCSEs (any grades), Foundation Diploma, NVQ level 1, Foundation GNVQ or equivalents)	Indifferent	Never or not in the last year	4-11 times in the last year	157.48	56.2	22.6613	Less than L15500	Swap Cost	1	0	12	5	0	3091	3317	77	93.9	8.05	3317	77	93.9	8.05	0	0	0	0
vrad0419	Responsible for all or most of the food/grocery shopping	Once a week	1-3 times a month	Once a week	Once a week	Once a week	1-3 times a month	1-3 times a month	1-3 times a month	1-3 times a month	Once a week	1-3 times a month	2-4 times a week	Female	22	2 or more A-levels (Including 2+ A Levels, 4+ AS Levels, NVQ Level 3, Advanced GNVQ, City and Guilds Advanced Craft, ONC, OND, BTEC National, RSA Advanced Diploma or equivalents)	Strongly like	4-11 times in the last year	1-3 times a month	159	52	20.5688	Between L15500 and L24999	Swap Social norm	0	1	11	4	2	3206	3445	63	136.5	7.95	3348	62	135.7	6.65	-97	-1	-0.8	-1.3
vric2727	Responsible for all or most of the food/grocery shopping	Once a week	1-3 times a month	Once a week	1-3 times a month	1-3 times a month	1-3 times a month	1-3 times a month	1-3 times a month	4-11 times in the last year	1-3 times a month	Once a week	Once a week	Female	32	Bachelor's degree (Including BA, BSc, NVQ Level 4-5, HNC, HND, RSA Higher Diploma, BTEC Higher level or equivalents)	Indifferent	Never or not in the last year	1-3 times a month	175	92	30.0408	Between L15500 and L24999	Swap Health	0	0	12	3	0	3622	3779	67	170.8	8.675	3779	67	170.8	8.675	0	0	0	0
vroz5971	Responsible for about half of the food/grocery shopping	Once a week	1-3 times in the last year	4-11 times in the last year	Once a week	Once a week	1-3 times in the last year	4-11 times in the last year	1-3 times a month	1-3 times a month	Once a week	1-3 times in the last year	1-3 times a month	Male	49	Up to 4 GCSE's (Including 1-4 O Levels/CSE/GCSEs (any grades), Foundation Diploma, NVQ level 1, Foundation GNVQ or equivalents)	Somewhat dislike	Never or not in the last year	1-3 times a month	182.88	89.35	26.7154	Between L25000 and L39999	Swap Social norm	0	1	12	4	0	3510	3736	33	147.7	7.225	3736	33	147.7	7.225	0	0	0	0
vrqt0094	Responsible for all or most of the food/grocery shopping	Once a week	4-11 times in the last year	Once a week	1-3 times in the last year	Once a week	1-3 times a month	Once a week	1-3 times a month	1-3 times a month	1-3 times a month	Once a week	Once a week	Female	45	Bachelor's degree (Including BA, BSc, NVQ Level 4-5, HNC, HND, RSA Higher Diploma, BTEC Higher level or equivalents)	Very strongly like	Never or not in the last year	1-3 times a month	167.64	65.3	23.2358	Between L15500 and L24999	Swap Social norm	0	1	12	2	0	3569	3732	73	134.4	6.45	3732	73	134.4	6.45	0	0	0	0
vtkg1221	Responsible for about half of the food/grocery shopping	4-11 times in the last year	1-3 times in the last year	1-3 times in the last year	4-11 times in the last year	4-11 times in the last year	1-3 times in the last year	Once a week	4-11 times in the last year	1-3 times in the last year	1-3 times in the last year	Never or not in the last year	4-11 times in the last year	Female	50	5 or more GCSE's or 1 A-level (Including 5+ GCSEs (Grades A*-C),1 A Level/ 2-3 AS Levels, NVQ level 2, Intermediate GNVQ, City and Guilds Craft, BTEC First/General Diploma, RSA Diploma, Apprenticeship or equivalents)	Strongly like	Never or not in the last year	4-11 times in the last year	147.32	78	35.9394	More than L40000	Swap Cost	1	0	11	2	1	3145	3293	69	100.4	12.95	3253	67	100.5	12.95	-40	-2	0.1	0
vuxw7213	Responsible for all or most of the food/grocery shopping	2-4 times a week	Once a week	Once a week	Once a week	Once a week	2-4 times a week	Once a week	Once a week	1-3 times a month	2-4 times a week	2-4 times a week	2-4 times a week	Male	52	2 or more A-levels (Including 2+ A Levels, 4+ AS Levels, NVQ Level 3, Advanced GNVQ, City and Guilds Advanced Craft, ONC, OND, BTEC National, RSA Advanced Diploma or equivalents)	Indifferent	Never or not in the last year	1-3 times in the last year	187	140.6	40.207	Between L25000 and L39999	Swap Social norm	0	1	14	2	1	3567	5295	97	127.4	17.7	5215	92	128.8	17.425	-80	-5	1.4	-0.275
vvvf7892	Responsible for all or most of the food/grocery shopping	4-11 times in the last year	4-11 times in the last year	1-3 times a month	4-11 times in the last year	4-11 times in the last year	1-3 times in the last year	4-11 times in the last year	1-3 times a month	Once a week	Once a week	4-11 times in the last year	4-11 times in the last year	Female	29	Bachelor's degree (Including BA, BSc, NVQ Level 4-5, HNC, HND, RSA Higher Diploma, BTEC Higher level or equivalents)	Strongly dislike	Never or not in the last year	1-3 times a month	170.18	65.75	22.7028	More than L40000	Swap Social norm	0	1	11	1	0	3101	3201	64	126.1	7.525	3201	64	126.1	7.525	0	0	0	0
vzfh6648	Responsible for about half of the food/grocery shopping	2-4 times a week	4-11 times in the last year	4-11 times in the last year	1-3 times a month	1-3 times a month	1-3 times a month	Once a week	1-3 times in the last year	1-3 times in the last year	Once a week	1-3 times a month	1-3 times in the last year	Male	69	2 or more A-levels (Including 2+ A Levels, 4+ AS Levels, NVQ Level 3, Advanced GNVQ, City and Guilds Advanced Craft, ONC, OND, BTEC National, RSA Advanced Diploma or equivalents)	Strongly like	1-3 times in the last year	1-3 times in the last year	175.26	87.05	28.3402	Between L15500 and L24999	Swap Social norm	0	1	12	2	1	3609	3824	81	125.2	9.75	3645	74	121.6	9.25	-179	-7	-3.6	-0.5
vzuk2703	Responsible for all or most of the food/grocery shopping	4-11 times in the last year	1-3 times in the last year	4-11 times in the last year	4-11 times in the last year	1-3 times a month	4-11 times in the last year	1-3 times in the last year	Never or not in the last year	4-11 times in the last year	4-11 times in the last year	4-11 times in the last year	1-3 times in the last year	Male	49	5 or more GCSE's or 1 A-level (Including 5+ GCSEs (Grades A*-C),1 A Level/ 2-3 AS Levels, NVQ level 2, Intermediate GNVQ, City and Guilds Craft, BTEC First/General Diploma, RSA Diploma, Apprenticeship or equivalents)	Somewhat like	4-11 times in the last year	4-11 times in the last year	167.64	54.4	19.3572	Less than L15500	Swap Cost	1	0	13	4	0	4176	4471	94	124.8	13.575	4471	94	124.8	13.575	0	0	0	0
wbpw9301	Responsible for all or most of the food/grocery shopping	Once a week	1-3 times a month	Once a week	1-3 times a month	1-3 times a month	Once a week	2-4 times a week	1-3 times in the last year	2-4 times a week	2-4 times a week	Once a week	Once a week	Female	72	Bachelor's degree (Including BA, BSc, NVQ Level 4-5, HNC, HND, RSA Higher Diploma, BTEC Higher level or equivalents)	Strongly like	Never or not in the last year	4-11 times in the last year	154.94	51.7	21.5359	More than L40000	Swap Social norm	0	1	11	1	1	3708	3738	99	157.5	6	3708	98	155.4	6.25	-30	-1	-2.1	0.25
wbsf7781	Responsible for all or most of the food/grocery shopping	2-4 times a week	Once a week	2-4 times a week	2-4 times a week	Once a week	Once a week	Once a week	Once a week	1-3 times a month	2-4 times a week	1-3 times a month	Once a week	Male	35	Bachelor's degree (Including BA, BSc, NVQ Level 4-5, HNC, HND, RSA Higher Diploma, BTEC Higher level or equivalents)	Indifferent	4-11 times in the last year	4-11 times in the last year	180.34	61.65	18.9561	Less than L15500	Swap Cost	1	0	12	3	0	3873	4277	103	177.6	7.525	4277	103	177.6	7.525	0	0	0	0
wcvi2647	Responsible for all or most of the food/grocery shopping	2-4 times a week	1-3 times a month	4-11 times in the last year	1-3 times a month	1-3 times a month	4-11 times in the last year	Once a week	1-3 times a month	4-11 times in the last year	Once a week	Once a week	1-3 times a month	Male	72	Up to 4 GCSE's (Including 1-4 O Levels/CSE/GCSEs (any grades), Foundation Diploma, NVQ level 1, Foundation GNVQ or equivalents)	Indifferent	Never or not in the last year	1-3 times in the last year	167.64	62.55	22.2573	Between L15500 and L24999	Swap Social norm	0	1	13	3	0	2824	3162	51	65.6	8.675	3162	51	65.6	8.675	0	0	0	0
wdde3352	Responsible for all or most of the food/grocery shopping	2-4 times a week	1-3 times a month	Once a week	1-3 times a month	1-3 times a month	Once a week	1-3 times a month	4-11 times in the last year	1-3 times a month	1-3 times a month	Once a week	Never or not in the last year	Female	45	Bachelor's degree (Including BA, BSc, NVQ Level 4-5, HNC, HND, RSA Higher Diploma, BTEC Higher level or equivalents)	Somewhat like	1-3 times a month	1-3 times a month	160.02	60.75	23.7245	More than L40000	Swap Social norm	0	1	10	2	0	2325	2431	60	113.7	7.25	2431	60	113.7	7.25	0	0	0	0
wdgd4979	Responsible for all or most of the food/grocery shopping	Once a week	1-3 times a month	1-3 times a month	1-3 times a month	1-3 times a month	1-3 times a month	Once a week	1-3 times a month	1-3 times a month	4-11 times in the last year	1-3 times in the last year	4-11 times in the last year	Male	39	Up to 4 GCSE's (Including 1-4 O Levels/CSE/GCSEs (any grades), Foundation Diploma, NVQ level 1, Foundation GNVQ or equivalents)	Very strongly like	Never or not in the last year	1-3 times a month	180	67	20.679	Less than L15500	Swap Cost	1	0	12	1	0	2931	4766	82	183.5	14	4766	82	183.5	14	0	0	0	0
wega3267	Responsible for about half of the food/grocery shopping	2-4 times a week	Once a week	Once a week	Once a week	Once a week	Once a week	Once a week	1-3 times a month	Once a week	2-4 times a week	Once a week	2-4 times a week	Male	72	None	Somewhat like	Never or not in the last year	Never or not in the last year	162.56	64.4	24.3702	Between L25000 and L39999	Swap Cost	1	0	12	3	0	3211	3393	37	178.3	7.825	3393	37	178.3	7.825	0	0	0	0
wfpy8674	Responsible for all or most of the food/grocery shopping	Once a week	1-3 times a month	1-3 times a month	Once a week	5 or more times a week	Once a week	4-11 times in the last year	Once a week	1-3 times a month	Once a week	1-3 times a month	1-3 times a month	Male	24	2 or more A-levels (Including 2+ A Levels, 4+ AS Levels, NVQ Level 3, Advanced GNVQ, City and Guilds Advanced Craft, ONC, OND, BTEC National, RSA Advanced Diploma or equivalents)	Very strongly like	1-3 times a month	1-3 times a month	187	127.45	36.4466	Between L15500 and L24999	Swap Health	0	0	12	2	0	2985	3747	73	130.8	11.775	3747	73	130.8	11.775	0	0	0	0
wgfq7996	Responsible for about half of the food/grocery shopping	Once a week	4-11 times in the last year	1-3 times a month	1-3 times a month	1-3 times a month	4-11 times in the last year	Once a week	1-3 times a month	1-3 times a month	Once a week	Once a week	Once a week	Female	55	5 or more GCSE's or 1 A-level (Including 5+ GCSEs (Grades A*-C),1 A Level/ 2-3 AS Levels, NVQ level 2, Intermediate GNVQ, City and Guilds Craft, BTEC First/General Diploma, RSA Diploma, Apprenticeship or equivalents)	Indifferent	Never or not in the last year	4-11 times in the last year	165.1	66.65	24.4515	Between L25000 and L39999	Swap Health	0	0	12	4	1	3186	3756	55	164	6.825	3596	54	165	7.325	-160	-1	1	0.5
whng2198	Responsible for all or most of the food/grocery shopping	Once a week	1-3 times a month	1-3 times a month	1-3 times a month	1-3 times a month	Once a week	1-3 times a month	Once a week	Once a week	2-4 times a week	Once a week	2-4 times a week	Male	69	Up to 4 GCSE's (Including 1-4 O Levels/CSE/GCSEs (any grades), Foundation Diploma, NVQ level 1, Foundation GNVQ or equivalents)	Somewhat like	Never or not in the last year	1-3 times a month	180.34	76.65	23.5683	Between L25000 and L39999	Swap Social norm	0	1	12	3	0	3173	3257	34	133.5	9.975	3257	34	133.5	9.975	0	0	0	0
wiqe6715	Responsible for all or most of the food/grocery shopping	2-4 times a week	Once a week	Once a week	Once a week	Once a week	Once a week	Once a week	Once a week	Once a week	2-4 times a week	Once a week	2-4 times a week	Female	29	Bachelor's degree (Including BA, BSc, NVQ Level 4-5, HNC, HND, RSA Higher Diploma, BTEC Higher level or equivalents)	Strongly like	Never or not in the last year	1-3 times a month	154.94	77.1	32.1164	More than L40000	Swap Social norm	0	1	12	4	1	3405	3625	55	191.7	8.675	3575	54	194.3	8.925	-50	-1	2.6	0.25
wjbo6130	Responsible for all or most of the food/grocery shopping	1-3 times a month	1-3 times a month	1-3 times in the last year	4-11 times in the last year	4-11 times in the last year	1-3 times in the last year	Once a week	1-3 times a month	1-3 times a month	Once a week	1-3 times a month	Once a week	Female	35	2 or more A-levels (Including 2+ A Levels, 4+ AS Levels, NVQ Level 3, Advanced GNVQ, City and Guilds Advanced Craft, ONC, OND, BTEC National, RSA Advanced Diploma or equivalents)	Somewhat like	1-3 times in the last year	1-3 times a month	160.02	63	24.6032	More than L40000	Swap Cost	1	0	12	2	1	3472	3633	51	126.9	13.125	3538	52	147.8	12.125	-95	1	20.9	-1
wjld2968	Responsible for all or most of the food/grocery shopping	Once a week	4-11 times in the last year	Once a week	1-3 times a month	1-3 times a month	1-3 times in the last year	1-3 times in the last year	1-3 times in the last year	Never or not in the last year	1-3 times a month	Never or not in the last year	1-3 times in the last year	Female	67	Bachelor's degree (Including BA, BSc, NVQ Level 4-5, HNC, HND, RSA Higher Diploma, BTEC Higher level or equivalents)	Somewhat dislike	4-11 times in the last year	1-3 times a month	165.1	117.9	43.2533	More than L40000	Swap Health	0	0	12	3	0	3422	3591	64	132.8	6.825	3591	64	132.8	6.825	0	0	0	0
wjwb6893	Responsible for all or most of the food/grocery shopping	Once a week	1-3 times a month	Once a week	1-3 times a month	1-3 times a month	1-3 times a month	1-3 times a month	1-3 times a month	1-3 times a month	1-3 times a month	1-3 times a month	2-4 times a week	Female	47	5 or more GCSE's or 1 A-level (Including 5+ GCSEs (Grades A*-C),1 A Level/ 2-3 AS Levels, NVQ level 2, Intermediate GNVQ, City and Guilds Craft, BTEC First/General Diploma, RSA Diploma, Apprenticeship or equivalents)	Strongly like	1-3 times in the last year	4-11 times in the last year	167.64	85.7	30.4948	Between L25000 and L39999	Swap Social norm	0	1	13	2	1	3471	3541	45	122.9	12.1	3506	43	126.2	10.85	-35	-2	3.3	-1.25
wkcd1386	Responsible for all or most of the food/grocery shopping	Once a week	1-3 times a month	1-3 times a month	Once a week	Once a week	Once a week	Once a week	Once a week	Once a week	Once a week	Once a week	Once a week	Female	40	2 or more A-levels (Including 2+ A Levels, 4+ AS Levels, NVQ Level 3, Advanced GNVQ, City and Guilds Advanced Craft, ONC, OND, BTEC National, RSA Advanced Diploma or equivalents)	Somewhat like	1-3 times in the last year	4-11 times in the last year	177.8	85.7	27.1092	More than L40000	Swap Cost	1	0	13	2	0	3372	3607	40	114.9	9.175	3607	40	114.9	9.175	0	0	0	0
wlnt8115	Responsible for about half of the food/grocery shopping	2-4 times a week	Once a week	2-4 times a week	Once a week	Once a week	Once a week	Once a week	Once a week	Once a week	2-4 times a week	Once a week	Once a week	Male	35	2 or more A-levels (Including 2+ A Levels, 4+ AS Levels, NVQ Level 3, Advanced GNVQ, City and Guilds Advanced Craft, ONC, OND, BTEC National, RSA Advanced Diploma or equivalents)	Strongly like	1-3 times in the last year	4-11 times in the last year	167.64	156	55.5098	Between L25000 and L39999	Swap Cost	1	0	12	2	2	3081	3550	61	99.1	10.25	3441	60	97.2	10.5	-109	-1	-1.9	0.25
wlsi2153	Responsible for all or most of the food/grocery shopping	2-4 times a week	5 or more times a week	2-4 times a week	5 or more times a week	2-4 times a week	5 or more times a week	5 or more times a week	2-4 times a week	5 or more times a week	2-4 times a week	5 or more times a week	2-4 times a week	Female	25	2 or more A-levels (Including 2+ A Levels, 4+ AS Levels, NVQ Level 3, Advanced GNVQ, City and Guilds Advanced Craft, ONC, OND, BTEC National, RSA Advanced Diploma or equivalents)	Strongly like	At least once a week	At least once a week	165.1	68.45	25.1119	Between L25000 and L39999	Swap Cost	1	0	12	7	0	2761	3573	52	176.7	8.725	3573	52	176.7	8.725	0	0	0	0
wovs2269	Responsible for all or most of the food/grocery shopping	1-3 times a month	Never or not in the last year	1-3 times a month	1-3 times a month	1-3 times a month	4-11 times in the last year	1-3 times a month	1-3 times a month	4-11 times in the last year	4-11 times in the last year	Never or not in the last year	4-11 times in the last year	Female	38	Post-Graduate degree or qualification (Including Higher Degrees e.g. MA, PhD, PGCE, Professional qualifications e.g. teaching, nursing, accountancy or equivalents)	Indifferent	At least once a week	At least once a week	160	48	18.75	More than L40000	Swap Social norm	0	1	12	1	0	3555	3596	44	78.3	10.5	3596	44	78.3	10.5	0	0	0	0
wpot2840	Responsible for all or most of the food/grocery shopping	4-11 times in the last year	4-11 times in the last year	1-3 times a month	1-3 times a month	1-3 times a month	1-3 times in the last year	Never or not in the last year	Never or not in the last year	4-11 times in the last year	Once a week	Once a week	Once a week	Female	49	5 or more GCSE's or 1 A-level (Including 5+ GCSEs (Grades A*-C),1 A Level/ 2-3 AS Levels, NVQ level 2, Intermediate GNVQ, City and Guilds Craft, BTEC First/General Diploma, RSA Diploma, Apprenticeship or equivalents)	Indifferent	Never or not in the last year	Never or not in the last year	167.64	65.75	23.3959	Less than L15500	Swap Cost	1	0	12	1	1	3312	3381	66	100.6	7.7	3312	67	100.6	7.7	-69	1	0	0
wqck4098	Responsible for about half of the food/grocery shopping	4-11 times in the last year	4-11 times in the last year	4-11 times in the last year	1-3 times in the last year	1-3 times in the last year	1-3 times in the last year	1-3 times in the last year	4-11 times in the last year	4-11 times in the last year	1-3 times in the last year	4-11 times in the last year	1-3 times in the last year	Male	62	Up to 4 GCSE's (Including 1-4 O Levels/CSE/GCSEs (any grades), Foundation Diploma, NVQ level 1, Foundation GNVQ or equivalents)	Strongly like	Never or not in the last year	4-11 times in the last year	167.64	59.4	21.1364	More than L40000	Swap Social norm	0	1	12	5	3	2991	3281	59	100.4	5.075	3108	54	102.1	4.825	-173	-5	1.7	-0.25
wrsz1508	Responsible for about half of the food/grocery shopping	Once a week	1-3 times in the last year	Once a week	1-3 times in the last year	4-11 times in the last year	Never or not in the last year	Once a week	4-11 times in the last year	2-4 times a week	4-11 times in the last year	Never or not in the last year	Once a week	Male	47	Bachelor's degree (Including BA, BSc, NVQ Level 4-5, HNC, HND, RSA Higher Diploma, BTEC Higher level or equivalents)	Somewhat dislike	Never or not in the last year	1-3 times a month	162.56	66.2	25.0513	Less than L15500	Swap Health	0	0	12	4	0	3203	3463	58	111.3	8.45	3463	58	111.3	8.45	0	0	0	0
wvjk0514	Responsible for all or most of the food/grocery shopping	Once a week	Never or not in the last year	2-4 times a week	Once a week	Once a week	Once a week	4-11 times in the last year	1-3 times a month	Once a week	Once a week	Never or not in the last year	1-3 times a month	Female	55	5 or more GCSE's or 1 A-level (Including 5+ GCSEs (Grades A*-C),1 A Level/ 2-3 AS Levels, NVQ level 2, Intermediate GNVQ, City and Guilds Craft, BTEC First/General Diploma, RSA Diploma, Apprenticeship or equivalents)	Somewhat dislike	1-3 times a month	4-11 times in the last year	170.18	65.75	22.7028	Between L25000 and L39999	Swap Health	0	0	12	6	0	3104	3817	51	119.7	10.05	3817	51	119.7	10.05	0	0	0	0
wvkp6918	Responsible for all or most of the food/grocery shopping	2-4 times a week	4-11 times in the last year	1-3 times a month	4-11 times in the last year	1-3 times a month	Once a week	1-3 times in the last year	4-11 times in the last year	4-11 times in the last year	1-3 times a month	1-3 times a month	4-11 times in the last year	Male	68	2 or more A-levels (Including 2+ A Levels, 4+ AS Levels, NVQ Level 3, Advanced GNVQ, City and Guilds Advanced Craft, ONC, OND, BTEC National, RSA Advanced Diploma or equivalents)	Somewhat like	1-3 times in the last year	1-3 times in the last year	195.58	118.8	31.0576	Between L25000 and L39999	Swap Social norm	0	1	24	1	0	4237	5654	70	361.8	18.925	5654	70	361.8	18.925	0	0	0	0
wvvk8241	Responsible for all or most of the food/grocery shopping	2-4 times a week	4-11 times in the last year	1-3 times a month	2-4 times a week	2-4 times a week	2-4 times a week	Once a week	Once a week	5 or more times a week	5 or more times a week	2-4 times a week	2-4 times a week	Male	51	Bachelor's degree (Including BA, BSc, NVQ Level 4-5, HNC, HND, RSA Higher Diploma, BTEC Higher level or equivalents)	Strongly like	Never or not in the last year	4-11 times in the last year	178	72	22.7244	Between L25000 and L39999	Swap Health	0	0	12	4	0	3327	3579	72	80.4	11.5	3579	72	80.4	11.5	0	0	0	0
wwkx1059	Responsible for all or most of the food/grocery shopping	Once a week	1-3 times a month	1-3 times a month	1-3 times a month	Once a week	1-3 times a month	Once a week	1-3 times a month	1-3 times a month	Once a week	1-3 times a month	1-3 times a month	Male	48	Bachelor's degree (Including BA, BSc, NVQ Level 4-5, HNC, HND, RSA Higher Diploma, BTEC Higher level or equivalents)	Indifferent	Never or not in the last year	4-11 times in the last year	177.8	76.65	24.2465	More than L40000	Swap Social norm	0	1	12	1	0	3080	3131	57	117.5	8.5	3131	57	117.5	8.5	0	0	0	0
wxvo1580	Responsible for all or most of the food/grocery shopping	1-3 times in the last year	4-11 times in the last year	1-3 times a month	1-3 times a month	1-3 times a month	Once a week	Once a week	Once a week	Once a week	1-3 times a month	1-3 times a month	1-3 times a month	Female	75	5 or more GCSE's or 1 A-level (Including 5+ GCSEs (Grades A*-C),1 A Level/ 2-3 AS Levels, NVQ level 2, Intermediate GNVQ, City and Guilds Craft, BTEC First/General Diploma, RSA Diploma, Apprenticeship or equivalents)	Somewhat like	Never or not in the last year	4-11 times in the last year	165.1	76	27.8817	Between L25000 and L39999	Swap Cost	1	0	11	2	0	2847	2920	52	109.5	7.675	2920	52	109.5	7.675	0	0	0	0
[truncated: 89 more rows]

## Sheet: Dictionary
participant.name	Anonymous participant identifier
FoodShoppingResponsibility	Responsibility for shopping in household (eligibility check)
[truncated: 41 more rows]
