# Supplementary material for: A randomised experiment of health, cost and social norm message frames to encourage acceptance of swaps in a simulation online supermarket
Source: PLoS One. 2021 Feb 17;16(2):e0246455. doi: 10.1371/journal.pone.0246455 (PMC7888673; doi:10.1371/journal.pone.0246455)
Supplement: S2 Data — (XLSX) [file pone.0246455.s005.xlsx]

## Sheet: Sheet1
Participant	Action	Action.binary.factor	Action.binary.numeric	item.type	item.chosen	swap.number	swaps.local	swaps.total	Department	Aisle	Shelf	Product	Price	BasePrice	TaxSubsidy	Quantity	PackSize	PackUnit	ProductID	TescoURL	EnergyKJ	EnergyKCAL	Fat	SatFat	Carbs	Sugar	Salt	Sodium	Fibre	Protein
lzuj0163	Refuse Swap Checkout Base	Refuse	0	0	1	1	2	3	Fresh Food	Cooked & Continental Meats	Sandwich Fillers	Tesco Tuna Crunch Sandwich Filler 230G	1.69	1.69	0	1	230	g	253206502	http://www.tesco.com/groceries/Product/Details/?id=253206502	1165	285	24.9	2	2.5	0.8	0.5	0.2	1	11.2
lzuj0163	Refuse Swap Checkout Alt	Refuse	0	1	0	1	2	3	Fresh Food	Cooked & Continental Meats	Sandwich Fillers	Tesco Egg And Bacon Sandwich Filler 220G	1.45	1.45	0	1	220	g	268976160	http://www.tesco.com/groceries/Product/Details/?id=268976160	930	225	17.1	3	2.8	0.8	1.25	0.5	0.5	14.4
lzuj0163	Refuse Swap Checkout Alt	Refuse	0	2	0	1	2	3	Fresh Food	Cooked & Continental Meats	Sandwich Fillers	Tesco Chicken And Sweetcorn Sandwich Filler 250G	1.45	1.45	0	1	250	g	254927091	http://www.tesco.com/groceries/Product/Details/?id=254927091	825	200	13.7	1	7.3	2	0.5	0.2	1.1	10.7
lzuj0163	Refuse Swap Checkout Base	Refuse	0	0	1	3	2	3	Food Cupboard	Crisps Snacks & Nuts	Crisps & Snacks	Golden Wonder Cheese And Onion Crisps 6 Pack	1	1	0	1	1	Unknown	251017746	http://www.tesco.com/groceries/Product/Details/?id=251017746	2156	516	31.6	4	52.4	2.4	2	0.8	4	6
lzuj0163	Refuse Swap Checkout Alt	Refuse	0	1	0	3	2	3	Food Cupboard	Crisps Snacks & Nuts	Crisps & Snacks	Tesco Potato Loops 6 Pack	0.99	0.99	0	1	120	g	266992496	http://www.tesco.com/groceries/Product/Details/?id=266992496	1950	465	18.8	2	69	1.5	1.75	0.7	1.1	4.6
lzuj0163	Refuse Swap Checkout Alt	Refuse	0	2	0	3	2	3	Food Cupboard	Crisps Snacks & Nuts	Crisps & Snacks	Tesco Hot Salsa Dip 300G	0.85	0.85	0	1	300	g	257412848	http://www.tesco.com/groceries/Product/Details/?id=257412848	125	29	0.2	0	5.8	3.2	1.25	0.5	1.4	1.1
lzuj0163	Refuse Swap Checkout Base	Refuse	0	0	1	6	2	3	Food Cupboard	Pasta Rice & Noodles	Pasta	Tesco Organic Fusilli 500G	0.89	0.89	0	1	500	g	255874790	http://www.tesco.com/groceries/Product/Details/?id=255874790	1465	345	1.4	0	70.6	4.2	0	0	2.6	12.5
lzuj0163	Refuse Swap Checkout Alt	Refuse	0	1	0	6	2	3	Food Cupboard	Pasta Rice & Noodles	Pasta	Italfresco Ready Made Polenta 500G	0.75	0.75	0	1	500	g	251279936	http://www.tesco.com/groceries/Product/Details/?id=251279936	305	72	0.3	2	15.7	3.2	1	0.4	2.19	1.6
lzuj0163	Refuse Swap Checkout Alt	Refuse	0	2	0	6	2	3	Food Cupboard	Pasta Rice & Noodles	Pasta	Trattoria Verdi Potato Gnocchi 500G	0.79	0.79	0	1	500	g	259578648	http://www.tesco.com/groceries/Product/Details/?id=259578648	645	155	0.5	0	32.9	0	1	0.4	2.2	3.7
xedq0742	Accept Swap Checkout Base	Accept	1	0	0	1	1	1	Food Cupboard	Crisps Snacks & Nuts	Crisps & Snacks	Walkers Baked Variety 6Pk	1.58	1.58	0	1	1	Unknown	260733380	http://www.tesco.com/groceries/Product/Details/?id=260733380	1701	402	8.1	1	73.8	7	1.5	0.6	4.9	6.2
xedq0742	Accept Swap Checkout Choice	Accept	1	2	1	1	1	1	Food Cupboard	Crisps Snacks & Nuts	Crisps & Snacks	Tesco Light Choices Mini Prtzls 6Pk	1.5	1.5	0	1	150	g	252431948	http://www.tesco.com/groceries/Product/Details/?id=252431948	1598	377	2.6	0	77.7	4.1	0.75	0.3	4.4	10.5
kzun1865	Refuse Swap Checkout Base	Refuse	0	0	1	1	1	2	Food Cupboard	Crisps Snacks & Nuts	Nuts	Tesco Roasted Salted Pistachio Nuts 150G	1.75	1.75	0	1	150	g	251495069	http://www.tesco.com/groceries/Product/Details/?id=251495069	2535	615	49.3	6	12.3	7.6	1.25	0.5	7.3	26
kzun1865	Refuse Swap Checkout Alt	Refuse	0	1	0	1	1	2	Food Cupboard	Crisps Snacks & Nuts	Nuts	Nobbys Nuts Sweet Chilli 140G	1.52	1.52	0	1	140	g	258466525	http://www.tesco.com/groceries/Product/Details/?id=258466525	2230	535	34	9	42	5	3.5	1.4	3	15
kzun1865	Refuse Swap Checkout Base	Refuse	0	0	1	2	2	2	Food Cupboard	Crisps Snacks & Nuts	Crisps & Snacks	Real Mccoys Classic Crisps 6 Pack	1	1	0	1	1	Unknown	251170603	http://www.tesco.com/groceries/Product/Details/?id=251170603	2196	526	31	3	53	2	2.5	1	4	7
kzun1865	Refuse Swap Checkout Alt	Refuse	0	1	0	2	2	2	Food Cupboard	Crisps Snacks & Nuts	Crisps & Snacks	Tesco Hot Salsa Dip 300G	0.85	0.85	0	1	300	g	257412848	http://www.tesco.com/groceries/Product/Details/?id=257412848	125	29	0.2	0	5.8	3.2	1.25	0.5	1.4	1.1
kzun1865	Refuse Swap Checkout Alt	Refuse	0	2	0	2	2	2	Food Cupboard	Crisps Snacks & Nuts	Crisps & Snacks	Sensations Spare Rib And 5 Spice 110G	0.87	0.87	0	1	110	g	264340436	http://www.tesco.com/groceries/Product/Details/?id=264340436	2009	480	22	3	67	12	3.425	1.37	4.4	1.2
qbwe0632	Accept Swap Checkout Base	Accept	1	0	0	1	2	6	Fresh Food	Cooked & Continental Meats	Sandwich Fillers	Tesco Tuna Crunch Sandwich Filler 230G	1.69	1.69	0	1	230	g	253206502	http://www.tesco.com/groceries/Product/Details/?id=253206502	1165	285	24.9	2	2.5	0.8	0.5	0.2	1	11.2
qbwe0632	Accept Swap Checkout Alt	Accept	1	1	0	1	2	6	Fresh Food	Cooked & Continental Meats	Sandwich Fillers	Tesco Chicken And Sweetcorn Sandwich Filler 250G	1.45	1.45	0	1	250	g	254927091	http://www.tesco.com/groceries/Product/Details/?id=254927091	825	200	13.7	1	7.3	2	0.5	0.2	1.1	10.7
qbwe0632	Accept Swap Checkout Choice	Accept	1	2	1	1	2	6	Fresh Food	Cooked & Continental Meats	Sandwich Fillers	Tesco Egg And Bacon Sandwich Filler 220G	1.45	1.45	0	1	220	g	268976160	http://www.tesco.com/groceries/Product/Details/?id=268976160	930	225	17.1	3	2.8	0.8	1.25	0.5	0.5	14.4
qbwe0632	Refuse Swap Checkout Base	Refuse	0	0	1	2	1	6	Food Cupboard	Crisps Snacks & Nuts	Crisps & Snacks	My Porky Pork Crackles Sharing Bag 70G	0.87	0.87	0	1	70	g	259546090	http://www.tesco.com/groceries/Product/Details/?id=259546090	2560	616	45.7	17	1.6	0.2	2.85	1.14	1.9	48.6
qbwe0632	Refuse Swap Checkout Alt	Refuse	0	1	0	2	1	6	Food Cupboard	Crisps Snacks & Nuts	Crisps & Snacks	Tesco Mini Poppadoms 70G	0.75	0.75	0	1	70	g	264881976	http://www.tesco.com/groceries/Product/Details/?id=264881976	2055	495	37.1	3	24.8	2.5	3.25	1.3	3.5	15.1
qbwe0632	Refuse Swap Checkout Base	Refuse	0	0	1	5	2	6	Food Cupboard	Pasta Rice & Noodles	Pasta	Tesco Linguine Pasta 500G	0.89	0.89	0	1	500	g	257798842	http://www.tesco.com/groceries/Product/Details/?id=257798842	1460	345	1	0	72	2	0	0	3.4	11.5
qbwe0632	Refuse Swap Checkout Alt	Refuse	0	1	0	5	2	6	Food Cupboard	Pasta Rice & Noodles	Pasta	Italfresco Ready Made Polenta 500G	0.75	0.75	0	1	500	g	251279936	http://www.tesco.com/groceries/Product/Details/?id=251279936	305	72	0.3	2	15.7	3.2	1	0.4	2.19	1.6
qbwe0632	Refuse Swap Checkout Alt	Refuse	0	2	0	5	2	6	Food Cupboard	Pasta Rice & Noodles	Pasta	Trattoria Verdi Potato Gnocchi 500G	0.79	0.79	0	1	500	g	259578648	http://www.tesco.com/groceries/Product/Details/?id=259578648	645	155	0.5	0	32.9	0	1	0.4	2.2	3.7
qbwe0632	Refuse Swap Checkout Base	Refuse	0	0	1	6	2	6	Fresh Food	Counters	Counter - Delicatessen Meats	Counter Roast Pork	5.5	5.5	0	1	500	g	256178316	http://www.tesco.com/groceries/Product/Details/?id=256178316	805	195	11.6	5	1.8	1	1.5	0.6	0.4	20
qbwe0632	Refuse Swap Checkout Alt	Refuse	0	1	0	6	2	6	Fresh Food	Counters	Counter - Delicatessen Meats	Counter Loose Honey Roast Ham By Weight	5	5	0	1	500	g	254387924	http://www.tesco.com/groceries/Product/Details/?id=254387924	465	110	2.4	1	1.2	1.2	3	1.2	0	20.7
qbwe0632	Refuse Swap Checkout Alt	Refuse	0	2	0	6	2	6	Fresh Food	Counters	Counter - Delicatessen Meats	Counter Morliny Polish Sopocka	5	5	0	1	500	g	265056804	http://www.tesco.com/groceries/Product/Details/?id=265056804	643	154	7.3	3	1.5	0.9	2.175	0.87	0.25	21.1
qbwe0632	Refuse Swap Checkout Base	Refuse	0	0	1	7	2	6	Food Cupboard	Crisps Snacks & Nuts	Crisps & Snacks	Walkers Wotsits Cheese 6Pk	1.4	1.4	0	1	1	Unknown	254423859	http://www.tesco.com/groceries/Product/Details/?id=254423859	2290	547	33	4	56	8.5	1.95	0.78	1.1	5.5
qbwe0632	Refuse Swap Checkout Alt	Refuse	0	1	0	7	2	6	Food Cupboard	Crisps Snacks & Nuts	Crisps & Snacks	Tesco Potato Rings 185G	1.15	1.15	0	1	185	g	258178526	http://www.tesco.com/groceries/Product/Details/?id=258178526	2170	520	28.4	3	61.8	0.4	2.25	0.9	1.8	3.2
qbwe0632	Refuse Swap Checkout Alt	Refuse	0	2	0	7	2	6	Food Cupboard	Crisps Snacks & Nuts	Crisps & Snacks	Tesco Finest Lightly Salted Crisps 150G	1.39	1.39	0	1	150	g	252688220	http://www.tesco.com/groceries/Product/Details/?id=252688220	2150	515	28.8	4	58.6	0.2	1.25	0.5	2.5	5.1
qbwe0632	Refuse Swap Checkout Base	Refuse	0	0	1	8	2	6	Food Cupboard	Biscuits	Sweet Biscuits	Tesco Chunky Chocolate Digestives 190G	1.35	1.35	0	1	190	g	266045159	http://www.tesco.com/groceries/Product/Details/?id=266045159	2120	510	25.1	14	62.1	39.6	0.75	0.3	2.8	6.6
qbwe0632	Refuse Swap Checkout Alt	Refuse	0	1	0	8	2	6	Food Cupboard	Biscuits	Sweet Biscuits	Oreo Vanilla Snack Pack 176G	1.2	1.2	0	1	176	g	251496696	http://www.tesco.com/groceries/Product/Details/?id=251496696	1993	478	21	11	65	41	1.225	0.49	3.6	5.7
qbwe0632	Refuse Swap Checkout Alt	Refuse	0	2	0	8	2	6	Food Cupboard	Biscuits	Sweet Biscuits	Jacobs Fig Rolls 200G	1.25	1.25	0	1	200	g	253496203	http://www.tesco.com/groceries/Product/Details/?id=253496203	1577	374	8.4	4	70.7	32.1	0.5	0.2	3.3	3.8
tbpd4597	Accept Swap Checkout Base	Accept	1	0	0	1	2	2	Food Cupboard	Pasta Rice & Noodles	Pasta	Tesco Riccioli Pasta 500G	0.95	0.95	0	1	500	g	262038134	http://www.tesco.com/groceries/Product/Details/?id=262038134	1530	360	1.4	0	73	2.4	0	0	2.6	12.5
tbpd4597	Accept Swap Checkout Alt	Accept	1	1	0	1	2	2	Food Cupboard	Pasta Rice & Noodles	Pasta	Trattoria Verdi Potato Gnocchi 500G	0.79	0.79	0	1	500	g	259578648	http://www.tesco.com/groceries/Product/Details/?id=259578648	645	155	0.5	0	32.9	0	1	0.4	2.2	3.7
tbpd4597	Accept Swap Checkout Choice	Accept	1	2	1	1	2	2	Food Cupboard	Pasta Rice & Noodles	Pasta	Tesco Wholewheat Fusilli Pasta Twists 500G	0.89	0.89	0	1	500	g	254878614	http://www.tesco.com/groceries/Product/Details/?id=254878614	1360	320	2.5	0	62.2	2.1	0	0	7.2	12.1
tbpd4597	Refuse Swap Checkout Base	Refuse	0	0	1	2	2	2	Food Cupboard	Crisps Snacks & Nuts	Crisps & Snacks	Real Mccoys Classic Crisps 6 Pack	1	1	0	1	1	Unknown	251170603	http://www.tesco.com/groceries/Product/Details/?id=251170603	2196	526	31	3	53	2	2.5	1	4	7
tbpd4597	Refuse Swap Checkout Alt	Refuse	0	1	0	2	2	2	Food Cupboard	Crisps Snacks & Nuts	Crisps & Snacks	Tesco Bacon Rashers 6 Pack	0.99	0.99	0	1	150	g	266992402	http://www.tesco.com/groceries/Product/Details/?id=266992402	1980	475	22.4	2	59	2.6	2.25	0.9	3	8.7
tbpd4597	Refuse Swap Checkout Alt	Refuse	0	2	0	2	2	2	Food Cupboard	Crisps Snacks & Nuts	Crisps & Snacks	Tesco Hot Salsa Dip 300G	0.85	0.85	0	1	300	g	257412848	http://www.tesco.com/groceries/Product/Details/?id=257412848	125	29	0.2	0	5.8	3.2	1.25	0.5	1.4	1.1
ttbk7595	Refuse Swap Checkout Base	Refuse	0	0	1	1	2	3	Food Cupboard	Chocolate & Sweets	Chocolate	Nestle Aero Peppermint Balls Single	0.54	0.54	0	1	1	Unknown	254024364	http://www.tesco.com/groceries/Product/Details/?id=254024364	2269	543	30.7	19	60.7	60.1	0.3	0.12	0.9	5.1
ttbk7595	Refuse Swap Checkout Alt	Refuse	0	1	0	1	2	3	Food Cupboard	Chocolate & Sweets	Chocolate	Tesco Sugared Almonds 160G	0.44	0.44	0	1	160	g	262320030	http://www.tesco.com/groceries/Product/Details/?id=262320030	1860	445	10.1	1	81.9	81	0	0	1.6	4.8
ttbk7595	Refuse Swap Checkout Alt	Refuse	0	2	0	1	2	3	Food Cupboard	Chocolate & Sweets	Chocolate	Mars Bar Single 58G Fa Flash	0.49	0.49	0	1	58	g	266333285	http://www.tesco.com/groceries/Product/Details/?id=266333285	1875	446	16.8	10	70.1	63.7	0.425	0.17	1.1	3.5
ttbk7595	Refuse Swap Checkout Base	Refuse	0	0	1	2	2	3	Fresh Food	Fresh Meat	Fresh Beef	Tesco Value Beef Roasting Joint	2.75	2.75	0	1	500	g	253230568	http://www.tesco.com/groceries/Product/Details/?id=253230568	710	170	9.9	4	0.6	0.2	0.25	0.1	0	19.4
ttbk7595	Refuse Swap Checkout Alt	Refuse	0	1	0	2	2	3	Fresh Food	Fresh Meat	Fresh Beef	Tesco Fresh Healthy Living Tender Beef Steak	5.5	5.5	0	1	500	g	253398210	http://www.tesco.com/groceries/Product/Details/?id=253398210	450	110	1.9	1	0	0	0.25	0.1	0	22.2
ttbk7595	Refuse Swap Checkout Alt	Refuse	0	2	0	2	2	3	Fresh Food	Fresh Meat	Fresh Beef	Tesco Organic Beef Stewing Beef	3.5	3.5	0	1	500	g	260217058	http://www.tesco.com/groceries/Product/Details/?id=260217058	475	115	0.3	0	0	0	0.25	0.1	0	21.2
ttbk7595	Refuse Swap Checkout Base	Refuse	0	0	1	3	2	3	Food Cupboard	Crisps Snacks & Nuts	Crisps & Snacks	Real Mccoys Classic Crisps 6 Pack	1	1	0	1	1	Unknown	251170603	http://www.tesco.com/groceries/Product/Details/?id=251170603	2196	526	31	3	53	2	2.5	1	4	7
ttbk7595	Refuse Swap Checkout Alt	Refuse	0	1	0	3	2	3	Food Cupboard	Crisps Snacks & Nuts	Crisps & Snacks	Sensations Vintage Cheddar Red Onion Chutney. 150G	0.87	0.87	0	1	150	g	267308268	http://www.tesco.com/groceries/Product/Details/?id=267308268	2070	495	25	2	59.5	3.3	1.65	0.66	4.1	5.9
ttbk7595	Refuse Swap Checkout Alt	Refuse	0	2	0	3	2	3	Food Cupboard	Crisps Snacks & Nuts	Crisps & Snacks	Tesco Hot Salsa Dip 300G	0.85	0.85	0	1	300	g	257412848	http://www.tesco.com/groceries/Product/Details/?id=257412848	125	29	0.2	0	5.8	3.2	1.25	0.5	1.4	1.1
hiqw0259	Refuse Swap Checkout Base	Refuse	0	0	1	1	1	4	Fresh Food	Cooked & Continental Meats	Sandwich Fillers	Tesco Chunky Seafood Cocktail Sandwich Filler 250G	1.45	1.45	0	1	250	g	253110350	http://www.tesco.com/groceries/Product/Details/?id=253110350	1120	270	23.7	2	8.2	3.3	1.25	0.5	1.1	5.4
hiqw0259	Refuse Swap Checkout Alt	Refuse	0	1	0	1	1	4	Fresh Food	Cooked & Continental Meats	Sandwich Fillers	Tesco Egg Mayonnaise Sandwich Filler 250G	1.19	1.19	0	1	250	g	268973883	http://www.tesco.com/groceries/Product/Details/?id=268973883	669	161	12.7	3	1	0.1	0.75	0.3	2.9	10.7
hiqw0259	Refuse Swap Checkout Base	Refuse	0	0	1	2	2	4	Food Cupboard	Chocolate & Sweets	Chocolate	Green And Black's Organic Milk Chocolate 100G	2.06	2.06	0	1	100	g	251580423	http://www.tesco.com/groceries/Product/Details/?id=251580423	2265	545	32.6	19	50.4	47.9	0.05	0.02	3.2	10.3
hiqw0259	Refuse Swap Checkout Alt	Refuse	0	1	0	2	2	4	Food Cupboard	Chocolate & Sweets	Chocolate	Lindt Excellence Dark Orange With Almonds 100G	1.83	1.83	0	1	100	g	256363293	http://www.tesco.com/groceries/Product/Details/?id=256363293	2080	500	31	17	49	46	0.125	0.05	2.3	6
hiqw0259	Refuse Swap Checkout Alt	Refuse	0	2	0	2	2	4	Food Cupboard	Chocolate & Sweets	Chocolate	Lindt Excellence Chilli 100G	1.83	1.83	0	1	100	g	263748035	http://www.tesco.com/groceries/Product/Details/?id=263748035	2120	507	32	20	49	46.4	0.1	0.04	2.3	5.4
hiqw0259	Refuse Swap Checkout Base	Refuse	0	0	1	3	1	4	Fresh Food	Chilled Fish & Seafood	Fresh Fish	Tesco 2 Organic Salmon Fillets	1.8	1.8	0	1	100	g	251009232	http://www.tesco.com/groceries/Product/Details/?id=251009232	865	210	14.1	3	0	0	0.25	0.1	0	20
hiqw0259	Refuse Swap Checkout Alt	Refuse	0	1	0	3	1	4	Fresh Food	Chilled Fish & Seafood	Fresh Fish	Tesco Finest Boneless Sea Bass Fillets	1.9	1.9	0	1	100	g	264357755	http://www.tesco.com/groceries/Product/Details/?id=264357755	670	160	9.2	1	0	0	0.25	0.1	0	19.4
hiqw0259	Refuse Swap Checkout Base	Refuse	0	0	1	4	1	4	Bakery	Bread	Seeded Bread	Tesco Finest Farmhouse Multigrain Batch Bread 800G	1.35	1.35	0	1	800	g	256528456	http://www.tesco.com/groceries/Product/Details/?id=256528456	1150	275	8.5	1	35.6	3.8	1	0.4	6.7	10.4
hiqw0259	Refuse Swap Checkout Alt	Refuse	0	1	0	4	1	4	Bakery	Bread	Seeded Bread	Hovis Country Granary 800G	1.34	1.34	0	1	800	g	254944133	http://www.tesco.com/groceries/Product/Details/?id=254944133	998	236	2.3	1	39.8	2.3	0.975	0.39	6.8	10.7
ekrd7334	Refuse Swap Checkout Base	Refuse	0	0	1	1	2	3	Food Cupboard	Pickles Chutneys & Olives	Relishes & Chutneys	Tesco Finest Apple Chutney And Roasted Tomato Garlic 300G	1.79	1.79	0	1	300	g	255180815	http://www.tesco.com/groceries/Product/Details/?id=255180815	690	165	0.9	0	37.2	19.2	1.25	0.5	2.3	1.3
ekrd7334	Refuse Swap Checkout Alt	Refuse	0	1	0	1	2	3	Food Cupboard	Pickles Chutneys & Olives	Relishes & Chutneys	Levi Roots Reggae Reggae Jerk Relish 325G	1.59	1.59	0	1	325	g	266985843	http://www.tesco.com/groceries/Product/Details/?id=266985843	437	103	0.2	0	23.2	19.4	0.5	0.2	1	0.8
ekrd7334	Refuse Swap Checkout Alt	Refuse	0	2	0	1	2	3	Food Cupboard	Pickles Chutneys & Olives	Relishes & Chutneys	Levi Roots Mango And Chilli Relish 325G	1.59	1.59	0	1	325	g	266986767	http://www.tesco.com/groceries/Product/Details/?id=266986767	467	110	0.2	0	25	20.2	0.75	0.3	1.1	0.7
ekrd7334	Refuse Swap Checkout Base	Refuse	0	0	1	3	2	3	Food Cupboard	Crisps Snacks & Nuts	Crisps & Snacks	Walkers Roast Chicken Crisps 6 Pack	1.58	1.58	0	1	1	Unknown	250580505	http://www.tesco.com/groceries/Product/Details/?id=250580505	2212	530	32.7	3	51	3.8	1.225	0.49	4.1	6
ekrd7334	Refuse Swap Checkout Alt	Refuse	0	1	0	3	2	3	Food Cupboard	Crisps Snacks & Nuts	Crisps & Snacks	Ellert Roasted Peanut Puffs 140G	1.48	1.48	0	1	140	g	259770589	http://www.tesco.com/groceries/Product/Details/?id=259770589	2094	500	24	4	56	2.3	1.95	0.78	4.1	13
ekrd7334	Refuse Swap Checkout Alt	Refuse	0	2	0	3	2	3	Food Cupboard	Crisps Snacks & Nuts	Crisps & Snacks	Real Crisp Co. Salt&Crsh Black Pepper Crisp150g	1.49	1.49	0	1	150	g	253078687	http://www.tesco.com/groceries/Product/Details/?id=253078687	1999	480	28.6	4	53.8	0.8	2.15	0.86	4.5	5.7
ekrd7334	Refuse Swap Checkout Base	Refuse	0	0	1	4	2	3	Food Cupboard	Pasta Rice & Noodles	Pasta	Tesco Tagliatelle 500G	0.98	0.98	0	1	500	g	250211356	http://www.tesco.com/groceries/Product/Details/?id=250211356	1505	355	1.4	0	73	2.4	0	0	2.6	12.5
ekrd7334	Refuse Swap Checkout Alt	Refuse	0	1	0	4	2	3	Food Cupboard	Pasta Rice & Noodles	Pasta	Tesco Organic Wholewheat Spaghetti 500G	0.89	0.89	0	1	500	g	262043041	http://www.tesco.com/groceries/Product/Details/?id=262043041	1370	325	2.5	0	62.2	2.1	0	0	9	12.7
ekrd7334	Refuse Swap Checkout Alt	Refuse	0	2	0	4	2	3	Food Cupboard	Pasta Rice & Noodles	Pasta	Trattoria Verdi Potato Gnocchi 500G	0.79	0.79	0	1	500	g	259578648	http://www.tesco.com/groceries/Product/Details/?id=259578648	645	155	0.5	0	32.9	0	1	0.4	2.2	3.7
earc7665	Refuse Swap Checkout Base	Refuse	0	0	1	1	1	2	Fresh Food	Cooked & Continental Meats	Sandwich Fillers	Tesco Tuna And Sweetcorn Sandwich Filler 250G	1.45	1.45	0	1	250	g	264310062	http://www.tesco.com/groceries/Product/Details/?id=264310062	960	235	18.1	1	8.1	3.4	0.75	0.3	0.6	8.6
earc7665	Refuse Swap Checkout Alt	Refuse	0	1	0	1	1	2	Fresh Food	Cooked & Continental Meats	Sandwich Fillers	Tesco Egg Mayonnaise Sandwich Filler 250G	1.19	1.19	0	1	250	g	268973883	http://www.tesco.com/groceries/Product/Details/?id=268973883	669	161	12.7	3	1	0.1	0.75	0.3	2.9	10.7
earc7665	Refuse Swap Checkout Base	Refuse	0	0	1	2	2	2	Food Cupboard	Crisps Snacks & Nuts	Crisps & Snacks	Real Mccoys Classic Crisps 6 Pack	1	1	0	1	1	Unknown	251170603	http://www.tesco.com/groceries/Product/Details/?id=251170603	2196	526	31	3	53	2	2.5	1	4	7
earc7665	Refuse Swap Checkout Alt	Refuse	0	1	0	2	2	2	Food Cupboard	Crisps Snacks & Nuts	Crisps & Snacks	Sensations Spare Rib And 5 Spice 110G	0.87	0.87	0	1	110	g	264340436	http://www.tesco.com/groceries/Product/Details/?id=264340436	2009	480	22	3	67	12	3.425	1.37	4.4	1.2
earc7665	Refuse Swap Checkout Alt	Refuse	0	2	0	2	2	2	Food Cupboard	Crisps Snacks & Nuts	Crisps & Snacks	Tesco Potato Loops 6 Pack	0.99	0.99	0	1	120	g	266992496	http://www.tesco.com/groceries/Product/Details/?id=266992496	1950	465	18.8	2	69	1.5	1.75	0.7	1.1	4.6
mfdf0359	Refuse Swap Checkout Base	Refuse	0	0	1	1	2	1	Food Cupboard	Crisps Snacks & Nuts	Crisps & Snacks	Tesco Variety Crisps 6 Pack	1.18	1.18	0	1	1	Unknown	254927010	http://www.tesco.com/groceries/Product/Details/?id=254927010	2227	535	34	3	51	1	2.5	1	4	6
mfdf0359	Refuse Swap Checkout Alt	Refuse	0	1	0	1	2	1	Food Cupboard	Crisps Snacks & Nuts	Crisps & Snacks	Tesco Bacon Rashers 6 Pack	0.99	0.99	0	1	150	g	266992402	http://www.tesco.com/groceries/Product/Details/?id=266992402	1980	475	22.4	2	59	2.6	2.25	0.9	3	8.7
mfdf0359	Refuse Swap Checkout Alt	Refuse	0	2	0	1	2	1	Food Cupboard	Crisps Snacks & Nuts	Crisps & Snacks	Pom Bear Cheese And Onion Snack 6 X 19G	1	1	0	1	114	g	263082712	http://www.tesco.com/groceries/Product/Details/?id=263082712	2079	500	27.9	3	57.9	2.6	1.325	0.53	3.2	3.7
qjxf9930	Refuse Swap Checkout Base	Refuse	0	0	1	1	2	3	Food Cupboard	Biscuits	Sweet Biscuits	Tesco Shortcake Biscuits 200G	0.48	0.48	0	2	200	g	254922142	http://www.tesco.com/groceries/Product/Details/?id=254922142	2115	505	24.8	11	64.2	17.9	0.5	0.2	1.9	6.2
qjxf9930	Refuse Swap Checkout Alt	Refuse	0	1	0	1	2	3	Food Cupboard	Biscuits	Sweet Biscuits	Tesco Ginger Nuts 200G	0.4	0.4	0	2	200	g	254922390	http://www.tesco.com/groceries/Product/Details/?id=254922390	1880	450	14.7	7	73.2	33.6	1	0.4	2.3	5.3
qjxf9930	Refuse Swap Checkout Alt	Refuse	0	2	0	1	2	3	Food Cupboard	Biscuits	Sweet Biscuits	Tesco Fig Rolls 200G	0.39	0.39	0	2	200	g	260169385	http://www.tesco.com/groceries/Product/Details/?id=260169385	1590	380	10	5	66.3	38.9	0.25	0.1	2.6	4.2
qjxf9930	Refuse Swap Checkout Base	Refuse	0	0	1	2	2	3	Frozen Food	Frozen Ready Meals	Frozen Ready Meals	Birds Eye Chicken Tikka Masala With Rice 400G	1.5	1.5	0	1	400	g	253934398	http://www.tesco.com/groceries/Product/Details/?id=253934398	527	125	2.5	1	20.1	2.6	0.4	0.16	0.7	5.1
qjxf9930	Refuse Swap Checkout Alt	Refuse	0	1	0	2	2	3	Frozen Food	Frozen Ready Meals	Frozen Ready Meals	Tesco Light Choices Sweet Chilli Chicken 400G	1.3	1.3	0	1	400	g	268466591	http://www.tesco.com/groceries/Product/Details/?id=268466591	395	95	0.9	0	15.4	6.6	0.25	0.1	1.3	5.7
qjxf9930	Refuse Swap Checkout Alt	Refuse	0	2	0	2	2	3	Frozen Food	Frozen Ready Meals	Frozen Ready Meals	Tesco Tuna Pasta Bake 400G	1.2	1.2	0	1	400	g	268472387	http://www.tesco.com/groceries/Product/Details/?id=268472387	395	95	2.1	1	13.5	2.4	0.5	0.2	1	4.9
qjxf9930	Accept Swap Checkout Base	Accept	1	0	0	3	2	3	Frozen Food	Frozen Ready Meals	Frozen Ready Meals	Birds Eye Chicken Curry With Rice 400G	1.5	1.5	0	1	400	g	253921678	http://www.tesco.com/groceries/Product/Details/?id=253921678	505	119	2	1	20.1	2	0.4	0.16	0.9	4.8
qjxf9930	Accept Swap Checkout Choice	Accept	1	2	1	3	2	3	Frozen Food	Frozen Ready Meals	Frozen Ready Meals	Tesco Light Choices Chicken Hotpot 400G	1.3	1.3	0	1	400	g	259587188	http://www.tesco.com/groceries/Product/Details/?id=259587188	295	70	1.3	0	9.1	2	0.25	0.1	1.5	5.1
qjxf9930	Accept Swap Checkout Alt	Accept	1	1	0	3	2	3	Frozen Food	Frozen Ready Meals	Frozen Ready Meals	Tesco Light Choices Beef Lasagne 400G	1.3	1.3	0	1	400	g	268472940	http://www.tesco.com/groceries/Product/Details/?id=268472940	405	95	2	1	14.4	1.8	0.5	0.2	0.9	4.4
lbzr7994	Refuse Swap Checkout Base	Refuse	0	0	1	1	2	3	Food Cupboard	Pasta Rice & Noodles	Pasta	Tesco Casereccie Pasta 500G	0.99	0.99	0	1	500	g	262038163	http://www.tesco.com/groceries/Product/Details/?id=262038163	1530	360	1.4	0	73	2.4	0	0	2.6	12.5
lbzr7994	Refuse Swap Checkout Alt	Refuse	0	1	0	1	2	3	Food Cupboard	Pasta Rice & Noodles	Pasta	Tesco Wholewheat Fusilli Pasta Twists 500G	0.89	0.89	0	1	500	g	254878614	http://www.tesco.com/groceries/Product/Details/?id=254878614	1360	320	2.5	0	62.2	2.1	0	0	7.2	12.1
lbzr7994	Refuse Swap Checkout Alt	Refuse	0	2	0	1	2	3	Food Cupboard	Pasta Rice & Noodles	Pasta	Tesco Organic Wholewheat Spaghetti 500G	0.89	0.89	0	1	500	g	262043041	http://www.tesco.com/groceries/Product/Details/?id=262043041	1370	325	2.5	0	62.2	2.1	0	0	9	12.7
lbzr7994	Refuse Swap Checkout Base	Refuse	0	0	1	2	1	3	Fresh Food	Fresh Meat	Fresh Pork	Pork Loin Joint	3.99	3.99	0	1	1000	g	258261577	http://www.tesco.com/groceries/Product/Details/?id=258261577	1085	265	21.4	9	0	0	0.25	0.1	0	17
lbzr7994	Refuse Swap Checkout Alt	Refuse	0	1	0	2	1	3	Fresh Food	Fresh Meat	Fresh Pork	Tesco Finest Pork Loin Joint With Blackpepper And Sea Salt	7.99	7.99	0	1	1000	g	267227974	http://www.tesco.com/groceries/Product/Details/?id=267227974	940	225	15.5	5	0	0	0.5	0.2	0	21.4
lbzr7994	Refuse Swap Checkout Base	Refuse	0	0	1	6	2	3	Food Cupboard	Crisps Snacks & Nuts	Crisps & Snacks	Kp Skips Prawn Cocktail 6 Pack	1	1	0	1	1	Unknown	253629595	http://www.tesco.com/groceries/Product/Details/?id=253629595	2023	482	27.6	2	53.5	6.5	1.5	0.6	1.2	5.3
lbzr7994	Refuse Swap Checkout Alt	Refuse	0	1	0	6	2	3	Food Cupboard	Crisps Snacks & Nuts	Crisps & Snacks	Tesco Cool Salsa Dip 300G	0.85	0.85	0	1	300	g	257412580	http://www.tesco.com/groceries/Product/Details/?id=257412580	125	29	0.2	0	5.6	3.2	1	0.4	1.3	1.3
lbzr7994	Refuse Swap Checkout Alt	Refuse	0	2	0	6	2	3	Food Cupboard	Crisps Snacks & Nuts	Crisps & Snacks	Tesco Hot Salsa Dip 300G	0.85	0.85	0	1	300	g	257412848	http://www.tesco.com/groceries/Product/Details/?id=257412848	125	29	0.2	0	5.8	3.2	1.25	0.5	1.4	1.1
jekz6399	Refuse Swap Checkout Base	Refuse	0	0	1	1	2	2	Fresh Food	Fresh Fruit	Dried Fruit & Nuts	Wholefoods Pecan Nuts 100G	2.5	2.5	0	1	100	g	266375275	http://www.tesco.com/groceries/Product/Details/?id=266375275	2886	700	70.1	6	5.8	4.3	0	0	4.7	11
jekz6399	Refuse Swap Checkout Alt	Refuse	0	1	0	1	2	2	Fresh Food	Fresh Fruit	Dried Fruit & Nuts	Wholefoods Dried Cherries 100G	2	2	0	1	100	g	260165769	http://www.tesco.com/groceries/Product/Details/?id=260165769	1450	345	0.8	0	81.6	43.3	0	0	4.6	1.9
jekz6399	Refuse Swap Checkout Alt	Refuse	0	2	0	1	2	2	Fresh Food	Fresh Fruit	Dried Fruit & Nuts	Organic Roasted Pistachios 100G	2.25	2.25	0	1	100	g	262057163	http://www.tesco.com/groceries/Product/Details/?id=262057163	2362	569	46	6	17.4	7.8	0	0	10.3	21.4
jekz6399	Refuse Swap Checkout Base	Refuse	0	0	1	2	2	2	Food Cupboard	Pasta Rice & Noodles	Pasta	Tesco Tagliatelle 500G	0.98	0.98	0	1	500	g	250211356	http://www.tesco.com/groceries/Product/Details/?id=250211356	1505	355	1.4	0	73	2.4	0	0	2.6	12.5
jekz6399	Refuse Swap Checkout Alt	Refuse	0	1	0	2	2	2	Food Cupboard	Pasta Rice & Noodles	Pasta	Trattoria Verdi Potato Gnocchi 500G	0.79	0.79	0	1	500	g	259578648	http://www.tesco.com/groceries/Product/Details/?id=259578648	645	155	0.5	0	32.9	0	1	0.4	2.2	3.7
jekz6399	Refuse Swap Checkout Alt	Refuse	0	2	0	2	2	2	Food Cupboard	Pasta Rice & Noodles	Pasta	Tesco Wholewheat Fusilli Pasta Twists 500G	0.89	0.89	0	1	500	g	254878614	http://www.tesco.com/groceries/Product/Details/?id=254878614	1360	320	2.5	0	62.2	2.1	0	0	7.2	12.1
akmy7329	Accept Swap Checkout Base	Accept	1	0	0	1	2	3	Fresh Food	Cooked & Continental Meats	Sandwich Fillers	Tesco Tuna Crunch Sandwich Filler 230G	1.69	1.69	0	1	230	g	253206502	http://www.tesco.com/groceries/Product/Details/?id=253206502	1165	285	24.9	2	2.5	0.8	0.5	0.2	1	11.2
akmy7329	Accept Swap Checkout Alt	Accept	1	1	0	1	2	3	Fresh Food	Cooked & Continental Meats	Sandwich Fillers	Tesco Reduced Fat Coronation Chicken Sandwich Filler 230G	1.45	1.45	0	1	230	g	268334148	http://www.tesco.com/groceries/Product/Details/?id=268334148	860	210	13	1	10.3	8.7	0.5	0.2	1.6	11.2
akmy7329	Accept Swap Checkout Choice	Accept	1	2	1	1	2	3	Fresh Food	Cooked & Continental Meats	Sandwich Fillers	Tesco Chicken And Sweetcorn Sandwich Filler 250G	1.45	1.45	0	1	250	g	254927091	http://www.tesco.com/groceries/Product/Details/?id=254927091	825	200	13.7	1	7.3	2	0.5	0.2	1.1	10.7
akmy7329	Accept Swap Checkout Base	Accept	1	0	0	2	1	3	Fresh Food	Fresh Poultry	Fresh Chicken	Tesco Finest Free Range Corn Fed Whole Chicken 1-2.95Kg	0.46	0.46	0	1	100	g	256278098	http://www.tesco.com/groceries/Product/Details/?id=256278098	705	170	9.7	3	0	0	0.25	0.1	0	20.3
akmy7329	Accept Swap Checkout Choice	Accept	1	2	1	2	1	3	Fresh Food	Fresh Poultry	Fresh Chicken	Willow Farm 2 Skinless Chicken Breast Fillets 200-333G	1.3	1.3	0	1	100	g	254608250	http://www.tesco.com/groceries/Product/Details/?id=254608250	465	110	1.7	1	0	0	0.25	0.1	0	23.5
akmy7329	Accept Swap Checkout Base	Accept	1	0	0	3	2	3	Food Cupboard	Crisps Snacks & Nuts	Crisps & Snacks	Walkers Wotsits Cheese 6Pk	1.4	1.4	0	1	1	Unknown	254423859	http://www.tesco.com/groceries/Product/Details/?id=254423859	2290	547	33	4	56	8.5	1.95	0.78	1.1	5.5
akmy7329	Accept Swap Checkout Choice	Accept	1	2	1	3	2	3	Food Cupboard	Crisps Snacks & Nuts	Crisps & Snacks	Tesco Salt And Vinegar Crisps 6 Pack	1.18	1.18	0	1	150	g	254926691	http://www.tesco.com/groceries/Product/Details/?id=254926691	2185	525	32.6	3	51.5	0.4	2.25	0.9	4.1	5.9
akmy7329	Accept Swap Checkout Alt	Accept	1	1	0	3	2	3	Food Cupboard	Crisps Snacks & Nuts	Crisps & Snacks	Tesco Finest Honey Roast Ham Crisps 150G	1.39	1.39	0	1	150	g	263898559	http://www.tesco.com/groceries/Product/Details/?id=263898559	2150	515	28.8	4	58.6	0.2	1.25	0.5	2.5	5.1
jjag5429	Refuse Swap Checkout Base	Refuse	0	0	1	1	2	2	Fresh Food	Dairy Eggs & Cheese	Continental Cheese	President Emmental Slices 200G	1.99	1.99	0	1	200	g	252755515	http://www.tesco.com/groceries/Product/Details/?id=252755515	1512	364	28	0	0	0	0.175	0.07	0.21	28
jjag5429	Refuse Swap Checkout Alt	Refuse	0	1	0	1	2	2	Fresh Food	Dairy Eggs & Cheese	Continental Cheese	Tesco Somerset Camembert 220G	1.75	1.75	0	1	220	g	260698265	http://www.tesco.com/groceries/Product/Details/?id=260698265	1215	295	24	15	0	0	1.25	0.5	0	19
jjag5429	Refuse Swap Checkout Alt	Refuse	0	2	0	1	2	2	Fresh Food	Dairy Eggs & Cheese	Continental Cheese	President 60% Foil Brie 200G	1.87	1.87	0	1	200	g	257349263	http://www.tesco.com/groceries/Product/Details/?id=257349263	1371	330	26.3	17	2.8	1.5	1.475	0.59	0.21	20.4
jjag5429	Refuse Swap Checkout Base	Refuse	0	0	1	2	2	2	Fresh Food	Dairy Eggs & Cheese	Continental Cheese	Galbani Dolcelatte 150G	1.78	1.78	0	1	150	g	252965693	http://www.tesco.com/groceries/Product/Details/?id=252965693	1371	330	26.3	17	2.8	1.5	1.475	0.59	0.21	20.4
jjag5429	Refuse Swap Checkout Alt	Refuse	0	1	0	2	2	2	Fresh Food	Dairy Eggs & Cheese	Continental Cheese	Creme De Saint Agur 150G	1.58	1.58	0	1	150	g	253201997	http://www.tesco.com/groceries/Product/Details/?id=253201997	1182	285	24.7	17	2.3	1.5	1.475	0.59	0.21	13.5
jjag5429	Refuse Swap Checkout Alt	Refuse	0	2	0	2	2	2	Fresh Food	Dairy Eggs & Cheese	Continental Cheese	Tesco Roule Healthy Living 150G	1.68	1.68	0	1	150	g	260810565	http://www.tesco.com/groceries/Product/Details/?id=260810565	755	180	11.4	8	5	4	1.25	0.5	0.3	14.4
xogi8088	Refuse Swap Checkout Base	Refuse	0	0	1	1	1	3	Fresh Food	Cooked & Continental Meats	Sandwich Fillers	Tesco Chicken And Stuffing Sandwich Filler 230G	1.45	1.45	0	1	230	g	267312660	http://www.tesco.com/groceries/Product/Details/?id=267312660	940	230	17	2	6.4	0.1	0.75	0.3	0.9	11.3
xogi8088	Refuse Swap Checkout Alt	Refuse	0	1	0	1	1	3	Fresh Food	Cooked & Continental Meats	Sandwich Fillers	Tesco Egg Mayonnaise Sandwich Filler 250G	1.19	1.19	0	1	250	g	268973883	http://www.tesco.com/groceries/Product/Details/?id=268973883	669	161	12.7	3	1	0.1	0.75	0.3	2.9	10.7
xogi8088	Accept Swap Checkout Base	Accept	1	0	0	2	2	3	Food Cupboard	Crisps Snacks & Nuts	Crisps & Snacks	Real Mccoys Classic Crisps 6 Pack	1	1	0	1	1	Unknown	251170603	http://www.tesco.com/groceries/Product/Details/?id=251170603	2196	526	31	3	53	2	2.5	1	4	7
xogi8088	Accept Swap Checkout Alt	Accept	1	1	0	2	2	3	Food Cupboard	Crisps Snacks & Nuts	Crisps & Snacks	Tesco Hot Salsa Dip 300G	0.85	0.85	0	1	300	g	257412848	http://www.tesco.com/groceries/Product/Details/?id=257412848	125	29	0.2	0	5.8	3.2	1.25	0.5	1.4	1.1
xogi8088	Accept Swap Checkout Choice	Accept	1	2	1	2	2	3	Food Cupboard	Crisps Snacks & Nuts	Crisps & Snacks	Sensations Vintage Cheddar Red Onion Chutney. 150G	0.87	0.87	0	1	150	g	267308268	http://www.tesco.com/groceries/Product/Details/?id=267308268	2070	495	25	2	59.5	3.3	1.65	0.66	4.1	5.9
xogi8088	Refuse Swap Checkout Base	Refuse	0	0	1	5	1	3	Food Cupboard	Foods of the World	Kosher Groceries	Chevington Mild Cheddar Cheese Sliced 200G	1.96	1.96	0	1	200	g	262524503	http://www.tesco.com/groceries/Product/Details/?id=262524503	1700	410	34.4	17	0.1	1.5	1.475	0.59	0.21	25
xogi8088	Refuse Swap Checkout Alt	Refuse	0	1	0	5	1	3	Food Cupboard	Foods of the World	Kosher Groceries	Great Food Kosher Potato Latkes 180G	1.69	1.69	0	1	180	g	251885005	http://www.tesco.com/groceries/Product/Details/?id=251885005	934	225	15.1	4	19	3.5	1.15	0.46	2.48	8.4
omdx4206	Refuse Swap Checkout Base	Refuse	0	0	1	1	2	2	Food Cupboard	Crisps Snacks & Nuts	Crisps & Snacks	Walkers Light Variety 6Pk	1.58	1.58	0	1	1	Unknown	252370601	http://www.tesco.com/groceries/Product/Details/?id=252370601	2013	480	22	2	61	2	0	0	5	7
omdx4206	Refuse Swap Checkout Alt	Refuse	0	1	0	1	2	2	Food Cupboard	Crisps Snacks & Nuts	Crisps & Snacks	Tesco Light Choices Mini Prtzls 6Pk	1.5	1.5	0	1	150	g	252431948	http://www.tesco.com/groceries/Product/Details/?id=252431948	1598	377	2.6	0	77.7	4.1	0.75	0.3	4.4	10.5
omdx4206	Refuse Swap Checkout Alt	Refuse	0	2	0	1	2	2	Food Cupboard	Crisps Snacks & Nuts	Crisps & Snacks	Penn State Salted Pretzels 175G	1.45	1.45	0	1	175	g	254168775	http://www.tesco.com/groceries/Product/Details/?id=254168775	1647	387	3.7	0	77.7	0.7	2.5	1	1.7	10.7
omdx4206	Refuse Swap Checkout Base	Refuse	0	0	1	2	1	2	Food Cupboard	Biscuits	Sweet Biscuits	Fox's Jam Sandwich Creams 150G	0.98	0.98	0	1	150	g	251576968	http://www.tesco.com/groceries/Product/Details/?id=251576968	2086	497	23.7	13	64.8	30.2	0.475	0.19	2	6.1
omdx4206	Refuse Swap Checkout Alt	Refuse	0	1	0	2	1	2	Food Cupboard	Biscuits	Sweet Biscuits	Oreo Vanilla 154G	0.93	0.93	0	1	154	g	264375347	http://www.tesco.com/groceries/Product/Details/?id=264375347	1964	473	21	11	65	41	1.125	0.45	3.6	5.5
dfpb3052	Refuse Swap Checkout Base	Refuse	0	0	1	1	2	4	Food Cupboard	Pasta Rice & Noodles	Pasta	Tesco Tagliatelle 500G	0.98	0.98	0	1	500	g	250211356	http://www.tesco.com/groceries/Product/Details/?id=250211356	1505	355	1.4	0	73	2.4	0	0	2.6	12.5
dfpb3052	Refuse Swap Checkout Alt	Refuse	0	1	0	1	2	4	Food Cupboard	Pasta Rice & Noodles	Pasta	Trattoria Verdi Potato Gnocchi 500G	0.79	0.79	0	1	500	g	259578648	http://www.tesco.com/groceries/Product/Details/?id=259578648	645	155	0.5	0	32.9	0	1	0.4	2.2	3.7
dfpb3052	Refuse Swap Checkout Alt	Refuse	0	2	0	1	2	4	Food Cupboard	Pasta Rice & Noodles	Pasta	Tesco Organic Wholewheat Spaghetti 500G	0.89	0.89	0	1	500	g	262043041	http://www.tesco.com/groceries/Product/Details/?id=262043041	1370	325	2.5	0	62.2	2.1	0	0	9	12.7
dfpb3052	Refuse Swap Checkout Base	Refuse	0	0	1	2	2	4	Fresh Food	Fresh Meat	Fresh Beef	Tesco Value Beef Roasting Joint	8.25	8.25	0	1	1500	g	253230568	http://www.tesco.com/groceries/Product/Details/?id=253230568	710	170	9.9	4	0.6	0.2	0.25	0.1	0	19.4
dfpb3052	Refuse Swap Checkout Alt	Refuse	0	1	0	2	2	4	Fresh Food	Fresh Meat	Fresh Beef	Tesco Fresh Healthy Living Tender Beef Steak	16.48	16.48	0	1	1500	g	253398210	http://www.tesco.com/groceries/Product/Details/?id=253398210	450	110	1.9	1	0	0	0.25	0.1	0	22.2
dfpb3052	Refuse Swap Checkout Alt	Refuse	0	2	0	2	2	4	Fresh Food	Fresh Meat	Fresh Beef	Tesco Organic Beef Stewing Beef	10.48	10.48	0	1	1500	g	260217058	http://www.tesco.com/groceries/Product/Details/?id=260217058	475	115	0.3	0	0	0	0.25	0.1	0	21.2
dfpb3052	Refuse Swap Checkout Base	Refuse	0	0	1	3	2	4	Food Cupboard	Crisps Snacks & Nuts	Crisps & Snacks	Real Mccoys Classic Crisps 6 Pack	1	1	0	1	1	Unknown	251170603	http://www.tesco.com/groceries/Product/Details/?id=251170603	2196	526	31	3	53	2	2.5	1	4	7
dfpb3052	Refuse Swap Checkout Alt	Refuse	0	1	0	3	2	4	Food Cupboard	Crisps Snacks & Nuts	Crisps & Snacks	Tesco Potato Loops 6 Pack	0.99	0.99	0	1	120	g	266992496	http://www.tesco.com/groceries/Product/Details/?id=266992496	1950	465	18.8	2	69	1.5	1.75	0.7	1.1	4.6
dfpb3052	Refuse Swap Checkout Alt	Refuse	0	2	0	3	2	4	Food Cupboard	Crisps Snacks & Nuts	Crisps & Snacks	Tesco Cool Salsa Dip 300G	0.85	0.85	0	1	300	g	257412580	http://www.tesco.com/groceries/Product/Details/?id=257412580	125	29	0.2	0	5.6	3.2	1	0.4	1.3	1.3
dfpb3052	Refuse Swap Checkout Base	Refuse	0	0	1	4	2	4	Food Cupboard	Tins Cans & Packets	Soup	Baxters Favourite Cream Of Tomato Soup 400G	0.88	0.88	0	1	400	g	252511142	http://www.tesco.com/groceries/Product/Details/?id=252511142	270	64	2.8	1	8.7	5.1	0.525	0.21	0.3	1.1
dfpb3052	Refuse Swap Checkout Alt	Refuse	0	1	0	4	2	4	Food Cupboard	Tins Cans & Packets	Soup	Heinz Minestrone Soup 400G	0.85	0.85	0	1	400	g	258147425	http://www.tesco.com/groceries/Product/Details/?id=258147425	141	33	0.2	0	6.4	1.8	0.625	0.25	0.8	1.1
dfpb3052	Refuse Swap Checkout Alt	Refuse	0	2	0	4	2	4	Food Cupboard	Tins Cans & Packets	Soup	Heinz Oxtail Soup 400G	0.85	0.85	0	1	400	g	258147523	http://www.tesco.com/groceries/Product/Details/?id=258147523	165	39	0.5	0	6.7	1.9	0.625	0.25	0.3	1.9
zsga8373	Refuse Swap Checkout Base	Refuse	0	0	1	1	2	4	Frozen Food	Frozen Chips Potatoes & Onion Rings	Frozen Chips	Mccain Crispy French Fries 1Kg	1.86	1.86	0	1	1000	g	252384798	http://www.tesco.com/groceries/Product/Details/?id=252384798	1135	270	10.9	1	38.8	0.5	1.025	0.41	2.9	4.3
zsga8373	Refuse Swap Checkout Alt	Refuse	0	1	0	1	2	4	Frozen Food	Frozen Chips Potatoes & Onion Rings	Frozen Chips	Mccain Home Chips 1Kg	1.65	1.65	0	1	1000	g	271571974	http://www.tesco.com/groceries/Product/Details/?id=271571974	759	181	6.2	1	28.1	0.5	0.675	0.27	2.4	3.1
zsga8373	Refuse Swap Checkout Alt	Refuse	0	2	0	1	2	4	Frozen Food	Frozen Chips Potatoes & Onion Rings	Frozen Chips	Mccain Crinkle Oven Chips 907G	1.7	1.7	0	1	907	g	257299505	http://www.tesco.com/groceries/Product/Details/?id=257299505	685	163	4.3	1	27.9	0.2	0.15	0.06	3.9	3.1
zsga8373	Refuse Swap Checkout Base	Refuse	0	0	1	2	2	4	Food Cupboard	Pasta Rice & Noodles	Pasta	Tesco Tagliatelle 500G	0.98	0.98	0	1	500	g	250211356	http://www.tesco.com/groceries/Product/Details/?id=250211356	1505	355	1.4	0	73	2.4	0	0	2.6	12.5
zsga8373	Refuse Swap Checkout Alt	Refuse	0	1	0	2	2	4	Food Cupboard	Pasta Rice & Noodles	Pasta	Trattoria Verdi Potato Gnocchi 500G	0.79	0.79	0	1	500	g	259578648	http://www.tesco.com/groceries/Product/Details/?id=259578648	645	155	0.5	0	32.9	0	1	0.4	2.2	3.7
zsga8373	Refuse Swap Checkout Alt	Refuse	0	2	0	2	2	4	Food Cupboard	Pasta Rice & Noodles	Pasta	Tesco Organic Wholewheat Spaghetti 500G	0.89	0.89	0	1	500	g	262043041	http://www.tesco.com/groceries/Product/Details/?id=262043041	1370	325	2.5	0	62.2	2.1	0	0	9	12.7
zsga8373	Refuse Swap Checkout Base	Refuse	0	0	1	3	1	4	Fresh Food	Fresh Poultry	Fresh Chicken	Tesco Finest Free Range Whole Chicken 1.00-2.4Kg	2.29	2.29	0	1	500	g	252437656	http://www.tesco.com/groceries/Product/Details/?id=252437656	750	180	11.3	3	0	0	0.25	0.1	0	19.5
zsga8373	Refuse Swap Checkout Alt	Refuse	0	1	0	3	1	4	Fresh Food	Fresh Poultry	Fresh Chicken	Willow Farm 2 Skinless Chicken Breast Fillets 200-333G	6.5	6.5	0	1	500	g	254608250	http://www.tesco.com/groceries/Product/Details/?id=254608250	465	110	1.7	1	0	0	0.25	0.1	0	23.5
zsga8373	Refuse Swap Checkout Base	Refuse	0	0	1	4	2	4	Food Cupboard	Crisps Snacks & Nuts	Crisps & Snacks	Walkers Roast Chicken Crisps 6 Pack	1.58	1.58	0	1	1	Unknown	250580505	http://www.tesco.com/groceries/Product/Details/?id=250580505	2212	530	32.7	3	51	3.8	1.225	0.49	4.1	6
zsga8373	Refuse Swap Checkout Alt	Refuse	0	1	0	4	2	4	Food Cupboard	Crisps Snacks & Nuts	Crisps & Snacks	Tesco Cool Tortilla Chips 400G	1.47	1.47	0	1	400	g	250057953	http://www.tesco.com/groceries/Product/Details/?id=250057953	1985	474	24.7	10	56.7	2.2	1.5	0.6	7.8	6.3
zsga8373	Refuse Swap Checkout Alt	Refuse	0	2	0	4	2	4	Food Cupboard	Crisps Snacks & Nuts	Crisps & Snacks	Real Crisp Co. Salt&Crsh Black Pepper Crisp150g	1.49	1.49	0	1	150	g	253078687	http://www.tesco.com/groceries/Product/Details/?id=253078687	1999	480	28.6	4	53.8	0.8	2.15	0.86	4.5	5.7
esaf3741	Refuse Swap Checkout Base	Refuse	0	0	1	1	1	3	Fresh Food	Fresh Meat	Fresh Beef	Tesco Fresh Beef Topside/Top Rump Silverside Jnts	4.99	4.99	0	1	500	g	258719325	http://www.tesco.com/groceries/Product/Details/?id=258719325	675	165	8.4	4	0	0	0.25	0.1	0	21.3
esaf3741	Refuse Swap Checkout Alt	Refuse	0	1	0	1	1	3	Fresh Food	Fresh Meat	Fresh Beef	Tesco Finest 2 Sirloin Steak	8	8	0	1	500	g	258724065	http://www.tesco.com/groceries/Product/Details/?id=258724065	555	135	5.6	3	0.1	0	0.25	0.1	0.03	20.4
esaf3741	Refuse Swap Checkout Base	Refuse	0	0	1	2	2	3	Food Cupboard	Pasta Rice & Noodles	Pasta	Tesco Casereccie Pasta 500G	0.99	0.99	0	1	500	g	262038163	http://www.tesco.com/groceries/Product/Details/?id=262038163	1530	360	1.4	0	73	2.4	0	0	2.6	12.5
esaf3741	Refuse Swap Checkout Alt	Refuse	0	1	0	2	2	3	Food Cupboard	Pasta Rice & Noodles	Pasta	Tesco Wholewheat Fusilli Pasta Twists 500G	0.89	0.89	0	1	500	g	254878614	http://www.tesco.com/groceries/Product/Details/?id=254878614	1360	320	2.5	0	62.2	2.1	0	0	7.2	12.1
esaf3741	Refuse Swap Checkout Alt	Refuse	0	2	0	2	2	3	Food Cupboard	Pasta Rice & Noodles	Pasta	Tesco Organic Wholewheat Spaghetti 500G	0.89	0.89	0	1	500	g	262043041	http://www.tesco.com/groceries/Product/Details/?id=262043041	1370	325	2.5	0	62.2	2.1	0	0	9	12.7
esaf3741	Refuse Swap Checkout Base	Refuse	0	0	1	3	2	3	Food Cupboard	Crisps Snacks & Nuts	Crisps & Snacks	Walkers Quavers Variety 6Pk	1.4	1.4	0	1	1	Unknown	266203451	http://www.tesco.com/groceries/Product/Details/?id=266203451	2230	533	30	3	62	3	2.5	1	1	2
esaf3741	Refuse Swap Checkout Alt	Refuse	0	1	0	3	2	3	Food Cupboard	Crisps Snacks & Nuts	Crisps & Snacks	Walkers Doritos Tangy Cheese 6X30g	1.38	1.38	0	1	180	g	251672476	http://www.tesco.com/groceries/Product/Details/?id=251672476	2115	506	26.5	3	57.1	2.8	1.8	0.72	3	8.2
esaf3741	Refuse Swap Checkout Alt	Refuse	0	2	0	3	2	3	Food Cupboard	Crisps Snacks & Nuts	Crisps & Snacks	Tesco Finest Sea Slt/ Cider And Vinegar Crisps 150G	1.39	1.39	0	1	150	g	256420312	http://www.tesco.com/groceries/Product/Details/?id=256420312	2005	480	29.7	4	47.5	2.6	2.75	1.1	8.2	5.6
mkyh5766	Refuse Swap Checkout Base	Refuse	0	0	1	1	2	2	Food Cupboard	Pasta Rice & Noodles	Pasta	Tesco Casereccie Pasta 500G	0.99	0.99	0	1	500	g	262038163	http://www.tesco.com/groceries/Product/Details/?id=262038163	1530	360	1.4	0	73	2.4	0	0	2.6	12.5
mkyh5766	Refuse Swap Checkout Alt	Refuse	0	1	0	1	2	2	Food Cupboard	Pasta Rice & Noodles	Pasta	Tesco Wholewheat Fusilli Pasta Twists 500G	0.89	0.89	0	1	500	g	254878614	http://www.tesco.com/groceries/Product/Details/?id=254878614	1360	320	2.5	0	62.2	2.1	0	0	7.2	12.1
mkyh5766	Refuse Swap Checkout Alt	Refuse	0	2	0	1	2	2	Food Cupboard	Pasta Rice & Noodles	Pasta	Tesco Organic Wholewheat Spaghetti 500G	0.89	0.89	0	1	500	g	262043041	http://www.tesco.com/groceries/Product/Details/?id=262043041	1370	325	2.5	0	62.2	2.1	0	0	9	12.7
mkyh5766	Refuse Swap Checkout Base	Refuse	0	0	1	2	2	2	Food Cupboard	Crisps Snacks & Nuts	Crisps & Snacks	Real Mccoys Classic Crisps 6 Pack	1	1	0	1	1	Unknown	251170603	http://www.tesco.com/groceries/Product/Details/?id=251170603	2196	526	31	3	53	2	2.5	1	4	7
mkyh5766	Refuse Swap Checkout Alt	Refuse	0	1	0	2	2	2	Food Cupboard	Crisps Snacks & Nuts	Crisps & Snacks	Sensations Vintage Cheddar Red Onion Chutney. 150G	0.87	0.87	0	1	150	g	267308268	http://www.tesco.com/groceries/Product/Details/?id=267308268	2070	495	25	2	59.5	3.3	1.65	0.66	4.1	5.9
mkyh5766	Refuse Swap Checkout Alt	Refuse	0	2	0	2	2	2	Food Cupboard	Crisps Snacks & Nuts	Crisps & Snacks	Tesco Hot Salsa Dip 300G	0.85	0.85	0	1	300	g	257412848	http://www.tesco.com/groceries/Product/Details/?id=257412848	125	29	0.2	0	5.8	3.2	1.25	0.5	1.4	1.1
hzek7835	Refuse Swap Checkout Base	Refuse	0	0	1	1	2	1	Food Cupboard	Crisps Snacks & Nuts	Crisps & Snacks	Kp Skips Prawn Cocktail 6 Pack	1	1	0	1	1	Unknown	253629595	http://www.tesco.com/groceries/Product/Details/?id=253629595	2023	482	27.6	2	53.5	6.5	1.5	0.6	1.2	5.3
hzek7835	Refuse Swap Checkout Alt	Refuse	0	1	0	1	2	1	Food Cupboard	Crisps Snacks & Nuts	Crisps & Snacks	Tesco Cool Salsa Dip 300G	0.85	0.85	0	1	300	g	257412580	http://www.tesco.com/groceries/Product/Details/?id=257412580	125	29	0.2	0	5.6	3.2	1	0.4	1.3	1.3
hzek7835	Refuse Swap Checkout Alt	Refuse	0	2	0	1	2	1	Food Cupboard	Crisps Snacks & Nuts	Crisps & Snacks	Tesco Hot Salsa Dip 300G	0.85	0.85	0	1	300	g	257412848	http://www.tesco.com/groceries/Product/Details/?id=257412848	125	29	0.2	0	5.8	3.2	1.25	0.5	1.4	1.1
yvie9956	Refuse Swap Checkout Base	Refuse	0	0	1	1	2	3	Food Cupboard	Chocolate & Sweets	Chocolate	Cadbury Wispa Bar Single	0.59	0.59	0	1	1	Unknown	263218070	http://www.tesco.com/groceries/Product/Details/?id=263218070	2255	540	33.1	21	54.3	54.1	0.225	0.09	0.7	7
yvie9956	Refuse Swap Checkout Alt	Refuse	0	1	0	1	2	3	Food Cupboard	Chocolate & Sweets	Chocolate	Twix Kingsize 85G	0.55	0.55	0	1	85	g	259094681	http://www.tesco.com/groceries/Product/Details/?id=259094681	2054	489	23.8	14	64.5	48.7	0.4	0.16	1.5	4.7
yvie9956	Refuse Swap Checkout Alt	Refuse	0	2	0	1	2	3	Food Cupboard	Chocolate & Sweets	Chocolate	Nestle Kit Kat 4 Finger 48G	0.54	0.54	0	1	48	g	254895138	http://www.tesco.com/groceries/Product/Details/?id=254895138	2143	512	25.9	14	62.6	48.7	0.25	0.1	2.3	6.3
yvie9956	Refuse Swap Checkout Base	Refuse	0	0	1	2	1	3	Food Cupboard	Crisps Snacks & Nuts	Crisps & Snacks	Walkers Baked Variety 6Pk	1.58	1.58	0	1	1	Unknown	260733380	http://www.tesco.com/groceries/Product/Details/?id=260733380	1701	402	8.1	1	73.8	7	1.5	0.6	4.9	6.2
yvie9956	Refuse Swap Checkout Alt	Refuse	0	1	0	2	1	3	Food Cupboard	Crisps Snacks & Nuts	Crisps & Snacks	Tesco Light Choices Mini Prtzls 6Pk	1.5	1.5	0	1	150	g	252431948	http://www.tesco.com/groceries/Product/Details/?id=252431948	1598	377	2.6	0	77.7	4.1	0.75	0.3	4.4	10.5
yvie9956	Refuse Swap Checkout Base	Refuse	0	0	1	3	1	3	Food Cupboard	Biscuits	Sweet Biscuits	Cadbury Crunchie Biscuits 130G	1	1	0	1	130	g	266295628	http://www.tesco.com/groceries/Product/Details/?id=266295628	2075	495	23.6	14	65.7	50.3	0.475	0.19	0.9	4.8
yvie9956	Refuse Swap Checkout Alt	Refuse	0	1	0	3	1	3	Food Cupboard	Biscuits	Sweet Biscuits	Bahlsen Messino Chocolate Orange Biscuits 125G	0.98	0.98	0	1	125	g	256587483	http://www.tesco.com/groceries/Product/Details/?id=256587483	1717	409	14	8	66	49	0.15	0.06	2.6	3.7
xonz1190	Refuse Swap Checkout Base	Refuse	0	0	1	1	2	3	Food Cupboard	Chocolate & Sweets	Chocolate	Tesco Finest Swiss Milk Chocolate 100G	1.29	1.29	0	1	100	g	257805075	http://www.tesco.com/groceries/Product/Details/?id=257805075	2323	557	35.3	21	51	49.8	0.25	0.1	2.3	8.8
xonz1190	Refuse Swap Checkout Alt	Refuse	0	1	0	1	2	3	Food Cupboard	Chocolate & Sweets	Chocolate	Milka Daim Chocolate Bar 100G	1.09	1.09	0	1	100	g	265428031	http://www.tesco.com/groceries/Product/Details/?id=265428031	2220	530	30	17	59	58.5	0.525	0.21	1.6	5.6
xonz1190	Refuse Swap Checkout Alt	Refuse	0	2	0	1	2	3	Food Cupboard	Chocolate & Sweets	Chocolate	Milka Alpine Milk Chocolate Bar 100G	1.09	1.09	0	1	100	g	252263734	http://www.tesco.com/groceries/Product/Details/?id=252263734	2212	528	29.6	17	58	58	0.4	0.16	2	6.8
xonz1190	Refuse Swap Checkout Base	Refuse	0	0	1	2	1	3	Frozen Food	Frozen Chips Potatoes & Onion Rings	Frozen Potatoes	Mccain Hash Browns 700G	1.4	1.4	0	1	700	g	250060695	http://www.tesco.com/groceries/Product/Details/?id=250060695	805	191	7.6	1	31.4	0.5	0.675	0.27	2	1.5
xonz1190	Refuse Swap Checkout Alt	Refuse	0	1	0	2	1	3	Frozen Food	Frozen Chips Potatoes & Onion Rings	Frozen Potatoes	Aunt Bessie's Mashed Potato 650G	1.3	1.3	0	1	650	g	253712997	http://www.tesco.com/groceries/Product/Details/?id=253712997	382	91	2.5	2	14.2	0.1	0.6	0.24	1.8	1.9
xonz1190	Refuse Swap Checkout Base	Refuse	0	0	1	3	2	3	Food Cupboard	Crisps Snacks & Nuts	Crisps & Snacks	Real Mccoys Cheese Onion Crisps 6 Pack	1	1	0	2	1	Unknown	257152103	http://www.tesco.com/groceries/Product/Details/?id=257152103	2188	525	30.6	3	53.1	3.4	1.5	0.6	4	7
xonz1190	Refuse Swap Checkout Alt	Refuse	0	1	0	3	2	3	Food Cupboard	Crisps Snacks & Nuts	Crisps & Snacks	Tesco Hot Salsa Dip 300G	0.85	0.85	0	2	300	g	257412848	http://www.tesco.com/groceries/Product/Details/?id=257412848	125	29	0.2	0	5.8	3.2	1.25	0.5	1.4	1.1
xonz1190	Refuse Swap Checkout Alt	Refuse	0	2	0	3	2	3	Food Cupboard	Crisps Snacks & Nuts	Crisps & Snacks	Tesco Cool Salsa Dip 300G	0.85	0.85	0	2	300	g	257412580	http://www.tesco.com/groceries/Product/Details/?id=257412580	125	29	0.2	0	5.6	3.2	1	0.4	1.3	1.3
gxvu9634	Refuse Swap Checkout Base	Refuse	0	0	1	1	2	2	Food Cupboard	Chocolate & Sweets	Chocolate	Milky Way Magic Stars	0.33	0.33	0	1	1	Unknown	251610320	http://www.tesco.com/groceries/Product/Details/?id=251610320	2316	555	34.9	21	54.1	53.3	0.2	0.08	1.8	6.2
gxvu9634	Refuse Swap Checkout Alt	Refuse	0	1	0	1	2	2	Food Cupboard	Chocolate & Sweets	Chocolate	Tesco Value Milk Chocolate 100G	0.3	0.3	0	1	100	g	254381873	http://www.tesco.com/groceries/Product/Details/?id=254381873	2135	510	25.3	16	63	62	0.25	0.1	2.6	6.2
gxvu9634	Refuse Swap Checkout Alt	Refuse	0	2	0	1	2	2	Food Cupboard	Chocolate & Sweets	Chocolate	Tesco Value Plain Chocolate 100G	0.3	0.3	0	1	100	g	254381907	http://www.tesco.com/groceries/Product/Details/?id=254381907	2035	490	23	14	61	59	0	0	6.8	5.4
gxvu9634	Refuse Swap Checkout Base	Refuse	0	0	1	2	2	2	Food Cupboard	Crisps Snacks & Nuts	Crisps & Snacks	Kp Frisps Assorted 6 Pack	1	1	0	1	1	Unknown	250051470	http://www.tesco.com/groceries/Product/Details/?id=250051470	2265	543	34	3	54	4	2.5	1	3	5
gxvu9634	Refuse Swap Checkout Alt	Refuse	0	1	0	2	2	2	Food Cupboard	Crisps Snacks & Nuts	Crisps & Snacks	Sensations Lime/Coriander Chutney Poppadoms 82.5G	0.87	0.87	0	1	82.5	g	264339339	http://www.tesco.com/groceries/Product/Details/?id=264339339	1945	471	22	2	59	3	3	1.2	4.4	7
gxvu9634	Refuse Swap Checkout Alt	Refuse	0	2	0	2	2	2	Food Cupboard	Crisps Snacks & Nuts	Crisps & Snacks	Tesco Potato Loops 6 Pack	0.99	0.99	0	1	120	g	266992496	http://www.tesco.com/groceries/Product/Details/?id=266992496	1950	465	18.8	2	69	1.5	1.75	0.7	1.1	4.6
zpvr5959	Refuse Swap Checkout Base	Refuse	0	0	1	1	2	3	Food Cupboard	Pasta Rice & Noodles	Pasta	Tesco Riccioli Pasta 500G	0.95	0.95	0	1	500	g	262038134	http://www.tesco.com/groceries/Product/Details/?id=262038134	1530	360	1.4	0	73	2.4	0	0	2.6	12.5
zpvr5959	Refuse Swap Checkout Alt	Refuse	0	1	0	1	2	3	Food Cupboard	Pasta Rice & Noodles	Pasta	Tesco Wholewheat Fusilli Pasta Twists 500G	0.89	0.89	0	1	500	g	254878614	http://www.tesco.com/groceries/Product/Details/?id=254878614	1360	320	2.5	0	62.2	2.1	0	0	7.2	12.1
zpvr5959	Refuse Swap Checkout Alt	Refuse	0	2	0	1	2	3	Food Cupboard	Pasta Rice & Noodles	Pasta	Trattoria Verdi Potato Gnocchi 500G	0.79	0.79	0	1	500	g	259578648	http://www.tesco.com/groceries/Product/Details/?id=259578648	645	155	0.5	0	32.9	0	1	0.4	2.2	3.7
zpvr5959	Refuse Swap Checkout Base	Refuse	0	0	1	2	2	3	Food Cupboard	Crisps Snacks & Nuts	Crisps & Snacks	Golden Wonder Cheese And Onion Crisps 6 Pack	1	1	0	1	1	Unknown	251017746	http://www.tesco.com/groceries/Product/Details/?id=251017746	2156	516	31.6	4	52.4	2.4	2	0.8	4	6
zpvr5959	Refuse Swap Checkout Alt	Refuse	0	1	0	2	2	3	Food Cupboard	Crisps Snacks & Nuts	Crisps & Snacks	Sensations Spare Rib And 5 Spice 110G	0.87	0.87	0	1	110	g	264340436	http://www.tesco.com/groceries/Product/Details/?id=264340436	2009	480	22	3	67	12	3.425	1.37	4.4	1.2
zpvr5959	Refuse Swap Checkout Alt	Refuse	0	2	0	2	2	3	Food Cupboard	Crisps Snacks & Nuts	Crisps & Snacks	Tesco Bacon Rashers 6 Pack	0.99	0.99	0	1	150	g	266992402	http://www.tesco.com/groceries/Product/Details/?id=266992402	1980	475	22.4	2	59	2.6	2.25	0.9	3	8.7
zpvr5959	Refuse Swap Checkout Base	Refuse	0	0	1	3	2	3	Food Cupboard	Biscuits	Sweet Biscuits	Tesco Shortcake Biscuits 200G	0.48	0.48	0	1	200	g	254922142	http://www.tesco.com/groceries/Product/Details/?id=254922142	2115	505	24.8	11	64.2	17.9	0.5	0.2	1.9	6.2
zpvr5959	Refuse Swap Checkout Alt	Refuse	0	1	0	3	2	3	Food Cupboard	Biscuits	Sweet Biscuits	Tesco Ginger Nuts 200G	0.4	0.4	0	1	200	g	254922390	http://www.tesco.com/groceries/Product/Details/?id=254922390	1880	450	14.7	7	73.2	33.6	1	0.4	2.3	5.3
zpvr5959	Refuse Swap Checkout Alt	Refuse	0	2	0	3	2	3	Food Cupboard	Biscuits	Sweet Biscuits	Tesco Fig Rolls 200G	0.39	0.39	0	1	200	g	260169385	http://www.tesco.com/groceries/Product/Details/?id=260169385	1590	380	10	5	66.3	38.9	0.25	0.1	2.6	4.2
tbxc7805	Accept Swap Checkout Base	Accept	1	0	0	1	1	2	Food Cupboard	Biscuits	Sweet Biscuits	Fox's Jam Sandwich Creams 150G	0.98	0.98	0	1	150	g	251576968	http://www.tesco.com/groceries/Product/Details/?id=251576968	2086	497	23.7	13	64.8	30.2	0.475	0.19	2	6.1
tbxc7805	Accept Swap Checkout Choice	Accept	1	2	1	1	1	2	Food Cupboard	Biscuits	Sweet Biscuits	Oreo Vanilla 154G	0.93	0.93	0	1	154	g	264375347	http://www.tesco.com/groceries/Product/Details/?id=264375347	1964	473	21	11	65	41	1.125	0.45	3.6	5.5
tbxc7805	Refuse Swap Checkout Base	Refuse	0	0	1	2	1	2	Fresh Food	Chilled Desserts	Tortes & Tarts	Tesco Finest Millionaires Tart 470G	3.5	3.5	0	1	470	g	266246136	http://www.tesco.com/groceries/Product/Details/?id=266246136	2000	480	28.9	17	49.5	30.7	0.25	0.1	1.7	4.3
tbxc7805	Refuse Swap Checkout Alt	Refuse	0	1	0	2	1	2	Fresh Food	Chilled Desserts	Tortes & Tarts	Tesco Finest Tarte Au Citron 490G	3	3	0	1	490	g	255716310	http://www.tesco.com/groceries/Product/Details/?id=255716310	1430	345	16.1	9	43.7	24.3	0.25	0.1	0.8	4.8
biaj3456	Refuse Swap Checkout Base	Refuse	0	0	1	1	1	3	Fresh Food	Cooked & Continental Meats	Sandwich Fillers	Tesco Chicken And Sweetcorn Sandwich Filler 250G	1.45	1.45	0	1	250	g	254927091	http://www.tesco.com/groceries/Product/Details/?id=254927091	825	200	13.7	1	7.3	2	0.5	0.2	1.1	10.7
biaj3456	Refuse Swap Checkout Alt	Refuse	0	1	0	1	1	3	Fresh Food	Cooked & Continental Meats	Sandwich Fillers	Tesco Egg Mayonnaise Sandwich Filler 250G	1.19	1.19	0	1	250	g	268973883	http://www.tesco.com/groceries/Product/Details/?id=268973883	669	161	12.7	3	1	0.1	0.75	0.3	2.9	10.7
biaj3456	Refuse Swap Checkout Base	Refuse	0	0	1	2	2	3	Food Cupboard	Crisps Snacks & Nuts	Crisps & Snacks	Walkers Sunbites Roasted Onion And Rosemary 6 Pack	1.58	1.58	0	1	1	Unknown	264127106	http://www.tesco.com/groceries/Product/Details/?id=264127106	2015	481	21.7	2	60.6	9.1	0.95	0.38	6.6	7.6
biaj3456	Refuse Swap Checkout Alt	Refuse	0	1	0	2	2	3	Food Cupboard	Crisps Snacks & Nuts	Crisps & Snacks	Velvet Crunch Thai Sweet Chilli Snack 6X20g	1.57	1.57	0	1	120	g	265711755	http://www.tesco.com/groceries/Product/Details/?id=265711755	1705	405	9.5	1	77.5	15.5	1.25	0.5	2	1.5
biaj3456	Refuse Swap Checkout Alt	Refuse	0	2	0	2	2	3	Food Cupboard	Crisps Snacks & Nuts	Crisps & Snacks	Velvet Crunch Cheese And Spring Onion 6X20g	1.57	1.57	0	1	120	g	254835821	http://www.tesco.com/groceries/Product/Details/?id=254835821	1750	415	10	1	79	11	1.25	0.5	3.5	2
biaj3456	Refuse Swap Checkout Base	Refuse	0	0	1	3	2	3	Fresh Food	Chilled Food	Fresh Soup	Tesco Finest Wild Mushroom Soup 600G	2.2	2.2	0	1	600	g	254318028	http://www.tesco.com/groceries/Product/Details/?id=254318028	345	85	5.7	3	5.2	1.5	0.5	0.2	0.7	2.1
biaj3456	Refuse Swap Checkout Alt	Refuse	0	1	0	3	2	3	Fresh Food	Chilled Food	Fresh Soup	New Covent Garden Soup Of The Month 600G	2.1	2.1	0	1	600	g	254409693	http://www.tesco.com/groceries/Product/Details/?id=254409693	220	53	2.8	2	5	0.9	0.525	0.21	0.6	1.6
biaj3456	Refuse Swap Checkout Alt	Refuse	0	2	0	3	2	3	Fresh Food	Chilled Food	Fresh Soup	New Covent Garden Moroccan Tagine Soup 600G	2.1	2.1	0	1	600	g	266455031	http://www.tesco.com/groceries/Product/Details/?id=266455031	221	53	0.8	0	8	4	0.35	0.14	1.7	2.5
lwkr8160	Accept Swap Checkout Base	Accept	1	0	0	1	2	3	Fresh Food	Dairy Eggs & Cheese	Continental Cheese	Leerdammer Slices 200G	1.97	1.97	0	1	200	g	254052670	http://www.tesco.com/groceries/Product/Details/?id=254052670	1500	360	28	17	0.1	1.5	1.475	0.59	0.21	27
lwkr8160	Accept Swap Checkout Choice	Accept	1	2	1	1	2	3	Fresh Food	Dairy Eggs & Cheese	Continental Cheese	President 60% Foil Brie 200G	1.87	1.87	0	1	200	g	257349263	http://www.tesco.com/groceries/Product/Details/?id=257349263	1371	330	26.3	17	2.8	1.5	1.475	0.59	0.21	20.4
lwkr8160	Accept Swap Checkout Alt	Accept	1	1	0	1	2	3	Fresh Food	Dairy Eggs & Cheese	Continental Cheese	Tesco Healthy Living Grated Mozzarella 200G	1.58	1.58	0	1	200	g	262098102	http://www.tesco.com/groceries/Product/Details/?id=262098102	890	215	9	6	1.4	0.1	1.75	0.7	0	31.3
lwkr8160	Refuse Swap Checkout Base	Refuse	0	0	1	2	1	3	Food Cupboard	Tins Cans & Packets	Soup	Baxters Vegetarian Spicy Parsnip Soup 415G	1.08	1.08	0	1	415	g	252411709	http://www.tesco.com/groceries/Product/Details/?id=252411709	217	52	2.5	1	6.1	2.9	0.625	0.25	1.5	1.2
lwkr8160	Refuse Swap Checkout Alt	Refuse	0	1	0	2	1	3	Food Cupboard	Tins Cans & Packets	Soup	Baxters Favourite Cock A Leekie Soup 400G	0.98	0.98	0	1	400	g	252511948	http://www.tesco.com/groceries/Product/Details/?id=252511948	96	23	0.5	0	2.9	0.5	0.625	0.25	0.4	1.3
lwkr8160	Refuse Swap Checkout Base	Refuse	0	0	1	3	2	3	Fresh Food	Dairy Eggs & Cheese	Butter Margarine & Spreads	Saint Ivel Utterly Butterly 500G	1.8	1.8	0	1	500	g	251833027	http://www.tesco.com/groceries/Product/Details/?id=251833027	2237	544	60	26	0.5	0.5	0.9	0.36	0	0.5
lwkr8160	Refuse Swap Checkout Alt	Refuse	0	1	0	3	2	3	Fresh Food	Dairy Eggs & Cheese	Butter Margarine & Spreads	Flora Light Vegetable Low Fat Spread 500G	1.7	1.7	0	1	500	g	254650169	http://www.tesco.com/groceries/Product/Details/?id=254650169	1200	280	30	7	3	0	1.25	0.5	0	0
lwkr8160	Refuse Swap Checkout Alt	Refuse	0	2	0	3	2	3	Fresh Food	Dairy Eggs & Cheese	Butter Margarine & Spreads	Flora Vegetable Spread 500G	1.7	1.7	0	1	500	g	258557493	http://www.tesco.com/groceries/Product/Details/?id=258557493	1700	400	45	10	0	0	1.5	0.6	0	0
bpjg5315	Accept Swap Checkout Base	Accept	1	0	0	1	2	5	Fresh Food	Cooked & Continental Meats	Sandwich Fillers	Tesco Tuna Crunch Sandwich Filler 230G	1.69	1.69	0	1	230	g	253206502	http://www.tesco.com/groceries/Product/Details/?id=253206502	1165	285	24.9	2	2.5	0.8	0.5	0.2	1	11.2
bpjg5315	Accept Swap Checkout Choice	Accept	1	2	1	1	2	5	Fresh Food	Cooked & Continental Meats	Sandwich Fillers	Tesco Reduced Fat Tuna And Sweetcorn Filler 230G	1.45	1.45	0	1	230	g	268334160	http://www.tesco.com/groceries/Product/Details/?id=268334160	515	125	7	1	3.7	1.8	1	0.4	1.8	10.2
bpjg5315	Accept Swap Checkout Alt	Accept	1	1	0	1	2	5	Fresh Food	Cooked & Continental Meats	Sandwich Fillers	Tesco Chicken Tikka Sandwich Filler 250G	1.45	1.45	0	1	250	g	254927177	http://www.tesco.com/groceries/Product/Details/?id=254927177	740	180	11.2	1	3.8	3.4	0.5	0.2	0.7	15
bpjg5315	Refuse Swap Checkout Base	Refuse	0	0	1	3	1	5	Fresh Food	Fresh Ready Meals	Potato & Veg Side Dishes	Tesco Broccoli Cheese 350G	1.75	1.75	0	1	350	g	265238175	http://www.tesco.com/groceries/Product/Details/?id=265238175	575	140	9.6	4	7.2	2.7	0.75	0.3	1.4	5.8
bpjg5315	Refuse Swap Checkout Alt	Refuse	0	1	0	3	1	5	Fresh Food	Fresh Ready Meals	Potato & Veg Side Dishes	Tesco Cauliflower Cheese 350G	1.5	1.5	0	1	350	g	258302991	http://www.tesco.com/groceries/Product/Details/?id=258302991	445	110	7.2	4	5.8	2.1	0.5	0.2	1.2	4.4
bpjg5315	Refuse Swap Checkout Base	Refuse	0	0	1	4	2	5	Food Cupboard	Pasta Rice & Noodles	Pasta	Tesco Egg Spaghetti 500G	0.89	0.89	0	1	500	g	250308277	http://www.tesco.com/groceries/Product/Details/?id=250308277	1505	355	3.5	1	66.9	2	0	0	2.6	14
bpjg5315	Refuse Swap Checkout Alt	Refuse	0	1	0	4	2	5	Food Cupboard	Pasta Rice & Noodles	Pasta	Italfresco Ready Made Polenta 500G	0.75	0.75	0	1	500	g	251279936	http://www.tesco.com/groceries/Product/Details/?id=251279936	305	72	0.3	2	15.7	3.2	1	0.4	2.19	1.6
bpjg5315	Refuse Swap Checkout Alt	Refuse	0	2	0	4	2	5	Food Cupboard	Pasta Rice & Noodles	Pasta	Trattoria Verdi Potato Gnocchi 500G	0.79	0.79	0	1	500	g	259578648	http://www.tesco.com/groceries/Product/Details/?id=259578648	645	155	0.5	0	32.9	0	1	0.4	2.2	3.7
bpjg5315	Refuse Swap Checkout Base	Refuse	0	0	1	5	2	5	Food Cupboard	Crisps Snacks & Nuts	Crisps & Snacks	Real Mccoys Classic Crisps 6 Pack	1	1	0	1	1	Unknown	251170603	http://www.tesco.com/groceries/Product/Details/?id=251170603	2196	526	31	3	53	2	2.5	1	4	7
bpjg5315	Refuse Swap Checkout Alt	Refuse	0	1	0	5	2	5	Food Cupboard	Crisps Snacks & Nuts	Crisps & Snacks	Sensations Spare Rib And 5 Spice 110G	0.87	0.87	0	1	110	g	264340436	http://www.tesco.com/groceries/Product/Details/?id=264340436	2009	480	22	3	67	12	3.425	1.37	4.4	1.2
bpjg5315	Refuse Swap Checkout Alt	Refuse	0	2	0	5	2	5	Food Cupboard	Crisps Snacks & Nuts	Crisps & Snacks	Sensations Vintage Cheddar Red Onion Chutney. 150G	0.87	0.87	0	1	150	g	267308268	http://www.tesco.com/groceries/Product/Details/?id=267308268	2070	495	25	2	59.5	3.3	1.65	0.66	4.1	5.9
bpjg5315	Refuse Swap Checkout Base	Refuse	0	0	1	6	2	5	Fresh Food	Dairy Eggs & Cheese	Continental Cheese	President Emmental 250G	2.69	2.69	0	1	250	g	250122041	http://www.tesco.com/groceries/Product/Details/?id=250122041	1495	360	28	17	0	1.5	1.475	0.59	0.21	27
bpjg5315	Refuse Swap Checkout Alt	Refuse	0	1	0	6	2	5	Fresh Food	Dairy Eggs & Cheese	Continental Cheese	Tesco Halloumi Lighter 225G	2.28	2.28	0	1	225	g	264245536	http://www.tesco.com/groceries/Product/Details/?id=264245536	1070	260	16	10	3	3	2.5	1	0	25
bpjg5315	Refuse Swap Checkout Alt	Refuse	0	2	0	6	2	5	Fresh Food	Dairy Eggs & Cheese	Continental Cheese	Tesco Halloumi With Pepper 225G	2.28	2.28	0	1	225	g	266347885	http://www.tesco.com/groceries/Product/Details/?id=266347885	1285	310	25	16	2	2	3	1.2	0	19
lwup7940	Refuse Swap Checkout Base	Refuse	0	0	1	1	2	1	Food Cupboard	Crisps Snacks & Nuts	Crisps & Snacks	Walkers Variety 6Pk	1.58	1.58	0	1	1	Unknown	254927131	http://www.tesco.com/groceries/Product/Details/?id=254927131	2219	532	33.1	3	50.2	1.3	1.55	0.62	4.1	6.2
lwup7940	Refuse Swap Checkout Alt	Refuse	0	1	0	1	2	1	Food Cupboard	Crisps Snacks & Nuts	Crisps & Snacks	Walkers Doritos Tangy Cheese 6X30g	1.38	1.38	0	1	180	g	251672476	http://www.tesco.com/groceries/Product/Details/?id=251672476	2115	506	26.5	3	57.1	2.8	1.8	0.72	3	8.2
lwup7940	Refuse Swap Checkout Alt	Refuse	0	2	0	1	2	1	Food Cupboard	Crisps Snacks & Nuts	Crisps & Snacks	Tesco Finest Sea Slt/ Cider And Vinegar Crisps 150G	1.39	1.39	0	1	150	g	256420312	http://www.tesco.com/groceries/Product/Details/?id=256420312	2005	480	29.7	4	47.5	2.6	2.75	1.1	8.2	5.6
sern1584	Refuse Swap Checkout Base	Refuse	0	0	1	1	2	2	Food Cupboard	Chocolate & Sweets	Sweets	Skittles Fruits 55G	0.42	0.42	0	1	55	g	250151616	http://www.tesco.com/groceries/Product/Details/?id=250151616	1694	403	4.2	2	90.5	77.6	0.025	0.01	0	0
sern1584	Refuse Swap Checkout Alt	Refuse	0	1	0	1	2	2	Food Cupboard	Chocolate & Sweets	Sweets	Haribo Starmix Handy Pack 50G	0.36	0.36	0	1	50	g	251864347	http://www.tesco.com/groceries/Product/Details/?id=251864347	1463	350	0.2	0	79	63.4	0	0	0.3	6.6
sern1584	Refuse Swap Checkout Alt	Refuse	0	2	0	1	2	2	Food Cupboard	Chocolate & Sweets	Sweets	Tesco Marshmallows 50G	0.4	0.4	0	1	50	g	265850365	http://www.tesco.com/groceries/Product/Details/?id=265850365	1445	340	0	0	80.5	72.5	0	0	0.5	4.2
sern1584	Refuse Swap Checkout Base	Refuse	0	0	1	2	2	2	Food Cupboard	Crisps Snacks & Nuts	Crisps & Snacks	Real Mccoys Classic Crisps 6 Pack	1	1	0	1	1	Unknown	251170603	http://www.tesco.com/groceries/Product/Details/?id=251170603	2196	526	31	3	53	2	2.5	1	4	7
sern1584	Refuse Swap Checkout Alt	Refuse	0	1	0	2	2	2	Food Cupboard	Crisps Snacks & Nuts	Crisps & Snacks	Sensations Vintage Cheddar Red Onion Chutney. 150G	0.87	0.87	0	1	150	g	267308268	http://www.tesco.com/groceries/Product/Details/?id=267308268	2070	495	25	2	59.5	3.3	1.65	0.66	4.1	5.9
sern1584	Refuse Swap Checkout Alt	Refuse	0	2	0	2	2	2	Food Cupboard	Crisps Snacks & Nuts	Crisps & Snacks	Tesco Cool Salsa Dip 300G	0.85	0.85	0	1	300	g	257412580	http://www.tesco.com/groceries/Product/Details/?id=257412580	125	29	0.2	0	5.6	3.2	1	0.4	1.3	1.3
piam8663	Refuse Swap Checkout Base	Refuse	0	0	1	1	2	2	Food Cupboard	Biscuits	Cereal Bars	Mcvitie Go Ahead Yogurt Breaks Tropical 6Pk	2	2	0	1	1	Unknown	253957768	http://www.tesco.com/groceries/Product/Details/?id=253957768	1703	405	10	5	73.3	40.1	0.5	0.2	2.2	5.5
piam8663	Refuse Swap Checkout Alt	Refuse	0	1	0	1	2	2	Food Cupboard	Biscuits	Cereal Bars	Jordans Frusli Blueberry Burst 6 Pack	1.98	1.98	0	1	180	g	257722420	http://www.tesco.com/groceries/Product/Details/?id=257722420	1587	377	7.7	2	71.3	30.7	0	0	4.7	5
piam8663	Refuse Swap Checkout Alt	Refuse	0	2	0	1	2	2	Food Cupboard	Biscuits	Cereal Bars	Alpen Light Bars Chocolate And Orange 5X21g	1.99	1.99	0	1	105	g	264350780	http://www.tesco.com/groceries/Product/Details/?id=264350780	1246	295	5.2	2	56	21.4	0.325	0.13	22.2	6
piam8663	Refuse Swap Checkout Base	Refuse	0	0	1	2	2	2	Food Cupboard	Crisps Snacks & Nuts	Crisps & Snacks	Tesco Variety Crisps 6 Pack	1.18	1.18	0	1	1	Unknown	254927010	http://www.tesco.com/groceries/Product/Details/?id=254927010	2227	535	34	3	51	1	2.5	1	4	6
piam8663	Refuse Swap Checkout Alt	Refuse	0	1	0	2	2	2	Food Cupboard	Crisps Snacks & Nuts	Crisps & Snacks	Extra Crunchy Simply Salted 150G	1	1	0	1	150	g	267360481	http://www.tesco.com/groceries/Product/Details/?id=267360481	1979	473	21.8	2	59.8	0.5	1.2	0.48	5	6.8
piam8663	Refuse Swap Checkout Alt	Refuse	0	2	0	2	2	2	Food Cupboard	Crisps Snacks & Nuts	Crisps & Snacks	Tesco Potato Loops 6 Pack	0.99	0.99	0	1	120	g	266992496	http://www.tesco.com/groceries/Product/Details/?id=266992496	1950	465	18.8	2	69	1.5	1.75	0.7	1.1	4.6
mnih5975	Refuse Swap Checkout Base	Refuse	0	0	1	1	2	2	Food Cupboard	Pasta Rice & Noodles	Pasta	Tesco Casereccie Pasta 500G	0.99	0.99	0	1	500	g	262038163	http://www.tesco.com/groceries/Product/Details/?id=262038163	1530	360	1.4	0	73	2.4	0	0	2.6	12.5
mnih5975	Refuse Swap Checkout Alt	Refuse	0	1	0	1	2	2	Food Cupboard	Pasta Rice & Noodles	Pasta	Tesco Wholewheat Fusilli Pasta Twists 500G	0.89	0.89	0	1	500	g	254878614	http://www.tesco.com/groceries/Product/Details/?id=254878614	1360	320	2.5	0	62.2	2.1	0	0	7.2	12.1
mnih5975	Refuse Swap Checkout Alt	Refuse	0	2	0	1	2	2	Food Cupboard	Pasta Rice & Noodles	Pasta	Tesco Organic Wholewheat Spaghetti 500G	0.89	0.89	0	1	500	g	262043041	http://www.tesco.com/groceries/Product/Details/?id=262043041	1370	325	2.5	0	62.2	2.1	0	0	9	12.7
mnih5975	Refuse Swap Checkout Base	Refuse	0	0	1	2	2	2	Food Cupboard	Crisps Snacks & Nuts	Crisps & Snacks	Real Mccoys Classic Crisps 6 Pack	1	1	0	1	1	Unknown	251170603	http://www.tesco.com/groceries/Product/Details/?id=251170603	2196	526	31	3	53	2	2.5	1	4	7
mnih5975	Refuse Swap Checkout Alt	Refuse	0	1	0	2	2	2	Food Cupboard	Crisps Snacks & Nuts	Crisps & Snacks	Sensations Spare Rib And 5 Spice 110G	0.87	0.87	0	1	110	g	264340436	http://www.tesco.com/groceries/Product/Details/?id=264340436	2009	480	22	3	67	12	3.425	1.37	4.4	1.2
mnih5975	Refuse Swap Checkout Alt	Refuse	0	2	0	2	2	2	Food Cupboard	Crisps Snacks & Nuts	Crisps & Snacks	Tesco Cool Salsa Dip 300G	0.85	0.85	0	1	300	g	257412580	http://www.tesco.com/groceries/Product/Details/?id=257412580	125	29	0.2	0	5.6	3.2	1	0.4	1.3	1.3
khrv9477	Refuse Swap Checkout Base	Refuse	0	0	1	1	2	2	Food Cupboard	Chocolate & Sweets	Sweets	Rowntree Jelly Tots Hanging Bag 195G	1.55	1.55	0	1	195	g	263523013	http://www.tesco.com/groceries/Product/Details/?id=263523013	1493	351	0	0	86.2	60.9	0.5	0.2	0.1	0.1
khrv9477	Refuse Swap Checkout Alt	Refuse	0	1	0	1	2	2	Food Cupboard	Chocolate & Sweets	Sweets	Rowntrees Randoms Sharing Bag 195G	1.52	1.52	0	1	195	g	267344881	http://www.tesco.com/groceries/Product/Details/?id=267344881	1373	328	0.3	0	75.7	59.1	0.1	0.04	0.6	4.9
khrv9477	Refuse Swap Checkout Alt	Refuse	0	2	0	1	2	2	Food Cupboard	Chocolate & Sweets	Sweets	Natural Confectionery Co Jelly Squirms 180G	1.48	1.48	0	1	180	g	257739936	http://www.tesco.com/groceries/Product/Details/?id=257739936	1355	325	0	0	78.2	58.2	0.025	0.01	0	2.8
khrv9477	Refuse Swap Checkout Base	Refuse	0	0	1	2	2	2	Frozen Food	Frozen Ready Meals	Frozen Ready Meals	Tesco Macaroni Cheese 400G	1.3	1.3	0	1	400	g	264610254	http://www.tesco.com/groceries/Product/Details/?id=264610254	600	145	3.9	3	20.5	3.3	0.75	0.3	0.9	5.8
khrv9477	Refuse Swap Checkout Alt	Refuse	0	1	0	2	2	2	Frozen Food	Frozen Ready Meals	Frozen Ready Meals	Tesco Cottage Pie 400G	1.2	1.2	0	1	400	g	264610185	http://www.tesco.com/groceries/Product/Details/?id=264610185	425	105	4.4	2	9.8	0.7	0.5	0.2	0.8	5.4
khrv9477	Refuse Swap Checkout Alt	Refuse	0	2	0	2	2	2	Frozen Food	Frozen Ready Meals	Frozen Ready Meals	Tesco Tuna Pasta Bake 400G	1.2	1.2	0	1	400	g	268472387	http://www.tesco.com/groceries/Product/Details/?id=268472387	395	95	2.1	1	13.5	2.4	0.5	0.2	1	4.9
ftfz9028	Refuse Swap Checkout Base	Refuse	0	0	1	1	2	2	Food Cupboard	Pasta Rice & Noodles	Pasta	Tesco Riccioli Pasta 500G	0.95	0.95	0	1	500	g	262038134	http://www.tesco.com/groceries/Product/Details/?id=262038134	1530	360	1.4	0	73	2.4	0	0	2.6	12.5
ftfz9028	Refuse Swap Checkout Alt	Refuse	0	1	0	1	2	2	Food Cupboard	Pasta Rice & Noodles	Pasta	Tesco Wholewheat Fusilli Pasta Twists 500G	0.89	0.89	0	1	500	g	254878614	http://www.tesco.com/groceries/Product/Details/?id=254878614	1360	320	2.5	0	62.2	2.1	0	0	7.2	12.1
ftfz9028	Refuse Swap Checkout Alt	Refuse	0	2	0	1	2	2	Food Cupboard	Pasta Rice & Noodles	Pasta	Tesco Organic Wholewheat Spaghetti 500G	0.89	0.89	0	1	500	g	262043041	http://www.tesco.com/groceries/Product/Details/?id=262043041	1370	325	2.5	0	62.2	2.1	0	0	9	12.7
ftfz9028	Refuse Swap Checkout Base	Refuse	0	0	1	2	2	2	Food Cupboard	Crisps Snacks & Nuts	Crisps & Snacks	Kp Frisps Assorted 6 Pack	1	1	0	1	1	Unknown	250051470	http://www.tesco.com/groceries/Product/Details/?id=250051470	2265	543	34	3	54	4	2.5	1	3	5
ftfz9028	Refuse Swap Checkout Alt	Refuse	0	1	0	2	2	2	Food Cupboard	Crisps Snacks & Nuts	Crisps & Snacks	Sensations Spare Rib And 5 Spice 110G	0.87	0.87	0	1	110	g	264340436	http://www.tesco.com/groceries/Product/Details/?id=264340436	2009	480	22	3	67	12	3.425	1.37	4.4	1.2
ftfz9028	Refuse Swap Checkout Alt	Refuse	0	2	0	2	2	2	Food Cupboard	Crisps Snacks & Nuts	Crisps & Snacks	Sensations Southern Style Barbeque 150G	0.87	0.87	0	1	150	g	267308166	http://www.tesco.com/groceries/Product/Details/?id=267308166	2101	503	26.4	2	58.8	2.9	1.5	0.6	4	5.9
xpba9091	Refuse Swap Checkout Base	Refuse	0	0	1	1	2	4	Food Cupboard	Pasta Rice & Noodles	Pasta	Tesco Linguine Pasta 500G	0.89	0.89	0	1	500	g	257798842	http://www.tesco.com/groceries/Product/Details/?id=257798842	1460	345	1	0	72	2	0	0	3.4	11.5
xpba9091	Refuse Swap Checkout Alt	Refuse	0	1	0	1	2	4	Food Cupboard	Pasta Rice & Noodles	Pasta	Italfresco Ready Made Polenta 500G	0.75	0.75	0	1	500	g	251279936	http://www.tesco.com/groceries/Product/Details/?id=251279936	305	72	0.3	2	15.7	3.2	1	0.4	2.19	1.6
xpba9091	Refuse Swap Checkout Alt	Refuse	0	2	0	1	2	4	Food Cupboard	Pasta Rice & Noodles	Pasta	Trattoria Verdi Potato Gnocchi 500G	0.79	0.79	0	1	500	g	259578648	http://www.tesco.com/groceries/Product/Details/?id=259578648	645	155	0.5	0	32.9	0	1	0.4	2.2	3.7
xpba9091	Refuse Swap Checkout Base	Refuse	0	0	1	2	1	4	Fresh Food	Fresh Meat	Fresh Beef	Tesco Fresh Beef Topside/Top Rump Silverside Jnts	4.99	4.99	0	1	500	g	258719325	http://www.tesco.com/groceries/Product/Details/?id=258719325	675	165	8.4	4	0	0	0.25	0.1	0	21.3
xpba9091	Refuse Swap Checkout Alt	Refuse	0	1	0	2	1	4	Fresh Food	Fresh Meat	Fresh Beef	Tesco Finest 2 Sirloin Steak	8	8	0	1	500	g	258724065	http://www.tesco.com/groceries/Product/Details/?id=258724065	555	135	5.6	3	0.1	0	0.25	0.1	0.03	20.4
xpba9091	Refuse Swap Checkout Base	Refuse	0	0	1	3	2	4	Food Cupboard	Crisps Snacks & Nuts	Crisps & Snacks	Walkers Light Variety 6Pk	1.58	1.58	0	1	1	Unknown	252370601	http://www.tesco.com/groceries/Product/Details/?id=252370601	2013	480	22	2	61	2	0	0	5	7
xpba9091	Refuse Swap Checkout Alt	Refuse	0	1	0	3	2	4	Food Cupboard	Crisps Snacks & Nuts	Crisps & Snacks	Velvet Crunch Cheese And Spring Onion 6X20g	1.57	1.57	0	1	120	g	254835821	http://www.tesco.com/groceries/Product/Details/?id=254835821	1750	415	10	1	79	11	1.25	0.5	3.5	2
xpba9091	Refuse Swap Checkout Alt	Refuse	0	2	0	3	2	4	Food Cupboard	Crisps Snacks & Nuts	Crisps & Snacks	Velvet Crunch Thai Sweet Chilli Snack 6X20g	1.57	1.57	0	1	120	g	265711755	http://www.tesco.com/groceries/Product/Details/?id=265711755	1705	405	9.5	1	77.5	15.5	1.25	0.5	2	1.5
xpba9091	Refuse Swap Checkout Base	Refuse	0	0	1	4	2	4	Food Cupboard	Biscuits	Sweet Biscuits	Tesco Chunky Chocolate Digestives 190G	1.35	1.35	0	1	190	g	266045159	http://www.tesco.com/groceries/Product/Details/?id=266045159	2120	510	25.1	14	62.1	39.6	0.75	0.3	2.8	6.6
xpba9091	Refuse Swap Checkout Alt	Refuse	0	1	0	4	2	4	Food Cupboard	Biscuits	Sweet Biscuits	Jacobs Fig Rolls 200G	1.25	1.25	0	1	200	g	253496203	http://www.tesco.com/groceries/Product/Details/?id=253496203	1577	374	8.4	4	70.7	32.1	0.5	0.2	3.3	3.8
xpba9091	Refuse Swap Checkout Alt	Refuse	0	2	0	4	2	4	Food Cupboard	Biscuits	Sweet Biscuits	Crawfords Marie Biscuits 200G	1.25	1.25	0	1	200	g	254922608	http://www.tesco.com/groceries/Product/Details/?id=254922608	1900	452	15.5	7	70.9	20.2	1.25	0.5	2.9	7
jfdz6080	Refuse Swap Checkout Base	Refuse	0	0	1	1	2	5	Fresh Food	Dairy Eggs & Cheese	Yoghurts	Frubes 9X40g	2	2	0	1	360	g	251107657	http://www.tesco.com/groceries/Product/Details/?id=251107657	444	105	2.8	2	14.9	14.6	0.125	0.05	0.1	5
jfdz6080	Refuse Swap Checkout Alt	Refuse	0	1	0	1	2	5	Fresh Food	Dairy Eggs & Cheese	Yoghurts	Yeo Valley Organic Mixed Tubes Pack 9X40g	1.78	1.78	0	1	360	g	263465824	http://www.tesco.com/groceries/Product/Details/?id=263465824	188	45	1.8	1	5.2	5.2	0.175	0.07	0.5	1.9
jfdz6080	Refuse Swap Checkout Alt	Refuse	0	2	0	1	2	5	Fresh Food	Dairy Eggs & Cheese	Yoghurts	Plum Baby Organic Yogurt 6X55g	1.74	1.74	0	1	330	g	268269219	http://www.tesco.com/groceries/Product/Details/?id=268269219	342	81	2.9	2	9.9	9.3	0	0	0	3.8
jfdz6080	Refuse Swap Checkout Base	Refuse	0	0	1	2	2	5	Food Cupboard	Biscuits	Cereal Bars	Mcvitie Go Ahead Yogurt Breaks Tropical 6Pk	2	2	0	1	1	Unknown	253957768	http://www.tesco.com/groceries/Product/Details/?id=253957768	1703	405	10	5	73.3	40.1	0.5	0.2	2.2	5.5
jfdz6080	Refuse Swap Checkout Alt	Refuse	0	1	0	2	2	5	Food Cupboard	Biscuits	Cereal Bars	UNAVAILABLE: Alpen Light Bars Double Chocolate 5Pk 105G	1.99	1.99	0	1	105	g	268347951	http://www.tesco.com/groceries/Product/Details/?id=268347951	1443	344	6.3	3	55.9	22	0.2	0.08	22	4.9
jfdz6080	Refuse Swap Checkout Alt	Refuse	0	2	0	2	2	5	Food Cupboard	Biscuits	Cereal Bars	Alpen Light Chocolate And Fudge Bar 5X21g	1.99	1.99	0	1	105	g	264350814	http://www.tesco.com/groceries/Product/Details/?id=264350814	1264	299	6.4	3	54.4	21.5	0.275	0.11	22.1	6
jfdz6080	Refuse Swap Checkout Base	Refuse	0	0	1	3	2	5	Food Cupboard	Pasta Rice & Noodles	Pasta	Tesco Riccioli Pasta 500G	0.95	0.95	0	1	500	g	262038134	http://www.tesco.com/groceries/Product/Details/?id=262038134	1530	360	1.4	0	73	2.4	0	0	2.6	12.5
jfdz6080	Refuse Swap Checkout Alt	Refuse	0	1	0	3	2	5	Food Cupboard	Pasta Rice & Noodles	Pasta	Tesco Organic Wholewheat Spaghetti 500G	0.89	0.89	0	1	500	g	262043041	http://www.tesco.com/groceries/Product/Details/?id=262043041	1370	325	2.5	0	62.2	2.1	0	0	9	12.7
jfdz6080	Refuse Swap Checkout Alt	Refuse	0	2	0	3	2	5	Food Cupboard	Pasta Rice & Noodles	Pasta	Trattoria Verdi Potato Gnocchi 500G	0.79	0.79	0	1	500	g	259578648	http://www.tesco.com/groceries/Product/Details/?id=259578648	645	155	0.5	0	32.9	0	1	0.4	2.2	3.7
jfdz6080	Refuse Swap Checkout Base	Refuse	0	0	1	4	2	5	Food Cupboard	Crisps Snacks & Nuts	Crisps & Snacks	Tesco Assorted Crisps 20 Pack	3.29	3.29	0	1	1	Unknown	268414929	http://www.tesco.com/groceries/Product/Details/?id=268414929	2254	543	34	3	51	1	2.5	1	4	6
jfdz6080	Refuse Swap Checkout Alt	Refuse	0	1	0	4	2	5	Food Cupboard	Crisps Snacks & Nuts	Crisps & Snacks	Kp Hula Hoops Original 12 Pack	3.04	3.04	0	1	324.094	g	256541445	http://www.tesco.com/groceries/Product/Details/?id=256541445	2152	516	28.4	2	61.6	0.4	2	0.8	2	3.2
jfdz6080	Refuse Swap Checkout Alt	Refuse	0	2	0	4	2	5	Food Cupboard	Crisps Snacks & Nuts	Crisps & Snacks	Kettle Lightly Salted Chips 300G	3.27	3.27	0	1	300	g	250755806	http://www.tesco.com/groceries/Product/Details/?id=250755806	2015	482	25.8	3	56	0.9	0.9	0.36	5.1	6.3
jfdz6080	Refuse Swap Checkout Base	Refuse	0	0	1	5	2	5	Fresh Food	Dairy Eggs & Cheese	Cheese Spreads & Snacks	Creamfields Cheese Dippers 150G	0.99	0.99	0	1	150	g	262620308	http://www.tesco.com/groceries/Product/Details/?id=262620308	1100	265	12.7	9	25	3.4	1.75	0.7	4.2	12
jfdz6080	Refuse Swap Checkout Alt	Refuse	0	1	0	5	2	5	Fresh Food	Dairy Eggs & Cheese	Cheese Spreads & Snacks	Tesco Cottage Cheese Pineapple Passion Fruit 150G	0.86	0.86	0	1	150	g	266991858	http://www.tesco.com/groceries/Product/Details/?id=266991858	385	90	1.3	1	10	8.5	0.5	0.2	0.5	9.4
jfdz6080	Refuse Swap Checkout Alt	Refuse	0	2	0	5	2	5	Fresh Food	Dairy Eggs & Cheese	Cheese Spreads & Snacks	Tesco Light Choices Red Peper & Pesto Cottage Cheese 150G	0.86	0.86	0	1	150	g	266991150	http://www.tesco.com/groceries/Product/Details/?id=266991150	305	75	1.5	1	3.3	1.9	0.5	0.2	0.6	10.2
rvdw6284	Accept Swap Checkout Base	Accept	1	0	0	1	1	6	Food Cupboard	Chocolate & Sweets	Chocolate	M And M's Chocolate Bag 185G	2.09	2.09	0	1	185	g	264642924	http://www.tesco.com/groceries/Product/Details/?id=264642924	2057	491	22.4	14	67.2	64.9	0.175	0.07	2.7	5
rvdw6284	Accept Swap Checkout Choice	Accept	1	2	1	1	1	6	Food Cupboard	Chocolate & Sweets	Chocolate	Cadbury Chocolate Covered Raisins 200G	1.99	1.99	0	1	200	g	264616645	http://www.tesco.com/groceries/Product/Details/?id=264616645	1740	410	16	10	63.6	63	0.25	0.1	2	3.8
rvdw6284	Refuse Swap Checkout Base	Refuse	0	0	1	2	1	6	Fresh Food	Cooked & Continental Meats	Sandwich Fillers	Tesco Chicken And Stuffing Sandwich Filler 230G	1.45	1.45	0	1	230	g	267312660	http://www.tesco.com/groceries/Product/Details/?id=267312660	940	230	17	2	6.4	0.1	0.75	0.3	0.9	11.3
rvdw6284	Refuse Swap Checkout Alt	Refuse	0	1	0	2	1	6	Fresh Food	Cooked & Continental Meats	Sandwich Fillers	Tesco Egg Mayonnaise Sandwich Filler 250G	1.19	1.19	0	1	250	g	268973883	http://www.tesco.com/groceries/Product/Details/?id=268973883	669	161	12.7	3	1	0.1	0.75	0.3	2.9	10.7
rvdw6284	Refuse Swap Checkout Base	Refuse	0	0	1	3	1	6	Fresh Food	Counters	Counter - Butchers	Counter Pork Chops	3	3	0	1	500	g	252640645	http://www.tesco.com/groceries/Product/Details/?id=252640645	1080	260	20.3	7	0	0	0.25	0.1	0	19.3
rvdw6284	Refuse Swap Checkout Alt	Refuse	0	1	0	3	1	6	Fresh Food	Counters	Counter - Butchers	Counter Lamb Leg Shanks	4.5	4.5	0	1	500	g	262549445	http://www.tesco.com/groceries/Product/Details/?id=262549445	725	175	10.7	6	0	0	0.25	0.1	0	19.1
rvdw6284	Refuse Swap Checkout Base	Refuse	0	0	1	4	2	6	Food Cupboard	Crisps Snacks & Nuts	Crisps & Snacks	Walkers Sunbites Sweet Chilli 6Pk	1.58	1.58	0	1	1	Unknown	264441321	http://www.tesco.com/groceries/Product/Details/?id=264441321	2013	479	21.5	2	61.1	9.6	0.65	0.26	6.6	7.3
rvdw6284	Refuse Swap Checkout Alt	Refuse	0	1	0	4	2	6	Food Cupboard	Crisps Snacks & Nuts	Crisps & Snacks	Tesco Light Choices Mini Prtzls 6Pk	1.5	1.5	0	1	150	g	252431948	http://www.tesco.com/groceries/Product/Details/?id=252431948	1598	377	2.6	0	77.7	4.1	0.75	0.3	4.4	10.5
rvdw6284	Refuse Swap Checkout Alt	Refuse	0	2	0	4	2	6	Food Cupboard	Crisps Snacks & Nuts	Crisps & Snacks	Velvet Crunch Cheese And Spring Onion 6X20g	1.57	1.57	0	1	120	g	254835821	http://www.tesco.com/groceries/Product/Details/?id=254835821	1750	415	10	1	79	11	1.25	0.5	3.5	2
rvdw6284	Refuse Swap Checkout Base	Refuse	0	0	1	5	1	6	Food Cupboard	Biscuits	Sweet Biscuits	Cadbury Crunchie Biscuits 130G	1	1	0	1	130	g	266295628	http://www.tesco.com/groceries/Product/Details/?id=266295628	2075	495	23.6	14	65.7	50.3	0.475	0.19	0.9	4.8
rvdw6284	Refuse Swap Checkout Alt	Refuse	0	1	0	5	1	6	Food Cupboard	Biscuits	Sweet Biscuits	Bahlsen Messino Chocolate Orange Biscuits 125G	0.98	0.98	0	1	125	g	256587483	http://www.tesco.com/groceries/Product/Details/?id=256587483	1717	409	14	8	66	49	0.15	0.06	2.6	3.7
rvdw6284	Refuse Swap Checkout Base	Refuse	0	0	1	6	2	6	Food Cupboard	Pasta Rice & Noodles	Pasta	Tesco Riccioli Pasta 500G	0.95	0.95	0	1	500	g	262038134	http://www.tesco.com/groceries/Product/Details/?id=262038134	1530	360	1.4	0	73	2.4	0	0	2.6	12.5
rvdw6284	Refuse Swap Checkout Alt	Refuse	0	1	0	6	2	6	Food Cupboard	Pasta Rice & Noodles	Pasta	Tesco Wholewheat Fusilli Pasta Twists 500G	0.89	0.89	0	1	500	g	254878614	http://www.tesco.com/groceries/Product/Details/?id=254878614	1360	320	2.5	0	62.2	2.1	0	0	7.2	12.1
rvdw6284	Refuse Swap Checkout Alt	Refuse	0	2	0	6	2	6	Food Cupboard	Pasta Rice & Noodles	Pasta	Tesco Organic Wholewheat Spaghetti 500G	0.89	0.89	0	1	500	g	262043041	http://www.tesco.com/groceries/Product/Details/?id=262043041	1370	325	2.5	0	62.2	2.1	0	0	9	12.7
bqtg8996	Refuse Swap Checkout Base	Refuse	0	0	1	1	1	4	Fresh Food	Salads & Dips	Coleslaw & Dressed Salads	Tesco Florida Salad 300G	1.09	1.09	0	1	300	g	264614198	http://www.tesco.com/groceries/Product/Details/?id=264614198	565	140	10.6	1	8.4	6.2	0.5	0.2	1.5	0.9
bqtg8996	Refuse Swap Checkout Alt	Refuse	0	1	0	1	1	4	Fresh Food	Salads & Dips	Coleslaw & Dressed Salads	Tesco Beetroot Salad 305G	0.95	0.95	0	1	305	g	261808728	http://www.tesco.com/groceries/Product/Details/?id=261808728	405	100	4.6	1	12.1	11.5	0.5	0.2	1.7	0.9
bqtg8996	Refuse Swap Checkout Base	Refuse	0	0	1	3	2	4	Food Cupboard	Pasta Rice & Noodles	Pasta	Tesco Riccioli Pasta 500G	0.95	0.95	0	1	500	g	262038134	http://www.tesco.com/groceries/Product/Details/?id=262038134	1530	360	1.4	0	73	2.4	0	0	2.6	12.5
bqtg8996	Refuse Swap Checkout Alt	Refuse	0	1	0	3	2	4	Food Cupboard	Pasta Rice & Noodles	Pasta	Trattoria Verdi Potato Gnocchi 500G	0.79	0.79	0	1	500	g	259578648	http://www.tesco.com/groceries/Product/Details/?id=259578648	645	155	0.5	0	32.9	0	1	0.4	2.2	3.7
bqtg8996	Refuse Swap Checkout Alt	Refuse	0	2	0	3	2	4	Food Cupboard	Pasta Rice & Noodles	Pasta	Tesco Wholewheat Fusilli Pasta Twists 500G	0.89	0.89	0	1	500	g	254878614	http://www.tesco.com/groceries/Product/Details/?id=254878614	1360	320	2.5	0	62.2	2.1	0	0	7.2	12.1
bqtg8996	Refuse Swap Checkout Base	Refuse	0	0	1	4	2	4	Food Cupboard	Crisps Snacks & Nuts	Crisps & Snacks	Real Mccoys Meaty Crisps 6 Pack	1	1	0	1	1	Unknown	256036681	http://www.tesco.com/groceries/Product/Details/?id=256036681	2195	526	31	3	53	2	2.5	1	4	7
bqtg8996	Refuse Swap Checkout Alt	Refuse	0	1	0	4	2	4	Food Cupboard	Crisps Snacks & Nuts	Crisps & Snacks	Tesco Potato Loops 6 Pack	0.99	0.99	0	1	120	g	266992496	http://www.tesco.com/groceries/Product/Details/?id=266992496	1950	465	18.8	2	69	1.5	1.75	0.7	1.1	4.6
bqtg8996	Refuse Swap Checkout Alt	Refuse	0	2	0	4	2	4	Food Cupboard	Crisps Snacks & Nuts	Crisps & Snacks	Sensations Lime/Coriander Chutney Poppadoms 82.5G	0.87	0.87	0	1	82.5	g	264339339	http://www.tesco.com/groceries/Product/Details/?id=264339339	1945	471	22	2	59	3	3	1.2	4.4	7
bqtg8996	Refuse Swap Checkout Base	Refuse	0	0	1	5	2	4	Food Cupboard	Biscuits	Sweet Biscuits	Tesco Finest Shortbread Fingers 165G	1.19	1.19	0	1	165	g	256089410	http://www.tesco.com/groceries/Product/Details/?id=256089410	2160	515	25.8	17	65.1	13.7	0.75	0.3	1.2	5.1
bqtg8996	Refuse Swap Checkout Alt	Refuse	0	1	0	5	2	4	Food Cupboard	Biscuits	Sweet Biscuits	Maryland Traditional Chocolate Chip Cookies 172G	0.99	0.99	0	1	172	g	271256518	http://www.tesco.com/groceries/Product/Details/?id=271256518	2017	481	22.3	12	64.7	36.6	0.6	0.24	3.1	5.4
bqtg8996	Refuse Swap Checkout Alt	Refuse	0	2	0	5	2	4	Food Cupboard	Biscuits	Sweet Biscuits	Jacobs Iced Gems 6 X 25G	1	1	0	1	150	g	262810696	http://www.tesco.com/groceries/Product/Details/?id=262810696	1668	392	3.2	1	86.4	51.6	1	0.4	2	4.8
isij5364	Refuse Swap Checkout Base	Refuse	0	0	1	1	1	2	Bakery	Croissants Brioche & Pastries	Croissants Brioche & Pastries	Mcvities Mini Croissants Chocolate 6Pk	1.5	1.5	0	1	1	Unknown	264648250	http://www.tesco.com/groceries/Product/Details/?id=264648250	1860	450	26	13	47	20	0.5	0.2	3	8
isij5364	Refuse Swap Checkout Alt	Refuse	0	1	0	1	1	2	Bakery	Croissants Brioche & Pastries	Croissants Brioche & Pastries	Tesco French Butter Crepes	1.29	1.29	0	1	30	g	267281447	http://www.tesco.com/groceries/Product/Details/?id=267281447	1355	320	6	3	59.5	28.3	1.25	0.5	1.5	6.9
isij5364	Refuse Swap Checkout Base	Refuse	0	0	1	2	2	2	Food Cupboard	Crisps Snacks & Nuts	Crisps & Snacks	Real Mccoys Classic Crisps 6 Pack	1	1	0	1	1	Unknown	251170603	http://www.tesco.com/groceries/Product/Details/?id=251170603	2196	526	31	3	53	2	2.5	1	4	7
isij5364	Refuse Swap Checkout Alt	Refuse	0	1	0	2	2	2	Food Cupboard	Crisps Snacks & Nuts	Crisps & Snacks	Tesco Bacon Rashers 6 Pack	0.99	0.99	0	1	150	g	266992402	http://www.tesco.com/groceries/Product/Details/?id=266992402	1980	475	22.4	2	59	2.6	2.25	0.9	3	8.7
isij5364	Refuse Swap Checkout Alt	Refuse	0	2	0	2	2	2	Food Cupboard	Crisps Snacks & Nuts	Crisps & Snacks	Sensations Vintage Cheddar Red Onion Chutney. 150G	0.87	0.87	0	1	150	g	267308268	http://www.tesco.com/groceries/Product/Details/?id=267308268	2070	495	25	2	59.5	3.3	1.65	0.66	4.1	5.9
dcth6158	Refuse Swap Checkout Base	Refuse	0	0	1	1	1	5	Fresh Food	Cooked & Continental Meats	Sandwich Fillers	Tesco Chicken And Sweetcorn Sandwich Filler 250G	1.45	1.45	0	1	250	g	254927091	http://www.tesco.com/groceries/Product/Details/?id=254927091	825	200	13.7	1	7.3	2	0.5	0.2	1.1	10.7
dcth6158	Refuse Swap Checkout Alt	Refuse	0	1	0	1	1	5	Fresh Food	Cooked & Continental Meats	Sandwich Fillers	Tesco Egg Mayonnaise Sandwich Filler 250G	1.19	1.19	0	1	250	g	268973883	http://www.tesco.com/groceries/Product/Details/?id=268973883	669	161	12.7	3	1	0.1	0.75	0.3	2.9	10.7
dcth6158	Refuse Swap Checkout Base	Refuse	0	0	1	2	2	5	Food Cupboard	Crisps Snacks & Nuts	Crisps & Snacks	Eastmans Sunnies 6 Pack	1.09	1.09	0	1	138	g	260968810	http://www.tesco.com/groceries/Product/Details/?id=260968810	2215	530	31.6	3	58.5	1.9	1.5	0.6	2.1	2.9
dcth6158	Refuse Swap Checkout Alt	Refuse	0	1	0	2	2	5	Food Cupboard	Crisps Snacks & Nuts	Crisps & Snacks	Tesco Bacon Rashers 6 Pack	0.99	0.99	0	1	150	g	266992402	http://www.tesco.com/groceries/Product/Details/?id=266992402	1980	475	22.4	2	59	2.6	2.25	0.9	3	8.7
dcth6158	Refuse Swap Checkout Alt	Refuse	0	2	0	2	2	5	Food Cupboard	Crisps Snacks & Nuts	Crisps & Snacks	Extra Crunchy Simply Salted 150G	1	1	0	1	150	g	267360481	http://www.tesco.com/groceries/Product/Details/?id=267360481	1979	473	21.8	2	59.8	0.5	1.2	0.48	5	6.8
dcth6158	Refuse Swap Checkout Base	Refuse	0	0	1	3	1	5	Fresh Food	Fresh Ready Meals	Potato & Veg Side Dishes	Tesco Finest Creamy Mash 500G	1.25	1.25	0	1	500	g	250337893	http://www.tesco.com/groceries/Product/Details/?id=250337893	615	150	10.6	7	11	0.5	0.5	0.2	0.7	1.6
dcth6158	Refuse Swap Checkout Alt	Refuse	0	1	0	3	1	5	Fresh Food	Fresh Ready Meals	Potato & Veg Side Dishes	Tesco Carrot And Swede Mash 500G	1.2	1.2	0	1	500	g	250281180	http://www.tesco.com/groceries/Product/Details/?id=250281180	325	80	4.1	3	8.8	1.9	0.5	0.2	1.8	1.4
dcth6158	Refuse Swap Checkout Base	Refuse	0	0	1	4	2	5	Food Cupboard	Pasta Rice & Noodles	Pasta	Tesco Riccioli Pasta 500G	0.95	0.95	0	1	500	g	262038134	http://www.tesco.com/groceries/Product/Details/?id=262038134	1530	360	1.4	0	73	2.4	0	0	2.6	12.5
dcth6158	Refuse Swap Checkout Alt	Refuse	0	1	0	4	2	5	Food Cupboard	Pasta Rice & Noodles	Pasta	Tesco Organic Wholewheat Spaghetti 500G	0.89	0.89	0	1	500	g	262043041	http://www.tesco.com/groceries/Product/Details/?id=262043041	1370	325	2.5	0	62.2	2.1	0	0	9	12.7
dcth6158	Refuse Swap Checkout Alt	Refuse	0	2	0	4	2	5	Food Cupboard	Pasta Rice & Noodles	Pasta	Trattoria Verdi Potato Gnocchi 500G	0.79	0.79	0	1	500	g	259578648	http://www.tesco.com/groceries/Product/Details/?id=259578648	645	155	0.5	0	32.9	0	1	0.4	2.2	3.7
dcth6158	Refuse Swap Checkout Base	Refuse	0	0	1	9	2	5	Food Cupboard	Crisps Snacks & Nuts	Crisps & Snacks	Tesco Variety Crisps 6 Pack	1.18	1.18	0	1	1	Unknown	254927010	http://www.tesco.com/groceries/Product/Details/?id=254927010	2227	535	34	3	51	1	2.5	1	4	6
dcth6158	Refuse Swap Checkout Alt	Refuse	0	1	0	9	2	5	Food Cupboard	Crisps Snacks & Nuts	Crisps & Snacks	Tesco Bacon Rashers 6 Pack	0.99	0.99	0	1	150	g	266992402	http://www.tesco.com/groceries/Product/Details/?id=266992402	1980	475	22.4	2	59	2.6	2.25	0.9	3	8.7
dcth6158	Refuse Swap Checkout Alt	Refuse	0	2	0	9	2	5	Food Cupboard	Crisps Snacks & Nuts	Crisps & Snacks	Extra Crunchy Simply Salted 150G	1	1	0	1	150	g	267360481	http://www.tesco.com/groceries/Product/Details/?id=267360481	1979	473	21.8	2	59.8	0.5	1.2	0.48	5	6.8
oric8052	Refuse Swap Checkout Base	Refuse	0	0	1	1	1	3	Bakery	Cakes & Pies	Flapjacks & Traybakes	Fabulous Bakin' 6Pk Chocolate Flapjack Fingers	1	1	0	1	1	Unknown	268774796	http://www.tesco.com/groceries/Product/Details/?id=268774796	2062	493	25.1	7	59.4	33.7	0.5	0.2	3.2	5.7
oric8052	Refuse Swap Checkout Alt	Refuse	0	1	0	1	1	3	Bakery	Cakes & Pies	Flapjacks & Traybakes	Tesco Butter Flapjacks 6Pk	0.99	0.99	0	1	198	g	258097276	http://www.tesco.com/groceries/Product/Details/?id=258097276	1885	450	22.6	13	56	26.9	0.25	0.1	3.9	5.6
oric8052	Refuse Swap Checkout Base	Refuse	0	0	1	2	2	3	Food Cupboard	Biscuits	Sweet Biscuits	Mcvities Gold Bars 9 Pack	1.75	1.75	0	1	1	Unknown	252854528	http://www.tesco.com/groceries/Product/Details/?id=252854528	2131	509	24.9	20	64.8	50.2	0.5	0.2	0.7	6.3
oric8052	Refuse Swap Checkout Alt	Refuse	0	1	0	2	2	3	Food Cupboard	Biscuits	Sweet Biscuits	Mcvities Mini Jaffa Cakes Pouch 115G	1.52	1.52	0	1	115	g	267078182	http://www.tesco.com/groceries/Product/Details/?id=267078182	1628	388	10.4	4	69.2	50.8	0.25	0.1	2	4.4
oric8052	Refuse Swap Checkout Alt	Refuse	0	2	0	2	2	3	Food Cupboard	Biscuits	Sweet Biscuits	Cadbury Mallows 250G	1.69	1.69	0	1	250	g	265353838	http://www.tesco.com/groceries/Product/Details/?id=265353838	1825	435	17.4	10	64.7	52.3	0.375	0.15	0.8	4.7
oric8052	Refuse Swap Checkout Base	Refuse	0	0	1	3	2	3	Food Cupboard	Biscuits	Sweet Biscuits	Tesco Mint Chocolate Fingers 8Pk	0.95	0.95	0	1	1	Unknown	251763228	http://www.tesco.com/groceries/Product/Details/?id=251763228	2180	525	27.6	17	61.8	39.1	0	0	2.3	6.3
oric8052	Refuse Swap Checkout Alt	Refuse	0	1	0	3	2	3	Food Cupboard	Biscuits	Sweet Biscuits	Tesco Milk Chocolate Digestives 300G	0.86	0.86	0	1	300	g	254924572	http://www.tesco.com/groceries/Product/Details/?id=254924572	2045	490	23.3	12	62.5	29.8	1.25	0.5	3.3	7
oric8052	Refuse Swap Checkout Alt	Refuse	0	2	0	3	2	3	Food Cupboard	Biscuits	Sweet Biscuits	Oatland Biscuit Co Milk Chocolate Oaties 300G	0.89	0.89	0	1	300	g	259312326	http://www.tesco.com/groceries/Product/Details/?id=259312326	2075	495	22.9	11	63.9	33.3	0.75	0.3	4	6.5
ypfe2131	Refuse Swap Checkout Base	Refuse	0	0	1	1	2	2	Fresh Food	Cooked & Continental Meats	Sandwich Fillers	Tesco Tuna Crunch Sandwich Filler 230G	1.69	1.69	0	1	230	g	253206502	http://www.tesco.com/groceries/Product/Details/?id=253206502	1165	285	24.9	2	2.5	0.8	0.5	0.2	1	11.2
ypfe2131	Refuse Swap Checkout Alt	Refuse	0	1	0	1	2	2	Fresh Food	Cooked & Continental Meats	Sandwich Fillers	Tesco Reduced Fat Coronation Chicken Sandwich Filler 230G	1.45	1.45	0	1	230	g	268334148	http://www.tesco.com/groceries/Product/Details/?id=268334148	860	210	13	1	10.3	8.7	0.5	0.2	1.6	11.2
ypfe2131	Refuse Swap Checkout Alt	Refuse	0	2	0	1	2	2	Fresh Food	Cooked & Continental Meats	Sandwich Fillers	Tesco Chicken And Sweetcorn Sandwich Filler 250G	1.45	1.45	0	1	250	g	254927091	http://www.tesco.com/groceries/Product/Details/?id=254927091	825	200	13.7	1	7.3	2	0.5	0.2	1.1	10.7
ypfe2131	Refuse Swap Checkout Base	Refuse	0	0	1	2	2	2	Food Cupboard	Crisps Snacks & Nuts	Crisps & Snacks	Walkers Light Variety 6Pk	1.58	1.58	0	1	1	Unknown	252370601	http://www.tesco.com/groceries/Product/Details/?id=252370601	2013	480	22	2	61	2	0	0	5	7
ypfe2131	Refuse Swap Checkout Alt	Refuse	0	1	0	2	2	2	Food Cupboard	Crisps Snacks & Nuts	Crisps & Snacks	Velvet Crunch Cheese And Spring Onion 6X20g	1.57	1.57	0	1	120	g	254835821	http://www.tesco.com/groceries/Product/Details/?id=254835821	1750	415	10	1	79	11	1.25	0.5	3.5	2
ypfe2131	Refuse Swap Checkout Alt	Refuse	0	2	0	2	2	2	Food Cupboard	Crisps Snacks & Nuts	Crisps & Snacks	Tesco Light Choices Mini Prtzls 6Pk	1.5	1.5	0	1	150	g	252431948	http://www.tesco.com/groceries/Product/Details/?id=252431948	1598	377	2.6	0	77.7	4.1	0.75	0.3	4.4	10.5
fwcd3675	Refuse Swap Checkout Base	Refuse	0	0	1	1	1	5	Food Cupboard	Chocolate & Sweets	Chocolate	Lindt Excellence Noir 85% Cacao Chocolate 100G	1.74	1.74	0	1	100	g	250986325	http://www.tesco.com/groceries/Product/Details/?id=250986325	2210	530	46	28	19	14	0.075	0.03	2.3	11
fwcd3675	Refuse Swap Checkout Alt	Refuse	0	1	0	1	1	5	Food Cupboard	Chocolate & Sweets	Chocolate	Lindt Lindor Milk Tablet 100G	1.49	1.49	0	1	100	g	268370997	http://www.tesco.com/groceries/Product/Details/?id=268370997	2024	483	26.1	14	57.6	44.4	0.225	0.09	2.34	6
fwcd3675	Refuse Swap Checkout Base	Refuse	0	0	1	2	1	5	Fresh Food	Cooked & Continental Meats	Sandwich Fillers	Tesco Chicken And Sweetcorn Sandwich Filler 250G	1.45	1.45	0	1	250	g	254927091	http://www.tesco.com/groceries/Product/Details/?id=254927091	825	200	13.7	1	7.3	2	0.5	0.2	1.1	10.7
fwcd3675	Refuse Swap Checkout Alt	Refuse	0	1	0	2	1	5	Fresh Food	Cooked & Continental Meats	Sandwich Fillers	Tesco Egg Mayonnaise Sandwich Filler 250G	1.19	1.19	0	1	250	g	268973883	http://www.tesco.com/groceries/Product/Details/?id=268973883	669	161	12.7	3	1	0.1	0.75	0.3	2.9	10.7
fwcd3675	Refuse Swap Checkout Base	Refuse	0	0	1	3	2	5	Food Cupboard	Tins Cans & Packets	Instant Snacks	Batch Pasta 'N' Sauce Cheese Leek And Ham 120G	0.94	0.94	0	1	120	g	257960742	http://www.tesco.com/groceries/Product/Details/?id=257960742	1610	378	5.1	3	67	4.8	3	1.2	2	16.1
fwcd3675	Refuse Swap Checkout Alt	Refuse	0	1	0	3	2	5	Food Cupboard	Tins Cans & Packets	Instant Snacks	Beanfeast Bolognese Style 120G	0.89	0.89	0	1	120	g	250105350	http://www.tesco.com/groceries/Product/Details/?id=250105350	1310	310	6.1	1	38.2	11.4	2.175	0.87	13.5	25.6
fwcd3675	Refuse Swap Checkout Alt	Refuse	0	2	0	3	2	5	Food Cupboard	Tins Cans & Packets	Instant Snacks	Batch Pasta 'N' Sauce Chicken And Mushroom 122G	0.9	0.9	0	1	122	g	257643179	http://www.tesco.com/groceries/Product/Details/?id=257643179	1504	355	2	1	70.6	4.8	2.25	0.9	4.3	13.6
fwcd3675	Accept Swap Checkout Base	Accept	1	0	0	4	2	5	Food Cupboard	Crisps Snacks & Nuts	Crisps & Snacks	Walkers Roast Chicken Crisps 6 Pack	1.58	1.58	0	1	1	Unknown	250580505	http://www.tesco.com/groceries/Product/Details/?id=250580505	2212	530	32.7	3	51	3.8	1.225	0.49	4.1	6
fwcd3675	Accept Swap Checkout Choice	Accept	1	2	1	4	2	5	Food Cupboard	Crisps Snacks & Nuts	Crisps & Snacks	Real Crisp Co. Sea Salt Potato Handcooked Crisp150g	1.49	1.49	0	1	150	g	253078756	http://www.tesco.com/groceries/Product/Details/?id=253078756	2036	488	30	4	53.2	0.4	1.3	0.52	4.8	5.6
fwcd3675	Accept Swap Checkout Alt	Accept	1	1	0	4	2	5	Food Cupboard	Crisps Snacks & Nuts	Crisps & Snacks	Velvet Crunch Thai Sweet Chilli Snack 6X20g	1.57	1.57	0	1	120	g	265711755	http://www.tesco.com/groceries/Product/Details/?id=265711755	1705	405	9.5	1	77.5	15.5	1.25	0.5	2	1.5
fwcd3675	Accept Swap Checkout Base	Accept	1	0	0	5	2	5	Food Cupboard	Biscuits	Sweet Biscuits	Tesco Mint Chocolate Fingers 8Pk	0.95	0.95	0	1	1	Unknown	251763228	http://www.tesco.com/groceries/Product/Details/?id=251763228	2180	525	27.6	17	61.8	39.1	0	0	2.3	6.3
fwcd3675	Accept Swap Checkout Alt	Accept	1	1	0	5	2	5	Food Cupboard	Biscuits	Sweet Biscuits	Oreo Vanilla 154G	0.93	0.93	0	1	154	g	264375347	http://www.tesco.com/groceries/Product/Details/?id=264375347	1964	473	21	11	65	41	1.125	0.45	3.6	5.5
fwcd3675	Accept Swap Checkout Choice	Accept	1	2	1	5	2	5	Food Cupboard	Biscuits	Sweet Biscuits	Tesco Milk Chocolate Digestives 300G	0.86	0.86	0	1	300	g	254924572	http://www.tesco.com/groceries/Product/Details/?id=254924572	2045	490	23.3	12	62.5	29.8	1.25	0.5	3.3	7
bjvy7912	Refuse Swap Checkout Base	Refuse	0	0	1	1	1	2	Fresh Food	Fresh Fruit	Dried Fruit & Nuts	Wholefoods Pistachio Nuts 200G	2.5	2.5	0	1	200	g	266375344	http://www.tesco.com/groceries/Product/Details/?id=266375344	2375	573	44.4	5	17.6	7.6	0	0	10.3	20.6
bjvy7912	Refuse Swap Checkout Alt	Refuse	0	1	0	1	1	2	Fresh Food	Fresh Fruit	Dried Fruit & Nuts	Wholefoods Medjool Dates 180G	2	2	0	1	180	g	255214380	http://www.tesco.com/groceries/Product/Details/?id=255214380	1220	290	0.2	0	68	68	0	0	4	3.3
bjvy7912	Refuse Swap Checkout Base	Refuse	0	0	1	2	1	2	Food Cupboard	Crisps Snacks & Nuts	Crisps & Snacks	Walkers Baked Variety 6Pk	1.58	1.58	0	1	1	Unknown	260733380	http://www.tesco.com/groceries/Product/Details/?id=260733380	1701	402	8.1	1	73.8	7	1.5	0.6	4.9	6.2
bjvy7912	Refuse Swap Checkout Alt	Refuse	0	1	0	2	1	2	Food Cupboard	Crisps Snacks & Nuts	Crisps & Snacks	Tesco Light Choices Mini Prtzls 6Pk	1.5	1.5	0	1	150	g	252431948	http://www.tesco.com/groceries/Product/Details/?id=252431948	1598	377	2.6	0	77.7	4.1	0.75	0.3	4.4	10.5
hbvl6999	Refuse Swap Checkout Base	Refuse	0	0	1	1	2	2	Food Cupboard	Crisps Snacks & Nuts	Crisps & Snacks	Real Mccoys Classic Crisps 6 Pack	1	1	0	1	1	Unknown	251170603	http://www.tesco.com/groceries/Product/Details/?id=251170603	2196	526	31	3	53	2	2.5	1	4	7
hbvl6999	Refuse Swap Checkout Alt	Refuse	0	1	0	1	2	2	Food Cupboard	Crisps Snacks & Nuts	Crisps & Snacks	Tesco Hot Salsa Dip 300G	0.85	0.85	0	1	300	g	257412848	http://www.tesco.com/groceries/Product/Details/?id=257412848	125	29	0.2	0	5.8	3.2	1.25	0.5	1.4	1.1
hbvl6999	Refuse Swap Checkout Alt	Refuse	0	2	0	1	2	2	Food Cupboard	Crisps Snacks & Nuts	Crisps & Snacks	Sensations Vintage Cheddar Red Onion Chutney. 150G	0.87	0.87	0	1	150	g	267308268	http://www.tesco.com/groceries/Product/Details/?id=267308268	2070	495	25	2	59.5	3.3	1.65	0.66	4.1	5.9
hbvl6999	Refuse Swap Checkout Base	Refuse	0	0	1	2	2	2	Food Cupboard	Pasta Rice & Noodles	Pasta	Tesco Tagliatelle 500G	0.98	0.98	0	1	500	g	250211356	http://www.tesco.com/groceries/Product/Details/?id=250211356	1505	355	1.4	0	73	2.4	0	0	2.6	12.5
hbvl6999	Refuse Swap Checkout Alt	Refuse	0	1	0	2	2	2	Food Cupboard	Pasta Rice & Noodles	Pasta	Tesco Organic Wholewheat Spaghetti 500G	0.89	0.89	0	1	500	g	262043041	http://www.tesco.com/groceries/Product/Details/?id=262043041	1370	325	2.5	0	62.2	2.1	0	0	9	12.7
hbvl6999	Refuse Swap Checkout Alt	Refuse	0	2	0	2	2	2	Food Cupboard	Pasta Rice & Noodles	Pasta	Tesco Wholewheat Fusilli Pasta Twists 500G	0.89	0.89	0	1	500	g	254878614	http://www.tesco.com/groceries/Product/Details/?id=254878614	1360	320	2.5	0	62.2	2.1	0	0	7.2	12.1
btlw3307	Refuse Swap Checkout Base	Refuse	0	0	1	1	2	5	Food Cupboard	Biscuits	Sweet Biscuits	Fox's Whipped Cream Sinful Strawberry 200G	1.49	1.49	0	1	200	g	251379608	http://www.tesco.com/groceries/Product/Details/?id=251379608	2316	551	35.6	22	52.4	22.5	0.65	0.26	1.6	5.5
btlw3307	Refuse Swap Checkout Alt	Refuse	0	1	0	1	2	5	Food Cupboard	Biscuits	Sweet Biscuits	Tesco Chunky Chocolate Digestives 190G	1.35	1.35	0	1	190	g	266045159	http://www.tesco.com/groceries/Product/Details/?id=266045159	2120	510	25.1	14	62.1	39.6	0.75	0.3	2.8	6.6
btlw3307	Refuse Swap Checkout Alt	Refuse	0	2	0	1	2	5	Food Cupboard	Biscuits	Sweet Biscuits	Crawfords Marie Biscuits 200G	1.25	1.25	0	1	200	g	254922608	http://www.tesco.com/groceries/Product/Details/?id=254922608	1900	452	15.5	7	70.9	20.2	1.25	0.5	2.9	7
btlw3307	Refuse Swap Checkout Base	Refuse	0	0	1	2	2	5	Food Cupboard	Crisps Snacks & Nuts	Crisps & Snacks	Walkers Sour Cream And Chive Crisps 6Pk	1.58	1.58	0	1	1	Unknown	266204006	http://www.tesco.com/groceries/Product/Details/?id=266204006	2196	526	32	2	51.4	2.8	1.35	0.54	4.1	6.2
btlw3307	Refuse Swap Checkout Alt	Refuse	0	1	0	2	2	5	Food Cupboard	Crisps Snacks & Nuts	Crisps & Snacks	Real Crisp Co. Salt&Crsh Black Pepper Crisp150g	1.49	1.49	0	1	150	g	253078687	http://www.tesco.com/groceries/Product/Details/?id=253078687	1999	480	28.6	4	53.8	0.8	2.15	0.86	4.5	5.7
btlw3307	Refuse Swap Checkout Alt	Refuse	0	2	0	2	2	5	Food Cupboard	Crisps Snacks & Nuts	Crisps & Snacks	Real Crisps Roast Ox Crisps 150G	1.49	1.49	0	1	150	g	265542494	http://www.tesco.com/groceries/Product/Details/?id=265542494	1980	476	28.4	4	53.2	2	2.5	1	4.4	6.4
btlw3307	Refuse Swap Checkout Base	Refuse	0	0	1	3	2	5	Food Cupboard	Pasta Rice & Noodles	Pasta	Tesco Casereccie Pasta 500G	0.99	0.99	0	1	500	g	262038163	http://www.tesco.com/groceries/Product/Details/?id=262038163	1530	360	1.4	0	73	2.4	0	0	2.6	12.5
btlw3307	Refuse Swap Checkout Alt	Refuse	0	1	0	3	2	5	Food Cupboard	Pasta Rice & Noodles	Pasta	Tesco Wholewheat Fusilli Pasta Twists 500G	0.89	0.89	0	1	500	g	254878614	http://www.tesco.com/groceries/Product/Details/?id=254878614	1360	320	2.5	0	62.2	2.1	0	0	7.2	12.1
btlw3307	Refuse Swap Checkout Alt	Refuse	0	2	0	3	2	5	Food Cupboard	Pasta Rice & Noodles	Pasta	Tesco Organic Wholewheat Spaghetti 500G	0.89	0.89	0	1	500	g	262043041	http://www.tesco.com/groceries/Product/Details/?id=262043041	1370	325	2.5	0	62.2	2.1	0	0	9	12.7
btlw3307	Refuse Swap Checkout Base	Refuse	0	0	1	4	1	5	Fresh Food	Cooked & Continental Meats	Sandwich Fillers	Tesco Cheese And Onion Sandwich Filler 250G	1.45	1.45	0	1	250	g	268973877	http://www.tesco.com/groceries/Product/Details/?id=268973877	1465	354	33.2	10	3.8	2	1	0.4	0.5	10.1
btlw3307	Refuse Swap Checkout Alt	Refuse	0	1	0	4	1	5	Fresh Food	Cooked & Continental Meats	Sandwich Fillers	Tesco Egg Mayonnaise Sandwich Filler 250G	1.19	1.19	0	1	250	g	268973883	http://www.tesco.com/groceries/Product/Details/?id=268973883	669	161	12.7	3	1	0.1	0.75	0.3	2.9	10.7
btlw3307	Accept Swap Checkout Base	Accept	1	0	0	5	1	5	Food Cupboard	Biscuits	Cereal Bars	Kelloggs Coco Pops Cereal Bar 6 X 20G	1.89	1.89	0	1	120	g	252861844	http://www.tesco.com/groceries/Product/Details/?id=252861844	1750	415	10	10	70	40	0.625	0.25	1	7.5
btlw3307	Accept Swap Checkout Choice	Accept	1	2	1	5	1	5	Food Cupboard	Biscuits	Cereal Bars	Tesco Light Choices 6 Chocolate And Orange Cereal Bars 132G	1.55	1.55	0	1	132	g	255128067	http://www.tesco.com/groceries/Product/Details/?id=255128067	1625	385	6.3	3	77.7	39.3	0.25	0.1	1.9	4
qvzx9658	Accept Swap Checkout Base	Accept	1	0	0	1	2	5	Food Cupboard	Tins Cans & Packets	Soup	Baxters Favourite Cream Of Tomato Soup 400G	0.88	0.88	0	1	400	g	252511142	http://www.tesco.com/groceries/Product/Details/?id=252511142	270	64	2.8	1	8.7	5.1	0.525	0.21	0.3	1.1
qvzx9658	Accept Swap Checkout Choice	Accept	1	2	1	1	2	5	Food Cupboard	Tins Cans & Packets	Soup	Heinz Chicken Noodle 400G	0.85	0.85	0	1	400	g	256639288	http://www.tesco.com/groceries/Product/Details/?id=256639288	134	32	0.3	1	6	1.2	0.75	0.3	0.2	1.2
qvzx9658	Accept Swap Checkout Alt	Accept	1	1	0	1	2	5	Food Cupboard	Tins Cans & Packets	Soup	Heinz Scotch Broth Soup 400G	0.85	0.85	0	1	400	g	258147765	http://www.tesco.com/groceries/Product/Details/?id=258147765	152	36	0.7	0	5.9	0.9	0.625	0.25	0.7	1.3
qvzx9658	Refuse Swap Checkout Base	Refuse	0	0	1	2	1	5	Fresh Food	Cooked & Continental Meats	Sandwich Fillers	Tesco Chunky Seafood Cocktail Sandwich Filler 250G	1.45	1.45	0	1	250	g	253110350	http://www.tesco.com/groceries/Product/Details/?id=253110350	1120	270	23.7	2	8.2	3.3	1.25	0.5	1.1	5.4
qvzx9658	Refuse Swap Checkout Alt	Refuse	0	1	0	2	1	5	Fresh Food	Cooked & Continental Meats	Sandwich Fillers	Tesco Egg Mayonnaise Sandwich Filler 250G	1.19	1.19	0	1	250	g	268973883	http://www.tesco.com/groceries/Product/Details/?id=268973883	669	161	12.7	3	1	0.1	0.75	0.3	2.9	10.7
qvzx9658	Refuse Swap Checkout Base	Refuse	0	0	1	3	1	5	Food Cupboard	Chocolate & Sweets	Sweets	Rowntrees Fruit Pastilles Single	0.51	0.51	0	1	52.5232	g	251875991	http://www.tesco.com/groceries/Product/Details/?id=251875991	1486	350	0.1	0	82	58.2	0.3	0.12	0.1	4.2
qvzx9658	Refuse Swap Checkout Alt	Refuse	0	1	0	3	1	5	Food Cupboard	Chocolate & Sweets	Sweets	Rowntrees Random Bag 50G	0.48	0.48	0	1	50	g	264720930	http://www.tesco.com/groceries/Product/Details/?id=264720930	1373	328	0.3	0	75.7	59.1	0.1	0.04	0.6	4.9
qvzx9658	Refuse Swap Checkout Base	Refuse	0	0	1	4	2	5	Food Cupboard	Pasta Rice & Noodles	Pasta	Tesco Egg Spaghetti 500G	0.89	0.89	0	1	500	g	250308277	http://www.tesco.com/groceries/Product/Details/?id=250308277	1505	355	3.5	1	66.9	2	0	0	2.6	14
qvzx9658	Refuse Swap Checkout Alt	Refuse	0	1	0	4	2	5	Food Cupboard	Pasta Rice & Noodles	Pasta	Italfresco Ready Made Polenta 500G	0.75	0.75	0	1	500	g	251279936	http://www.tesco.com/groceries/Product/Details/?id=251279936	305	72	0.3	2	15.7	3.2	1	0.4	2.19	1.6
qvzx9658	Refuse Swap Checkout Alt	Refuse	0	2	0	4	2	5	Food Cupboard	Pasta Rice & Noodles	Pasta	Trattoria Verdi Potato Gnocchi 500G	0.79	0.79	0	1	500	g	259578648	http://www.tesco.com/groceries/Product/Details/?id=259578648	645	155	0.5	0	32.9	0	1	0.4	2.2	3.7
qvzx9658	Refuse Swap Checkout Base	Refuse	0	0	1	5	1	5	Food Cupboard	Biscuits	Sweet Biscuits	Fox's Jam Sandwich Creams 150G	0.98	0.98	0	1	150	g	251576968	http://www.tesco.com/groceries/Product/Details/?id=251576968	2086	497	23.7	13	64.8	30.2	0.475	0.19	2	6.1
qvzx9658	Refuse Swap Checkout Alt	Refuse	0	1	0	5	1	5	Food Cupboard	Biscuits	Sweet Biscuits	Oreo Vanilla 154G	0.93	0.93	0	1	154	g	264375347	http://www.tesco.com/groceries/Product/Details/?id=264375347	1964	473	21	11	65	41	1.125	0.45	3.6	5.5
nsrs8409	Accept Swap Checkout Base	Accept	1	0	0	1	1	5	Food Cupboard	Crisps Snacks & Nuts	Nuts	Tesco Roasted Salted Nut Assortment 200G	2.14	2.14	0	1	200	g	256479571	http://www.tesco.com/groceries/Product/Details/?id=256479571	2500	605	52.1	5	9.9	3.1	1	0.4	11.8	18
nsrs8409	Accept Swap Checkout Choice	Accept	1	2	1	1	1	5	Food Cupboard	Crisps Snacks & Nuts	Nuts	Centennial Mixed Nuts And Raisins 200G	1.72	1.72	0	1	200	g	262593881	http://www.tesco.com/groceries/Product/Details/?id=262593881	2105	510	35.2	6	24.2	24	0	0	7	19.5
nsrs8409	Accept Swap Checkout Base	Accept	1	0	0	2	2	5	Food Cupboard	Pasta Rice & Noodles	Pasta	Tesco Riccioli Pasta 500G	0.95	0.95	0	1	500	g	262038134	http://www.tesco.com/groceries/Product/Details/?id=262038134	1530	360	1.4	0	73	2.4	0	0	2.6	12.5
nsrs8409	Accept Swap Checkout Alt	Accept	1	1	0	2	2	5	Food Cupboard	Pasta Rice & Noodles	Pasta	Tesco Organic Wholewheat Spaghetti 500G	0.89	0.89	0	1	500	g	262043041	http://www.tesco.com/groceries/Product/Details/?id=262043041	1370	325	2.5	0	62.2	2.1	0	0	9	12.7
nsrs8409	Accept Swap Checkout Choice	Accept	1	2	1	2	2	5	Food Cupboard	Pasta Rice & Noodles	Pasta	Tesco Wholewheat Fusilli Pasta Twists 500G	0.89	0.89	0	1	500	g	254878614	http://www.tesco.com/groceries/Product/Details/?id=254878614	1360	320	2.5	0	62.2	2.1	0	0	7.2	12.1
nsrs8409	Accept Swap Checkout Base	Accept	1	0	0	3	2	5	Food Cupboard	Crisps Snacks & Nuts	Crisps & Snacks	Walkers Sunbites Sweet Chilli 6Pk	1.58	1.58	0	1	1	Unknown	264441321	http://www.tesco.com/groceries/Product/Details/?id=264441321	2013	479	21.5	2	61.1	9.6	0.65	0.26	6.6	7.3
nsrs8409	Accept Swap Checkout Alt	Accept	1	1	0	3	2	5	Food Cupboard	Crisps Snacks & Nuts	Crisps & Snacks	Velvet Crunch Thai Sweet Chilli Snack 6X20g	1.57	1.57	0	1	120	g	265711755	http://www.tesco.com/groceries/Product/Details/?id=265711755	1705	405	9.5	1	77.5	15.5	1.25	0.5	2	1.5
nsrs8409	Accept Swap Checkout Choice	Accept	1	2	1	3	2	5	Food Cupboard	Crisps Snacks & Nuts	Crisps & Snacks	Tesco Light Choices Mini Prtzls 6Pk	1.5	1.5	0	1	150	g	252431948	http://www.tesco.com/groceries/Product/Details/?id=252431948	1598	377	2.6	0	77.7	4.1	0.75	0.3	4.4	10.5
nsrs8409	Accept Swap Checkout Base	Accept	1	0	0	4	2	5	Food Cupboard	Biscuits	Sweet Biscuits	Tesco Value Plain Chocolate Digestives 300G	0.49	0.49	0	1	300	g	254381850	http://www.tesco.com/groceries/Product/Details/?id=254381850	2135	510	23.4	12	66.5	23.2	0.75	0.3	2.2	7.1
nsrs8409	Accept Swap Checkout Alt	Accept	1	1	0	4	2	5	Food Cupboard	Biscuits	Sweet Biscuits	Tesco Rich Tea 300G	0.45	0.45	0	1	300	g	254922499	http://www.tesco.com/groceries/Product/Details/?id=254922499	1885	450	14.3	7	72.5	20.7	1	0.4	3	7.2
nsrs8409	Accept Swap Checkout Choice	Accept	1	2	1	4	2	5	Food Cupboard	Biscuits	Sweet Biscuits	Oatland Biscuit Co Oaties 300G	0.45	0.45	0	1	300	g	261856250	http://www.tesco.com/groceries/Product/Details/?id=261856250	2025	485	20.6	9	65.6	25.8	0.75	0.3	4.5	6.6
nsrs8409	Accept Swap Checkout Base	Accept	1	0	0	5	2	5	Food Cupboard	Tins Cans & Packets	Soup	Baxters Favourite Cream Of Tomato Soup 400G	0.88	0.88	0	1	400	g	252511142	http://www.tesco.com/groceries/Product/Details/?id=252511142	270	64	2.8	1	8.7	5.1	0.525	0.21	0.3	1.1
nsrs8409	Accept Swap Checkout Alt	Accept	1	1	0	5	2	5	Food Cupboard	Tins Cans & Packets	Soup	Heinz Minestrone Soup 400G	0.85	0.85	0	1	400	g	258147425	http://www.tesco.com/groceries/Product/Details/?id=258147425	141	33	0.2	0	6.4	1.8	0.625	0.25	0.8	1.1
nsrs8409	Accept Swap Checkout Choice	Accept	1	2	1	5	2	5	Food Cupboard	Tins Cans & Packets	Soup	Heinz Chicken Noodle 400G	0.85	0.85	0	1	400	g	256639288	http://www.tesco.com/groceries/Product/Details/?id=256639288	134	32	0.3	1	6	1.2	0.75	0.3	0.2	1.2
vroz5971	Refuse Swap Checkout Base	Refuse	0	0	1	1	2	4	Food Cupboard	Chocolate & Sweets	Sweets	Skittles Fruits 55G	0.42	0.42	0	1	55	g	250151616	http://www.tesco.com/groceries/Product/Details/?id=250151616	1694	403	4.2	2	90.5	77.6	0.025	0.01	0	0
vroz5971	Refuse Swap Checkout Alt	Refuse	0	1	0	1	2	4	Food Cupboard	Chocolate & Sweets	Sweets	Haribo Starmix Handy Pack 50G	0.36	0.36	0	1	50	g	251864347	http://www.tesco.com/groceries/Product/Details/?id=251864347	1463	350	0.2	0	79	63.4	0	0	0.3	6.6
vroz5971	Refuse Swap Checkout Alt	Refuse	0	2	0	1	2	4	Food Cupboard	Chocolate & Sweets	Sweets	Tesco Marshmallows 50G	0.4	0.4	0	1	50	g	265850365	http://www.tesco.com/groceries/Product/Details/?id=265850365	1445	340	0	0	80.5	72.5	0	0	0.5	4.2
vroz5971	Refuse Swap Checkout Base	Refuse	0	0	1	2	1	4	Fresh Food	Fresh Poultry	Fresh Chicken	Tesco Finest Free Range Whole Chicken 1.00-2.4Kg	6.87	6.87	0	1	1500	g	252437656	http://www.tesco.com/groceries/Product/Details/?id=252437656	750	180	11.3	3	0	0	0.25	0.1	0	19.5
vroz5971	Refuse Swap Checkout Alt	Refuse	0	1	0	2	1	4	Fresh Food	Fresh Poultry	Fresh Chicken	Willow Farm 2 Skinless Chicken Breast Fillets 200-333G	19.48	19.48	0	1	1500	g	254608250	http://www.tesco.com/groceries/Product/Details/?id=254608250	465	110	1.7	1	0	0	0.25	0.1	0	23.5
vroz5971	Refuse Swap Checkout Base	Refuse	0	0	1	3	2	4	Food Cupboard	Crisps Snacks & Nuts	Crisps & Snacks	Walkers Ready Salted 6Pk	1.58	1.58	0	1	1	Unknown	254926800	http://www.tesco.com/groceries/Product/Details/?id=254926800	2241	537	34.1	3	49.7	0.4	1.5	0.6	4.2	5.9
vroz5971	Refuse Swap Checkout Alt	Refuse	0	1	0	3	2	4	Food Cupboard	Crisps Snacks & Nuts	Crisps & Snacks	Real Crisps Roast Ox Crisps 150G	1.49	1.49	0	1	150	g	265542494	http://www.tesco.com/groceries/Product/Details/?id=265542494	1980	476	28.4	4	53.2	2	2.5	1	4.4	6.4
vroz5971	Refuse Swap Checkout Alt	Refuse	0	2	0	3	2	4	Food Cupboard	Crisps Snacks & Nuts	Crisps & Snacks	Tesco Cool Tortilla Chips 400G	1.47	1.47	0	1	400	g	250057953	http://www.tesco.com/groceries/Product/Details/?id=250057953	1985	474	24.7	10	56.7	2.2	1.5	0.6	7.8	6.3
vroz5971	Refuse Swap Checkout Base	Refuse	0	0	1	4	1	4	Fresh Food	Cooked & Continental Meats	Cooked & Continental Meats	Tesco Finest Wafer Thin Roast Beef 100G	2.85	2.85	0	1	100	g	251664411	http://www.tesco.com/groceries/Product/Details/?id=251664411	635	155	5	2	0.4	0.2	0.75	0.3	0.5	25.8
vroz5971	Refuse Swap Checkout Alt	Refuse	0	1	0	4	1	4	Fresh Food	Cooked & Continental Meats	Cooked & Continental Meats	Tesco Finest Five Pepper Pork Loin 110G	2.7	2.7	0	1	110	g	264785305	http://www.tesco.com/groceries/Product/Details/?id=264785305	525	125	2.2	1	0.9	0.9	1.75	0.7	0.5	24.9
yanb3516	Refuse Swap Checkout Base	Refuse	0	0	1	1	2	3	Food Cupboard	Pasta Rice & Noodles	Pasta	Tesco Linguine Pasta 500G	0.89	0.89	0	1	500	g	257798842	http://www.tesco.com/groceries/Product/Details/?id=257798842	1460	345	1	0	72	2	0	0	3.4	11.5
yanb3516	Refuse Swap Checkout Alt	Refuse	0	1	0	1	2	3	Food Cupboard	Pasta Rice & Noodles	Pasta	Italfresco Ready Made Polenta 500G	0.75	0.75	0	1	500	g	251279936	http://www.tesco.com/groceries/Product/Details/?id=251279936	305	72	0.3	2	15.7	3.2	1	0.4	2.19	1.6
yanb3516	Refuse Swap Checkout Alt	Refuse	0	2	0	1	2	3	Food Cupboard	Pasta Rice & Noodles	Pasta	Trattoria Verdi Potato Gnocchi 500G	0.79	0.79	0	1	500	g	259578648	http://www.tesco.com/groceries/Product/Details/?id=259578648	645	155	0.5	0	32.9	0	1	0.4	2.2	3.7
yanb3516	Refuse Swap Checkout Base	Refuse	0	0	1	2	2	3	Food Cupboard	Crisps Snacks & Nuts	Crisps & Snacks	Tesco Ready Salted Crisps 6 Pack	1.18	1.18	0	1	149.936	g	254926662	http://www.tesco.com/groceries/Product/Details/?id=254926662	2285	550	36.3	4	49.2	0.4	1.25	0.5	3.7	6.1
yanb3516	Refuse Swap Checkout Alt	Refuse	0	1	0	2	2	3	Food Cupboard	Crisps Snacks & Nuts	Crisps & Snacks	Tesco Bacon Rashers 6 Pack	0.99	0.99	0	1	150	g	266992402	http://www.tesco.com/groceries/Product/Details/?id=266992402	1980	475	22.4	2	59	2.6	2.25	0.9	3	8.7
yanb3516	Refuse Swap Checkout Alt	Refuse	0	2	0	2	2	3	Food Cupboard	Crisps Snacks & Nuts	Crisps & Snacks	Extra Crunchy Simply Salted 150G	1	1	0	1	150	g	267360481	http://www.tesco.com/groceries/Product/Details/?id=267360481	1979	473	21.8	2	59.8	0.5	1.2	0.48	5	6.8
yanb3516	Refuse Swap Checkout Base	Refuse	0	0	1	3	2	3	Bakery	Bread	Seeded Bread	Burgen Soya And Linseed Bread 800G	1.39	1.39	0	1	800	g	253803607	http://www.tesco.com/groceries/Product/Details/?id=253803607	1183	282	10.1	1	27.3	5.4	0.75	0.3	9.3	15.9
yanb3516	Refuse Swap Checkout Alt	Refuse	0	1	0	3	2	3	Bakery	Bread	Seeded Bread	Hovis Country Granary 800G	1.34	1.34	0	1	800	g	254944133	http://www.tesco.com/groceries/Product/Details/?id=254944133	998	236	2.3	1	39.8	2.3	0.975	0.39	6.8	10.7
yanb3516	Refuse Swap Checkout Alt	Refuse	0	2	0	3	2	3	Bakery	Bread	Seeded Bread	Kingsmill Oatilicious Medium 800G	1.34	1.34	0	1	800	g	266265117	http://www.tesco.com/groceries/Product/Details/?id=266265117	1052	249	4.6	1	41.2	3.2	0.975	0.39	3.6	9
bmcz1339	Accept Swap Checkout Base	Accept	1	0	0	1	1	4	Bakery	Cakes & Pies	Small Cakes	Mcvities Galaxy Caramel Cake Bars 5 Pack	1	1	0	1	1	Unknown	250221275	http://www.tesco.com/groceries/Product/Details/?id=250221275	1828	437	21.4	11	56.1	41.8	0.75	0.3	1.4	5.4
bmcz1339	Accept Swap Checkout Choice	Accept	1	2	1	1	1	4	Bakery	Cakes & Pies	Small Cakes	Tesco 12 Iced Fairy Cakes	0.9	0.9	0	1	276	g	253672409	http://www.tesco.com/groceries/Product/Details/?id=253672409	1670	400	18.3	2	53.3	34	0.5	0.2	1.5	4.4
bmcz1339	Accept Swap Checkout Base	Accept	1	0	0	2	2	4	Food Cupboard	Pasta Rice & Noodles	Pasta	Tesco Tagliatelle 500G	0.98	0.98	0	1	500	g	250211356	http://www.tesco.com/groceries/Product/Details/?id=250211356	1505	355	1.4	0	73	2.4	0	0	2.6	12.5
bmcz1339	Accept Swap Checkout Choice	Accept	1	2	1	2	2	4	Food Cupboard	Pasta Rice & Noodles	Pasta	Trattoria Verdi Potato Gnocchi 500G	0.79	0.79	0	1	500	g	259578648	http://www.tesco.com/groceries/Product/Details/?id=259578648	645	155	0.5	0	32.9	0	1	0.4	2.2	3.7
bmcz1339	Accept Swap Checkout Alt	Accept	1	1	0	2	2	4	Food Cupboard	Pasta Rice & Noodles	Pasta	Tesco Wholewheat Fusilli Pasta Twists 500G	0.89	0.89	0	1	500	g	254878614	http://www.tesco.com/groceries/Product/Details/?id=254878614	1360	320	2.5	0	62.2	2.1	0	0	7.2	12.1
bmcz1339	Refuse Swap Checkout Base	Refuse	0	0	1	3	1	4	Fresh Food	Fresh Poultry	Fresh Chicken	Tesco Finest Free Range Whole Chicken 1.00-2.4Kg	2.29	2.29	0	1	500	g	252437656	http://www.tesco.com/groceries/Product/Details/?id=252437656	750	180	11.3	3	0	0	0.25	0.1	0	19.5
bmcz1339	Refuse Swap Checkout Alt	Refuse	0	1	0	3	1	4	Fresh Food	Fresh Poultry	Fresh Chicken	Willow Farm 2 Skinless Chicken Breast Fillets 200-333G	6.5	6.5	0	1	500	g	254608250	http://www.tesco.com/groceries/Product/Details/?id=254608250	465	110	1.7	1	0	0	0.25	0.1	0	23.5
bmcz1339	Refuse Swap Checkout Base	Refuse	0	0	1	4	2	4	Food Cupboard	Crisps Snacks & Nuts	Crisps & Snacks	Real Mccoys Classic Crisps 6 Pack	1	1	0	1	1	Unknown	251170603	http://www.tesco.com/groceries/Product/Details/?id=251170603	2196	526	31	3	53	2	2.5	1	4	7
bmcz1339	Refuse Swap Checkout Alt	Refuse	0	1	0	4	2	4	Food Cupboard	Crisps Snacks & Nuts	Crisps & Snacks	Sensations Lime/Coriander Chutney Poppadoms 82.5G	0.87	0.87	0	1	82.5	g	264339339	http://www.tesco.com/groceries/Product/Details/?id=264339339	1945	471	22	2	59	3	3	1.2	4.4	7
bmcz1339	Refuse Swap Checkout Alt	Refuse	0	2	0	4	2	4	Food Cupboard	Crisps Snacks & Nuts	Crisps & Snacks	Tesco Potato Loops 6 Pack	0.99	0.99	0	1	120	g	266992496	http://www.tesco.com/groceries/Product/Details/?id=266992496	1950	465	18.8	2	69	1.5	1.75	0.7	1.1	4.6
jfvg0176	Refuse Swap Checkout Base	Refuse	0	0	1	1	1	5	Fresh Food	Cooked & Continental Meats	Sandwich Fillers	Tesco Cheese And Pickle Sandwich Filler 250G	1.45	1.45	0	1	250	g	264306494	http://www.tesco.com/groceries/Product/Details/?id=264306494	1405	340	31	10	5.2	3.7	1.25	0.5	1	9.4
jfvg0176	Refuse Swap Checkout Alt	Refuse	0	1	0	1	1	5	Fresh Food	Cooked & Continental Meats	Sandwich Fillers	Tesco Egg Mayonnaise Sandwich Filler 250G	1.19	1.19	0	1	250	g	268973883	http://www.tesco.com/groceries/Product/Details/?id=268973883	669	161	12.7	3	1	0.1	0.75	0.3	2.9	10.7
jfvg0176	Refuse Swap Checkout Base	Refuse	0	0	1	2	2	5	Food Cupboard	Chocolate & Sweets	Chocolate	Galaxy Minstrels Standard Bag	0.54	0.54	0	1	1	Unknown	255613040	http://www.tesco.com/groceries/Product/Details/?id=255613040	2110	503	22.2	13	70.5	69.1	0.2	0.08	1.1	5.1
jfvg0176	Refuse Swap Checkout Alt	Refuse	0	1	0	2	2	5	Food Cupboard	Chocolate & Sweets	Chocolate	Tesco Sugared Almonds 160G	0.44	0.44	0	1	160	g	262320030	http://www.tesco.com/groceries/Product/Details/?id=262320030	1860	445	10.1	1	81.9	81	0	0	1.6	4.8
jfvg0176	Refuse Swap Checkout Alt	Refuse	0	2	0	2	2	5	Food Cupboard	Chocolate & Sweets	Chocolate	Mars Bar Single 58G Fa Flash	0.49	0.49	0	1	58	g	266333285	http://www.tesco.com/groceries/Product/Details/?id=266333285	1875	446	16.8	10	70.1	63.7	0.425	0.17	1.1	3.5
jfvg0176	Refuse Swap Checkout Base	Refuse	0	0	1	3	2	5	Food Cupboard	Pasta Rice & Noodles	Pasta	Tesco Conchiglie Pasta Shells 500G	0.89	0.89	0	1	500	g	254878539	http://www.tesco.com/groceries/Product/Details/?id=254878539	1530	360	1.4	0	73	2.4	0	0	2.6	12.5
jfvg0176	Refuse Swap Checkout Alt	Refuse	0	1	0	3	2	5	Food Cupboard	Pasta Rice & Noodles	Pasta	Italfresco Ready Made Polenta 500G	0.75	0.75	0	1	500	g	251279936	http://www.tesco.com/groceries/Product/Details/?id=251279936	305	72	0.3	2	15.7	3.2	1	0.4	2.19	1.6
jfvg0176	Refuse Swap Checkout Alt	Refuse	0	2	0	3	2	5	Food Cupboard	Pasta Rice & Noodles	Pasta	Trattoria Verdi Potato Gnocchi 500G	0.79	0.79	0	1	500	g	259578648	http://www.tesco.com/groceries/Product/Details/?id=259578648	645	155	0.5	0	32.9	0	1	0.4	2.2	3.7
jfvg0176	Refuse Swap Checkout Base	Refuse	0	0	1	4	1	5	Fresh Food	Fresh Meat	Fresh Pork	Tesco Pork Leg Crackling Joint	3.5	3.5	0	1	500	g	258232969	http://www.tesco.com/groceries/Product/Details/?id=258232969	885	215	15.2	5	0	0	0.25	0.1	0	19
jfvg0176	Refuse Swap Checkout Alt	Refuse	0	1	0	4	1	5	Fresh Food	Fresh Meat	Fresh Pork	Tesco Finest Pork Fillet	5	5	0	1	500	g	263745286	http://www.tesco.com/groceries/Product/Details/?id=263745286	615	150	6.5	2	0	0	0.25	0.1	0	22
jfvg0176	Refuse Swap Checkout Base	Refuse	0	0	1	5	2	5	Food Cupboard	Crisps Snacks & Nuts	Crisps & Snacks	Walkers Variety 6Pk	1.58	1.58	0	1	1	Unknown	254927131	http://www.tesco.com/groceries/Product/Details/?id=254927131	2219	532	33.1	3	50.2	1.3	1.55	0.62	4.1	6.2
jfvg0176	Refuse Swap Checkout Alt	Refuse	0	1	0	5	2	5	Food Cupboard	Crisps Snacks & Nuts	Crisps & Snacks	Walkers Doritos Tangy Cheese 6X30g	1.38	1.38	0	1	180	g	251672476	http://www.tesco.com/groceries/Product/Details/?id=251672476	2115	506	26.5	3	57.1	2.8	1.8	0.72	3	8.2
jfvg0176	Refuse Swap Checkout Alt	Refuse	0	2	0	5	2	5	Food Cupboard	Crisps Snacks & Nuts	Crisps & Snacks	Real Crisp Co. Sea Salt Potato Handcooked Crisp150g	1.49	1.49	0	1	150	g	253078756	http://www.tesco.com/groceries/Product/Details/?id=253078756	2036	488	30	4	53.2	0.4	1.3	0.52	4.8	5.6
cgzj1367	Refuse Swap Checkout Base	Refuse	0	0	1	1	2	1	Food Cupboard	Crisps Snacks & Nuts	Nuts	Centennial Roasted Salted Cashews 200G	1.85	1.85	0	2	200	g	262593316	http://www.tesco.com/groceries/Product/Details/?id=262593316	2540	615	49.6	9	21	6.3	0.75	0.3	5.4	20.4
cgzj1367	Refuse Swap Checkout Alt	Refuse	0	1	0	1	2	1	Food Cupboard	Crisps Snacks & Nuts	Nuts	Kp Honey Roast Peanuts 180G	1.48	1.48	0	2	180	g	266183951	http://www.tesco.com/groceries/Product/Details/?id=266183951	2360	569	42.9	8	22	17.3	0.5	0.2	7.8	23.8
cgzj1367	Refuse Swap Checkout Alt	Refuse	0	2	0	1	2	1	Food Cupboard	Crisps Snacks & Nuts	Nuts	Centennial Mixed Nuts And Raisins 200G	1.72	1.72	0	2	200	g	262593881	http://www.tesco.com/groceries/Product/Details/?id=262593881	2105	510	35.2	6	24.2	24	0	0	7	19.5
itah1253	Refuse Swap Checkout Base	Refuse	0	0	1	1	2	3	Fresh Food	Fresh Meat	Fresh Pork	Tesco Pork Rind On Belly Joint	2.75	2.75	0	1	500	g	254501715	http://www.tesco.com/groceries/Product/Details/?id=254501715	1245	300	0.3	0	0.1	0	0.25	0.1	0	19.1
itah1253	Refuse Swap Checkout Alt	Refuse	0	1	0	1	2	3	Fresh Food	Fresh Meat	Fresh Pork	Tesco Finest Pork Chops	4	4	0	1	500	g	268052412	http://www.tesco.com/groceries/Product/Details/?id=268052412	1120	270	21.7	8	0	0	0.25	0.1	0	18.6
itah1253	Refuse Swap Checkout Alt	Refuse	0	2	0	1	2	3	Fresh Food	Fresh Meat	Fresh Pork	Tesco Pork Loin Steaks X2	4.5	4.5	0	1	500	g	268052458	http://www.tesco.com/groceries/Product/Details/?id=268052458	462	110	2.7	1	0	0	0.25	0.1	0	21.3
itah1253	Refuse Swap Checkout Base	Refuse	0	0	1	2	2	3	Food Cupboard	Crisps Snacks & Nuts	Crisps & Snacks	Real Mccoys Classic Crisps 6 Pack	1	1	0	1	1	Unknown	251170603	http://www.tesco.com/groceries/Product/Details/?id=251170603	2196	526	31	3	53	2	2.5	1	4	7
itah1253	Refuse Swap Checkout Alt	Refuse	0	1	0	2	2	3	Food Cupboard	Crisps Snacks & Nuts	Crisps & Snacks	Tesco Hot Salsa Dip 300G	0.85	0.85	0	1	300	g	257412848	http://www.tesco.com/groceries/Product/Details/?id=257412848	125	29	0.2	0	5.8	3.2	1.25	0.5	1.4	1.1
itah1253	Refuse Swap Checkout Alt	Refuse	0	2	0	2	2	3	Food Cupboard	Crisps Snacks & Nuts	Crisps & Snacks	Tesco Potato Loops 6 Pack	0.99	0.99	0	1	120	g	266992496	http://www.tesco.com/groceries/Product/Details/?id=266992496	1950	465	18.8	2	69	1.5	1.75	0.7	1.1	4.6
itah1253	Refuse Swap Checkout Base	Refuse	0	0	1	3	2	3	Bakery	Bread	Seeded Bread	Burgen Soya And Linseed Bread 800G	1.39	1.39	0	2	800	g	253803607	http://www.tesco.com/groceries/Product/Details/?id=253803607	1183	282	10.1	1	27.3	5.4	0.75	0.3	9.3	15.9
itah1253	Refuse Swap Checkout Alt	Refuse	0	1	0	3	2	3	Bakery	Bread	Seeded Bread	Hovis Country Granary 800G	1.34	1.34	0	2	800	g	254944133	http://www.tesco.com/groceries/Product/Details/?id=254944133	998	236	2.3	1	39.8	2.3	0.975	0.39	6.8	10.7
itah1253	Refuse Swap Checkout Alt	Refuse	0	2	0	3	2	3	Bakery	Bread	Seeded Bread	Kingsmill Oatilicious Medium 800G	1.34	1.34	0	2	800	g	266265117	http://www.tesco.com/groceries/Product/Details/?id=266265117	1052	249	4.6	1	41.2	3.2	0.975	0.39	3.6	9
slap4892	Refuse Swap Checkout Base	Refuse	0	0	1	1	2	2	Bakery	Croissants Brioche & Pastries	Croissants Brioche & Pastries	Tesco Chocolate Filled Pancakes 8Pk	1.97	1.97	0	1	256	g	262550961	http://www.tesco.com/groceries/Product/Details/?id=262550961	1880	450	17.6	5	65.2	45.4	0.75	0.3	1.9	6.1
slap4892	Refuse Swap Checkout Alt	Refuse	0	1	0	1	2	2	Bakery	Croissants Brioche & Pastries	Croissants Brioche & Pastries	Tesco Finest Chocolate Briochette 6Pk	1.79	1.79	0	1	270	g	266543007	http://www.tesco.com/groceries/Product/Details/?id=266543007	1510	360	14.6	9	49	17.6	1	0.4	3.2	7.9
slap4892	Refuse Swap Checkout Alt	Refuse	0	2	0	1	2	2	Bakery	Croissants Brioche & Pastries	Croissants Brioche & Pastries	Tesco Butter Brioche Rolls 8Pk	1.64	1.64	0	1	280	g	251931548	http://www.tesco.com/groceries/Product/Details/?id=251931548	1515	360	12.8	7	51.3	10.4	1	0.4	2	8.8
slap4892	Refuse Swap Checkout Base	Refuse	0	0	1	2	2	2	Food Cupboard	Pasta Rice & Noodles	Pasta	Tesco Tagliatelle 500G	0.98	0.98	0	1	500	g	250211356	http://www.tesco.com/groceries/Product/Details/?id=250211356	1505	355	1.4	0	73	2.4	0	0	2.6	12.5
slap4892	Refuse Swap Checkout Alt	Refuse	0	1	0	2	2	2	Food Cupboard	Pasta Rice & Noodles	Pasta	Tesco Organic Wholewheat Spaghetti 500G	0.89	0.89	0	1	500	g	262043041	http://www.tesco.com/groceries/Product/Details/?id=262043041	1370	325	2.5	0	62.2	2.1	0	0	9	12.7
slap4892	Refuse Swap Checkout Alt	Refuse	0	2	0	2	2	2	Food Cupboard	Pasta Rice & Noodles	Pasta	Tesco Wholewheat Fusilli Pasta Twists 500G	0.89	0.89	0	1	500	g	254878614	http://www.tesco.com/groceries/Product/Details/?id=254878614	1360	320	2.5	0	62.2	2.1	0	0	7.2	12.1
otol0686	Refuse Swap Checkout Base	Refuse	0	0	1	1	1	5	Fresh Food	Cooked & Continental Meats	Sandwich Fillers	Tesco Reduced Fat Coronation Chicken Sandwich Filler 230G	1.45	1.45	0	1	230	g	268334148	http://www.tesco.com/groceries/Product/Details/?id=268334148	860	210	13	1	10.3	8.7	0.5	0.2	1.6	11.2
otol0686	Refuse Swap Checkout Alt	Refuse	0	1	0	1	1	5	Fresh Food	Cooked & Continental Meats	Sandwich Fillers	Tesco Egg Mayonnaise Sandwich Filler 250G	1.19	1.19	0	1	250	g	268973883	http://www.tesco.com/groceries/Product/Details/?id=268973883	669	161	12.7	3	1	0.1	0.75	0.3	2.9	10.7
otol0686	Refuse Swap Checkout Base	Refuse	0	0	1	2	2	5	Fresh Food	Fresh Meat	Fresh Pork	Tesco Pork Rind On Belly Joint	2.75	2.75	0	1	500	g	254501715	http://www.tesco.com/groceries/Product/Details/?id=254501715	1245	300	0.3	0	0.1	0	0.25	0.1	0	19.1
otol0686	Refuse Swap Checkout Alt	Refuse	0	1	0	2	2	5	Fresh Food	Fresh Meat	Fresh Pork	Tesco Fresh Pork Fillet	4.5	4.5	0	1	500	g	256565146	http://www.tesco.com/groceries/Product/Details/?id=256565146	615	150	6.5	2	0	0	0.25	0.1	0	22
otol0686	Refuse Swap Checkout Alt	Refuse	0	2	0	2	2	5	Fresh Food	Fresh Meat	Fresh Pork	Tesco Pork Loin Steaks X2	4.5	4.5	0	1	500	g	268052458	http://www.tesco.com/groceries/Product/Details/?id=268052458	462	110	2.7	1	0	0	0.25	0.1	0	21.3
otol0686	Refuse Swap Checkout Base	Refuse	0	0	1	3	2	5	Food Cupboard	Pasta Rice & Noodles	Pasta	Tesco Casereccie Pasta 500G	0.99	0.99	0	1	500	g	262038163	http://www.tesco.com/groceries/Product/Details/?id=262038163	1530	360	1.4	0	73	2.4	0	0	2.6	12.5
otol0686	Refuse Swap Checkout Alt	Refuse	0	1	0	3	2	5	Food Cupboard	Pasta Rice & Noodles	Pasta	Tesco Wholewheat Fusilli Pasta Twists 500G	0.89	0.89	0	1	500	g	254878614	http://www.tesco.com/groceries/Product/Details/?id=254878614	1360	320	2.5	0	62.2	2.1	0	0	7.2	12.1
otol0686	Refuse Swap Checkout Alt	Refuse	0	2	0	3	2	5	Food Cupboard	Pasta Rice & Noodles	Pasta	Tesco Organic Wholewheat Spaghetti 500G	0.89	0.89	0	1	500	g	262043041	http://www.tesco.com/groceries/Product/Details/?id=262043041	1370	325	2.5	0	62.2	2.1	0	0	9	12.7
otol0686	Refuse Swap Checkout Base	Refuse	0	0	1	4	2	5	Food Cupboard	Biscuits	Sweet Biscuits	Tesco Chunky Chocolate Digestives 190G	1.35	1.35	0	1	190	g	266045159	http://www.tesco.com/groceries/Product/Details/?id=266045159	2120	510	25.1	14	62.1	39.6	0.75	0.3	2.8	6.6
otol0686	Refuse Swap Checkout Alt	Refuse	0	1	0	4	2	5	Food Cupboard	Biscuits	Sweet Biscuits	Jacobs Fig Rolls 200G	1.25	1.25	0	1	200	g	253496203	http://www.tesco.com/groceries/Product/Details/?id=253496203	1577	374	8.4	4	70.7	32.1	0.5	0.2	3.3	3.8
otol0686	Refuse Swap Checkout Alt	Refuse	0	2	0	4	2	5	Food Cupboard	Biscuits	Sweet Biscuits	Crawfords Marie Biscuits 200G	1.25	1.25	0	1	200	g	254922608	http://www.tesco.com/groceries/Product/Details/?id=254922608	1900	452	15.5	7	70.9	20.2	1.25	0.5	2.9	7
otol0686	Refuse Swap Checkout Base	Refuse	0	0	1	5	2	5	Bakery	Bread	Seeded Bread	Burgen Soya And Linseed Bread 800G	1.39	1.39	0	1	800	g	253803607	http://www.tesco.com/groceries/Product/Details/?id=253803607	1183	282	10.1	1	27.3	5.4	0.75	0.3	9.3	15.9
otol0686	Refuse Swap Checkout Alt	Refuse	0	1	0	5	2	5	Bakery	Bread	Seeded Bread	Hovis Country Granary 800G	1.34	1.34	0	1	800	g	254944133	http://www.tesco.com/groceries/Product/Details/?id=254944133	998	236	2.3	1	39.8	2.3	0.975	0.39	6.8	10.7
otol0686	Refuse Swap Checkout Alt	Refuse	0	2	0	5	2	5	Bakery	Bread	Seeded Bread	Kingsmill Oatilicious Medium 800G	1.34	1.34	0	1	800	g	266265117	http://www.tesco.com/groceries/Product/Details/?id=266265117	1052	249	4.6	1	41.2	3.2	0.975	0.39	3.6	9
lsdr7499	Refuse Swap Checkout Base	Refuse	0	0	1	1	2	5	Frozen Food	Frozen Rice & Vegetables	Frozen Vegetables	Tesco Garden Peas 1Kg	1.4	1.4	0	1	1000	g	250172580	http://www.tesco.com/groceries/Product/Details/?id=250172580	341	81	0.9	0	9.7	2.7	0	0	5.1	6
lsdr7499	Refuse Swap Checkout Alt	Refuse	0	1	0	1	2	5	Frozen Food	Frozen Rice & Vegetables	Frozen Vegetables	Tesco Broccoli Florets 1Kg	1.3	1.3	0	1	1000	g	256470578	http://www.tesco.com/groceries/Product/Details/?id=256470578	157	38	0.9	0	2.3	1.4	0	0	3.6	3.3
lsdr7499	Refuse Swap Checkout Alt	Refuse	0	2	0	1	2	5	Frozen Food	Frozen Rice & Vegetables	Frozen Vegetables	Tesco Cauliflower Florets 1Kg	1.3	1.3	0	1	1000	g	250172960	http://www.tesco.com/groceries/Product/Details/?id=250172960	131	31	0.9	0	2.1	1.8	0	0	1.6	2.9
lsdr7499	Refuse Swap Checkout Base	Refuse	0	0	1	2	1	5	Food Cupboard	Biscuits	Sweet Biscuits	Cadbury Caramel Biscuits 130G	1	1	0	1	130	g	266295191	http://www.tesco.com/groceries/Product/Details/?id=266295191	1995	475	23.5	12	61.1	40.3	0.4	0.16	1	5.2
lsdr7499	Refuse Swap Checkout Alt	Refuse	0	1	0	2	1	5	Food Cupboard	Biscuits	Sweet Biscuits	Bahlsen Messino Chocolate Orange Biscuits 125G	0.98	0.98	0	1	125	g	256587483	http://www.tesco.com/groceries/Product/Details/?id=256587483	1717	409	14	8	66	49	0.15	0.06	2.6	3.7
lsdr7499	Refuse Swap Checkout Base	Refuse	0	0	1	3	2	5	Bakery	Fresh Bakery	Fresh White Bread	Finest White Farmhouse Sliced 800 Grams	1.3	1.3	0	1	800	g	250759508	http://www.tesco.com/groceries/Product/Details/?id=250759508	1460	350	10.6	7	55.1	16	1.25	0.5	1.7	7.6
lsdr7499	Refuse Swap Checkout Alt	Refuse	0	1	0	3	2	5	Bakery	Fresh Bakery	Fresh White Bread	Crusty White Split Tin 800 Grams	1.2	1.2	0	1	800	g	255809143	http://www.tesco.com/groceries/Product/Details/?id=255809143	1140	270	1.5	0	52.6	4.1	1	0.4	3.3	9.4
lsdr7499	Refuse Swap Checkout Alt	Refuse	0	2	0	3	2	5	Bakery	Fresh Bakery	Fresh White Bread	White Sandwich 800 Grams	1.2	1.2	0	1	800	g	255809172	http://www.tesco.com/groceries/Product/Details/?id=255809172	1080	255	1.2	0	50.1	4	1	0.4	3.2	9.2
lsdr7499	Refuse Swap Checkout Base	Refuse	0	0	1	4	2	5	Fresh Food	Dairy Eggs & Cheese	Continental Cheese	Tesco Dutch Gouda 265G	2	2	0	1	265	g	262174830	http://www.tesco.com/groceries/Product/Details/?id=262174830	1505	365	30	20	0.1	0.1	2	0.8	0	23
lsdr7499	Refuse Swap Checkout Alt	Refuse	0	1	0	4	2	5	Fresh Food	Dairy Eggs & Cheese	Continental Cheese	Galbani Mozzarella Maxi 250G	1.88	1.88	0	1	250	g	250065690	http://www.tesco.com/groceries/Product/Details/?id=250065690	1026	247	19	17	1	1.5	1.475	0.59	0.21	18
lsdr7499	Refuse Swap Checkout Alt	Refuse	0	2	0	4	2	5	Fresh Food	Dairy Eggs & Cheese	Continental Cheese	Tesco Mozzarella For Pizza 250G	1.65	1.65	0	1	250	g	255087569	http://www.tesco.com/groceries/Product/Details/?id=255087569	975	235	18	13	0.2	0.2	1.5	0.6	0	18
lsdr7499	Refuse Swap Checkout Base	Refuse	0	0	1	5	2	5	Food Cupboard	Crisps Snacks & Nuts	Crisps & Snacks	Walkers Roast Chicken Crisps 6 Pack	1.58	1.58	0	2	1	Unknown	250580505	http://www.tesco.com/groceries/Product/Details/?id=250580505	2212	530	32.7	3	51	3.8	1.225	0.49	4.1	6
lsdr7499	Refuse Swap Checkout Alt	Refuse	0	1	0	5	2	5	Food Cupboard	Crisps Snacks & Nuts	Crisps & Snacks	Ellert Roasted Peanut Puffs 140G	1.48	1.48	0	2	140	g	259770589	http://www.tesco.com/groceries/Product/Details/?id=259770589	2094	500	24	4	56	2.3	1.95	0.78	4.1	13
lsdr7499	Refuse Swap Checkout Alt	Refuse	0	2	0	5	2	5	Food Cupboard	Crisps Snacks & Nuts	Crisps & Snacks	Real Crisp Co. Salt&Crsh Black Pepper Crisp150g	1.49	1.49	0	2	150	g	253078687	http://www.tesco.com/groceries/Product/Details/?id=253078687	1999	480	28.6	4	53.8	0.8	2.15	0.86	4.5	5.7
xjql6701	Refuse Swap Checkout Base	Refuse	0	0	1	1	2	2	Food Cupboard	Chocolate & Sweets	Chocolate	Lindt Lindor Milk Chocolate Truffles 200G	4.5	4.5	0	1	200	g	250265770	http://www.tesco.com/groceries/Product/Details/?id=250265770	2024	483	26.1	14	57.6	44.4	0.225	0.09	2.34	6
xjql6701	Refuse Swap Checkout Alt	Refuse	0	1	0	1	2	2	Food Cupboard	Chocolate & Sweets	Chocolate	Bendicks Bittermints 200G	4	4	0	1	200	g	255579074	http://www.tesco.com/groceries/Product/Details/?id=255579074	1794	428	16.7	11	63.3	54.1	0	0	5.1	3.5
xjql6701	Refuse Swap Checkout Alt	Refuse	0	2	0	1	2	2	Food Cupboard	Chocolate & Sweets	Chocolate	Nestle Black Magic 188G	4	4	0	1	188	g	264932190	http://www.tesco.com/groceries/Product/Details/?id=264932190	1922	459	20.8	10	64.3	56.8	0	0	4	3.5
xjql6701	Refuse Swap Checkout Base	Refuse	0	0	1	2	2	2	Food Cupboard	Crisps Snacks & Nuts	Crisps & Snacks	Golden Wonder Cheese And Onion Crisps 6 Pack	1	1	0	1	1	Unknown	251017746	http://www.tesco.com/groceries/Product/Details/?id=251017746	2156	516	31.6	4	52.4	2.4	2	0.8	4	6
xjql6701	Refuse Swap Checkout Alt	Refuse	0	1	0	2	2	2	Food Cupboard	Crisps Snacks & Nuts	Crisps & Snacks	Tesco Hot Salsa Dip 300G	0.85	0.85	0	1	300	g	257412848	http://www.tesco.com/groceries/Product/Details/?id=257412848	125	29	0.2	0	5.8	3.2	1.25	0.5	1.4	1.1
xjql6701	Refuse Swap Checkout Alt	Refuse	0	2	0	2	2	2	Food Cupboard	Crisps Snacks & Nuts	Crisps & Snacks	Tesco Cool Salsa Dip 300G	0.85	0.85	0	1	300	g	257412580	http://www.tesco.com/groceries/Product/Details/?id=257412580	125	29	0.2	0	5.6	3.2	1	0.4	1.3	1.3
kaph7679	Refuse Swap Checkout Base	Refuse	0	0	1	1	2	3	Fresh Food	Cooked & Continental Meats	Sandwich Fillers	Tesco Prawn Mayonnaise Sandwich Filler 230G	1.69	1.69	0	1	230	g	266631911	http://www.tesco.com/groceries/Product/Details/?id=266631911	770	185	15.5	1	1.3	0.4	1.5	0.6	0.9	9.7
kaph7679	Refuse Swap Checkout Alt	Refuse	0	1	0	1	2	3	Fresh Food	Cooked & Continental Meats	Sandwich Fillers	Tesco Reduced Fat Egg Mayonnaise 230G	1.45	1.45	0	1	230	g	268334154	http://www.tesco.com/groceries/Product/Details/?id=268334154	525	125	7.6	3	3.8	0.8	0.75	0.3	0.5	10.2
kaph7679	Refuse Swap Checkout Alt	Refuse	0	2	0	1	2	3	Fresh Food	Cooked & Continental Meats	Sandwich Fillers	Tesco Reduced Fat Tuna And Sweetcorn Filler 230G	1.45	1.45	0	1	230	g	268334160	http://www.tesco.com/groceries/Product/Details/?id=268334160	515	125	7	1	3.7	1.8	1	0.4	1.8	10.2
kaph7679	Refuse Swap Checkout Base	Refuse	0	0	1	2	2	3	Fresh Food	Fresh Meat	Fresh Pork	Tesco Pork Rind On Belly Joint	2.75	2.75	0	1	500	g	254501715	http://www.tesco.com/groceries/Product/Details/?id=254501715	1245	300	0.3	0	0.1	0	0.25	0.1	0	19.1
kaph7679	Refuse Swap Checkout Alt	Refuse	0	1	0	2	2	3	Fresh Food	Fresh Meat	Fresh Pork	Tesco Pork Loin Steaks X2	4.5	4.5	0	1	500	g	268052458	http://www.tesco.com/groceries/Product/Details/?id=268052458	462	110	2.7	1	0	0	0.25	0.1	0	21.3
kaph7679	Refuse Swap Checkout Alt	Refuse	0	2	0	2	2	3	Fresh Food	Fresh Meat	Fresh Pork	Tesco Fresh Pork Fillet	4.5	4.5	0	1	500	g	256565146	http://www.tesco.com/groceries/Product/Details/?id=256565146	615	150	6.5	2	0	0	0.25	0.1	0	22
kaph7679	Refuse Swap Checkout Base	Refuse	0	0	1	3	2	3	Food Cupboard	Crisps Snacks & Nuts	Crisps & Snacks	Walkers Ready Salted 6Pk	1.58	1.58	0	1	1	Unknown	254926800	http://www.tesco.com/groceries/Product/Details/?id=254926800	2241	537	34.1	3	49.7	0.4	1.5	0.6	4.2	5.9
kaph7679	Refuse Swap Checkout Alt	Refuse	0	1	0	3	2	3	Food Cupboard	Crisps Snacks & Nuts	Crisps & Snacks	Tesco Finest Sea Slt/ Cider And Vinegar Crisps 150G	1.39	1.39	0	1	150	g	256420312	http://www.tesco.com/groceries/Product/Details/?id=256420312	2005	480	29.7	4	47.5	2.6	2.75	1.1	8.2	5.6
kaph7679	Refuse Swap Checkout Alt	Refuse	0	2	0	3	2	3	Food Cupboard	Crisps Snacks & Nuts	Crisps & Snacks	Real Crisps Roast Ox Crisps 150G	1.49	1.49	0	1	150	g	265542494	http://www.tesco.com/groceries/Product/Details/?id=265542494	1980	476	28.4	4	53.2	2	2.5	1	4.4	6.4
kwiy3947	Refuse Swap Checkout Base	Refuse	0	0	1	1	2	1	Food Cupboard	Crisps Snacks & Nuts	Crisps & Snacks	Walkers Cheddar Cheese And Bacon Crisps 6Pk	1.58	1.58	0	1	1	Unknown	266204058	http://www.tesco.com/groceries/Product/Details/?id=266204058	2203	528	32.4	3	51.1	1.7	1.275	0.51	4.1	6
kwiy3947	Refuse Swap Checkout Alt	Refuse	0	1	0	1	2	1	Food Cupboard	Crisps Snacks & Nuts	Crisps & Snacks	Ellert Roasted Peanut Puffs 140G	1.48	1.48	0	1	140	g	259770589	http://www.tesco.com/groceries/Product/Details/?id=259770589	2094	500	24	4	56	2.3	1.95	0.78	4.1	13
kwiy3947	Refuse Swap Checkout Alt	Refuse	0	2	0	1	2	1	Food Cupboard	Crisps Snacks & Nuts	Crisps & Snacks	Tesco Cool Tortilla Chips 400G	1.47	1.47	0	1	400	g	250057953	http://www.tesco.com/groceries/Product/Details/?id=250057953	1985	474	24.7	10	56.7	2.2	1.5	0.6	7.8	6.3
sqay8106	Refuse Swap Checkout Base	Refuse	0	0	1	1	2	6	Fresh Food	Cooked & Continental Meats	Sandwich Fillers	Tesco Tuna Crunch Sandwich Filler 230G	1.69	1.69	0	1	230	g	253206502	http://www.tesco.com/groceries/Product/Details/?id=253206502	1165	285	24.9	2	2.5	0.8	0.5	0.2	1	11.2
sqay8106	Refuse Swap Checkout Alt	Refuse	0	1	0	1	2	6	Fresh Food	Cooked & Continental Meats	Sandwich Fillers	Tesco Chicken And Sweetcorn Sandwich Filler 250G	1.45	1.45	0	1	250	g	254927091	http://www.tesco.com/groceries/Product/Details/?id=254927091	825	200	13.7	1	7.3	2	0.5	0.2	1.1	10.7
sqay8106	Refuse Swap Checkout Alt	Refuse	0	2	0	1	2	6	Fresh Food	Cooked & Continental Meats	Sandwich Fillers	Tesco Reduced Fat Coronation Chicken Sandwich Filler 230G	1.45	1.45	0	1	230	g	268334148	http://www.tesco.com/groceries/Product/Details/?id=268334148	860	210	13	1	10.3	8.7	0.5	0.2	1.6	11.2
sqay8106	Refuse Swap Checkout Base	Refuse	0	0	1	2	1	6	Fresh Food	Salads & Dips	Coleslaw & Dressed Salads	Tesco Florida Salad 300G	1.09	1.09	0	1	300	g	264614198	http://www.tesco.com/groceries/Product/Details/?id=264614198	565	140	10.6	1	8.4	6.2	0.5	0.2	1.5	0.9
sqay8106	Refuse Swap Checkout Alt	Refuse	0	1	0	2	1	6	Fresh Food	Salads & Dips	Coleslaw & Dressed Salads	Tesco Beetroot Salad 305G	0.95	0.95	0	1	305	g	261808728	http://www.tesco.com/groceries/Product/Details/?id=261808728	405	100	4.6	1	12.1	11.5	0.5	0.2	1.7	0.9
sqay8106	Refuse Swap Checkout Base	Refuse	0	0	1	3	2	6	Food Cupboard	Pasta Rice & Noodles	Pasta	Napolina Fusili Bronze Pasta 500G	1.04	1.04	0	1	500	g	255721476	http://www.tesco.com/groceries/Product/Details/?id=255721476	1524	359	1	0	74	2.2	0.15	0.06	3.7	13.5
sqay8106	Refuse Swap Checkout Alt	Refuse	0	1	0	3	2	6	Food Cupboard	Pasta Rice & Noodles	Pasta	Tesco Wholewheat Fusilli Pasta Twists 500G	0.89	0.89	0	1	500	g	254878614	http://www.tesco.com/groceries/Product/Details/?id=254878614	1360	320	2.5	0	62.2	2.1	0	0	7.2	12.1
sqay8106	Refuse Swap Checkout Alt	Refuse	0	2	0	3	2	6	Food Cupboard	Pasta Rice & Noodles	Pasta	Tesco Organic Wholewheat Spaghetti 500G	0.89	0.89	0	1	500	g	262043041	http://www.tesco.com/groceries/Product/Details/?id=262043041	1370	325	2.5	0	62.2	2.1	0	0	9	12.7
sqay8106	Refuse Swap Checkout Base	Refuse	0	0	1	4	2	6	Food Cupboard	Crisps Snacks & Nuts	Crisps & Snacks	Walkers Sunbites Sweet Chilli 6Pk	1.58	1.58	0	1	1	Unknown	264441321	http://www.tesco.com/groceries/Product/Details/?id=264441321	2013	479	21.5	2	61.1	9.6	0.65	0.26	6.6	7.3
sqay8106	Refuse Swap Checkout Alt	Refuse	0	1	0	4	2	6	Food Cupboard	Crisps Snacks & Nuts	Crisps & Snacks	Velvet Crunch Thai Sweet Chilli Snack 6X20g	1.57	1.57	0	1	120	g	265711755	http://www.tesco.com/groceries/Product/Details/?id=265711755	1705	405	9.5	1	77.5	15.5	1.25	0.5	2	1.5
sqay8106	Refuse Swap Checkout Alt	Refuse	0	2	0	4	2	6	Food Cupboard	Crisps Snacks & Nuts	Crisps & Snacks	Velvet Crunch Cheese And Spring Onion 6X20g	1.57	1.57	0	1	120	g	254835821	http://www.tesco.com/groceries/Product/Details/?id=254835821	1750	415	10	1	79	11	1.25	0.5	3.5	2
sqay8106	Refuse Swap Checkout Base	Refuse	0	0	1	5	2	6	Food Cupboard	Biscuits	Sweet Biscuits	Tesco Value Plain Chocolate Digestives 300G	0.49	0.49	0	1	300	g	254381850	http://www.tesco.com/groceries/Product/Details/?id=254381850	2135	510	23.4	12	66.5	23.2	0.75	0.3	2.2	7.1
sqay8106	Refuse Swap Checkout Alt	Refuse	0	1	0	5	2	6	Food Cupboard	Biscuits	Sweet Biscuits	Tesco Rich Tea 300G	0.45	0.45	0	1	300	g	254922499	http://www.tesco.com/groceries/Product/Details/?id=254922499	1885	450	14.3	7	72.5	20.7	1	0.4	3	7.2
sqay8106	Refuse Swap Checkout Alt	Refuse	0	2	0	5	2	6	Food Cupboard	Biscuits	Sweet Biscuits	Oatland Biscuit Co Oaties 300G	0.45	0.45	0	1	300	g	261856250	http://www.tesco.com/groceries/Product/Details/?id=261856250	2025	485	20.6	9	65.6	25.8	0.75	0.3	4.5	6.6
sqay8106	Refuse Swap Checkout Base	Refuse	0	0	1	6	2	6	Fresh Food	Dairy Eggs & Cheese	Continental Cheese	Tesco Blue Shropshire 150G	1.1	1.1	0	1	150	g	261543050	http://www.tesco.com/groceries/Product/Details/?id=261543050	1700	410	35	23	0.1	0.1	2	0.8	0	23.7
sqay8106	Refuse Swap Checkout Alt	Refuse	0	1	0	6	2	6	Fresh Food	Dairy Eggs & Cheese	Continental Cheese	Tesco Danish Blue 150G	0.99	0.99	0	1	150	g	250745191	http://www.tesco.com/groceries/Product/Details/?id=250745191	1415	345	28.6	18	0.7	0.7	3.75	1.5	0	20.2
sqay8106	Refuse Swap Checkout Alt	Refuse	0	2	0	6	2	6	Fresh Food	Dairy Eggs & Cheese	Continental Cheese	Tesco Mozzarella 150G	0.98	0.98	0	1	150	g	257710313	http://www.tesco.com/groceries/Product/Details/?id=257710313	1060	255	20	13	0.6	0.6	0.5	0.2	0	18
qcpd6622	Refuse Swap Checkout Base	Refuse	0	0	1	1	2	7	Frozen Food	Ice Cream & Desserts	Lollies Bars & Cones	Cadbury Dairy Milk Fruit And Nut 3 X 90Ml	2.99	2.99	0	1	270	ml	263558185	http://www.tesco.com/groceries/Product/Details/?id=263558185	1170	280	16	0	27	17	0	0	0.87	3.9
qcpd6622	Refuse Swap Checkout Alt	Refuse	0	1	0	1	2	7	Frozen Food	Ice Cream & Desserts	Lollies Bars & Cones	Del Monte Raspberry Smoothie Lollies 3 X 90Ml	2.49	2.49	0	1	270	ml	258849770	http://www.tesco.com/groceries/Product/Details/?id=258849770	399	94	0	0	22.8	18	0	0	0.8	0.3
qcpd6622	Refuse Swap Checkout Alt	Refuse	0	2	0	1	2	7	Frozen Food	Ice Cream & Desserts	Lollies Bars & Cones	Rowntrees Fruit Pastilles Lollies 4 X 65Ml	2.45	2.45	0	1	260	ml	254353778	http://www.tesco.com/groceries/Product/Details/?id=254353778	398	94	0	0	23.2	22.5	0	0	0	0.2
qcpd6622	Refuse Swap Checkout Base	Refuse	0	0	1	2	1	7	Fresh Food	Counters	Counter - Delicatessen Meats	Counter British Roast Topside Of Beef	1.35	1.35	0	3	100	g	254276007	http://www.tesco.com/groceries/Product/Details/?id=254276007	600	145	3.4	2	0.4	0.1	1.25	0.5	0	27.5
qcpd6622	Refuse Swap Checkout Alt	Refuse	0	1	0	2	1	7	Fresh Food	Counters	Counter - Delicatessen Meats	Counter Lean Country Ham	1.25	1.25	0	3	100	g	254577792	http://www.tesco.com/groceries/Product/Details/?id=254577792	465	110	1.8	1	0.2	0.2	2	0.8	0	23
qcpd6622	Refuse Swap Checkout Base	Refuse	0	0	1	3	1	7	Fresh Food	Chilled Food	Pies & Quiche	Ginsters Large Cornish Pasty	1.29	1.29	0	1	1	Unknown	259448131	http://www.tesco.com/groceries/Product/Details/?id=259448131	1008	242	14.2	7	23.2	1.4	1.2	0.48	3.1	5.3
qcpd6622	Refuse Swap Checkout Alt	Refuse	0	1	0	3	1	7	Fresh Food	Chilled Food	Pies & Quiche	Mattessons Fridge Raiders Chicken Bites60g	1.15	1.15	0	1	60	g	263999136	http://www.tesco.com/groceries/Product/Details/?id=263999136	838	201	11.3	4	3.5	0.9	1.5	0.6	1.1	20.7
qcpd6622	Refuse Swap Checkout Base	Refuse	0	0	1	4	1	7	Fresh Food	Chilled Food	Fresh Pasta & Pasta Sauce	Tesco Chicken And Bacon Ravioli 300G	1.65	1.65	0	1	300	g	261831849	http://www.tesco.com/groceries/Product/Details/?id=261831849	930	220	7.3	2	29.8	1.1	0.75	0.3	2.1	7.8
qcpd6622	Refuse Swap Checkout Alt	Refuse	0	1	0	4	1	7	Fresh Food	Chilled Food	Fresh Pasta & Pasta Sauce	Tesco Spinach And Ricotta Tortelloni 300G	1.4	1.4	0	1	300	g	258034392	http://www.tesco.com/groceries/Product/Details/?id=258034392	820	195	6.3	3	26	1.4	0.75	0.3	3	7
qcpd6622	Refuse Swap Checkout Base	Refuse	0	0	1	5	1	7	Fresh Food	Fresh Poultry	Fresh Chicken	Tesco Garlic Herb Spatch Cock Chicken 1.20Kg	5	5	0	1	1200	g	267345880	http://www.tesco.com/groceries/Product/Details/?id=267345880	880	215	16.3	5	0.5	0.5	0.5	0.2	0.1	15.7
qcpd6622	Refuse Swap Checkout Alt	Refuse	0	1	0	5	1	7	Fresh Food	Fresh Poultry	Fresh Chicken	Tesco Piri Piri Spatch Cock Chicken 1.30Kg	4	4	0	1	1300	g	266306623	http://www.tesco.com/groceries/Product/Details/?id=266306623	715	175	10	3	1.4	0.1	0.25	0.1	0.2	18.8
qcpd6622	Refuse Swap Checkout Base	Refuse	0	0	1	6	2	7	Food Cupboard	Crisps Snacks & Nuts	Crisps & Snacks	Walkers Wotsits Cheese 14Pk	3.19	3.19	0	1	1	Unknown	268282646	http://www.tesco.com/groceries/Product/Details/?id=268282646	2290	547	33	4	56	8.5	1.95	0.78	1.1	5.5
qcpd6622	Refuse Swap Checkout Alt	Refuse	0	1	0	6	2	7	Food Cupboard	Crisps Snacks & Nuts	Crisps & Snacks	Kp Hula Hoops Original 12 Pack	3.04	3.04	0	1	324.094	g	256541445	http://www.tesco.com/groceries/Product/Details/?id=256541445	2152	516	28.4	2	61.6	0.4	2	0.8	2	3.2
qcpd6622	Refuse Swap Checkout Alt	Refuse	0	2	0	6	2	7	Food Cupboard	Crisps Snacks & Nuts	Crisps & Snacks	Tyrrells Crisps Mixed Root Vegetable Crisps 150G	2.99	2.99	0	1	150	g	271208997	http://www.tesco.com/groceries/Product/Details/?id=271208997	2048	493	35.2	4	37.3	22.4	1.325	0.53	14.1	4.8
qcpd6622	Refuse Swap Checkout Base	Refuse	0	0	1	7	2	7	Food Cupboard	Biscuits	Sweet Biscuits	Tesco Mint Chocolate Fingers 8Pk	0.95	0.95	0	2	1	Unknown	251763228	http://www.tesco.com/groceries/Product/Details/?id=251763228	2180	525	27.6	17	61.8	39.1	0	0	2.3	6.3
qcpd6622	Refuse Swap Checkout Alt	Refuse	0	1	0	7	2	7	Food Cupboard	Biscuits	Sweet Biscuits	Oreo Vanilla 154G	0.93	0.93	0	2	154	g	264375347	http://www.tesco.com/groceries/Product/Details/?id=264375347	1964	473	21	11	65	41	1.125	0.45	3.6	5.5
qcpd6622	Refuse Swap Checkout Alt	Refuse	0	2	0	7	2	7	Food Cupboard	Biscuits	Sweet Biscuits	Tesco Milk Chocolate Digestives 300G	0.86	0.86	0	2	300	g	254924572	http://www.tesco.com/groceries/Product/Details/?id=254924572	2045	490	23.3	12	62.5	29.8	1.25	0.5	3.3	7
rvki7157	Refuse Swap Checkout Base	Refuse	0	0	1	1	1	2	Fresh Food	Fresh Poultry	Fresh Chicken	Tesco Finest Free Range Whole Chicken 1.00-2.4Kg	0.46	0.46	0	1	100	g	252437656	http://www.tesco.com/groceries/Product/Details/?id=252437656	750	180	11.3	3	0	0	0.25	0.1	0	19.5
rvki7157	Refuse Swap Checkout Alt	Refuse	0	1	0	1	1	2	Fresh Food	Fresh Poultry	Fresh Chicken	Willow Farm 2 Skinless Chicken Breast Fillets 200-333G	1.3	1.3	0	1	100	g	254608250	http://www.tesco.com/groceries/Product/Details/?id=254608250	465	110	1.7	1	0	0	0.25	0.1	0	23.5
rvki7157	Refuse Swap Checkout Base	Refuse	0	0	1	2	1	2	Food Cupboard	Biscuits	Sweet Biscuits	Fox's Jam Sandwich Creams 150G	0.98	0.98	0	1	150	g	251576968	http://www.tesco.com/groceries/Product/Details/?id=251576968	2086	497	23.7	13	64.8	30.2	0.475	0.19	2	6.1
rvki7157	Refuse Swap Checkout Alt	Refuse	0	1	0	2	1	2	Food Cupboard	Biscuits	Sweet Biscuits	Oreo Vanilla 154G	0.93	0.93	0	1	154	g	264375347	http://www.tesco.com/groceries/Product/Details/?id=264375347	1964	473	21	11	65	41	1.125	0.45	3.6	5.5
hper9206	Refuse Swap Checkout Base	Refuse	0	0	1	1	1	6	Fresh Food	Cooked & Continental Meats	Sandwich Fillers	Tesco Chunky Seafood Cocktail Sandwich Filler 250G	1.45	1.45	0	1	250	g	253110350	http://www.tesco.com/groceries/Product/Details/?id=253110350	1120	270	23.7	2	8.2	3.3	1.25	0.5	1.1	5.4
hper9206	Refuse Swap Checkout Alt	Refuse	0	1	0	1	1	6	Fresh Food	Cooked & Continental Meats	Sandwich Fillers	Tesco Egg Mayonnaise Sandwich Filler 250G	1.19	1.19	0	1	250	g	268973883	http://www.tesco.com/groceries/Product/Details/?id=268973883	669	161	12.7	3	1	0.1	0.75	0.3	2.9	10.7
hper9206	Refuse Swap Checkout Base	Refuse	0	0	1	2	2	6	Fresh Food	Chilled Desserts	Trifles Cheesecakes & Sundaes	Tesco Triple Chocolate Trifle 600G	2.6	2.6	0	1	600	g	253423233	http://www.tesco.com/groceries/Product/Details/?id=253423233	835	200	10.8	7	21.8	14.6	0.25	0.1	0.9	3.2
hper9206	Refuse Swap Checkout Alt	Refuse	0	1	0	2	2	6	Fresh Food	Chilled Desserts	Trifles Cheesecakes & Sundaes	Tesco Raspberry Trifle 600G	2.17	2.17	0	1	600	g	251583869	http://www.tesco.com/groceries/Product/Details/?id=251583869	600	145	8.4	5	15	14.8	0.25	0.1	0.7	1.7
hper9206	Refuse Swap Checkout Alt	Refuse	0	2	0	2	2	6	Fresh Food	Chilled Desserts	Trifles Cheesecakes & Sundaes	Tesco Fruit Cocktail Trifle 600G	2.25	2.25	0	1	600	g	254154929	http://www.tesco.com/groceries/Product/Details/?id=254154929	600	145	7	4	17.2	16	0.25	0.1	1.1	2.2
hper9206	Accept Swap Checkout Base	Accept	1	0	0	3	2	6	Food Cupboard	Crisps Snacks & Nuts	Crisps & Snacks	Real Mccoys Classic Crisps 6 Pack	1	1	0	1	1	Unknown	251170603	http://www.tesco.com/groceries/Product/Details/?id=251170603	2196	526	31	3	53	2	2.5	1	4	7
hper9206	Accept Swap Checkout Alt	Accept	1	1	0	3	2	6	Food Cupboard	Crisps Snacks & Nuts	Crisps & Snacks	Tesco Cool Salsa Dip 300G	0.85	0.85	0	1	300	g	257412580	http://www.tesco.com/groceries/Product/Details/?id=257412580	125	29	0.2	0	5.6	3.2	1	0.4	1.3	1.3
hper9206	Accept Swap Checkout Choice	Accept	1	2	1	3	2	6	Food Cupboard	Crisps Snacks & Nuts	Crisps & Snacks	Sensations Lime/Coriander Chutney Poppadoms 82.5G	0.87	0.87	0	1	82.5	g	264339339	http://www.tesco.com/groceries/Product/Details/?id=264339339	1945	471	22	2	59	3	3	1.2	4.4	7
hper9206	Refuse Swap Checkout Base	Refuse	0	0	1	4	2	6	Food Cupboard	Biscuits	Sweet Biscuits	Tesco Shortcake Biscuits 200G	0.48	0.48	0	1	200	g	254922142	http://www.tesco.com/groceries/Product/Details/?id=254922142	2115	505	24.8	11	64.2	17.9	0.5	0.2	1.9	6.2
hper9206	Refuse Swap Checkout Alt	Refuse	0	1	0	4	2	6	Food Cupboard	Biscuits	Sweet Biscuits	Tesco Ginger Nuts 200G	0.4	0.4	0	1	200	g	254922390	http://www.tesco.com/groceries/Product/Details/?id=254922390	1880	450	14.7	7	73.2	33.6	1	0.4	2.3	5.3
hper9206	Refuse Swap Checkout Alt	Refuse	0	2	0	4	2	6	Food Cupboard	Biscuits	Sweet Biscuits	Tesco Fig Rolls 200G	0.39	0.39	0	1	200	g	260169385	http://www.tesco.com/groceries/Product/Details/?id=260169385	1590	380	10	5	66.3	38.9	0.25	0.1	2.6	4.2
hper9206	Refuse Swap Checkout Base	Refuse	0	0	1	5	2	6	Fresh Food	Dairy Eggs & Cheese	Continental Cheese	Tesco Blue Shropshire 150G	1.1	1.1	0	1	150	g	261543050	http://www.tesco.com/groceries/Product/Details/?id=261543050	1700	410	35	23	0.1	0.1	2	0.8	0	23.7
hper9206	Refuse Swap Checkout Alt	Refuse	0	1	0	5	2	6	Fresh Food	Dairy Eggs & Cheese	Continental Cheese	Tesco Danish Blue 150G	0.99	0.99	0	1	150	g	250745191	http://www.tesco.com/groceries/Product/Details/?id=250745191	1415	345	28.6	18	0.7	0.7	3.75	1.5	0	20.2
hper9206	Refuse Swap Checkout Alt	Refuse	0	2	0	5	2	6	Fresh Food	Dairy Eggs & Cheese	Continental Cheese	Tesco Mozzarella 150G	0.98	0.98	0	1	150	g	257710313	http://www.tesco.com/groceries/Product/Details/?id=257710313	1060	255	20	13	0.6	0.6	0.5	0.2	0	18
hper9206	Refuse Swap Checkout Base	Refuse	0	0	1	6	2	6	Food Cupboard	Tins Cans & Packets	Soup	Baxters Favourite Cream Of Tomato Soup 400G	0.88	0.88	0	1	400	g	252511142	http://www.tesco.com/groceries/Product/Details/?id=252511142	270	64	2.8	1	8.7	5.1	0.525	0.21	0.3	1.1
hper9206	Refuse Swap Checkout Alt	Refuse	0	1	0	6	2	6	Food Cupboard	Tins Cans & Packets	Soup	Heinz Scotch Broth Soup 400G	0.85	0.85	0	1	400	g	258147765	http://www.tesco.com/groceries/Product/Details/?id=258147765	152	36	0.7	0	5.9	0.9	0.625	0.25	0.7	1.3
hper9206	Refuse Swap Checkout Alt	Refuse	0	2	0	6	2	6	Food Cupboard	Tins Cans & Packets	Soup	Heinz Oxtail Soup 400G	0.85	0.85	0	1	400	g	258147523	http://www.tesco.com/groceries/Product/Details/?id=258147523	165	39	0.5	0	6.7	1.9	0.625	0.25	0.3	1.9
yskw2343	Refuse Swap Checkout Base	Refuse	0	0	1	1	2	3	Food Cupboard	Biscuits	Cereal Bars	Eat Natural Yoghurt Almond And Apricot Bars 3Pk 150G	2.09	2.09	0	1	150	g	253816949	http://www.tesco.com/groceries/Product/Details/?id=253816949	1908	456	24.7	16	52.8	34.2	0.125	0.05	5.7	5.7
yskw2343	Refuse Swap Checkout Alt	Refuse	0	1	0	1	2	3	Food Cupboard	Biscuits	Cereal Bars	Kelloggs Chocolate Caramel Krispie Square 4 X 36G	1.89	1.89	0	1	144	g	250202816	http://www.tesco.com/groceries/Product/Details/?id=250202816	1767	419	12.5	8	75	39	1	0.4	1.9	4.2
yskw2343	Refuse Swap Checkout Alt	Refuse	0	2	0	1	2	3	Food Cupboard	Biscuits	Cereal Bars	Kelloggs Frosties Cereal Bars 6 X 25G	1.89	1.89	0	1	150	g	252882312	http://www.tesco.com/groceries/Product/Details/?id=252882312	1744	416	12	8	72	32	1	0.4	1.2	6
yskw2343	Refuse Swap Checkout Base	Refuse	0	0	1	2	1	3	Fresh Food	Fresh Meat	Fresh Pork	Pork Loin Joint	3.99	3.99	0	1	1000	g	258261577	http://www.tesco.com/groceries/Product/Details/?id=258261577	1085	265	21.4	9	0	0	0.25	0.1	0	17
yskw2343	Refuse Swap Checkout Alt	Refuse	0	1	0	2	1	3	Fresh Food	Fresh Meat	Fresh Pork	Tesco Finest Pork Loin Joint With Blackpepper And Sea Salt	7.99	7.99	0	1	1000	g	267227974	http://www.tesco.com/groceries/Product/Details/?id=267227974	940	225	15.5	5	0	0	0.5	0.2	0	21.4
yskw2343	Refuse Swap Checkout Base	Refuse	0	0	1	3	2	3	Fresh Food	Chilled Food	Fresh Soup	Tesco Finest Thai Chicken Soup 600G	2.2	2.2	0	1	600	g	253751118	http://www.tesco.com/groceries/Product/Details/?id=253751118	345	85	5.3	4	4.7	2.7	0.5	0.2	1.1	3.4
yskw2343	Refuse Swap Checkout Alt	Refuse	0	1	0	3	2	3	Fresh Food	Chilled Food	Fresh Soup	New Covent Garden Wild Mushroom Soup 600G	2.1	2.1	0	1	600	g	254409508	http://www.tesco.com/groceries/Product/Details/?id=254409508	154	37	1.2	1	4.1	0.9	0.65	0.26	0.9	1.5
yskw2343	Refuse Swap Checkout Alt	Refuse	0	2	0	3	2	3	Fresh Food	Chilled Food	Fresh Soup	New Covent Garden Spicy Butternut Squash And Sweet Potato 600G	2.1	2.1	0	1	600	g	260979136	http://www.tesco.com/groceries/Product/Details/?id=260979136	169	40	1.2	1	6	2.7	0.45	0.18	1	0.8
nvyz8330	Refuse Swap Checkout Base	Refuse	0	0	1	1	1	2	Fresh Food	Chilled Desserts	Tortes & Tarts	Tesco Finest Millionaires Tart 470G	3.5	3.5	0	1	470	g	266246136	http://www.tesco.com/groceries/Product/Details/?id=266246136	2000	480	28.9	17	49.5	30.7	0.25	0.1	1.7	4.3
nvyz8330	Refuse Swap Checkout Alt	Refuse	0	1	0	1	1	2	Fresh Food	Chilled Desserts	Tortes & Tarts	Tesco Finest Tarte Au Citron 490G	3	3	0	1	490	g	255716310	http://www.tesco.com/groceries/Product/Details/?id=255716310	1430	345	16.1	9	43.7	24.3	0.25	0.1	0.8	4.8
nvyz8330	Refuse Swap Checkout Base	Refuse	0	0	1	2	2	2	Food Cupboard	Crisps Snacks & Nuts	Crisps & Snacks	Kp Frisps Assorted 6 Pack	1	1	0	1	1	Unknown	250051470	http://www.tesco.com/groceries/Product/Details/?id=250051470	2265	543	34	3	54	4	2.5	1	3	5
nvyz8330	Refuse Swap Checkout Alt	Refuse	0	1	0	2	2	2	Food Cupboard	Crisps Snacks & Nuts	Crisps & Snacks	Sensations Thai Sweet Chilli 160G	0.87	0.87	0	1	160	g	264345153	http://www.tesco.com/groceries/Product/Details/?id=264345153	2105	504	26.2	2	59.1	3.6	1.55	0.62	4	5.8
nvyz8330	Refuse Swap Checkout Alt	Refuse	0	2	0	2	2	2	Food Cupboard	Crisps Snacks & Nuts	Crisps & Snacks	Tesco Potato Loops 6 Pack	0.99	0.99	0	1	120	g	266992496	http://www.tesco.com/groceries/Product/Details/?id=266992496	1950	465	18.8	2	69	1.5	1.75	0.7	1.1	4.6
tftd0840	Accept Swap Checkout Base	Accept	1	0	0	1	2	2	Fresh Food	Cooked & Continental Meats	Sandwich Fillers	Tesco Tuna Crunch Sandwich Filler 230G	1.69	1.69	0	1	230	g	253206502	http://www.tesco.com/groceries/Product/Details/?id=253206502	1165	285	24.9	2	2.5	0.8	0.5	0.2	1	11.2
tftd0840	Accept Swap Checkout Choice	Accept	1	2	1	1	2	2	Fresh Food	Cooked & Continental Meats	Sandwich Fillers	Tesco Tuna And Sweetcorn Sandwich Filler 250G	1.45	1.45	0	1	250	g	264310062	http://www.tesco.com/groceries/Product/Details/?id=264310062	960	235	18.1	1	8.1	3.4	0.75	0.3	0.6	8.6
tftd0840	Accept Swap Checkout Alt	Accept	1	1	0	1	2	2	Fresh Food	Cooked & Continental Meats	Sandwich Fillers	Tesco Chicken Tikka Sandwich Filler 250G	1.45	1.45	0	1	250	g	254927177	http://www.tesco.com/groceries/Product/Details/?id=254927177	740	180	11.2	1	3.8	3.4	0.5	0.2	0.7	15
tftd0840	Refuse Swap Checkout Base	Refuse	0	0	1	2	2	2	Bakery	Bread	Seeded Bread	Burgen Soya And Linseed Bread 800G	1.39	1.39	0	1	800	g	253803607	http://www.tesco.com/groceries/Product/Details/?id=253803607	1183	282	10.1	1	27.3	5.4	0.75	0.3	9.3	15.9
tftd0840	Refuse Swap Checkout Alt	Refuse	0	1	0	2	2	2	Bakery	Bread	Seeded Bread	Tesco Finest Farmhouse Multiseed Batch Bread 800G	1.35	1.35	0	1	800	g	260500172	http://www.tesco.com/groceries/Product/Details/?id=260500172	1020	245	4.4	1	40.4	4	1	0.4	7.5	9.9
tftd0840	Refuse Swap Checkout Alt	Refuse	0	2	0	2	2	2	Bakery	Bread	Seeded Bread	Hovis Granary Thick 800G	1.34	1.34	0	1	800	g	250871708	http://www.tesco.com/groceries/Product/Details/?id=250871708	1082	255	2.3	1	46.4	3.4	1.025	0.41	3.6	10.2
voxv1015	Accept Swap Checkout Base	Accept	1	0	0	1	2	4	Fresh Food	Cooked & Continental Meats	Sandwich Fillers	Tesco Tuna Crunch Sandwich Filler 230G	1.69	1.69	0	1	230	g	253206502	http://www.tesco.com/groceries/Product/Details/?id=253206502	1165	285	24.9	2	2.5	0.8	0.5	0.2	1	11.2
voxv1015	Accept Swap Checkout Alt	Accept	1	1	0	1	2	4	Fresh Food	Cooked & Continental Meats	Sandwich Fillers	Tesco Chicken And Stuffing Sandwich Filler 230G	1.45	1.45	0	1	230	g	267312660	http://www.tesco.com/groceries/Product/Details/?id=267312660	940	230	17	2	6.4	0.1	0.75	0.3	0.9	11.3
voxv1015	Accept Swap Checkout Choice	Accept	1	2	1	1	2	4	Fresh Food	Cooked & Continental Meats	Sandwich Fillers	Tesco Tuna And Sweetcorn Sandwich Filler 250G	1.45	1.45	0	1	250	g	264310062	http://www.tesco.com/groceries/Product/Details/?id=264310062	960	235	18.1	1	8.1	3.4	0.75	0.3	0.6	8.6
voxv1015	Accept Swap Checkout Base	Accept	1	0	0	2	1	4	Frozen Food	Frozen Meat Free & Vegetarian	Frozen Meat Free & Vegetarian	Quorn Fish-Less Fingers 228G	2.27	2.27	0	2	228	g	268151888	http://www.tesco.com/groceries/Product/Details/?id=268151888	973	233	10.5	2	22	1	1	0.4	5	10
voxv1015	Accept Swap Checkout Choice	Accept	1	2	1	2	1	4	Frozen Food	Frozen Meat Free & Vegetarian	Frozen Meat Free & Vegetarian	Linda Mccartney 2 Mozzarella Burgers 227G	1.99	1.99	0	2	227	g	268163183	http://www.tesco.com/groceries/Product/Details/?id=268163183	851	205	13.6	2	7.7	0.7	92.5	37	3.2	16.4
voxv1015	Accept Swap Checkout Base	Accept	1	0	0	3	2	4	Food Cupboard	Crisps Snacks & Nuts	Crisps & Snacks	Walkers Roast Chicken Crisps 6 Pack	1.58	1.58	0	1	1	Unknown	250580505	http://www.tesco.com/groceries/Product/Details/?id=250580505	2212	530	32.7	3	51	3.8	1.225	0.49	4.1	6
voxv1015	Accept Swap Checkout Alt	Accept	1	1	0	3	2	4	Food Cupboard	Crisps Snacks & Nuts	Crisps & Snacks	Tesco Light Choices Mini Prtzls 6Pk	1.5	1.5	0	1	150	g	252431948	http://www.tesco.com/groceries/Product/Details/?id=252431948	1598	377	2.6	0	77.7	4.1	0.75	0.3	4.4	10.5
voxv1015	Accept Swap Checkout Choice	Accept	1	2	1	3	2	4	Food Cupboard	Crisps Snacks & Nuts	Crisps & Snacks	Real Crisps Sweet Chilli Crisps 150G	1.49	1.49	0	1	150	g	265542091	http://www.tesco.com/groceries/Product/Details/?id=265542091	2000	480	28.4	4	54.8	3.6	1.8	0.72	4.8	6
voxv1015	Refuse Swap Checkout Base	Refuse	0	0	1	4	2	4	Food Cupboard	Biscuits	Sweet Biscuits	Fox's Echo Mint 6Pk	1	1	0	1	1	Unknown	254075738	http://www.tesco.com/groceries/Product/Details/?id=254075738	2151	512	26.8	16	60.7	49.2	0.5	0.2	2.2	7.1
voxv1015	Refuse Swap Checkout Alt	Refuse	0	1	0	4	2	4	Food Cupboard	Biscuits	Sweet Biscuits	Fox's Moo's 200G	0.99	0.99	0	1	200	g	266349975	http://www.tesco.com/groceries/Product/Details/?id=266349975	2032	484	21.4	10	65.8	19.5	0.875	0.35	2.6	7.2
voxv1015	Refuse Swap Checkout Alt	Refuse	0	2	0	4	2	4	Food Cupboard	Biscuits	Sweet Biscuits	Tesco Milk Chocolate Digestives 300G	0.86	0.86	0	1	300	g	254924572	http://www.tesco.com/groceries/Product/Details/?id=254924572	2045	490	23.3	12	62.5	29.8	1.25	0.5	3.3	7
tjqy2446	Refuse Swap Checkout Base	Refuse	0	0	1	1	1	4	Fresh Food	Fresh Meat	Fresh Pork	Pork Loin Joint	2	2	0	1	500	g	258261577	http://www.tesco.com/groceries/Product/Details/?id=258261577	1085	265	21.4	9	0	0	0.25	0.1	0	17
tjqy2446	Refuse Swap Checkout Alt	Refuse	0	1	0	1	1	4	Fresh Food	Fresh Meat	Fresh Pork	Tesco Finest Pork Loin Joint With Blackpepper And Sea Salt	4	4	0	1	500	g	267227974	http://www.tesco.com/groceries/Product/Details/?id=267227974	940	225	15.5	5	0	0	0.5	0.2	0	21.4
tjqy2446	Refuse Swap Checkout Base	Refuse	0	0	1	2	2	4	Fresh Food	Dairy Eggs & Cheese	Yoghurts	Muller Fruit Corner 6X175g	3.59	3.59	0	1	1050	g	254146536	http://www.tesco.com/groceries/Product/Details/?id=254146536	453	108	4	2	14	14	0	0	1	4
tjqy2446	Refuse Swap Checkout Alt	Refuse	0	1	0	2	2	4	Fresh Food	Dairy Eggs & Cheese	Yoghurts	Yoo Light Thing Rhubarb And Raspberry 6X180g	2.99	2.99	0	1	1080	g	268286377	http://www.tesco.com/groceries/Product/Details/?id=268286377	310	75	0	0	13	13	0	0	0	5
tjqy2446	Refuse Swap Checkout Alt	Refuse	0	2	0	2	2	4	Fresh Food	Dairy Eggs & Cheese	Yoghurts	Danone Activia 0.1% Fat Yogurt 8X125g	3.28	3.28	0	1	1000	g	262266324	http://www.tesco.com/groceries/Product/Details/?id=262266324	251	60	0	0	9	9	0	0	1	5
tjqy2446	Refuse Swap Checkout Base	Refuse	0	0	1	3	2	4	Food Cupboard	Crisps Snacks & Nuts	Crisps & Snacks	Walkers Variety 6Pk	1.58	1.58	0	1	1	Unknown	254927131	http://www.tesco.com/groceries/Product/Details/?id=254927131	2219	532	33.1	3	50.2	1.3	1.55	0.62	4.1	6.2
tjqy2446	Refuse Swap Checkout Alt	Refuse	0	1	0	3	2	4	Food Cupboard	Crisps Snacks & Nuts	Crisps & Snacks	Real Crisps Sweet Chilli Crisps 150G	1.49	1.49	0	1	150	g	265542091	http://www.tesco.com/groceries/Product/Details/?id=265542091	2000	480	28.4	4	54.8	3.6	1.8	0.72	4.8	6
tjqy2446	Refuse Swap Checkout Alt	Refuse	0	2	0	3	2	4	Food Cupboard	Crisps Snacks & Nuts	Crisps & Snacks	Real Crisp Co. Sea Salt Potato Handcooked Crisp150g	1.49	1.49	0	1	150	g	253078756	http://www.tesco.com/groceries/Product/Details/?id=253078756	2036	488	30	4	53.2	0.4	1.3	0.52	4.8	5.6
tjqy2446	Refuse Swap Checkout Base	Refuse	0	0	1	4	1	4	Fresh Food	Dairy Eggs & Cheese	Continental Cheese	Creamfields Dutch Gouda Slices 200G	0.95	0.95	0	1	200	g	259481468	http://www.tesco.com/groceries/Product/Details/?id=259481468	1540	375	30.9	21	0.1	0.1	2	0.8	0	23.1
tjqy2446	Refuse Swap Checkout Alt	Refuse	0	1	0	4	1	4	Fresh Food	Dairy Eggs & Cheese	Continental Cheese	Tesco Value Salad Cheese 200G	0.84	0.84	0	1	200	g	250064408	http://www.tesco.com/groceries/Product/Details/?id=250064408	1260	305	24.3	17	2.5	0.3	1	0.4	0	18.6
fuve9895	Refuse Swap Checkout Base	Refuse	0	0	1	1	1	2	Food Cupboard	Biscuits	Sweet Biscuits	Fox's Jam Sandwich Creams 150G	0.98	0.98	0	1	150	g	251576968	http://www.tesco.com/groceries/Product/Details/?id=251576968	2086	497	23.7	13	64.8	30.2	0.475	0.19	2	6.1
fuve9895	Refuse Swap Checkout Alt	Refuse	0	1	0	1	1	2	Food Cupboard	Biscuits	Sweet Biscuits	Oreo Vanilla 154G	0.93	0.93	0	1	154	g	264375347	http://www.tesco.com/groceries/Product/Details/?id=264375347	1964	473	21	11	65	41	1.125	0.45	3.6	5.5
fuve9895	Refuse Swap Checkout Base	Refuse	0	0	1	2	1	2	Fresh Food	Cooked & Continental Meats	Sandwich Fillers	Tesco Chicken And Sweetcorn Sandwich Filler 250G	1.45	1.45	0	1	250	g	254927091	http://www.tesco.com/groceries/Product/Details/?id=254927091	825	200	13.7	1	7.3	2	0.5	0.2	1.1	10.7
fuve9895	Refuse Swap Checkout Alt	Refuse	0	1	0	2	1	2	Fresh Food	Cooked & Continental Meats	Sandwich Fillers	Tesco Egg Mayonnaise Sandwich Filler 250G	1.19	1.19	0	1	250	g	268973883	http://www.tesco.com/groceries/Product/Details/?id=268973883	669	161	12.7	3	1	0.1	0.75	0.3	2.9	10.7
nbqw0881	Refuse Swap Checkout Base	Refuse	0	0	1	1	2	2	Food Cupboard	Chocolate & Sweets	Chocolate	Green And Black's Organic Milk Chocolate And Almonds 100G	2.09	2.09	0	1	100	g	254353423	http://www.tesco.com/groceries/Product/Details/?id=254353423	2425	585	40.9	17	37.2	35.5	0.025	0.01	7.8	12.8
nbqw0881	Refuse Swap Checkout Alt	Refuse	0	1	0	1	2	2	Food Cupboard	Chocolate & Sweets	Chocolate	Lindt Excellence Dark Orange With Almonds 100G	1.83	1.83	0	1	100	g	256363293	http://www.tesco.com/groceries/Product/Details/?id=256363293	2080	500	31	17	49	46	0.125	0.05	2.3	6
nbqw0881	Refuse Swap Checkout Alt	Refuse	0	2	0	1	2	2	Food Cupboard	Chocolate & Sweets	Chocolate	Lindt Excellence Milk Roasted Almonds 100G	1.83	1.83	0	1	100	g	266799516	http://www.tesco.com/groceries/Product/Details/?id=266799516	2024	483	26.1	14	57.6	44.4	0.225	0.09	2.34	6
nbqw0881	Refuse Swap Checkout Base	Refuse	0	0	1	2	1	2	Fresh Food	Dairy Eggs & Cheese	Cheddar Cheese	Tesco Finest Vintage Canadian Cheddar 250G	2.69	2.69	0	1	250	g	256147668	http://www.tesco.com/groceries/Product/Details/?id=256147668	1700	410	34.4	23	0.1	0.1	1.75	0.7	0	25
nbqw0881	Refuse Swap Checkout Alt	Refuse	0	1	0	2	1	2	Fresh Food	Dairy Eggs & Cheese	Cheddar Cheese	Tesco Finest Handmade Wensleydale 250G	2.5	2.5	0	1	250	g	264157669	http://www.tesco.com/groceries/Product/Details/?id=264157669	1585	385	31.8	21	0.1	0.1	1.25	0.5	0	23.7
gkvc4061	Refuse Swap Checkout Base	Refuse	0	0	1	1	2	3	Food Cupboard	Pasta Rice & Noodles	Pasta	Tesco Organic Wholewheat Spaghetti 500G	0.89	0.89	0	1	500	g	262043041	http://www.tesco.com/groceries/Product/Details/?id=262043041	1370	325	2.5	0	62.2	2.1	0	0	9	12.7
gkvc4061	Refuse Swap Checkout Alt	Refuse	0	1	0	1	2	3	Food Cupboard	Pasta Rice & Noodles	Pasta	Italfresco Ready Made Polenta 500G	0.75	0.75	0	1	500	g	251279936	http://www.tesco.com/groceries/Product/Details/?id=251279936	305	72	0.3	2	15.7	3.2	1	0.4	2.19	1.6
gkvc4061	Refuse Swap Checkout Alt	Refuse	0	2	0	1	2	3	Food Cupboard	Pasta Rice & Noodles	Pasta	Trattoria Verdi Potato Gnocchi 500G	0.79	0.79	0	1	500	g	259578648	http://www.tesco.com/groceries/Product/Details/?id=259578648	645	155	0.5	0	32.9	0	1	0.4	2.2	3.7
gkvc4061	Refuse Swap Checkout Base	Refuse	0	0	1	2	2	3	Food Cupboard	Crisps Snacks & Nuts	Crisps & Snacks	Real Mccoys Classic Crisps 6 Pack	1	1	0	1	1	Unknown	251170603	http://www.tesco.com/groceries/Product/Details/?id=251170603	2196	526	31	3	53	2	2.5	1	4	7
gkvc4061	Refuse Swap Checkout Alt	Refuse	0	1	0	2	2	3	Food Cupboard	Crisps Snacks & Nuts	Crisps & Snacks	Sensations Lime/Coriander Chutney Poppadoms 82.5G	0.87	0.87	0	1	82.5	g	264339339	http://www.tesco.com/groceries/Product/Details/?id=264339339	1945	471	22	2	59	3	3	1.2	4.4	7
gkvc4061	Refuse Swap Checkout Alt	Refuse	0	2	0	2	2	3	Food Cupboard	Crisps Snacks & Nuts	Crisps & Snacks	Tesco Bacon Rashers 6 Pack	0.99	0.99	0	1	150	g	266992402	http://www.tesco.com/groceries/Product/Details/?id=266992402	1980	475	22.4	2	59	2.6	2.25	0.9	3	8.7
gkvc4061	Refuse Swap Checkout Base	Refuse	0	0	1	3	2	3	Food Cupboard	Biscuits	Cereal Bars	UNAVAILABLE: Cadbury's Brunch Bars Raisin 6 Pack	1.89	1.89	0	1	1	Unknown	252047985	http://www.tesco.com/groceries/Product/Details/?id=252047985	1800	430	15.5	8	66.4	42.2	0.6	0.24	1.8	5.6
gkvc4061	Refuse Swap Checkout Alt	Refuse	0	1	0	3	2	3	Food Cupboard	Biscuits	Cereal Bars	Tesco Light Choices 6 Chocolate And Orange Cereal Bars 132G	1.55	1.55	0	1	132	g	255128067	http://www.tesco.com/groceries/Product/Details/?id=255128067	1625	385	6.3	3	77.7	39.3	0.25	0.1	1.9	4
gkvc4061	Refuse Swap Checkout Alt	Refuse	0	2	0	3	2	3	Food Cupboard	Biscuits	Cereal Bars	Tesco Light Choices Cranberry & Blackcurrant Cereal Bars 150G	1.55	1.55	0	1	150	g	264260598	http://www.tesco.com/groceries/Product/Details/?id=264260598	1250	295	2.9	1	62.7	19.9	0.25	0.1	21.9	4.4
rtez6524	Refuse Swap Checkout Base	Refuse	0	0	1	1	1	4	Fresh Food	Fresh Poultry	Fresh Chicken	Tesco Finest Free Range Whole Chicken 1.00-2.4Kg	4.58	4.58	0	1	1000	g	252437656	http://www.tesco.com/groceries/Product/Details/?id=252437656	750	180	11.3	3	0	0	0.25	0.1	0	19.5
rtez6524	Refuse Swap Checkout Alt	Refuse	0	1	0	1	1	4	Fresh Food	Fresh Poultry	Fresh Chicken	Willow Farm 2 Skinless Chicken Breast Fillets 200-333G	12.99	12.99	0	1	1000	g	254608250	http://www.tesco.com/groceries/Product/Details/?id=254608250	465	110	1.7	1	0	0	0.25	0.1	0	23.5
rtez6524	Refuse Swap Checkout Base	Refuse	0	0	1	2	2	4	Fresh Food	Chilled Fish & Seafood	Fresh Fish	Tesco Smoked Mackerel/Crushed Peppercorn Kilograms	2.99	2.99	0	1	299.9	g	251631082	http://www.tesco.com/groceries/Product/Details/?id=251631082	1235	300	23.8	6	0	0	1.75	0.7	0	20.7
rtez6524	Refuse Swap Checkout Alt	Refuse	0	1	0	2	2	4	Fresh Food	Chilled Fish & Seafood	Fresh Fish	Tesco Finest Salmon Spinach And Lemon Fishcakes 200	2.5	2.5	0	1	289.687	g	268337669	http://www.tesco.com/groceries/Product/Details/?id=268337669	840	200	11.2	2	14.3	1.4	0.75	0.3	1.4	9.9
rtez6524	Refuse Swap Checkout Alt	Refuse	0	2	0	2	2	4	Fresh Food	Chilled Fish & Seafood	Fresh Fish	Tesco 2 Breaded Cod Fillets 300G	2.49	2.49	0	1	300	g	251428571	http://www.tesco.com/groceries/Product/Details/?id=251428571	865	210	7.6	1	19.7	0.1	0.75	0.3	1.4	14.4
rtez6524	Refuse Swap Checkout Base	Refuse	0	0	1	3	2	4	Food Cupboard	Pasta Rice & Noodles	Pasta	Tesco Fusilli Pasta Twists 500G	0.89	0.89	0	1	500	g	254878545	http://www.tesco.com/groceries/Product/Details/?id=254878545	1505	355	1.4	0	73	2.4	0	0	2.6	12.5
rtez6524	Refuse Swap Checkout Alt	Refuse	0	1	0	3	2	4	Food Cupboard	Pasta Rice & Noodles	Pasta	Italfresco Ready Made Polenta 500G	0.75	0.75	0	1	500	g	251279936	http://www.tesco.com/groceries/Product/Details/?id=251279936	305	72	0.3	2	15.7	3.2	1	0.4	2.19	1.6
rtez6524	Refuse Swap Checkout Alt	Refuse	0	2	0	3	2	4	Food Cupboard	Pasta Rice & Noodles	Pasta	Trattoria Verdi Potato Gnocchi 500G	0.79	0.79	0	1	500	g	259578648	http://www.tesco.com/groceries/Product/Details/?id=259578648	645	155	0.5	0	32.9	0	1	0.4	2.2	3.7
rtez6524	Refuse Swap Checkout Base	Refuse	0	0	1	4	2	4	Bakery	Fresh Bakery	Fresh Speciality Bread	Tear 'N' Share Garlic And Herb Bread	1.55	1.55	0	1	1	Unknown	251673164	http://www.tesco.com/groceries/Product/Details/?id=251673164	1470	355	16.4	3	41.1	2.3	0.75	0.3	2.3	8.5
rtez6524	Refuse Swap Checkout Alt	Refuse	0	1	0	4	2	4	Bakery	Fresh Bakery	Fresh Speciality Bread	Finest Rye Bread (20% Rye) 400G	1.4	1.4	0	1	400	g	256499247	http://www.tesco.com/groceries/Product/Details/?id=256499247	1085	260	2.1	0	48.8	5.3	1	0.4	6.6	7.1
rtez6524	Refuse Swap Checkout Alt	Refuse	0	2	0	4	2	4	Bakery	Fresh Bakery	Fresh Speciality Bread	Spelt And Sunflwr Bloomer 400G	1.4	1.4	0	1	400	g	263905005	http://www.tesco.com/groceries/Product/Details/?id=263905005	1251	297	9.7	1	41.5	2.9	0.75	0.3	6.3	0
twzr4118	Refuse Swap Checkout Base	Refuse	0	0	1	1	2	3	Food Cupboard	Crisps Snacks & Nuts	Crisps & Snacks	Kp Mini Cheddars Family 7 Pack	1	1	0	1	1	Unknown	258442634	http://www.tesco.com/groceries/Product/Details/?id=258442634	2186	524	30	11	52	5	2.5	1	3	10
twzr4118	Refuse Swap Checkout Alt	Refuse	0	1	0	1	2	3	Food Cupboard	Crisps Snacks & Nuts	Crisps & Snacks	Tesco Cool Salsa Dip 300G	0.85	0.85	0	1	300	g	257412580	http://www.tesco.com/groceries/Product/Details/?id=257412580	125	29	0.2	0	5.6	3.2	1	0.4	1.3	1.3
twzr4118	Refuse Swap Checkout Alt	Refuse	0	2	0	1	2	3	Food Cupboard	Crisps Snacks & Nuts	Crisps & Snacks	Tesco Potato Loops 6 Pack	0.99	0.99	0	1	120	g	266992496	http://www.tesco.com/groceries/Product/Details/?id=266992496	1950	465	18.8	2	69	1.5	1.75	0.7	1.1	4.6
twzr4118	Refuse Swap Checkout Base	Refuse	0	0	1	2	2	3	Fresh Food	Fresh Meat	Fresh Beef	Tesco Value Beef Roasting Joint	2.75	2.75	0	1	500	g	253230568	http://www.tesco.com/groceries/Product/Details/?id=253230568	710	170	9.9	4	0.6	0.2	0.25	0.1	0	19.4
twzr4118	Refuse Swap Checkout Alt	Refuse	0	1	0	2	2	3	Fresh Food	Fresh Meat	Fresh Beef	Tesco Fresh Healthy Living Tender Beef Steak	5.5	5.5	0	1	500	g	253398210	http://www.tesco.com/groceries/Product/Details/?id=253398210	450	110	1.9	1	0	0	0.25	0.1	0	22.2
twzr4118	Refuse Swap Checkout Alt	Refuse	0	2	0	2	2	3	Fresh Food	Fresh Meat	Fresh Beef	Tesco Organic Beef Stewing Beef	3.5	3.5	0	1	500	g	260217058	http://www.tesco.com/groceries/Product/Details/?id=260217058	475	115	0.3	0	0	0	0.25	0.1	0	21.2
twzr4118	Refuse Swap Checkout Base	Refuse	0	0	1	3	2	3	Food Cupboard	Crisps Snacks & Nuts	Crisps & Snacks	Golden Wonder Cheese And Onion Crisps 6 Pack	1	1	0	1	1	Unknown	251017746	http://www.tesco.com/groceries/Product/Details/?id=251017746	2156	516	31.6	4	52.4	2.4	2	0.8	4	6
twzr4118	Refuse Swap Checkout Alt	Refuse	0	1	0	3	2	3	Food Cupboard	Crisps Snacks & Nuts	Crisps & Snacks	Sensations Lime/Coriander Chutney Poppadoms 82.5G	0.87	0.87	0	1	82.5	g	264339339	http://www.tesco.com/groceries/Product/Details/?id=264339339	1945	471	22	2	59	3	3	1.2	4.4	7
twzr4118	Refuse Swap Checkout Alt	Refuse	0	2	0	3	2	3	Food Cupboard	Crisps Snacks & Nuts	Crisps & Snacks	Tesco Bacon Rashers 6 Pack	0.99	0.99	0	1	150	g	266992402	http://www.tesco.com/groceries/Product/Details/?id=266992402	1980	475	22.4	2	59	2.6	2.25	0.9	3	8.7
lpgc5098	Accept Swap Checkout Base	Accept	1	0	0	1	2	2	Food Cupboard	Pasta Rice & Noodles	Pasta	Tesco Fusilli Pasta Twists 500G	0.89	0.89	0	1	500	g	254878545	http://www.tesco.com/groceries/Product/Details/?id=254878545	1505	355	1.4	0	73	2.4	0	0	2.6	12.5
lpgc5098	Accept Swap Checkout Choice	Accept	1	2	1	1	2	2	Food Cupboard	Pasta Rice & Noodles	Pasta	Italfresco Ready Made Polenta 500G	0.75	0.75	0	1	500	g	251279936	http://www.tesco.com/groceries/Product/Details/?id=251279936	305	72	0.3	2	15.7	3.2	1	0.4	2.19	1.6
lpgc5098	Accept Swap Checkout Alt	Accept	1	1	0	1	2	2	Food Cupboard	Pasta Rice & Noodles	Pasta	Trattoria Verdi Potato Gnocchi 500G	0.79	0.79	0	1	500	g	259578648	http://www.tesco.com/groceries/Product/Details/?id=259578648	645	155	0.5	0	32.9	0	1	0.4	2.2	3.7
lpgc5098	Refuse Swap Checkout Base	Refuse	0	0	1	2	2	2	Food Cupboard	Crisps Snacks & Nuts	Crisps & Snacks	Kp Skips Prawn Cocktail 6 Pack	1	1	0	1	1	Unknown	253629595	http://www.tesco.com/groceries/Product/Details/?id=253629595	2023	482	27.6	2	53.5	6.5	1.5	0.6	1.2	5.3
lpgc5098	Refuse Swap Checkout Alt	Refuse	0	1	0	2	2	2	Food Cupboard	Crisps Snacks & Nuts	Crisps & Snacks	Tesco Cool Salsa Dip 300G	0.85	0.85	0	1	300	g	257412580	http://www.tesco.com/groceries/Product/Details/?id=257412580	125	29	0.2	0	5.6	3.2	1	0.4	1.3	1.3
lpgc5098	Refuse Swap Checkout Alt	Refuse	0	2	0	2	2	2	Food Cupboard	Crisps Snacks & Nuts	Crisps & Snacks	Tesco Hot Salsa Dip 300G	0.85	0.85	0	1	300	g	257412848	http://www.tesco.com/groceries/Product/Details/?id=257412848	125	29	0.2	0	5.8	3.2	1.25	0.5	1.4	1.1
qrpf7655	Refuse Swap Checkout Base	Refuse	0	0	1	1	2	4	Food Cupboard	Chocolate & Sweets	Chocolate	Milky Way Magic Stars	0.33	0.33	0	1	1	Unknown	251610320	http://www.tesco.com/groceries/Product/Details/?id=251610320	2316	555	34.9	21	54.1	53.3	0.2	0.08	1.8	6.2
qrpf7655	Refuse Swap Checkout Alt	Refuse	0	1	0	1	2	4	Food Cupboard	Chocolate & Sweets	Chocolate	Tesco Value Milk Chocolate 100G	0.3	0.3	0	1	100	g	254381873	http://www.tesco.com/groceries/Product/Details/?id=254381873	2135	510	25.3	16	63	62	0.25	0.1	2.6	6.2
qrpf7655	Refuse Swap Checkout Alt	Refuse	0	2	0	1	2	4	Food Cupboard	Chocolate & Sweets	Chocolate	Tesco Value Plain Chocolate 100G	0.3	0.3	0	1	100	g	254381907	http://www.tesco.com/groceries/Product/Details/?id=254381907	2035	490	23	14	61	59	0	0	6.8	5.4
qrpf7655	Accept Swap Checkout Base	Accept	1	0	0	2	2	4	Food Cupboard	Crisps Snacks & Nuts	Crisps & Snacks	Kp Frisps Assorted 6 Pack	1	1	0	1	1	Unknown	250051470	http://www.tesco.com/groceries/Product/Details/?id=250051470	2265	543	34	3	54	4	2.5	1	3	5
qrpf7655	Accept Swap Checkout Alt	Accept	1	1	0	2	2	4	Food Cupboard	Crisps Snacks & Nuts	Crisps & Snacks	Sensations Southern Style Barbeque 150G	0.87	0.87	0	1	150	g	267308166	http://www.tesco.com/groceries/Product/Details/?id=267308166	2101	503	26.4	2	58.8	2.9	1.5	0.6	4	5.9
qrpf7655	Accept Swap Checkout Choice	Accept	1	2	1	2	2	4	Food Cupboard	Crisps Snacks & Nuts	Crisps & Snacks	Sensations Vintage Cheddar Red Onion Chutney. 150G	0.87	0.87	0	1	150	g	267308268	http://www.tesco.com/groceries/Product/Details/?id=267308268	2070	495	25	2	59.5	3.3	1.65	0.66	4.1	5.9
qrpf7655	Refuse Swap Checkout Base	Refuse	0	0	1	3	2	4	Food Cupboard	Pasta Rice & Noodles	Pasta	Tesco Egg Spaghetti 500G	0.89	0.89	0	1	500	g	250308277	http://www.tesco.com/groceries/Product/Details/?id=250308277	1505	355	3.5	1	66.9	2	0	0	2.6	14
qrpf7655	Refuse Swap Checkout Alt	Refuse	0	1	0	3	2	4	Food Cupboard	Pasta Rice & Noodles	Pasta	Italfresco Ready Made Polenta 500G	0.75	0.75	0	1	500	g	251279936	http://www.tesco.com/groceries/Product/Details/?id=251279936	305	72	0.3	2	15.7	3.2	1	0.4	2.19	1.6
qrpf7655	Refuse Swap Checkout Alt	Refuse	0	2	0	3	2	4	Food Cupboard	Pasta Rice & Noodles	Pasta	Trattoria Verdi Potato Gnocchi 500G	0.79	0.79	0	1	500	g	259578648	http://www.tesco.com/groceries/Product/Details/?id=259578648	645	155	0.5	0	32.9	0	1	0.4	2.2	3.7
qrpf7655	Refuse Swap Checkout Base	Refuse	0	0	1	4	1	4	Fresh Food	Fresh Poultry	Fresh Chicken	Tesco Finest Free Range Whole Chicken 1.00-2.4Kg	2.29	2.29	0	1	500	g	252437656	http://www.tesco.com/groceries/Product/Details/?id=252437656	750	180	11.3	3	0	0	0.25	0.1	0	19.5
qrpf7655	Refuse Swap Checkout Alt	Refuse	0	1	0	4	1	4	Fresh Food	Fresh Poultry	Fresh Chicken	Willow Farm 2 Skinless Chicken Breast Fillets 200-333G	6.5	6.5	0	1	500	g	254608250	http://www.tesco.com/groceries/Product/Details/?id=254608250	465	110	1.7	1	0	0	0.25	0.1	0	23.5
fyth7531	Refuse Swap Checkout Base	Refuse	0	0	1	1	1	3	Fresh Food	Counters	Counter - Butchers	Counter Lamb Shoulder	5	5	0	1	500	g	268969883	http://www.tesco.com/groceries/Product/Details/?id=268969883	780	190	14.6	7	0	0	0.25	0.1	0	14.1
fyth7531	Refuse Swap Checkout Alt	Refuse	0	1	0	1	1	3	Fresh Food	Counters	Counter - Butchers	Tesco Finest Counter Beef Brisket Joint	4	4	0	1	500	g	260849773	http://www.tesco.com/groceries/Product/Details/?id=260849773	104	25	0.3	0	0.1	0	0.175	0.07	0.01	22.5
fyth7531	Refuse Swap Checkout Base	Refuse	0	0	1	2	2	3	Food Cupboard	Crisps Snacks & Nuts	Crisps & Snacks	Walkers Sunbites Sweet Chilli 6Pk	1.58	1.58	0	1	1	Unknown	264441321	http://www.tesco.com/groceries/Product/Details/?id=264441321	2013	479	21.5	2	61.1	9.6	0.65	0.26	6.6	7.3
fyth7531	Refuse Swap Checkout Alt	Refuse	0	1	0	2	2	3	Food Cupboard	Crisps Snacks & Nuts	Crisps & Snacks	Velvet Crunch Thai Sweet Chilli Snack 6X20g	1.57	1.57	0	1	120	g	265711755	http://www.tesco.com/groceries/Product/Details/?id=265711755	1705	405	9.5	1	77.5	15.5	1.25	0.5	2	1.5
fyth7531	Refuse Swap Checkout Alt	Refuse	0	2	0	2	2	3	Food Cupboard	Crisps Snacks & Nuts	Crisps & Snacks	Penn State Salted Pretzels 175G	1.45	1.45	0	1	175	g	254168775	http://www.tesco.com/groceries/Product/Details/?id=254168775	1647	387	3.7	0	77.7	0.7	2.5	1	1.7	10.7
fyth7531	Refuse Swap Checkout Base	Refuse	0	0	1	3	1	3	Fresh Food	Chilled Food	Fresh Soup	Tesco Finest Butternut And Sage 600G	2.2	2.2	0	1	600	g	268776990	http://www.tesco.com/groceries/Product/Details/?id=268776990	255	60	3.5	2	6.3	3.6	0.25	0.1	0.8	0.5
fyth7531	Refuse Swap Checkout Alt	Refuse	0	1	0	3	1	3	Fresh Food	Chilled Food	Fresh Soup	New Covent Garden Wild Mushroom Soup 600G	2.1	2.1	0	1	600	g	254409508	http://www.tesco.com/groceries/Product/Details/?id=254409508	154	37	1.2	1	4.1	0.9	0.65	0.26	0.9	1.5
oepe7304	Refuse Swap Checkout Base	Refuse	0	0	1	1	1	3	Fresh Food	Cooked & Continental Meats	Sandwich Fillers	Tesco Tuna And Sweetcorn Sandwich Filler 250G	1.45	1.45	0	1	250	g	264310062	http://www.tesco.com/groceries/Product/Details/?id=264310062	960	235	18.1	1	8.1	3.4	0.75	0.3	0.6	8.6
oepe7304	Refuse Swap Checkout Alt	Refuse	0	1	0	1	1	3	Fresh Food	Cooked & Continental Meats	Sandwich Fillers	Tesco Egg Mayonnaise Sandwich Filler 250G	1.19	1.19	0	1	250	g	268973883	http://www.tesco.com/groceries/Product/Details/?id=268973883	669	161	12.7	3	1	0.1	0.75	0.3	2.9	10.7
oepe7304	Refuse Swap Checkout Base	Refuse	0	0	1	2	1	3	Fresh Food	Fresh Poultry	Fresh Chicken	Tesco Finest Free Range Whole Chicken 1.00-2.4Kg	6.87	6.87	0	1	1500	g	252437656	http://www.tesco.com/groceries/Product/Details/?id=252437656	750	180	11.3	3	0	0	0.25	0.1	0	19.5
oepe7304	Refuse Swap Checkout Alt	Refuse	0	1	0	2	1	3	Fresh Food	Fresh Poultry	Fresh Chicken	Willow Farm 2 Skinless Chicken Breast Fillets 200-333G	19.48	19.48	0	1	1500	g	254608250	http://www.tesco.com/groceries/Product/Details/?id=254608250	465	110	1.7	1	0	0	0.25	0.1	0	23.5
oepe7304	Refuse Swap Checkout Base	Refuse	0	0	1	3	2	3	Food Cupboard	Crisps Snacks & Nuts	Crisps & Snacks	Walkers Lights Simply Salted 6Pk	1.58	1.58	0	1	1	Unknown	252370526	http://www.tesco.com/groceries/Product/Details/?id=252370526	2012	480	22	2	61	0.5	1.5	0.6	5	7
oepe7304	Refuse Swap Checkout Alt	Refuse	0	1	0	3	2	3	Food Cupboard	Crisps Snacks & Nuts	Crisps & Snacks	Penn State Salted Pretzels 175G	1.45	1.45	0	1	175	g	254168775	http://www.tesco.com/groceries/Product/Details/?id=254168775	1647	387	3.7	0	77.7	0.7	2.5	1	1.7	10.7
oepe7304	Refuse Swap Checkout Alt	Refuse	0	2	0	3	2	3	Food Cupboard	Crisps Snacks & Nuts	Crisps & Snacks	Velvet Crunch Cheese And Spring Onion 6X20g	1.57	1.57	0	1	120	g	254835821	http://www.tesco.com/groceries/Product/Details/?id=254835821	1750	415	10	1	79	11	1.25	0.5	3.5	2
vvvf7892	Refuse Swap Checkout Base	Refuse	0	0	1	1	2	1	Fresh Food	Dairy Eggs & Cheese	Continental Cheese	President Emmental 250G	2.69	2.69	0	1	250	g	250122041	http://www.tesco.com/groceries/Product/Details/?id=250122041	1495	360	28	17	0	1.5	1.475	0.59	0.21	27
vvvf7892	Refuse Swap Checkout Alt	Refuse	0	1	0	1	2	1	Fresh Food	Dairy Eggs & Cheese	Continental Cheese	Tesco Halloumi Lighter 225G	2.28	2.28	0	1	225	g	264245536	http://www.tesco.com/groceries/Product/Details/?id=264245536	1070	260	16	10	3	3	2.5	1	0	25
vvvf7892	Refuse Swap Checkout Alt	Refuse	0	2	0	1	2	1	Fresh Food	Dairy Eggs & Cheese	Continental Cheese	Tesco Halloumi With Pepper 225G	2.28	2.28	0	1	225	g	266347885	http://www.tesco.com/groceries/Product/Details/?id=266347885	1285	310	25	16	2	2	3	1.2	0	19
eywl4552	Refuse Swap Checkout Base	Refuse	0	0	1	1	1	5	Fresh Food	Counters	Counter - Delicatessen Pies Savouries & Olives	Counter Tesco Medium Crispy Bake Pork Pie	1.2	1.2	0	1	1	Unknown	260273330	http://www.tesco.com/groceries/Product/Details/?id=260273330	1527	367	25.3	11	24.5	1.9	1.25	0.5	1.8	9.3
eywl4552	Refuse Swap Checkout Alt	Refuse	0	1	0	1	1	5	Fresh Food	Counters	Counter - Delicatessen Pies Savouries & Olives	Counter Tesco Cornish Pasty	1	1	0	1	250	g	266775055	http://www.tesco.com/groceries/Product/Details/?id=266775055	1250	300	19.7	10	22.7	1.8	1	0.4	2.6	6.5
eywl4552	Refuse Swap Checkout Base	Refuse	0	0	1	2	1	5	Fresh Food	Chilled Food	Pies & Quiche	Ginsters Large Cornish Pasty	1.29	1.29	0	1	1	Unknown	259448131	http://www.tesco.com/groceries/Product/Details/?id=259448131	1008	242	14.2	7	23.2	1.4	1.2	0.48	3.1	5.3
eywl4552	Refuse Swap Checkout Alt	Refuse	0	1	0	2	1	5	Fresh Food	Chilled Food	Pies & Quiche	Mattessons Fridge Raiders Chicken Bites60g	1.15	1.15	0	1	60	g	263999136	http://www.tesco.com/groceries/Product/Details/?id=263999136	838	201	11.3	4	3.5	0.9	1.5	0.6	1.1	20.7
eywl4552	Refuse Swap Checkout Base	Refuse	0	0	1	3	2	5	Fresh Food	Fresh Ready Meals	Potato & Veg Side Dishes	Tesco Finest Chunky Chips 450G	2.8	2.8	0	1	450	g	261893654	http://www.tesco.com/groceries/Product/Details/?id=261893654	565	135	4	0	22.3	2.1	0.25	0.1	2.7	2.1
eywl4552	Refuse Swap Checkout Alt	Refuse	0	1	0	3	2	5	Fresh Food	Fresh Ready Meals	Potato & Veg Side Dishes	Tesco Baked Potatoes And Cheese 450G	2.75	2.75	0	1	450	g	256638815	http://www.tesco.com/groceries/Product/Details/?id=256638815	430	105	3.4	2	1502	0.6	0.25	0.1	1.7	206
eywl4552	Refuse Swap Checkout Alt	Refuse	0	2	0	3	2	5	Fresh Food	Fresh Ready Meals	Potato & Veg Side Dishes	Tesco Finest Boulangere Potatoes 450G	2.5	2.5	0	1	450	g	265230379	http://www.tesco.com/groceries/Product/Details/?id=265230379	395	95	3.9	2	12.9	1.9	0.75	0.3	1.8	1.7
eywl4552	Refuse Swap Checkout Base	Refuse	0	0	1	4	2	5	Food Cupboard	Crisps Snacks & Nuts	Crisps & Snacks	Golden Wonder Cheese And Onion Crisps 6 Pack	1	1	0	1	1	Unknown	251017746	http://www.tesco.com/groceries/Product/Details/?id=251017746	2156	516	31.6	4	52.4	2.4	2	0.8	4	6
eywl4552	Refuse Swap Checkout Alt	Refuse	0	1	0	4	2	5	Food Cupboard	Crisps Snacks & Nuts	Crisps & Snacks	Sensations Lime/Coriander Chutney Poppadoms 82.5G	0.87	0.87	0	1	82.5	g	264339339	http://www.tesco.com/groceries/Product/Details/?id=264339339	1945	471	22	2	59	3	3	1.2	4.4	7
eywl4552	Refuse Swap Checkout Alt	Refuse	0	2	0	4	2	5	Food Cupboard	Crisps Snacks & Nuts	Crisps & Snacks	Tesco Hot Salsa Dip 300G	0.85	0.85	0	1	300	g	257412848	http://www.tesco.com/groceries/Product/Details/?id=257412848	125	29	0.2	0	5.8	3.2	1.25	0.5	1.4	1.1
eywl4552	Accept Swap Checkout Base	Accept	1	0	0	5	2	5	Food Cupboard	Crisps Snacks & Nuts	Crisps & Snacks	Walkers Light Variety 6Pk	1.58	1.58	0	1	1	Unknown	252370601	http://www.tesco.com/groceries/Product/Details/?id=252370601	2013	480	22	2	61	2	0	0	5	7
eywl4552	Accept Swap Checkout Alt	Accept	1	1	0	5	2	5	Food Cupboard	Crisps Snacks & Nuts	Crisps & Snacks	Penn State Salted Pretzels 175G	1.45	1.45	0	1	175	g	254168775	http://www.tesco.com/groceries/Product/Details/?id=254168775	1647	387	3.7	0	77.7	0.7	2.5	1	1.7	10.7
eywl4552	Accept Swap Checkout Choice	Accept	1	2	1	5	2	5	Food Cupboard	Crisps Snacks & Nuts	Crisps & Snacks	Velvet Crunch Cheese And Spring Onion 6X20g	1.57	1.57	0	1	120	g	254835821	http://www.tesco.com/groceries/Product/Details/?id=254835821	1750	415	10	1	79	11	1.25	0.5	3.5	2
ytsn7644	Refuse Swap Checkout Base	Refuse	0	0	1	1	2	3	Fresh Food	Cooked & Continental Meats	Cooked & Continental Meats	From The Deli Finest Roast Ham 4 Slices	3.46	3.46	0	1	197.714	g	253077248	http://www.tesco.com/groceries/Product/Details/?id=253077248	595	145	5.3	2	0.8	0.8	1.75	0.7	0	22.7
ytsn7644	Refuse Swap Checkout Alt	Refuse	0	1	0	1	2	3	Fresh Food	Cooked & Continental Meats	Cooked & Continental Meats	Tesco Chunky Flame Grilled Chicken 200G	3.4	3.4	0	1	200	g	266166407	http://www.tesco.com/groceries/Product/Details/?id=266166407	455	110	1.3	0	0.4	0.3	0.75	0.3	0.2	23.3
ytsn7644	Refuse Swap Checkout Alt	Refuse	0	2	0	1	2	3	Fresh Food	Cooked & Continental Meats	Cooked & Continental Meats	Tesco Mini Flamegrilled Chicken Fillets 190G	3.4	3.4	0	1	190	g	268268105	http://www.tesco.com/groceries/Product/Details/?id=268268105	455	110	1	0	0.1	0.1	0.75	0.3	0.1	24.3
ytsn7644	Refuse Swap Checkout Base	Refuse	0	0	1	2	1	3	Fresh Food	Cooked & Continental Meats	Sandwich Fillers	Tesco Cheese And Pickle Sandwich Filler 250G	1.45	1.45	0	1	250	g	264306494	http://www.tesco.com/groceries/Product/Details/?id=264306494	1405	340	31	10	5.2	3.7	1.25	0.5	1	9.4
ytsn7644	Refuse Swap Checkout Alt	Refuse	0	1	0	2	1	3	Fresh Food	Cooked & Continental Meats	Sandwich Fillers	Tesco Egg Mayonnaise Sandwich Filler 250G	1.19	1.19	0	1	250	g	268973883	http://www.tesco.com/groceries/Product/Details/?id=268973883	669	161	12.7	3	1	0.1	0.75	0.3	2.9	10.7
ytsn7644	Refuse Swap Checkout Base	Refuse	0	0	1	3	2	3	Food Cupboard	Crisps Snacks & Nuts	Crisps & Snacks	Walkers Lights Simply Salted 6Pk	1.58	1.58	0	1	1	Unknown	252370526	http://www.tesco.com/groceries/Product/Details/?id=252370526	2012	480	22	2	61	0.5	1.5	0.6	5	7
ytsn7644	Refuse Swap Checkout Alt	Refuse	0	1	0	3	2	3	Food Cupboard	Crisps Snacks & Nuts	Crisps & Snacks	Tesco Light Choices Mini Prtzls 6Pk	1.5	1.5	0	1	150	g	252431948	http://www.tesco.com/groceries/Product/Details/?id=252431948	1598	377	2.6	0	77.7	4.1	0.75	0.3	4.4	10.5
ytsn7644	Refuse Swap Checkout Alt	Refuse	0	2	0	3	2	3	Food Cupboard	Crisps Snacks & Nuts	Crisps & Snacks	Velvet Crunch Thai Sweet Chilli Snack 6X20g	1.57	1.57	0	1	120	g	265711755	http://www.tesco.com/groceries/Product/Details/?id=265711755	1705	405	9.5	1	77.5	15.5	1.25	0.5	2	1.5
sxny8413	Refuse Swap Checkout Base	Refuse	0	0	1	1	1	4	Food Cupboard	Chocolate & Sweets	Sweets	Rowntrees Fruit Pastilles Single	0.51	0.51	0	1	52.5232	g	251875991	http://www.tesco.com/groceries/Product/Details/?id=251875991	1486	350	0.1	0	82	58.2	0.3	0.12	0.1	4.2
sxny8413	Refuse Swap Checkout Alt	Refuse	0	1	0	1	1	4	Food Cupboard	Chocolate & Sweets	Sweets	Rowntrees Random Bag 50G	0.48	0.48	0	1	50	g	264720930	http://www.tesco.com/groceries/Product/Details/?id=264720930	1373	328	0.3	0	75.7	59.1	0.1	0.04	0.6	4.9
sxny8413	Refuse Swap Checkout Base	Refuse	0	0	1	2	2	4	Food Cupboard	Pasta Rice & Noodles	Pasta	Tesco Egg Spaghetti 500G	0.89	0.89	0	1	500	g	250308277	http://www.tesco.com/groceries/Product/Details/?id=250308277	1505	355	3.5	1	66.9	2	0	0	2.6	14
sxny8413	Refuse Swap Checkout Alt	Refuse	0	1	0	2	2	4	Food Cupboard	Pasta Rice & Noodles	Pasta	Italfresco Ready Made Polenta 500G	0.75	0.75	0	1	500	g	251279936	http://www.tesco.com/groceries/Product/Details/?id=251279936	305	72	0.3	2	15.7	3.2	1	0.4	2.19	1.6
sxny8413	Refuse Swap Checkout Alt	Refuse	0	2	0	2	2	4	Food Cupboard	Pasta Rice & Noodles	Pasta	Trattoria Verdi Potato Gnocchi 500G	0.79	0.79	0	1	500	g	259578648	http://www.tesco.com/groceries/Product/Details/?id=259578648	645	155	0.5	0	32.9	0	1	0.4	2.2	3.7
sxny8413	Refuse Swap Checkout Base	Refuse	0	0	1	3	2	4	Food Cupboard	Biscuits	Sweet Biscuits	Mcvities Penguin 9Pk	1.75	1.75	0	1	1	Unknown	252741408	http://www.tesco.com/groceries/Product/Details/?id=252741408	2152	515	27.1	15	61.4	39.5	0.25	0.1	2.4	5.1
sxny8413	Refuse Swap Checkout Alt	Refuse	0	1	0	3	2	4	Food Cupboard	Biscuits	Sweet Biscuits	Mcvities Mini Jaffa Cakes Pouch 115G	1.52	1.52	0	1	115	g	267078182	http://www.tesco.com/groceries/Product/Details/?id=267078182	1628	388	10.4	4	69.2	50.8	0.25	0.1	2	4.4
sxny8413	Refuse Swap Checkout Alt	Refuse	0	2	0	3	2	4	Food Cupboard	Biscuits	Sweet Biscuits	Tesco Currant And Cinnamon Cakey Cookie 200G	1.49	1.49	0	1	200	g	266030096	http://www.tesco.com/groceries/Product/Details/?id=266030096	1765	420	16.6	9	64	37.4	1	0.4	2.6	3.7
sxny8413	Refuse Swap Checkout Base	Refuse	0	0	1	4	2	4	Food Cupboard	Tins Cans & Packets	Soup	Baxters Favourite Cream Of Tomato Soup 400G	0.88	0.88	0	1	400	g	252511142	http://www.tesco.com/groceries/Product/Details/?id=252511142	270	64	2.8	1	8.7	5.1	0.525	0.21	0.3	1.1
sxny8413	Refuse Swap Checkout Alt	Refuse	0	1	0	4	2	4	Food Cupboard	Tins Cans & Packets	Soup	Heinz Scotch Broth Soup 400G	0.85	0.85	0	1	400	g	258147765	http://www.tesco.com/groceries/Product/Details/?id=258147765	152	36	0.7	0	5.9	0.9	0.625	0.25	0.7	1.3
sxny8413	Refuse Swap Checkout Alt	Refuse	0	2	0	4	2	4	Food Cupboard	Tins Cans & Packets	Soup	Heinz Spring Vegetable 400G	0.85	0.85	0	1	400	g	256639359	http://www.tesco.com/groceries/Product/Details/?id=256639359	147	35	0.4	0	6.8	1.2	0.625	0.25	0.7	0.8
zgbq6060	Refuse Swap Checkout Base	Refuse	0	0	1	1	1	3	Fresh Food	Cooked & Continental Meats	Sandwich Fillers	Tesco Chicken And Stuffing Sandwich Filler 230G	1.45	1.45	0	1	230	g	267312660	http://www.tesco.com/groceries/Product/Details/?id=267312660	940	230	17	2	6.4	0.1	0.75	0.3	0.9	11.3
zgbq6060	Refuse Swap Checkout Alt	Refuse	0	1	0	1	1	3	Fresh Food	Cooked & Continental Meats	Sandwich Fillers	Tesco Egg Mayonnaise Sandwich Filler 250G	1.19	1.19	0	1	250	g	268973883	http://www.tesco.com/groceries/Product/Details/?id=268973883	669	161	12.7	3	1	0.1	0.75	0.3	2.9	10.7
zgbq6060	Refuse Swap Checkout Base	Refuse	0	0	1	2	2	3	Food Cupboard	Crisps Snacks & Nuts	Crisps & Snacks	Real Mccoys Classic Crisps 6 Pack	1	1	0	1	1	Unknown	251170603	http://www.tesco.com/groceries/Product/Details/?id=251170603	2196	526	31	3	53	2	2.5	1	4	7
zgbq6060	Refuse Swap Checkout Alt	Refuse	0	1	0	2	2	3	Food Cupboard	Crisps Snacks & Nuts	Crisps & Snacks	Tesco Cool Salsa Dip 300G	0.85	0.85	0	1	300	g	257412580	http://www.tesco.com/groceries/Product/Details/?id=257412580	125	29	0.2	0	5.6	3.2	1	0.4	1.3	1.3
zgbq6060	Refuse Swap Checkout Alt	Refuse	0	2	0	2	2	3	Food Cupboard	Crisps Snacks & Nuts	Crisps & Snacks	Sensations Lime/Coriander Chutney Poppadoms 82.5G	0.87	0.87	0	1	82.5	g	264339339	http://www.tesco.com/groceries/Product/Details/?id=264339339	1945	471	22	2	59	3	3	1.2	4.4	7
zgbq6060	Refuse Swap Checkout Base	Refuse	0	0	1	3	1	3	Food Cupboard	Biscuits	Sweet Biscuits	Fox's Jam Sandwich Creams 150G	0.98	0.98	0	1	150	g	251576968	http://www.tesco.com/groceries/Product/Details/?id=251576968	2086	497	23.7	13	64.8	30.2	0.475	0.19	2	6.1
zgbq6060	Refuse Swap Checkout Alt	Refuse	0	1	0	3	1	3	Food Cupboard	Biscuits	Sweet Biscuits	Oreo Vanilla 154G	0.93	0.93	0	1	154	g	264375347	http://www.tesco.com/groceries/Product/Details/?id=264375347	1964	473	21	11	65	41	1.125	0.45	3.6	5.5
tkjp5374	Accept Swap Checkout Base	Accept	1	0	0	1	2	3	Food Cupboard	Chocolate & Sweets	Chocolate	Green And Black's Organic Milk Chocolate 100G	2.06	2.06	0	1	100	g	251580423	http://www.tesco.com/groceries/Product/Details/?id=251580423	2265	545	32.6	19	50.4	47.9	0.05	0.02	3.2	10.3
tkjp5374	Accept Swap Checkout Alt	Accept	1	1	0	1	2	3	Food Cupboard	Chocolate & Sweets	Chocolate	Lindt Excellence Milk Roasted Almonds 100G	1.83	1.83	0	1	100	g	266799516	http://www.tesco.com/groceries/Product/Details/?id=266799516	2024	483	26.1	14	57.6	44.4	0.225	0.09	2.34	6
tkjp5374	Accept Swap Checkout Choice	Accept	1	2	1	1	2	3	Food Cupboard	Chocolate & Sweets	Chocolate	Lindt Excellence Chilli 100G	1.83	1.83	0	1	100	g	263748035	http://www.tesco.com/groceries/Product/Details/?id=263748035	2120	507	32	20	49	46.4	0.1	0.04	2.3	5.4
tkjp5374	Refuse Swap Checkout Base	Refuse	0	0	1	2	2	3	Food Cupboard	Crisps Snacks & Nuts	Crisps & Snacks	Kp Frisps Assorted 6 Pack	1	1	0	1	1	Unknown	250051470	http://www.tesco.com/groceries/Product/Details/?id=250051470	2265	543	34	3	54	4	2.5	1	3	5
tkjp5374	Refuse Swap Checkout Alt	Refuse	0	1	0	2	2	3	Food Cupboard	Crisps Snacks & Nuts	Crisps & Snacks	Tesco Hot Salsa Dip 300G	0.85	0.85	0	1	300	g	257412848	http://www.tesco.com/groceries/Product/Details/?id=257412848	125	29	0.2	0	5.8	3.2	1.25	0.5	1.4	1.1
tkjp5374	Refuse Swap Checkout Alt	Refuse	0	2	0	2	2	3	Food Cupboard	Crisps Snacks & Nuts	Crisps & Snacks	Sensations Southern Style Barbeque 150G	0.87	0.87	0	1	150	g	267308166	http://www.tesco.com/groceries/Product/Details/?id=267308166	2101	503	26.4	2	58.8	2.9	1.5	0.6	4	5.9
tkjp5374	Refuse Swap Checkout Base	Refuse	0	0	1	3	1	3	Bakery	Bread	Seeded Bread	Tesco Finest Farmhouse Multigrain Batch Bread 800G	1.35	1.35	0	1	800	g	256528456	http://www.tesco.com/groceries/Product/Details/?id=256528456	1150	275	8.5	1	35.6	3.8	1	0.4	6.7	10.4
tkjp5374	Refuse Swap Checkout Alt	Refuse	0	1	0	3	1	3	Bakery	Bread	Seeded Bread	Hovis Country Granary 800G	1.34	1.34	0	1	800	g	254944133	http://www.tesco.com/groceries/Product/Details/?id=254944133	998	236	2.3	1	39.8	2.3	0.975	0.39	6.8	10.7
ewkr9230	Refuse Swap Checkout Base	Refuse	0	0	1	1	2	5	Food Cupboard	Biscuits	Cereal Bars	Mcvitie Go Ahead Yogurt Breaks Strawberry 6Pk	2	2	0	1	1	Unknown	258746407	http://www.tesco.com/groceries/Product/Details/?id=258746407	1700	405	10	5	73.1	39.9	0.5	0.2	2.2	5.5
ewkr9230	Refuse Swap Checkout Alt	Refuse	0	1	0	1	2	5	Food Cupboard	Biscuits	Cereal Bars	Alpen Light Chocolate And Fudge Bar 5X21g	1.99	1.99	0	1	105	g	264350814	http://www.tesco.com/groceries/Product/Details/?id=264350814	1264	299	6.4	3	54.4	21.5	0.275	0.11	22.1	6
ewkr9230	Refuse Swap Checkout Alt	Refuse	0	2	0	1	2	5	Food Cupboard	Biscuits	Cereal Bars	Alpen Light Sultana & Apple Bars 5Pk 105G	1.99	1.99	0	1	105	g	264350578	http://www.tesco.com/groceries/Product/Details/?id=264350578	1197	283	4	1	66.6	20.6	0.325	0.13	23.7	5.7
ewkr9230	Refuse Swap Checkout Base	Refuse	0	0	1	2	2	5	Food Cupboard	Pasta Rice & Noodles	Pasta	Tesco Penne Pasta Quills 500G	0.89	0.89	0	1	500	g	254878482	http://www.tesco.com/groceries/Product/Details/?id=254878482	1505	355	1.4	0	73	2.4	0	0	2.6	12.5
ewkr9230	Refuse Swap Checkout Alt	Refuse	0	1	0	2	2	5	Food Cupboard	Pasta Rice & Noodles	Pasta	Italfresco Ready Made Polenta 500G	0.75	0.75	0	1	500	g	251279936	http://www.tesco.com/groceries/Product/Details/?id=251279936	305	72	0.3	2	15.7	3.2	1	0.4	2.19	1.6
ewkr9230	Refuse Swap Checkout Alt	Refuse	0	2	0	2	2	5	Food Cupboard	Pasta Rice & Noodles	Pasta	Trattoria Verdi Potato Gnocchi 500G	0.79	0.79	0	1	500	g	259578648	http://www.tesco.com/groceries/Product/Details/?id=259578648	645	155	0.5	0	32.9	0	1	0.4	2.2	3.7
ewkr9230	Refuse Swap Checkout Base	Refuse	0	0	1	3	1	5	Fresh Food	Fresh Meat	Fresh Beef	Tesco Finest Topside/ Top Rump/ Silversidebf Joint	5.5	5.5	0	1	500	g	254269241	http://www.tesco.com/groceries/Product/Details/?id=254269241	675	165	8.4	4	0	0	0.25	0.1	0	21.3
ewkr9230	Refuse Swap Checkout Alt	Refuse	0	1	0	3	1	5	Fresh Food	Fresh Meat	Fresh Beef	Tesco Fresh Beef Bone In Rib Roast	6	6	0	1	500	g	250599490	http://www.tesco.com/groceries/Product/Details/?id=250599490	525	125	3.8	2	0.1	0.1	0.25	0.1	0.02	22.6
ewkr9230	Refuse Swap Checkout Base	Refuse	0	0	1	4	2	5	Food Cupboard	Crisps Snacks & Nuts	Crisps & Snacks	Tesco Shake To Salt Crisps 6 Pack	1.18	1.18	0	1	1	Unknown	253746528	http://www.tesco.com/groceries/Product/Details/?id=253746528	2170	520	32.3	3	52.2	0.7	2.25	0.9	3.7	5
ewkr9230	Refuse Swap Checkout Alt	Refuse	0	1	0	4	2	5	Food Cupboard	Crisps Snacks & Nuts	Crisps & Snacks	Tesco Bacon Rashers 6 Pack	0.99	0.99	0	1	150	g	266992402	http://www.tesco.com/groceries/Product/Details/?id=266992402	1980	475	22.4	2	59	2.6	2.25	0.9	3	8.7
ewkr9230	Refuse Swap Checkout Alt	Refuse	0	2	0	4	2	5	Food Cupboard	Crisps Snacks & Nuts	Crisps & Snacks	Tesco Potato Loops 6 Pack	0.99	0.99	0	1	120	g	266992496	http://www.tesco.com/groceries/Product/Details/?id=266992496	1950	465	18.8	2	69	1.5	1.75	0.7	1.1	4.6
ewkr9230	Refuse Swap Checkout Base	Refuse	0	0	1	5	1	5	Food Cupboard	Biscuits	Sweet Biscuits	Fox's Chunkie Chocolate Chunk Cookies 200G	1	1	0	1	200	g	260897980	http://www.tesco.com/groceries/Product/Details/?id=260897980	2111	502	25.7	14	61.8	37.5	0.7	0.28	2.7	6
ewkr9230	Refuse Swap Checkout Alt	Refuse	0	1	0	5	1	5	Food Cupboard	Biscuits	Sweet Biscuits	Foxs Rich Tea Finger Creams 200G	0.98	0.98	0	1	200	g	259240860	http://www.tesco.com/groceries/Product/Details/?id=259240860	1991	474	21.3	12	64.7	27	0.75	0.3	1.9	6
jwoh7098	Accept Swap Checkout Base	Accept	1	0	0	1	2	1	Food Cupboard	Biscuits	Sweet Biscuits	Jacobs Lemon Puff 200G	1.53	1.53	0	1	200	g	250541005	http://www.tesco.com/groceries/Product/Details/?id=250541005	2264	541	29.5	19	63.3	19.7	0.75	0.3	1.8	5.6
jwoh7098	Accept Swap Checkout Choice	Accept	1	2	1	1	2	1	Food Cupboard	Biscuits	Sweet Biscuits	Crawfords Marie Biscuits 200G	1.25	1.25	0	1	200	g	254922608	http://www.tesco.com/groceries/Product/Details/?id=254922608	1900	452	15.5	7	70.9	20.2	1.25	0.5	2.9	7
jwoh7098	Accept Swap Checkout Alt	Accept	1	1	0	1	2	1	Food Cupboard	Biscuits	Sweet Biscuits	Jacobs Fig Rolls 200G	1.25	1.25	0	1	200	g	253496203	http://www.tesco.com/groceries/Product/Details/?id=253496203	1577	374	8.4	4	70.7	32.1	0.5	0.2	3.3	3.8
dhbf5127	Refuse Swap Checkout Base	Refuse	0	0	1	1	1	3	Fresh Food	Cooked & Continental Meats	Sandwich Fillers	Tesco Coronation Chicken Sandwich Filler 250G	1.45	1.45	0	1	250	g	268973896	http://www.tesco.com/groceries/Product/Details/?id=268973896	1269	306	25.2	2	7.8	7.7	0.5	0.2	1.5	12
dhbf5127	Refuse Swap Checkout Alt	Refuse	0	1	0	1	1	3	Fresh Food	Cooked & Continental Meats	Sandwich Fillers	Tesco Egg Mayonnaise Sandwich Filler 250G	1.19	1.19	0	1	250	g	268973883	http://www.tesco.com/groceries/Product/Details/?id=268973883	669	161	12.7	3	1	0.1	0.75	0.3	2.9	10.7
dhbf5127	Refuse Swap Checkout Base	Refuse	0	0	1	2	2	3	Food Cupboard	Biscuits	Cereal Bars	UNAVAILABLE: Cadbury's Brunch Bars Raisin 6 Pack	1.89	1.89	0	1	1	Unknown	252047985	http://www.tesco.com/groceries/Product/Details/?id=252047985	1800	430	15.5	8	66.4	42.2	0.6	0.24	1.8	5.6
dhbf5127	Refuse Swap Checkout Alt	Refuse	0	1	0	2	2	3	Food Cupboard	Biscuits	Cereal Bars	Tesco Light Choices 6 Chocolate And Orange Cereal Bars 132G	1.55	1.55	0	1	132	g	255128067	http://www.tesco.com/groceries/Product/Details/?id=255128067	1625	385	6.3	3	77.7	39.3	0.25	0.1	1.9	4
dhbf5127	Refuse Swap Checkout Alt	Refuse	0	2	0	2	2	3	Food Cupboard	Biscuits	Cereal Bars	Tesco Light Choices Cranberry & Blackcurrant Cereal Bars 150G	1.55	1.55	0	1	150	g	264260598	http://www.tesco.com/groceries/Product/Details/?id=264260598	1250	295	2.9	1	62.7	19.9	0.25	0.1	21.9	4.4
dhbf5127	Refuse Swap Checkout Base	Refuse	0	0	1	3	2	3	Food Cupboard	Pasta Rice & Noodles	Pasta	Tesco Wholewheat Fusilli Pasta Twists 500G	0.89	0.89	0	1	500	g	254878614	http://www.tesco.com/groceries/Product/Details/?id=254878614	1360	320	2.5	0	62.2	2.1	0	0	7.2	12.1
dhbf5127	Refuse Swap Checkout Alt	Refuse	0	1	0	3	2	3	Food Cupboard	Pasta Rice & Noodles	Pasta	Italfresco Ready Made Polenta 500G	0.75	0.75	0	1	500	g	251279936	http://www.tesco.com/groceries/Product/Details/?id=251279936	305	72	0.3	2	15.7	3.2	1	0.4	2.19	1.6
dhbf5127	Refuse Swap Checkout Alt	Refuse	0	2	0	3	2	3	Food Cupboard	Pasta Rice & Noodles	Pasta	Trattoria Verdi Potato Gnocchi 500G	0.79	0.79	0	1	500	g	259578648	http://www.tesco.com/groceries/Product/Details/?id=259578648	645	155	0.5	0	32.9	0	1	0.4	2.2	3.7
adgf2482	Refuse Swap Checkout Base	Refuse	0	0	1	1	2	2	Food Cupboard	Crisps Snacks & Nuts	Crisps & Snacks	Walkers Light Variety 6Pk	1.58	1.58	0	1	1	Unknown	252370601	http://www.tesco.com/groceries/Product/Details/?id=252370601	2013	480	22	2	61	2	0	0	5	7
adgf2482	Refuse Swap Checkout Alt	Refuse	0	1	0	1	2	2	Food Cupboard	Crisps Snacks & Nuts	Crisps & Snacks	Velvet Crunch Thai Sweet Chilli Snack 6X20g	1.57	1.57	0	1	120	g	265711755	http://www.tesco.com/groceries/Product/Details/?id=265711755	1705	405	9.5	1	77.5	15.5	1.25	0.5	2	1.5
adgf2482	Refuse Swap Checkout Alt	Refuse	0	2	0	1	2	2	Food Cupboard	Crisps Snacks & Nuts	Crisps & Snacks	Velvet Crunch Cheese And Spring Onion 6X20g	1.57	1.57	0	1	120	g	254835821	http://www.tesco.com/groceries/Product/Details/?id=254835821	1750	415	10	1	79	11	1.25	0.5	3.5	2
adgf2482	Refuse Swap Checkout Base	Refuse	0	0	1	2	2	2	Fresh Food	Fresh Meat	Fresh Beef	Tesco Value Beef Roasting Joint	2.75	2.75	0	1	500	g	253230568	http://www.tesco.com/groceries/Product/Details/?id=253230568	710	170	9.9	4	0.6	0.2	0.25	0.1	0	19.4
adgf2482	Refuse Swap Checkout Alt	Refuse	0	1	0	2	2	2	Fresh Food	Fresh Meat	Fresh Beef	Tesco Fresh Healthy Living Tender Beef Steak	5.5	5.5	0	1	500	g	253398210	http://www.tesco.com/groceries/Product/Details/?id=253398210	450	110	1.9	1	0	0	0.25	0.1	0	22.2
adgf2482	Refuse Swap Checkout Alt	Refuse	0	2	0	2	2	2	Fresh Food	Fresh Meat	Fresh Beef	Tesco Organic Beef Stewing Beef	3.5	3.5	0	1	500	g	260217058	http://www.tesco.com/groceries/Product/Details/?id=260217058	475	115	0.3	0	0	0	0.25	0.1	0	21.2
zowi6370	Refuse Swap Checkout Base	Refuse	0	0	1	1	1	2	Fresh Food	Cooked & Continental Meats	Cooked & Continental Meats	Tesco Finest Wafer Thin Roast Beef 100G	2.85	2.85	0	1	100	g	251664411	http://www.tesco.com/groceries/Product/Details/?id=251664411	635	155	5	2	0.4	0.2	0.75	0.3	0.5	25.8
zowi6370	Refuse Swap Checkout Alt	Refuse	0	1	0	1	1	2	Fresh Food	Cooked & Continental Meats	Cooked & Continental Meats	Tesco Finest Five Pepper Pork Loin 110G	2.7	2.7	0	1	110	g	264785305	http://www.tesco.com/groceries/Product/Details/?id=264785305	525	125	2.2	1	0.9	0.9	1.75	0.7	0.5	24.9
zowi6370	Refuse Swap Checkout Base	Refuse	0	0	1	2	2	2	Food Cupboard	Crisps Snacks & Nuts	Crisps & Snacks	Walkers Wotsits Cheese 6Pk	1.4	1.4	0	1	1	Unknown	254423859	http://www.tesco.com/groceries/Product/Details/?id=254423859	2290	547	33	4	56	8.5	1.95	0.78	1.1	5.5
zowi6370	Refuse Swap Checkout Alt	Refuse	0	1	0	2	2	2	Food Cupboard	Crisps Snacks & Nuts	Crisps & Snacks	Tesco Finest Lightly Salted Crisps 150G	1.39	1.39	0	1	150	g	252688220	http://www.tesco.com/groceries/Product/Details/?id=252688220	2150	515	28.8	4	58.6	0.2	1.25	0.5	2.5	5.1
zowi6370	Refuse Swap Checkout Alt	Refuse	0	2	0	2	2	2	Food Cupboard	Crisps Snacks & Nuts	Crisps & Snacks	Tesco Finest Sweet Chilli Crisps 150G	1.39	1.39	0	1	150	g	262167672	http://www.tesco.com/groceries/Product/Details/?id=262167672	2150	515	28.8	4	58.6	0.2	1	0.4	2.5	5.1
omvo4145	Refuse Swap Checkout Base	Refuse	0	0	1	1	2	4	Food Cupboard	Biscuits	Sweet Biscuits	Foxs Chocolate Viennese Sandwich 150G	1.69	1.69	0	1	150	g	259410636	http://www.tesco.com/groceries/Product/Details/?id=259410636	2268	540	31.7	19	57.2	29.2	0.75	0.3	2.2	6.4
omvo4145	Refuse Swap Checkout Alt	Refuse	0	1	0	1	2	4	Food Cupboard	Biscuits	Sweet Biscuits	Border Chocolate Chip Shortbread Rings 150G	1.39	1.39	0	1	150	g	266305394	http://www.tesco.com/groceries/Product/Details/?id=266305394	1966	470	25.6	16	54.5	20.6	1.25	0.5	1.8	5.4
omvo4145	Refuse Swap Checkout Alt	Refuse	0	2	0	1	2	4	Food Cupboard	Biscuits	Sweet Biscuits	Border Butter Sultana Biscuits 150G	1.39	1.39	0	1	150	g	266305618	http://www.tesco.com/groceries/Product/Details/?id=266305618	1807	431	19.7	12	57.8	30.2	1.25	0.5	1.3	5.6
omvo4145	Refuse Swap Checkout Base	Refuse	0	0	1	2	2	4	Food Cupboard	Pasta Rice & Noodles	Pasta	Tesco Casereccie Pasta 500G	0.99	0.99	0	1	500	g	262038163	http://www.tesco.com/groceries/Product/Details/?id=262038163	1530	360	1.4	0	73	2.4	0	0	2.6	12.5
omvo4145	Refuse Swap Checkout Alt	Refuse	0	1	0	2	2	4	Food Cupboard	Pasta Rice & Noodles	Pasta	Tesco Wholewheat Fusilli Pasta Twists 500G	0.89	0.89	0	1	500	g	254878614	http://www.tesco.com/groceries/Product/Details/?id=254878614	1360	320	2.5	0	62.2	2.1	0	0	7.2	12.1
omvo4145	Refuse Swap Checkout Alt	Refuse	0	2	0	2	2	4	Food Cupboard	Pasta Rice & Noodles	Pasta	Tesco Organic Wholewheat Spaghetti 500G	0.89	0.89	0	1	500	g	262043041	http://www.tesco.com/groceries/Product/Details/?id=262043041	1370	325	2.5	0	62.2	2.1	0	0	9	12.7
omvo4145	Refuse Swap Checkout Base	Refuse	0	0	1	3	2	4	Food Cupboard	Crisps Snacks & Nuts	Crisps & Snacks	Tesco Variety Crisps 6 Pack	1.18	1.18	0	1	1	Unknown	254927010	http://www.tesco.com/groceries/Product/Details/?id=254927010	2227	535	34	3	51	1	2.5	1	4	6
omvo4145	Refuse Swap Checkout Alt	Refuse	0	1	0	3	2	4	Food Cupboard	Crisps Snacks & Nuts	Crisps & Snacks	Pom Bear Cheese And Onion Snack 6 X 19G	1	1	0	1	114	g	263082712	http://www.tesco.com/groceries/Product/Details/?id=263082712	2079	500	27.9	3	57.9	2.6	1.325	0.53	3.2	3.7
omvo4145	Refuse Swap Checkout Alt	Refuse	0	2	0	3	2	4	Food Cupboard	Crisps Snacks & Nuts	Crisps & Snacks	Tesco Potato Loops 6 Pack	0.99	0.99	0	1	120	g	266992496	http://www.tesco.com/groceries/Product/Details/?id=266992496	1950	465	18.8	2	69	1.5	1.75	0.7	1.1	4.6
omvo4145	Refuse Swap Checkout Base	Refuse	0	0	1	4	1	4	Food Cupboard	Biscuits	Sweet Biscuits	Cadbury Turkish Biscuits 130G	1	1	0	1	130	g	266295277	http://www.tesco.com/groceries/Product/Details/?id=266295277	1930	460	18.7	10	67.9	48.6	0.375	0.15	1.2	4.8
omvo4145	Refuse Swap Checkout Alt	Refuse	0	1	0	4	1	4	Food Cupboard	Biscuits	Sweet Biscuits	Bahlsen Messino Chocolate Orange Biscuits 125G	0.98	0.98	0	1	125	g	256587483	http://www.tesco.com/groceries/Product/Details/?id=256587483	1717	409	14	8	66	49	0.15	0.06	2.6	3.7
xgpn6777	Accept Swap Checkout Base	Accept	1	0	0	1	2	4	Food Cupboard	Pasta Rice & Noodles	Pasta	Tesco Tripoline Pasta 500G	0.99	0.99	0	1	500	g	262039375	http://www.tesco.com/groceries/Product/Details/?id=262039375	1530	360	1.4	0	73	2.4	0	0	2.6	12.5
xgpn6777	Accept Swap Checkout Alt	Accept	1	1	0	1	2	4	Food Cupboard	Pasta Rice & Noodles	Pasta	Tesco Wholewheat Fusilli Pasta Twists 500G	0.89	0.89	0	1	500	g	254878614	http://www.tesco.com/groceries/Product/Details/?id=254878614	1360	320	2.5	0	62.2	2.1	0	0	7.2	12.1
xgpn6777	Accept Swap Checkout Choice	Accept	1	2	1	1	2	4	Food Cupboard	Pasta Rice & Noodles	Pasta	Tesco Organic Wholewheat Spaghetti 500G	0.89	0.89	0	1	500	g	262043041	http://www.tesco.com/groceries/Product/Details/?id=262043041	1370	325	2.5	0	62.2	2.1	0	0	9	12.7
xgpn6777	Refuse Swap Checkout Base	Refuse	0	0	1	2	2	4	Fresh Food	Chilled Food	Fresh Soup	Tesco Finest Chicken Mulligatawny Soup 600G	2.2	2.2	0	1	600	g	253769098	http://www.tesco.com/groceries/Product/Details/?id=253769098	340	80	4	2	7	1.1	0.25	0.1	0.8	4
xgpn6777	Refuse Swap Checkout Alt	Refuse	0	1	0	2	2	4	Fresh Food	Chilled Food	Fresh Soup	New Covent Garden Spicy Butternut Squash And Sweet Potato 600G	2.1	2.1	0	1	600	g	260979136	http://www.tesco.com/groceries/Product/Details/?id=260979136	169	40	1.2	1	6	2.7	0.45	0.18	1	0.8
xgpn6777	Refuse Swap Checkout Alt	Refuse	0	2	0	2	2	4	Fresh Food	Chilled Food	Fresh Soup	New Covent Garden Soup Of The Month 600G	2.1	2.1	0	1	600	g	254409693	http://www.tesco.com/groceries/Product/Details/?id=254409693	220	53	2.8	2	5	0.9	0.525	0.21	0.6	1.6
xgpn6777	Refuse Swap Checkout Base	Refuse	0	0	1	3	2	4	Food Cupboard	Crisps Snacks & Nuts	Crisps & Snacks	Walkers Roast Chicken Crisps 6 Pack	1.58	1.58	0	1	1	Unknown	250580505	http://www.tesco.com/groceries/Product/Details/?id=250580505	2212	530	32.7	3	51	3.8	1.225	0.49	4.1	6
xgpn6777	Refuse Swap Checkout Alt	Refuse	0	1	0	3	2	4	Food Cupboard	Crisps Snacks & Nuts	Crisps & Snacks	Tesco Finest Sea Slt/ Cider And Vinegar Crisps 150G	1.39	1.39	0	1	150	g	256420312	http://www.tesco.com/groceries/Product/Details/?id=256420312	2005	480	29.7	4	47.5	2.6	2.75	1.1	8.2	5.6
xgpn6777	Refuse Swap Checkout Alt	Refuse	0	2	0	3	2	4	Food Cupboard	Crisps Snacks & Nuts	Crisps & Snacks	Ellert Roasted Peanut Puffs 140G	1.48	1.48	0	1	140	g	259770589	http://www.tesco.com/groceries/Product/Details/?id=259770589	2094	500	24	4	56	2.3	1.95	0.78	4.1	13
xgpn6777	Accept Swap Checkout Base	Accept	1	0	0	4	2	4	Bakery	Bread	Seeded Bread	Warburtons Seeded Batch 800G	1.4	1.4	0	1	800	g	257269645	http://www.tesco.com/groceries/Product/Details/?id=257269645	1262	299	9	2	39.7	3.3	1.1	0.44	6	12.2
xgpn6777	Accept Swap Checkout Choice	Accept	1	2	1	4	2	4	Bakery	Bread	Seeded Bread	Tesco Finest Farmhouse Multigrain Batch Bread 800G	1.35	1.35	0	1	800	g	256528456	http://www.tesco.com/groceries/Product/Details/?id=256528456	1150	275	8.5	1	35.6	3.8	1	0.4	6.7	10.4
xgpn6777	Accept Swap Checkout Alt	Accept	1	1	0	4	2	4	Bakery	Bread	Seeded Bread	Hovis Granary Thick 800G	1.34	1.34	0	1	800	g	250871708	http://www.tesco.com/groceries/Product/Details/?id=250871708	1082	255	2.3	1	46.4	3.4	1.025	0.41	3.6	10.2
yuqq0729	Refuse Swap Checkout Base	Refuse	0	0	1	1	2	2	Food Cupboard	Pasta Rice & Noodles	Pasta	Tesco Egg Spaghetti 500G	0.89	0.89	0	1	500	g	250308277	http://www.tesco.com/groceries/Product/Details/?id=250308277	1505	355	3.5	1	66.9	2	0	0	2.6	14
yuqq0729	Refuse Swap Checkout Alt	Refuse	0	1	0	1	2	2	Food Cupboard	Pasta Rice & Noodles	Pasta	Italfresco Ready Made Polenta 500G	0.75	0.75	0	1	500	g	251279936	http://www.tesco.com/groceries/Product/Details/?id=251279936	305	72	0.3	2	15.7	3.2	1	0.4	2.19	1.6
yuqq0729	Refuse Swap Checkout Alt	Refuse	0	2	0	1	2	2	Food Cupboard	Pasta Rice & Noodles	Pasta	Trattoria Verdi Potato Gnocchi 500G	0.79	0.79	0	1	500	g	259578648	http://www.tesco.com/groceries/Product/Details/?id=259578648	645	155	0.5	0	32.9	0	1	0.4	2.2	3.7
yuqq0729	Accept Swap Checkout Base	Accept	1	0	0	2	2	2	Frozen Food	Frozen Fish	Frozen Fish	Birds Eye Simply Fish 4 Cod Fillets In Breadcrumbs 480G	3.99	3.99	0	1	480	g	253357311	http://www.tesco.com/groceries/Product/Details/?id=253357311	940	224	10.2	1	20.1	0.8	1.075	0.43	1	12.5
yuqq0729	Accept Swap Checkout Choice	Accept	1	2	1	2	2	2	Frozen Food	Frozen Fish	Frozen Fish	Youngs 4 Large Cod Fillets 500G	3.98	3.98	0	1	500	g	267475351	http://www.tesco.com/groceries/Product/Details/?id=267475351	810	193	7.6	1	17.7	1.2	0.775	0.31	1.6	12.6
yuqq0729	Accept Swap Checkout Alt	Accept	1	1	0	2	2	2	Frozen Food	Frozen Fish	Frozen Fish	Tesco Healthy Eating Haddock Fillets 450G	3.25	3.25	0	1	450	g	266268120	http://www.tesco.com/groceries/Product/Details/?id=266268120	360	85	1	0	0	0	0.25	0.1	0	18.9
reca8666	Accept Swap Checkout Base	Accept	1	0	0	1	1	5	Fresh Food	Cooked & Continental Meats	Sandwich Fillers	Tesco Reduced Fat Coronation Chicken Sandwich Filler 230G	1.45	1.45	0	1	230	g	268334148	http://www.tesco.com/groceries/Product/Details/?id=268334148	860	210	13	1	10.3	8.7	0.5	0.2	1.6	11.2
reca8666	Accept Swap Checkout Choice	Accept	1	2	1	1	1	5	Fresh Food	Cooked & Continental Meats	Sandwich Fillers	Tesco Egg Mayonnaise Sandwich Filler 250G	1.19	1.19	0	1	250	g	268973883	http://www.tesco.com/groceries/Product/Details/?id=268973883	669	161	12.7	3	1	0.1	0.75	0.3	2.9	10.7
reca8666	Refuse Swap Checkout Base	Refuse	0	0	1	2	2	5	Food Cupboard	Crisps Snacks & Nuts	Crisps & Snacks	Walkers Sunbites Sweet Chilli 6Pk	1.58	1.58	0	1	1	Unknown	264441321	http://www.tesco.com/groceries/Product/Details/?id=264441321	2013	479	21.5	2	61.1	9.6	0.65	0.26	6.6	7.3
reca8666	Refuse Swap Checkout Alt	Refuse	0	1	0	2	2	5	Food Cupboard	Crisps Snacks & Nuts	Crisps & Snacks	Velvet Crunch Thai Sweet Chilli Snack 6X20g	1.57	1.57	0	1	120	g	265711755	http://www.tesco.com/groceries/Product/Details/?id=265711755	1705	405	9.5	1	77.5	15.5	1.25	0.5	2	1.5
reca8666	Refuse Swap Checkout Alt	Refuse	0	2	0	2	2	5	Food Cupboard	Crisps Snacks & Nuts	Crisps & Snacks	Penn State Salted Pretzels 175G	1.45	1.45	0	1	175	g	254168775	http://www.tesco.com/groceries/Product/Details/?id=254168775	1647	387	3.7	0	77.7	0.7	2.5	1	1.7	10.7
reca8666	Accept Swap Checkout Base	Accept	1	0	0	3	2	5	Food Cupboard	Chocolate & Sweets	Chocolate	Nestle Aero Peppermint Balls Single	0.54	0.54	0	2	1	Unknown	254024364	http://www.tesco.com/groceries/Product/Details/?id=254024364	2269	543	30.7	19	60.7	60.1	0.3	0.12	0.9	5.1
reca8666	Accept Swap Checkout Choice	Accept	1	2	1	3	2	5	Food Cupboard	Chocolate & Sweets	Chocolate	Tesco Sugared Almonds 160G	0.44	0.44	0	2	160	g	262320030	http://www.tesco.com/groceries/Product/Details/?id=262320030	1860	445	10.1	1	81.9	81	0	0	1.6	4.8
reca8666	Accept Swap Checkout Alt	Accept	1	1	0	3	2	5	Food Cupboard	Chocolate & Sweets	Chocolate	Mars Bar Single 58G Fa Flash	0.49	0.49	0	2	58	g	266333285	http://www.tesco.com/groceries/Product/Details/?id=266333285	1875	446	16.8	10	70.1	63.7	0.425	0.17	1.1	3.5
reca8666	Refuse Swap Checkout Base	Refuse	0	0	1	4	2	5	Food Cupboard	Pasta Rice & Noodles	Pasta	Tesco Tagliatelle 500G	0.98	0.98	0	1	500	g	250211356	http://www.tesco.com/groceries/Product/Details/?id=250211356	1505	355	1.4	0	73	2.4	0	0	2.6	12.5
reca8666	Refuse Swap Checkout Alt	Refuse	0	1	0	4	2	5	Food Cupboard	Pasta Rice & Noodles	Pasta	Tesco Organic Wholewheat Spaghetti 500G	0.89	0.89	0	1	500	g	262043041	http://www.tesco.com/groceries/Product/Details/?id=262043041	1370	325	2.5	0	62.2	2.1	0	0	9	12.7
reca8666	Refuse Swap Checkout Alt	Refuse	0	2	0	4	2	5	Food Cupboard	Pasta Rice & Noodles	Pasta	Tesco Wholewheat Fusilli Pasta Twists 500G	0.89	0.89	0	1	500	g	254878614	http://www.tesco.com/groceries/Product/Details/?id=254878614	1360	320	2.5	0	62.2	2.1	0	0	7.2	12.1
reca8666	Accept Swap Checkout Base	Accept	1	0	0	5	1	5	Fresh Food	Dairy Eggs & Cheese	Cheddar Cheese	Tesco Finest Vintage Canadian Cheddar 250G	2.69	2.69	0	1	250	g	256147668	http://www.tesco.com/groceries/Product/Details/?id=256147668	1700	410	34.4	23	0.1	0.1	1.75	0.7	0	25
reca8666	Accept Swap Checkout Choice	Accept	1	2	1	5	1	5	Fresh Food	Dairy Eggs & Cheese	Cheddar Cheese	Tesco Finest Handmade Wensleydale 250G	2.5	2.5	0	1	250	g	264157669	http://www.tesco.com/groceries/Product/Details/?id=264157669	1585	385	31.8	21	0.1	0.1	1.25	0.5	0	23.7
dozp0903	Refuse Swap Checkout Base	Refuse	0	0	1	1	1	3	Fresh Food	Cooked & Continental Meats	Sandwich Fillers	Tesco Chicken And Stuffing Sandwich Filler 230G	1.45	1.45	0	1	230	g	267312660	http://www.tesco.com/groceries/Product/Details/?id=267312660	940	230	17	2	6.4	0.1	0.75	0.3	0.9	11.3
dozp0903	Refuse Swap Checkout Alt	Refuse	0	1	0	1	1	3	Fresh Food	Cooked & Continental Meats	Sandwich Fillers	Tesco Egg Mayonnaise Sandwich Filler 250G	1.19	1.19	0	1	250	g	268973883	http://www.tesco.com/groceries/Product/Details/?id=268973883	669	161	12.7	3	1	0.1	0.75	0.3	2.9	10.7
dozp0903	Refuse Swap Checkout Base	Refuse	0	0	1	2	1	3	Fresh Food	Fresh Poultry	Fresh Chicken	Tesco Finest Free Range Whole Chicken 1.00-2.4Kg	2.29	2.29	0	1	500	g	252437656	http://www.tesco.com/groceries/Product/Details/?id=252437656	750	180	11.3	3	0	0	0.25	0.1	0	19.5
dozp0903	Refuse Swap Checkout Alt	Refuse	0	1	0	2	1	3	Fresh Food	Fresh Poultry	Fresh Chicken	Willow Farm 2 Skinless Chicken Breast Fillets 200-333G	6.5	6.5	0	1	500	g	254608250	http://www.tesco.com/groceries/Product/Details/?id=254608250	465	110	1.7	1	0	0	0.25	0.1	0	23.5
dozp0903	Refuse Swap Checkout Base	Refuse	0	0	1	3	2	3	Food Cupboard	Crisps Snacks & Nuts	Crisps & Snacks	Kp Frisps Assorted 6 Pack	1	1	0	1	1	Unknown	250051470	http://www.tesco.com/groceries/Product/Details/?id=250051470	2265	543	34	3	54	4	2.5	1	3	5
dozp0903	Refuse Swap Checkout Alt	Refuse	0	1	0	3	2	3	Food Cupboard	Crisps Snacks & Nuts	Crisps & Snacks	Sensations Lime/Coriander Chutney Poppadoms 82.5G	0.87	0.87	0	1	82.5	g	264339339	http://www.tesco.com/groceries/Product/Details/?id=264339339	1945	471	22	2	59	3	3	1.2	4.4	7
dozp0903	Refuse Swap Checkout Alt	Refuse	0	2	0	3	2	3	Food Cupboard	Crisps Snacks & Nuts	Crisps & Snacks	Sensations Spare Rib And 5 Spice 110G	0.87	0.87	0	1	110	g	264340436	http://www.tesco.com/groceries/Product/Details/?id=264340436	2009	480	22	3	67	12	3.425	1.37	4.4	1.2
apms8586	Refuse Swap Checkout Base	Refuse	0	0	1	1	1	3	Fresh Food	Cooked & Continental Meats	Sandwich Fillers	Tesco Tuna And Sweetcorn Sandwich Filler 250G	1.45	1.45	0	1	250	g	264310062	http://www.tesco.com/groceries/Product/Details/?id=264310062	960	235	18.1	1	8.1	3.4	0.75	0.3	0.6	8.6
apms8586	Refuse Swap Checkout Alt	Refuse	0	1	0	1	1	3	Fresh Food	Cooked & Continental Meats	Sandwich Fillers	Tesco Egg Mayonnaise Sandwich Filler 250G	1.19	1.19	0	1	250	g	268973883	http://www.tesco.com/groceries/Product/Details/?id=268973883	669	161	12.7	3	1	0.1	0.75	0.3	2.9	10.7
apms8586	Refuse Swap Checkout Base	Refuse	0	0	1	2	1	3	Fresh Food	Cooked & Continental Meats	Cooked & Continental Meats	From The Deli Yorkshire Style Ham 4 Slices	2.76	2.76	0	1	185.235	g	253078748	http://www.tesco.com/groceries/Product/Details/?id=253078748	535	130	3.9	1	0.5	0.5	1	0.4	0.5	22.1
apms8586	Refuse Swap Checkout Alt	Refuse	0	1	0	2	1	3	Fresh Food	Cooked & Continental Meats	Cooked & Continental Meats	From The Deli Roast Topside Of Beef 6 Slices	2.65	2.65	0	1	196.296	g	253420038	http://www.tesco.com/groceries/Product/Details/?id=253420038	201	47	0.9	1	1.5	0.9	0.15	0.06	0.25	21.1
apms8586	Refuse Swap Checkout Base	Refuse	0	0	1	3	2	3	Food Cupboard	Pasta Rice & Noodles	Pasta	Tesco Egg Spaghetti 500G	0.89	0.89	0	1	500	g	250308277	http://www.tesco.com/groceries/Product/Details/?id=250308277	1505	355	3.5	1	66.9	2	0	0	2.6	14
apms8586	Refuse Swap Checkout Alt	Refuse	0	1	0	3	2	3	Food Cupboard	Pasta Rice & Noodles	Pasta	Italfresco Ready Made Polenta 500G	0.75	0.75	0	1	500	g	251279936	http://www.tesco.com/groceries/Product/Details/?id=251279936	305	72	0.3	2	15.7	3.2	1	0.4	2.19	1.6
apms8586	Refuse Swap Checkout Alt	Refuse	0	2	0	3	2	3	Food Cupboard	Pasta Rice & Noodles	Pasta	Trattoria Verdi Potato Gnocchi 500G	0.79	0.79	0	1	500	g	259578648	http://www.tesco.com/groceries/Product/Details/?id=259578648	645	155	0.5	0	32.9	0	1	0.4	2.2	3.7
fcxg2894	Refuse Swap Checkout Base	Refuse	0	0	1	1	1	2	Fresh Food	Fresh Meat	Fresh Pork	Tesco Pork Leg Crackling Joint	3.5	3.5	0	1	500	g	258232969	http://www.tesco.com/groceries/Product/Details/?id=258232969	885	215	15.2	5	0	0	0.25	0.1	0	19
fcxg2894	Refuse Swap Checkout Alt	Refuse	0	1	0	1	1	2	Fresh Food	Fresh Meat	Fresh Pork	Tesco Finest Pork Fillet	5	5	0	1	500	g	263745286	http://www.tesco.com/groceries/Product/Details/?id=263745286	615	150	6.5	2	0	0	0.25	0.1	0	22
fcxg2894	Accept Swap Checkout Base	Accept	1	0	0	2	2	2	Food Cupboard	Crisps Snacks & Nuts	Crisps & Snacks	Kettle Chips Sweet Chilli 150G	1.85	1.85	0	1	150	g	262447623	http://www.tesco.com/groceries/Product/Details/?id=262447623	2106	505	28.4	4	52.9	4.3	1.1	0.44	6.2	6.3
fcxg2894	Accept Swap Checkout Alt	Accept	1	1	0	2	2	2	Food Cupboard	Crisps Snacks & Nuts	Crisps & Snacks	Tesco Light Choices Mini Prtzls 6Pk	1.5	1.5	0	1	150	g	252431948	http://www.tesco.com/groceries/Product/Details/?id=252431948	1598	377	2.6	0	77.7	4.1	0.75	0.3	4.4	10.5
fcxg2894	Accept Swap Checkout Choice	Accept	1	2	1	2	2	2	Food Cupboard	Crisps Snacks & Nuts	Crisps & Snacks	Real Crisp Co. Salt&Crsh Black Pepper Crisp150g	1.49	1.49	0	1	150	g	253078687	http://www.tesco.com/groceries/Product/Details/?id=253078687	1999	480	28.6	4	53.8	0.8	2.15	0.86	4.5	5.7
xdyj3811	Refuse Swap Checkout Base	Refuse	0	0	1	1	1	3	Fresh Food	Cooked & Continental Meats	Sandwich Fillers	Tesco Chicken And Stuffing Sandwich Filler 230G	1.45	1.45	0	1	230	g	267312660	http://www.tesco.com/groceries/Product/Details/?id=267312660	940	230	17	2	6.4	0.1	0.75	0.3	0.9	11.3
xdyj3811	Refuse Swap Checkout Alt	Refuse	0	1	0	1	1	3	Fresh Food	Cooked & Continental Meats	Sandwich Fillers	Tesco Egg Mayonnaise Sandwich Filler 250G	1.19	1.19	0	1	250	g	268973883	http://www.tesco.com/groceries/Product/Details/?id=268973883	669	161	12.7	3	1	0.1	0.75	0.3	2.9	10.7
xdyj3811	Refuse Swap Checkout Base	Refuse	0	0	1	2	2	3	Food Cupboard	Crisps Snacks & Nuts	Crisps & Snacks	Eastmans Sunnies 6 Pack	1.09	1.09	0	1	138	g	260968810	http://www.tesco.com/groceries/Product/Details/?id=260968810	2215	530	31.6	3	58.5	1.9	1.5	0.6	2.1	2.9
xdyj3811	Refuse Swap Checkout Alt	Refuse	0	1	0	2	2	3	Food Cupboard	Crisps Snacks & Nuts	Crisps & Snacks	Tesco Bacon Rashers 6 Pack	0.99	0.99	0	1	150	g	266992402	http://www.tesco.com/groceries/Product/Details/?id=266992402	1980	475	22.4	2	59	2.6	2.25	0.9	3	8.7
xdyj3811	Refuse Swap Checkout Alt	Refuse	0	2	0	2	2	3	Food Cupboard	Crisps Snacks & Nuts	Crisps & Snacks	Extra Crunchy Simply Salted 150G	1	1	0	1	150	g	267360481	http://www.tesco.com/groceries/Product/Details/?id=267360481	1979	473	21.8	2	59.8	0.5	1.2	0.48	5	6.8
xdyj3811	Refuse Swap Checkout Base	Refuse	0	0	1	3	2	3	Food Cupboard	Crisps Snacks & Nuts	Crisps & Snacks	Kp Frisps Assorted 6 Pack	1	1	0	1	1	Unknown	250051470	http://www.tesco.com/groceries/Product/Details/?id=250051470	2265	543	34	3	54	4	2.5	1	3	5
xdyj3811	Refuse Swap Checkout Alt	Refuse	0	1	0	3	2	3	Food Cupboard	Crisps Snacks & Nuts	Crisps & Snacks	Tesco Potato Loops 6 Pack	0.99	0.99	0	1	120	g	266992496	http://www.tesco.com/groceries/Product/Details/?id=266992496	1950	465	18.8	2	69	1.5	1.75	0.7	1.1	4.6
xdyj3811	Refuse Swap Checkout Alt	Refuse	0	2	0	3	2	3	Food Cupboard	Crisps Snacks & Nuts	Crisps & Snacks	Sensations Thai Sweet Chilli 160G	0.87	0.87	0	1	160	g	264345153	http://www.tesco.com/groceries/Product/Details/?id=264345153	2105	504	26.2	2	59.1	3.6	1.55	0.62	4	5.8
tmxk7771	Refuse Swap Checkout Base	Refuse	0	0	1	1	1	2	Fresh Food	Cooked & Continental Meats	Sandwich Fillers	Tesco Chunky Seafood Cocktail Sandwich Filler 250G	1.45	1.45	0	1	250	g	253110350	http://www.tesco.com/groceries/Product/Details/?id=253110350	1120	270	23.7	2	8.2	3.3	1.25	0.5	1.1	5.4
tmxk7771	Refuse Swap Checkout Alt	Refuse	0	1	0	1	1	2	Fresh Food	Cooked & Continental Meats	Sandwich Fillers	Tesco Egg Mayonnaise Sandwich Filler 250G	1.19	1.19	0	1	250	g	268973883	http://www.tesco.com/groceries/Product/Details/?id=268973883	669	161	12.7	3	1	0.1	0.75	0.3	2.9	10.7
tmxk7771	Refuse Swap Checkout Base	Refuse	0	0	1	2	2	2	Food Cupboard	Crisps Snacks & Nuts	Crisps & Snacks	Kp Frisps Assorted 6 Pack	1	1	0	1	1	Unknown	250051470	http://www.tesco.com/groceries/Product/Details/?id=250051470	2265	543	34	3	54	4	2.5	1	3	5
tmxk7771	Refuse Swap Checkout Alt	Refuse	0	1	0	2	2	2	Food Cupboard	Crisps Snacks & Nuts	Crisps & Snacks	Tesco Bacon Rashers 6 Pack	0.99	0.99	0	1	150	g	266992402	http://www.tesco.com/groceries/Product/Details/?id=266992402	1980	475	22.4	2	59	2.6	2.25	0.9	3	8.7
tmxk7771	Refuse Swap Checkout Alt	Refuse	0	2	0	2	2	2	Food Cupboard	Crisps Snacks & Nuts	Crisps & Snacks	Sensations Southern Style Barbeque 150G	0.87	0.87	0	1	150	g	267308166	http://www.tesco.com/groceries/Product/Details/?id=267308166	2101	503	26.4	2	58.8	2.9	1.5	0.6	4	5.9
dfpv7658	Refuse Swap Checkout Base	Refuse	0	0	1	1	2	3	Food Cupboard	Pasta Rice & Noodles	Pasta	Tesco Egg Spaghetti 500G	0.89	0.89	0	1	500	g	250308277	http://www.tesco.com/groceries/Product/Details/?id=250308277	1505	355	3.5	1	66.9	2	0	0	2.6	14
dfpv7658	Refuse Swap Checkout Alt	Refuse	0	1	0	1	2	3	Food Cupboard	Pasta Rice & Noodles	Pasta	Italfresco Ready Made Polenta 500G	0.75	0.75	0	1	500	g	251279936	http://www.tesco.com/groceries/Product/Details/?id=251279936	305	72	0.3	2	15.7	3.2	1	0.4	2.19	1.6
dfpv7658	Refuse Swap Checkout Alt	Refuse	0	2	0	1	2	3	Food Cupboard	Pasta Rice & Noodles	Pasta	Trattoria Verdi Potato Gnocchi 500G	0.79	0.79	0	1	500	g	259578648	http://www.tesco.com/groceries/Product/Details/?id=259578648	645	155	0.5	0	32.9	0	1	0.4	2.2	3.7
dfpv7658	Refuse Swap Checkout Base	Refuse	0	0	1	2	1	3	Fresh Food	Fresh Poultry	Fresh Chicken	Tesco Finest Free Range Whole Chicken 1.00-2.4Kg	0.46	0.46	0	1	100	g	252437656	http://www.tesco.com/groceries/Product/Details/?id=252437656	750	180	11.3	3	0	0	0.25	0.1	0	19.5
dfpv7658	Refuse Swap Checkout Alt	Refuse	0	1	0	2	1	3	Fresh Food	Fresh Poultry	Fresh Chicken	Willow Farm 2 Skinless Chicken Breast Fillets 200-333G	1.3	1.3	0	1	100	g	254608250	http://www.tesco.com/groceries/Product/Details/?id=254608250	465	110	1.7	1	0	0	0.25	0.1	0	23.5
dfpv7658	Refuse Swap Checkout Base	Refuse	0	0	1	3	2	3	Food Cupboard	Crisps Snacks & Nuts	Crisps & Snacks	Golden Wonder Cheese And Onion Crisps 6 Pack	1	1	0	1	1	Unknown	251017746	http://www.tesco.com/groceries/Product/Details/?id=251017746	2156	516	31.6	4	52.4	2.4	2	0.8	4	6
dfpv7658	Refuse Swap Checkout Alt	Refuse	0	1	0	3	2	3	Food Cupboard	Crisps Snacks & Nuts	Crisps & Snacks	Sensations Spare Rib And 5 Spice 110G	0.87	0.87	0	1	110	g	264340436	http://www.tesco.com/groceries/Product/Details/?id=264340436	2009	480	22	3	67	12	3.425	1.37	4.4	1.2
dfpv7658	Refuse Swap Checkout Alt	Refuse	0	2	0	3	2	3	Food Cupboard	Crisps Snacks & Nuts	Crisps & Snacks	Tesco Hot Salsa Dip 300G	0.85	0.85	0	1	300	g	257412848	http://www.tesco.com/groceries/Product/Details/?id=257412848	125	29	0.2	0	5.8	3.2	1.25	0.5	1.4	1.1
fvoc5785	Refuse Swap Checkout Base	Refuse	0	0	1	1	2	1	Food Cupboard	Crisps Snacks & Nuts	Crisps & Snacks	Walkers Roast Chicken Crisps 6 Pack	1.58	1.58	0	1	1	Unknown	250580505	http://www.tesco.com/groceries/Product/Details/?id=250580505	2212	530	32.7	3	51	3.8	1.225	0.49	4.1	6
fvoc5785	Refuse Swap Checkout Alt	Refuse	0	1	0	1	2	1	Food Cupboard	Crisps Snacks & Nuts	Crisps & Snacks	Ellert Roasted Peanut Puffs 140G	1.48	1.48	0	1	140	g	259770589	http://www.tesco.com/groceries/Product/Details/?id=259770589	2094	500	24	4	56	2.3	1.95	0.78	4.1	13
fvoc5785	Refuse Swap Checkout Alt	Refuse	0	2	0	1	2	1	Food Cupboard	Crisps Snacks & Nuts	Crisps & Snacks	Real Crisps Roast Ox Crisps 150G	1.49	1.49	0	1	150	g	265542494	http://www.tesco.com/groceries/Product/Details/?id=265542494	1980	476	28.4	4	53.2	2	2.5	1	4.4	6.4
ahgr7498	Refuse Swap Checkout Base	Refuse	0	0	1	1	2	2	Food Cupboard	Crisps Snacks & Nuts	Crisps & Snacks	Kp Frisps Assorted 6 Pack	1	1	0	1	1	Unknown	250051470	http://www.tesco.com/groceries/Product/Details/?id=250051470	2265	543	34	3	54	4	2.5	1	3	5
ahgr7498	Refuse Swap Checkout Alt	Refuse	0	1	0	1	2	2	Food Cupboard	Crisps Snacks & Nuts	Crisps & Snacks	Tesco Bacon Rashers 6 Pack	0.99	0.99	0	1	150	g	266992402	http://www.tesco.com/groceries/Product/Details/?id=266992402	1980	475	22.4	2	59	2.6	2.25	0.9	3	8.7
ahgr7498	Refuse Swap Checkout Alt	Refuse	0	2	0	1	2	2	Food Cupboard	Crisps Snacks & Nuts	Crisps & Snacks	Sensations Oven Roast Chicken Thyme 150G	0.87	0.87	0	1	150	g	267308216	http://www.tesco.com/groceries/Product/Details/?id=267308216	2101	502	26.4	2	58.1	2.3	1.925	0.77	3.9	6
ahgr7498	Refuse Swap Checkout Base	Refuse	0	0	1	2	2	2	Fresh Food	Chilled Food	Fresh Soup	Tesco Finest Pea And Ham Soup 600G	2.2	2.2	0	1	600	g	253751308	http://www.tesco.com/groceries/Product/Details/?id=253751308	275	65	2.7	2	5.9	3.1	0.5	0.2	1.6	3.4
ahgr7498	Refuse Swap Checkout Alt	Refuse	0	1	0	2	2	2	Fresh Food	Chilled Food	Fresh Soup	New Covent Garden Wild Mushroom Soup 600G	2.1	2.1	0	1	600	g	254409508	http://www.tesco.com/groceries/Product/Details/?id=254409508	154	37	1.2	1	4.1	0.9	0.65	0.26	0.9	1.5
ahgr7498	Refuse Swap Checkout Alt	Refuse	0	2	0	2	2	2	Fresh Food	Chilled Food	Fresh Soup	New Covent Garden Spicy Butternut Squash And Sweet Potato 600G	2.1	2.1	0	1	600	g	260979136	http://www.tesco.com/groceries/Product/Details/?id=260979136	169	40	1.2	1	6	2.7	0.45	0.18	1	0.8
dohi7817	Refuse Swap Checkout Base	Refuse	0	0	1	1	2	5	Food Cupboard	Crisps Snacks & Nuts	Nuts	Centennial Roasted Salted Cashews 200G	1.85	1.85	0	1	200	g	262593316	http://www.tesco.com/groceries/Product/Details/?id=262593316	2540	615	49.6	9	21	6.3	0.75	0.3	5.4	20.4
dohi7817	Refuse Swap Checkout Alt	Refuse	0	1	0	1	2	5	Food Cupboard	Crisps Snacks & Nuts	Nuts	Centennial Mixed Nuts And Raisins 200G	1.72	1.72	0	1	200	g	262593881	http://www.tesco.com/groceries/Product/Details/?id=262593881	2105	510	35.2	6	24.2	24	0	0	7	19.5
dohi7817	Refuse Swap Checkout Alt	Refuse	0	2	0	1	2	5	Food Cupboard	Crisps Snacks & Nuts	Nuts	Kp Jumbo Spicy Chilli Flavour Peanuts 180G	1.48	1.48	0	1	180	g	266183916	http://www.tesco.com/groceries/Product/Details/?id=266183916	2427	584	47.8	9	11.3	5.6	1.75	0.7	8.9	27.3
dohi7817	Refuse Swap Checkout Base	Refuse	0	0	1	2	2	5	Food Cupboard	Pasta Rice & Noodles	Pasta	Tesco Lasagne 500G	0.88	0.88	0	1	500	g	250211327	http://www.tesco.com/groceries/Product/Details/?id=250211327	1505	355	1.4	0	73	2.4	0	0	2.6	12.5
dohi7817	Refuse Swap Checkout Alt	Refuse	0	1	0	2	2	5	Food Cupboard	Pasta Rice & Noodles	Pasta	Italfresco Ready Made Polenta 500G	0.75	0.75	0	1	500	g	251279936	http://www.tesco.com/groceries/Product/Details/?id=251279936	305	72	0.3	2	15.7	3.2	1	0.4	2.19	1.6
dohi7817	Refuse Swap Checkout Alt	Refuse	0	2	0	2	2	5	Food Cupboard	Pasta Rice & Noodles	Pasta	Trattoria Verdi Potato Gnocchi 500G	0.79	0.79	0	1	500	g	259578648	http://www.tesco.com/groceries/Product/Details/?id=259578648	645	155	0.5	0	32.9	0	1	0.4	2.2	3.7
dohi7817	Refuse Swap Checkout Base	Refuse	0	0	1	3	1	5	Fresh Food	Cooked & Continental Meats	Cooked & Continental Meats	From The Deli Yorkshire Style Ham 4 Slices	2.76	2.76	0	2	185.235	g	253078748	http://www.tesco.com/groceries/Product/Details/?id=253078748	535	130	3.9	1	0.5	0.5	1	0.4	0.5	22.1
dohi7817	Refuse Swap Checkout Alt	Refuse	0	1	0	3	1	5	Fresh Food	Cooked & Continental Meats	Cooked & Continental Meats	From The Deli Roast Topside Of Beef 6 Slices	2.65	2.65	0	2	196.296	g	253420038	http://www.tesco.com/groceries/Product/Details/?id=253420038	201	47	0.9	1	1.5	0.9	0.15	0.06	0.25	21.1
dohi7817	Refuse Swap Checkout Base	Refuse	0	0	1	4	1	5	Food Cupboard	Biscuits	Sweet Biscuits	Mcvities Digestive 250G	0.89	0.89	0	1	250	g	254922666	http://www.tesco.com/groceries/Product/Details/?id=254922666	2003	478	21.2	2	62.8	16.6	1.25	0.5	3.6	7.1
dohi7817	Refuse Swap Checkout Alt	Refuse	0	1	0	4	1	5	Food Cupboard	Biscuits	Sweet Biscuits	Tesco Value Jaffa Cakes 24Pk 270G	0.79	0.79	0	1	270	g	253908835	http://www.tesco.com/groceries/Product/Details/?id=253908835	1560	370	8.8	5	67.6	53.3	0.25	0.1	1.9	4.8
dohi7817	Refuse Swap Checkout Base	Refuse	0	0	1	5	2	5	Bakery	Bread	Seeded Bread	Burgen Soya And Linseed Bread 800G	1.39	1.39	0	1	800	g	253803607	http://www.tesco.com/groceries/Product/Details/?id=253803607	1183	282	10.1	1	27.3	5.4	0.75	0.3	9.3	15.9
dohi7817	Refuse Swap Checkout Alt	Refuse	0	1	0	5	2	5	Bakery	Bread	Seeded Bread	Hovis Country Granary 800G	1.34	1.34	0	1	800	g	254944133	http://www.tesco.com/groceries/Product/Details/?id=254944133	998	236	2.3	1	39.8	2.3	0.975	0.39	6.8	10.7
dohi7817	Refuse Swap Checkout Alt	Refuse	0	2	0	5	2	5	Bakery	Bread	Seeded Bread	Tesco Finest Farmhouse Multiseed Batch Bread 800G	1.35	1.35	0	1	800	g	260500172	http://www.tesco.com/groceries/Product/Details/?id=260500172	1020	245	4.4	1	40.4	4	1	0.4	7.5	9.9
ntxv4991	Refuse Swap Checkout Base	Refuse	0	0	1	1	1	4	Food Cupboard	Jams Sweet & Savoury Spreads	Jams & Sweet spreads	Tesco Value Crunchy Peanut Butter 340G	0.92	0.92	0	1	340	g	250792306	http://www.tesco.com/groceries/Product/Details/?id=250792306	2590	625	50.9	9	15.5	6.2	0.75	0.3	6.5	23
ntxv4991	Refuse Swap Checkout Alt	Refuse	0	1	0	1	1	4	Food Cupboard	Jams Sweet & Savoury Spreads	Jams & Sweet spreads	Hartleys Lemon Curd 340G	0.86	0.86	0	1	340	g	262107813	http://www.tesco.com/groceries/Product/Details/?id=262107813	1235	292	4.8	0	61.4	0	0.075	0.03	1.05	0.8
ntxv4991	Refuse Swap Checkout Base	Refuse	0	0	1	2	2	4	Food Cupboard	Pasta Rice & Noodles	Pasta	Tesco Egg Spaghetti 500G	0.89	0.89	0	1	500	g	250308277	http://www.tesco.com/groceries/Product/Details/?id=250308277	1505	355	3.5	1	66.9	2	0	0	2.6	14
ntxv4991	Refuse Swap Checkout Alt	Refuse	0	1	0	2	2	4	Food Cupboard	Pasta Rice & Noodles	Pasta	Italfresco Ready Made Polenta 500G	0.75	0.75	0	1	500	g	251279936	http://www.tesco.com/groceries/Product/Details/?id=251279936	305	72	0.3	2	15.7	3.2	1	0.4	2.19	1.6
ntxv4991	Refuse Swap Checkout Alt	Refuse	0	2	0	2	2	4	Food Cupboard	Pasta Rice & Noodles	Pasta	Trattoria Verdi Potato Gnocchi 500G	0.79	0.79	0	1	500	g	259578648	http://www.tesco.com/groceries/Product/Details/?id=259578648	645	155	0.5	0	32.9	0	1	0.4	2.2	3.7
ntxv4991	Refuse Swap Checkout Base	Refuse	0	0	1	3	1	4	Fresh Food	Fresh Meat	Fresh Pork	Tesco Pork Leg Crackling Joint	3.5	3.5	0	1	500	g	258232969	http://www.tesco.com/groceries/Product/Details/?id=258232969	885	215	15.2	5	0	0	0.25	0.1	0	19
ntxv4991	Refuse Swap Checkout Alt	Refuse	0	1	0	3	1	4	Fresh Food	Fresh Meat	Fresh Pork	Tesco Finest Pork Fillet	5	5	0	1	500	g	263745286	http://www.tesco.com/groceries/Product/Details/?id=263745286	615	150	6.5	2	0	0	0.25	0.1	0	22
ntxv4991	Refuse Swap Checkout Base	Refuse	0	0	1	4	2	4	Food Cupboard	Biscuits	Sweet Biscuits	Tesco Milk Chocolate Mint Sandwich Bars 14 Pack	1.39	1.39	0	1	1	Unknown	252984439	http://www.tesco.com/groceries/Product/Details/?id=252984439	2191	524	28.7	17	61.3	37.8	0.25	0.1	2.4	5.1
ntxv4991	Refuse Swap Checkout Alt	Refuse	0	1	0	4	2	4	Food Cupboard	Biscuits	Sweet Biscuits	Oreo Vanilla Snack Pack 176G	1.2	1.2	0	1	176	g	251496696	http://www.tesco.com/groceries/Product/Details/?id=251496696	1993	478	21	11	65	41	1.225	0.49	3.6	5.7
ntxv4991	Refuse Swap Checkout Alt	Refuse	0	2	0	4	2	4	Food Cupboard	Biscuits	Sweet Biscuits	Fox's Crinkles Ginger 250G	1.19	1.19	0	1	250	g	265430315	http://www.tesco.com/groceries/Product/Details/?id=265430315	1832	436	12.6	6	75.5	39.7	1.25	0.5	2.1	5.3
ociz7010	Accept Swap Checkout Base	Accept	1	0	0	1	2	2	Food Cupboard	Pasta Rice & Noodles	Pasta	Tesco Lasagne 500G	0.88	0.88	0	1	500	g	250211327	http://www.tesco.com/groceries/Product/Details/?id=250211327	1505	355	1.4	0	73	2.4	0	0	2.6	12.5
ociz7010	Accept Swap Checkout Alt	Accept	1	1	0	1	2	2	Food Cupboard	Pasta Rice & Noodles	Pasta	Italfresco Ready Made Polenta 500G	0.75	0.75	0	1	500	g	251279936	http://www.tesco.com/groceries/Product/Details/?id=251279936	305	72	0.3	2	15.7	3.2	1	0.4	2.19	1.6
ociz7010	Accept Swap Checkout Choice	Accept	1	2	1	1	2	2	Food Cupboard	Pasta Rice & Noodles	Pasta	Trattoria Verdi Potato Gnocchi 500G	0.79	0.79	0	1	500	g	259578648	http://www.tesco.com/groceries/Product/Details/?id=259578648	645	155	0.5	0	32.9	0	1	0.4	2.2	3.7
ociz7010	Refuse Swap Checkout Base	Refuse	0	0	1	2	2	2	Fresh Food	Chilled Food	Fresh Soup	Tesco Finest Chicken Mulligatawny Soup 600G	2.2	2.2	0	1	600	g	253769098	http://www.tesco.com/groceries/Product/Details/?id=253769098	340	80	4	2	7	1.1	0.25	0.1	0.8	4
ociz7010	Refuse Swap Checkout Alt	Refuse	0	1	0	2	2	2	Fresh Food	Chilled Food	Fresh Soup	New Covent Garden Spicy Butternut Squash And Sweet Potato 600G	2.1	2.1	0	1	600	g	260979136	http://www.tesco.com/groceries/Product/Details/?id=260979136	169	40	1.2	1	6	2.7	0.45	0.18	1	0.8
ociz7010	Refuse Swap Checkout Alt	Refuse	0	2	0	2	2	2	Fresh Food	Chilled Food	Fresh Soup	New Covent Garden Soup Of The Month 600G	2.1	2.1	0	1	600	g	254409693	http://www.tesco.com/groceries/Product/Details/?id=254409693	220	53	2.8	2	5	0.9	0.525	0.21	0.6	1.6
ikoc3970	Refuse Swap Checkout Base	Refuse	0	0	1	1	2	4	Food Cupboard	Chocolate & Sweets	Chocolate	Tesco Finest Swiss 72% Plain Chocolate 100G	1.29	1.29	0	1	100	g	256176290	http://www.tesco.com/groceries/Product/Details/?id=256176290	2350	566	45.6	28	31.3	27	0	0	11.2	7.7
ikoc3970	Refuse Swap Checkout Alt	Refuse	0	1	0	1	2	4	Food Cupboard	Chocolate & Sweets	Chocolate	Milka Daim Chocolate Bar 100G	1.09	1.09	0	1	100	g	265428031	http://www.tesco.com/groceries/Product/Details/?id=265428031	2220	530	30	17	59	58.5	0.525	0.21	1.6	5.6
ikoc3970	Refuse Swap Checkout Alt	Refuse	0	2	0	1	2	4	Food Cupboard	Chocolate & Sweets	Chocolate	Milka Alpine Milk Chocolate Bar 100G	1.09	1.09	0	1	100	g	252263734	http://www.tesco.com/groceries/Product/Details/?id=252263734	2212	528	29.6	17	58	58	0.4	0.16	2	6.8
ikoc3970	Refuse Swap Checkout Base	Refuse	0	0	1	2	2	4	Fresh Food	Chilled Fish & Seafood	Fresh Fish	Tesco Smoked Mackerel/Crushed Peppercorn Kilograms	2.99	2.99	0	1	299.9	g	251631082	http://www.tesco.com/groceries/Product/Details/?id=251631082	1235	300	23.8	6	0	0	1.75	0.7	0	20.7
ikoc3970	Refuse Swap Checkout Alt	Refuse	0	1	0	2	2	4	Fresh Food	Chilled Fish & Seafood	Fresh Fish	Tesco Finest Salmon Spinach And Lemon Fishcakes 200	2.5	2.5	0	1	289.687	g	268337669	http://www.tesco.com/groceries/Product/Details/?id=268337669	840	200	11.2	2	14.3	1.4	0.75	0.3	1.4	9.9
ikoc3970	Refuse Swap Checkout Alt	Refuse	0	2	0	2	2	4	Fresh Food	Chilled Fish & Seafood	Fresh Fish	Tesco Finest Thai Style Prawn Fishcakes 290G	2.5	2.5	0	1	290	g	268337976	http://www.tesco.com/groceries/Product/Details/?id=268337976	880	210	9.3	1	24.2	4.4	1.25	0.5	1	6.7
ikoc3970	Refuse Swap Checkout Base	Refuse	0	0	1	3	2	4	Food Cupboard	Crisps Snacks & Nuts	Crisps & Snacks	Tesco Ready Salted Crisps 6 Pack	1.18	1.18	0	1	149.936	g	254926662	http://www.tesco.com/groceries/Product/Details/?id=254926662	2285	550	36.3	4	49.2	0.4	1.25	0.5	3.7	6.1
ikoc3970	Refuse Swap Checkout Alt	Refuse	0	1	0	3	2	4	Food Cupboard	Crisps Snacks & Nuts	Crisps & Snacks	Tesco Bacon Rashers 6 Pack	0.99	0.99	0	1	150	g	266992402	http://www.tesco.com/groceries/Product/Details/?id=266992402	1980	475	22.4	2	59	2.6	2.25	0.9	3	8.7
ikoc3970	Refuse Swap Checkout Alt	Refuse	0	2	0	3	2	4	Food Cupboard	Crisps Snacks & Nuts	Crisps & Snacks	Extra Crunchy Simply Salted 150G	1	1	0	1	150	g	267360481	http://www.tesco.com/groceries/Product/Details/?id=267360481	1979	473	21.8	2	59.8	0.5	1.2	0.48	5	6.8
ikoc3970	Refuse Swap Checkout Base	Refuse	0	0	1	4	2	4	Fresh Food	Fresh Meat	Fresh Pork	Tesco Pork Rind On Belly Joint	2.75	2.75	0	1	500	g	254501715	http://www.tesco.com/groceries/Product/Details/?id=254501715	1245	300	0.3	0	0.1	0	0.25	0.1	0	19.1
ikoc3970	Refuse Swap Checkout Alt	Refuse	0	1	0	4	2	4	Fresh Food	Fresh Meat	Fresh Pork	Tesco Pork Shoulder Chops	2.5	2.5	0	1	500	g	268052487	http://www.tesco.com/groceries/Product/Details/?id=268052487	720	175	10.2	5	0	0	0.75	0.3	0	20
ikoc3970	Refuse Swap Checkout Alt	Refuse	0	2	0	4	2	4	Fresh Food	Fresh Meat	Fresh Pork	Tesco Fresh Pork Extra Trimmed Rib Rack	2.5	2.5	0	1	500	g	250051176	http://www.tesco.com/groceries/Product/Details/?id=250051176	1115	270	22.5	13	0	0	0.25	0.1	0	16.5
wbpw9301	Accept Swap Checkout Base	Accept	1	0	0	1	2	1	Food Cupboard	Biscuits	Sweet Biscuits	Tesco Mint Chocolate Fingers 8Pk	0.95	0.95	0	1	1	Unknown	251763228	http://www.tesco.com/groceries/Product/Details/?id=251763228	2180	525	27.6	17	61.8	39.1	0	0	2.3	6.3
wbpw9301	Accept Swap Checkout Alt	Accept	1	1	0	1	2	1	Food Cupboard	Biscuits	Sweet Biscuits	Tesco Value Jaffa Cakes 24Pk 270G	0.79	0.79	0	1	270	g	253908835	http://www.tesco.com/groceries/Product/Details/?id=253908835	1560	370	8.8	5	67.6	53.3	0.25	0.1	1.9	4.8
wbpw9301	Accept Swap Checkout Choice	Accept	1	2	1	1	2	1	Food Cupboard	Biscuits	Sweet Biscuits	Van Souter Dark Chocolate Coated Biscuits125g(Pe)	0.87	0.87	0	1	125	g	261356876	http://www.tesco.com/groceries/Product/Details/?id=261356876	2074	495	25	16	61	37	0.25	0.1	3.5	6.6
tpbh9332	Refuse Swap Checkout Base	Refuse	0	0	1	1	1	4	Frozen Food	Ice Cream & Desserts	Ice cream tubs	Tesco Soft Scoop Vanilla 2 Litres	1.39	1.39	0	1	2000	ml	254755040	http://www.tesco.com/groceries/Product/Details/?id=254755040	700	170	6.2	3	24.9	21.3	0.25	0.1	0.5	2.7
tpbh9332	Refuse Swap Checkout Alt	Refuse	0	1	0	1	1	4	Frozen Food	Ice Cream & Desserts	Ice cream tubs	Tesco Value Soft Scoop Neapolitan Ice Cream 2 Litre	1.19	1.19	0	1	2000	ml	253008437	http://www.tesco.com/groceries/Product/Details/?id=253008437	567	135	5.1	3	19.7	17.5	0.25	0.1	0.2	2.5
tpbh9332	Refuse Swap Checkout Base	Refuse	0	0	1	2	2	4	Food Cupboard	Crisps Snacks & Nuts	Crisps & Snacks	Real Mccoys Classic Crisps 6 Pack	1	1	0	1	1	Unknown	251170603	http://www.tesco.com/groceries/Product/Details/?id=251170603	2196	526	31	3	53	2	2.5	1	4	7
tpbh9332	Refuse Swap Checkout Alt	Refuse	0	1	0	2	2	4	Food Cupboard	Crisps Snacks & Nuts	Crisps & Snacks	Sensations Vintage Cheddar Red Onion Chutney. 150G	0.87	0.87	0	1	150	g	267308268	http://www.tesco.com/groceries/Product/Details/?id=267308268	2070	495	25	2	59.5	3.3	1.65	0.66	4.1	5.9
tpbh9332	Refuse Swap Checkout Alt	Refuse	0	2	0	2	2	4	Food Cupboard	Crisps Snacks & Nuts	Crisps & Snacks	Tesco Hot Salsa Dip 300G	0.85	0.85	0	1	300	g	257412848	http://www.tesco.com/groceries/Product/Details/?id=257412848	125	29	0.2	0	5.8	3.2	1.25	0.5	1.4	1.1
tpbh9332	Refuse Swap Checkout Base	Refuse	0	0	1	3	2	4	Bakery	Cakes & Pies	Small Cakes	Mr Kipling Viennese Whirls 6 Pack	1	1	0	1	1	Unknown	252958742	http://www.tesco.com/groceries/Product/Details/?id=252958742	2154	516	30.3	13	56.2	28.5	0.575	0.23	1.4	3.8
tpbh9332	Refuse Swap Checkout Alt	Refuse	0	1	0	3	2	4	Bakery	Cakes & Pies	Small Cakes	Butterfield Chocolate Mini Rolls 10Pk	0.99	0.99	0	1	270	g	267207140	http://www.tesco.com/groceries/Product/Details/?id=267207140	1985	475	25.1	11	57.5	38.3	0.5	0.2	1.2	4.6
tpbh9332	Refuse Swap Checkout Alt	Refuse	0	2	0	3	2	4	Bakery	Cakes & Pies	Small Cakes	Tesco Frangipanes 3 Pack	0.9	0.9	0	1	177	g	255015840	http://www.tesco.com/groceries/Product/Details/?id=255015840	1780	425	19.8	9	56.9	31.9	0.5	0.2	1.3	4.1
tpbh9332	Accept Swap Checkout Base	Accept	1	0	0	4	1	4	Fresh Food	Fresh Meat	Fresh Pork	Pork Loin Joint	0.4	0.4	0	1	100	g	258261577	http://www.tesco.com/groceries/Product/Details/?id=258261577	1085	265	21.4	9	0	0	0.25	0.1	0	17
tpbh9332	Accept Swap Checkout Choice	Accept	1	2	1	4	1	4	Fresh Food	Fresh Meat	Fresh Pork	Tesco Finest Pork Loin Joint With Blackpepper And Sea Salt	0.8	0.8	0	1	100	g	267227974	http://www.tesco.com/groceries/Product/Details/?id=267227974	940	225	15.5	5	0	0	0.5	0.2	0	21.4
whng2198	Refuse Swap Checkout Base	Refuse	0	0	1	1	2	3	Food Cupboard	Chocolate & Sweets	Chocolate	Lindt Lindor Milk Chocolate Truffles 200G	4.5	4.5	0	1	200	g	250265770	http://www.tesco.com/groceries/Product/Details/?id=250265770	2024	483	26.1	14	57.6	44.4	0.225	0.09	2.34	6
whng2198	Refuse Swap Checkout Alt	Refuse	0	1	0	1	2	3	Food Cupboard	Chocolate & Sweets	Chocolate	Bendicks Bittermints 200G	4	4	0	1	200	g	255579074	http://www.tesco.com/groceries/Product/Details/?id=255579074	1794	428	16.7	11	63.3	54.1	0	0	5.1	3.5
whng2198	Refuse Swap Checkout Alt	Refuse	0	2	0	1	2	3	Food Cupboard	Chocolate & Sweets	Chocolate	Nestle Black Magic 188G	4	4	0	1	188	g	264932190	http://www.tesco.com/groceries/Product/Details/?id=264932190	1922	459	20.8	10	64.3	56.8	0	0	4	3.5
whng2198	Refuse Swap Checkout Base	Refuse	0	0	1	2	2	3	Food Cupboard	Pasta Rice & Noodles	Pasta	Tesco Tagliatelle 500G	0.98	0.98	0	1	500	g	250211356	http://www.tesco.com/groceries/Product/Details/?id=250211356	1505	355	1.4	0	73	2.4	0	0	2.6	12.5
whng2198	Refuse Swap Checkout Alt	Refuse	0	1	0	2	2	3	Food Cupboard	Pasta Rice & Noodles	Pasta	Tesco Wholewheat Fusilli Pasta Twists 500G	0.89	0.89	0	1	500	g	254878614	http://www.tesco.com/groceries/Product/Details/?id=254878614	1360	320	2.5	0	62.2	2.1	0	0	7.2	12.1
whng2198	Refuse Swap Checkout Alt	Refuse	0	2	0	2	2	3	Food Cupboard	Pasta Rice & Noodles	Pasta	Trattoria Verdi Potato Gnocchi 500G	0.79	0.79	0	1	500	g	259578648	http://www.tesco.com/groceries/Product/Details/?id=259578648	645	155	0.5	0	32.9	0	1	0.4	2.2	3.7
whng2198	Refuse Swap Checkout Base	Refuse	0	0	1	3	1	3	Food Cupboard	Crisps Snacks & Nuts	Crisps & Snacks	Walkers Baked Variety 6Pk	1.58	1.58	0	1	1	Unknown	260733380	http://www.tesco.com/groceries/Product/Details/?id=260733380	1701	402	8.1	1	73.8	7	1.5	0.6	4.9	6.2
whng2198	Refuse Swap Checkout Alt	Refuse	0	1	0	3	1	3	Food Cupboard	Crisps Snacks & Nuts	Crisps & Snacks	Tesco Light Choices Mini Prtzls 6Pk	1.5	1.5	0	1	150	g	252431948	http://www.tesco.com/groceries/Product/Details/?id=252431948	1598	377	2.6	0	77.7	4.1	0.75	0.3	4.4	10.5
xiqe1660	Refuse Swap Checkout Base	Refuse	0	0	1	1	2	2	Food Cupboard	Chocolate & Sweets	Chocolate	Milky Way Magic Stars	0.33	0.33	0	1	1	Unknown	251610320	http://www.tesco.com/groceries/Product/Details/?id=251610320	2316	555	34.9	21	54.1	53.3	0.2	0.08	1.8	6.2
xiqe1660	Refuse Swap Checkout Alt	Refuse	0	1	0	1	2	2	Food Cupboard	Chocolate & Sweets	Chocolate	Tesco Value Milk Chocolate 100G	0.3	0.3	0	1	100	g	254381873	http://www.tesco.com/groceries/Product/Details/?id=254381873	2135	510	25.3	16	63	62	0.25	0.1	2.6	6.2
xiqe1660	Refuse Swap Checkout Alt	Refuse	0	2	0	1	2	2	Food Cupboard	Chocolate & Sweets	Chocolate	Tesco Value Plain Chocolate 100G	0.3	0.3	0	1	100	g	254381907	http://www.tesco.com/groceries/Product/Details/?id=254381907	2035	490	23	14	61	59	0	0	6.8	5.4
xiqe1660	Refuse Swap Checkout Base	Refuse	0	0	1	2	2	2	Food Cupboard	Crisps Snacks & Nuts	Crisps & Snacks	Tesco Variety Crisps 6 Pack	1.18	1.18	0	1	1	Unknown	254927010	http://www.tesco.com/groceries/Product/Details/?id=254927010	2227	535	34	3	51	1	2.5	1	4	6
xiqe1660	Refuse Swap Checkout Alt	Refuse	0	1	0	2	2	2	Food Cupboard	Crisps Snacks & Nuts	Crisps & Snacks	Pom Bear Original Potato Snack 6 X 19G	1	1	0	1	114	g	263082666	http://www.tesco.com/groceries/Product/Details/?id=263082666	2126	511	28.4	3	60	1.1	1.325	0.53	2.6	3.7
xiqe1660	Refuse Swap Checkout Alt	Refuse	0	2	0	2	2	2	Food Cupboard	Crisps Snacks & Nuts	Crisps & Snacks	Extra Crunchy Simply Salted 150G	1	1	0	1	150	g	267360481	http://www.tesco.com/groceries/Product/Details/?id=267360481	1979	473	21.8	2	59.8	0.5	1.2	0.48	5	6.8
ggva6707	Refuse Swap Checkout Base	Refuse	0	0	1	1	2	3	Food Cupboard	Crisps Snacks & Nuts	Crisps & Snacks	Walkers Cheese And Onion 6Pk	1.58	1.58	0	1	1	Unknown	259738773	http://www.tesco.com/groceries/Product/Details/?id=259738773	2222	533	33	3	50	2.5	1.25	0.5	4	7
ggva6707	Refuse Swap Checkout Alt	Refuse	0	1	0	1	2	3	Food Cupboard	Crisps Snacks & Nuts	Crisps & Snacks	Tesco Finest Sea Slt/ Cider And Vinegar Crisps 150G	1.39	1.39	0	1	150	g	256420312	http://www.tesco.com/groceries/Product/Details/?id=256420312	2005	480	29.7	4	47.5	2.6	2.75	1.1	8.2	5.6
ggva6707	Refuse Swap Checkout Alt	Refuse	0	2	0	1	2	3	Food Cupboard	Crisps Snacks & Nuts	Crisps & Snacks	Penn State Salted Pretzels 175G	1.45	1.45	0	1	175	g	254168775	http://www.tesco.com/groceries/Product/Details/?id=254168775	1647	387	3.7	0	77.7	0.7	2.5	1	1.7	10.7
ggva6707	Refuse Swap Checkout Base	Refuse	0	0	1	2	2	3	Frozen Food	Frozen Rice & Vegetables	Frozen Vegetables	Tesco Garden Peas 1Kg	1.4	1.4	0	1	1000	g	250172580	http://www.tesco.com/groceries/Product/Details/?id=250172580	341	81	0.9	0	9.7	2.7	0	0	5.1	6
ggva6707	Refuse Swap Checkout Alt	Refuse	0	1	0	2	2	3	Frozen Food	Frozen Rice & Vegetables	Frozen Vegetables	Tesco Leaf Spinach 1Kg	1.3	1.3	0	1	1000	g	259479163	http://www.tesco.com/groceries/Product/Details/?id=259479163	91	22	0.8	0	0.5	0.3	0	0	2.1	3.1
ggva6707	Refuse Swap Checkout Alt	Refuse	0	2	0	2	2	3	Frozen Food	Frozen Rice & Vegetables	Frozen Vegetables	Tesco Broccoli Florets 1Kg	1.3	1.3	0	1	1000	g	256470578	http://www.tesco.com/groceries/Product/Details/?id=256470578	157	38	0.9	0	2.3	1.4	0	0	3.6	3.3
ggva6707	Refuse Swap Checkout Base	Refuse	0	0	1	3	2	3	Food Cupboard	Crisps Snacks & Nuts	Crisps & Snacks	Walkers Ready Salted 6Pk	1.58	1.58	0	1	1	Unknown	254926800	http://www.tesco.com/groceries/Product/Details/?id=254926800	2241	537	34.1	3	49.7	0.4	1.5	0.6	4.2	5.9
ggva6707	Refuse Swap Checkout Alt	Refuse	0	1	0	3	2	3	Food Cupboard	Crisps Snacks & Nuts	Crisps & Snacks	Penn State Salted Pretzels 175G	1.45	1.45	0	1	175	g	254168775	http://www.tesco.com/groceries/Product/Details/?id=254168775	1647	387	3.7	0	77.7	0.7	2.5	1	1.7	10.7
ggva6707	Refuse Swap Checkout Alt	Refuse	0	2	0	3	2	3	Food Cupboard	Crisps Snacks & Nuts	Crisps & Snacks	Velvet Crunch Cheese And Spring Onion 6X20g	1.57	1.57	0	1	120	g	254835821	http://www.tesco.com/groceries/Product/Details/?id=254835821	1750	415	10	1	79	11	1.25	0.5	3.5	2
tlws0822	Accept Swap Checkout Base	Accept	1	0	0	1	1	4	Fresh Food	Fresh Meat	Fresh Pork	Tesco Large Pork Vacuum Pack Shoulder Joint	1.25	1.25	0	1	500	g	259541778	http://www.tesco.com/groceries/Product/Details/?id=259541778	910	220	16.2	5	0	0	0.25	0.1	0	18.1
tlws0822	Accept Swap Checkout Choice	Accept	1	2	1	1	1	4	Fresh Food	Fresh Meat	Fresh Pork	Tesco Finest Pork Fillet	5	5	0	1	500	g	263745286	http://www.tesco.com/groceries/Product/Details/?id=263745286	615	150	6.5	2	0	0	0.25	0.1	0	22
tlws0822	Refuse Swap Checkout Base	Refuse	0	0	1	2	2	4	Food Cupboard	Crisps Snacks & Nuts	Crisps & Snacks	Walkers Roast Chicken Crisps 6 Pack	1.58	1.58	0	1	1	Unknown	250580505	http://www.tesco.com/groceries/Product/Details/?id=250580505	2212	530	32.7	3	51	3.8	1.225	0.49	4.1	6
tlws0822	Refuse Swap Checkout Alt	Refuse	0	1	0	2	2	4	Food Cupboard	Crisps Snacks & Nuts	Crisps & Snacks	Real Crisp Co. Salt&Crsh Black Pepper Crisp150g	1.49	1.49	0	1	150	g	253078687	http://www.tesco.com/groceries/Product/Details/?id=253078687	1999	480	28.6	4	53.8	0.8	2.15	0.86	4.5	5.7
tlws0822	Refuse Swap Checkout Alt	Refuse	0	2	0	2	2	4	Food Cupboard	Crisps Snacks & Nuts	Crisps & Snacks	Penn State Salted Pretzels 175G	1.45	1.45	0	1	175	g	254168775	http://www.tesco.com/groceries/Product/Details/?id=254168775	1647	387	3.7	0	77.7	0.7	2.5	1	1.7	10.7
tlws0822	Refuse Swap Checkout Base	Refuse	0	0	1	3	1	4	Food Cupboard	Biscuits	Sweet Biscuits	Fox's Jam Sandwich Creams 150G	0.98	0.98	0	1	150	g	251576968	http://www.tesco.com/groceries/Product/Details/?id=251576968	2086	497	23.7	13	64.8	30.2	0.475	0.19	2	6.1
tlws0822	Refuse Swap Checkout Alt	Refuse	0	1	0	3	1	4	Food Cupboard	Biscuits	Sweet Biscuits	Oreo Vanilla 154G	0.93	0.93	0	1	154	g	264375347	http://www.tesco.com/groceries/Product/Details/?id=264375347	1964	473	21	11	65	41	1.125	0.45	3.6	5.5
tlws0822	Refuse Swap Checkout Base	Refuse	0	0	1	4	2	4	Fresh Food	Cooked & Continental Meats	Cooked & Continental Meats	From The Deli Corned Beef 140G	1.75	1.75	0	1	140	g	268652756	http://www.tesco.com/groceries/Product/Details/?id=268652756	830	200	10.5	5	0.8	0.8	2	0.8	0.6	24.8
tlws0822	Refuse Swap Checkout Alt	Refuse	0	1	0	4	2	4	Fresh Food	Cooked & Continental Meats	Cooked & Continental Meats	Tesco No Added Water Mustard Ham 132G	1.74	1.74	0	1	132	g	268231707	http://www.tesco.com/groceries/Product/Details/?id=268231707	480	115	3	1	0.7	0.7	2	0.8	0	21
tlws0822	Refuse Swap Checkout Alt	Refuse	0	2	0	4	2	4	Fresh Food	Cooked & Continental Meats	Cooked & Continental Meats	Tesco No Added Water Crumbed Ham 132G	1.74	1.74	0	1	132	g	268231667	http://www.tesco.com/groceries/Product/Details/?id=268231667	485	115	2.2	1	1.6	1.1	2.25	0.9	0.5	21.8
bbmh9358	Refuse Swap Checkout Base	Refuse	0	0	1	1	2	3	Food Cupboard	Crisps Snacks & Nuts	Crisps & Snacks	Walkers Variety 6Pk	1.58	1.58	0	1	1	Unknown	254927131	http://www.tesco.com/groceries/Product/Details/?id=254927131	2219	532	33.1	3	50.2	1.3	1.55	0.62	4.1	6.2
bbmh9358	Refuse Swap Checkout Alt	Refuse	0	1	0	1	2	3	Food Cupboard	Crisps Snacks & Nuts	Crisps & Snacks	Real Crisp Co. Sea Salt Potato Handcooked Crisp150g	1.49	1.49	0	1	150	g	253078756	http://www.tesco.com/groceries/Product/Details/?id=253078756	2036	488	30	4	53.2	0.4	1.3	0.52	4.8	5.6
bbmh9358	Refuse Swap Checkout Alt	Refuse	0	2	0	1	2	3	Food Cupboard	Crisps Snacks & Nuts	Crisps & Snacks	Tesco Finest Sea Slt/ Cider And Vinegar Crisps 150G	1.39	1.39	0	1	150	g	256420312	http://www.tesco.com/groceries/Product/Details/?id=256420312	2005	480	29.7	4	47.5	2.6	2.75	1.1	8.2	5.6
bbmh9358	Refuse Swap Checkout Base	Refuse	0	0	1	2	2	3	Food Cupboard	Pasta Rice & Noodles	Pasta	Tesco Wholewheat Fusilli Pasta Twists 500G	0.89	0.89	0	1	500	g	254878614	http://www.tesco.com/groceries/Product/Details/?id=254878614	1360	320	2.5	0	62.2	2.1	0	0	7.2	12.1
bbmh9358	Refuse Swap Checkout Alt	Refuse	0	1	0	2	2	3	Food Cupboard	Pasta Rice & Noodles	Pasta	Italfresco Ready Made Polenta 500G	0.75	0.75	0	1	500	g	251279936	http://www.tesco.com/groceries/Product/Details/?id=251279936	305	72	0.3	2	15.7	3.2	1	0.4	2.19	1.6
bbmh9358	Refuse Swap Checkout Alt	Refuse	0	2	0	2	2	3	Food Cupboard	Pasta Rice & Noodles	Pasta	Trattoria Verdi Potato Gnocchi 500G	0.79	0.79	0	1	500	g	259578648	http://www.tesco.com/groceries/Product/Details/?id=259578648	645	155	0.5	0	32.9	0	1	0.4	2.2	3.7
bbmh9358	Refuse Swap Checkout Base	Refuse	0	0	1	3	1	3	Fresh Food	Cooked & Continental Meats	Sandwich Fillers	Tesco Coronation Chicken Sandwich Filler 250G	1.45	1.45	0	1	250	g	268973896	http://www.tesco.com/groceries/Product/Details/?id=268973896	1269	306	25.2	2	7.8	7.7	0.5	0.2	1.5	12
bbmh9358	Refuse Swap Checkout Alt	Refuse	0	1	0	3	1	3	Fresh Food	Cooked & Continental Meats	Sandwich Fillers	Tesco Egg Mayonnaise Sandwich Filler 250G	1.19	1.19	0	1	250	g	268973883	http://www.tesco.com/groceries/Product/Details/?id=268973883	669	161	12.7	3	1	0.1	0.75	0.3	2.9	10.7
tikw6853	Refuse Swap Checkout Base	Refuse	0	0	1	1	1	1	Fresh Food	Cooked & Continental Meats	Sandwich Fillers	Tesco Chicken And Stuffing Sandwich Filler 230G	1.45	1.45	0	1	230	g	267312660	http://www.tesco.com/groceries/Product/Details/?id=267312660	940	230	17	2	6.4	0.1	0.75	0.3	0.9	11.3
tikw6853	Refuse Swap Checkout Alt	Refuse	0	1	0	1	1	1	Fresh Food	Cooked & Continental Meats	Sandwich Fillers	Tesco Egg Mayonnaise Sandwich Filler 250G	1.19	1.19	0	1	250	g	268973883	http://www.tesco.com/groceries/Product/Details/?id=268973883	669	161	12.7	3	1	0.1	0.75	0.3	2.9	10.7
sorn1254	Refuse Swap Checkout Base	Refuse	0	0	1	1	2	6	Food Cupboard	Chocolate & Sweets	Chocolate	Galaxy Milk Chocolate 46G	0.59	0.59	0	1	46	g	262835515	http://www.tesco.com/groceries/Product/Details/?id=262835515	2271	544	32.5	19	56.3	55.7	0.25	0.1	1.5	6.6
sorn1254	Refuse Swap Checkout Alt	Refuse	0	1	0	1	2	6	Food Cupboard	Chocolate & Sweets	Chocolate	Nestle Kit Kat 4 Finger 48G	0.54	0.54	0	1	48	g	254895138	http://www.tesco.com/groceries/Product/Details/?id=254895138	2143	512	25.9	14	62.6	48.7	0.25	0.1	2.3	6.3
sorn1254	Refuse Swap Checkout Alt	Refuse	0	2	0	1	2	6	Food Cupboard	Chocolate & Sweets	Chocolate	Nestle Kit Kat Chunky 48G	0.54	0.54	0	1	48	g	268297256	http://www.tesco.com/groceries/Product/Details/?id=268297256	2159	516	26.3	17	62.5	50	0.25	0.1	2.1	5.9
sorn1254	Refuse Swap Checkout Base	Refuse	0	0	1	2	2	6	Fresh Food	Cooked & Continental Meats	Sandwich Fillers	Tesco Tuna Crunch Sandwich Filler 230G	1.69	1.69	0	1	230	g	253206502	http://www.tesco.com/groceries/Product/Details/?id=253206502	1165	285	24.9	2	2.5	0.8	0.5	0.2	1	11.2
sorn1254	Refuse Swap Checkout Alt	Refuse	0	1	0	2	2	6	Fresh Food	Cooked & Continental Meats	Sandwich Fillers	Tesco Chicken And Stuffing Sandwich Filler 230G	1.45	1.45	0	1	230	g	267312660	http://www.tesco.com/groceries/Product/Details/?id=267312660	940	230	17	2	6.4	0.1	0.75	0.3	0.9	11.3
sorn1254	Refuse Swap Checkout Alt	Refuse	0	2	0	2	2	6	Fresh Food	Cooked & Continental Meats	Sandwich Fillers	Tesco Reduced Fat Coronation Chicken Sandwich Filler 230G	1.45	1.45	0	1	230	g	268334148	http://www.tesco.com/groceries/Product/Details/?id=268334148	860	210	13	1	10.3	8.7	0.5	0.2	1.6	11.2
sorn1254	Refuse Swap Checkout Base	Refuse	0	0	1	3	2	6	Bakery	Cakes & Pies	Small Cakes	Mcvities Galaxy Cake Bars 5 Pack	1	1	0	1	1	Unknown	251558848	http://www.tesco.com/groceries/Product/Details/?id=251558848	2046	490	28.3	15	54.8	43.6	0.5	0.2	1.4	4.7
sorn1254	Refuse Swap Checkout Alt	Refuse	0	1	0	3	2	6	Bakery	Cakes & Pies	Small Cakes	Tesco 12 Iced Fairy Cakes	0.9	0.9	0	1	276	g	253672409	http://www.tesco.com/groceries/Product/Details/?id=253672409	1670	400	18.3	2	53.3	34	0.5	0.2	1.5	4.4
sorn1254	Refuse Swap Checkout Alt	Refuse	0	2	0	3	2	6	Bakery	Cakes & Pies	Small Cakes	Tesco Frangipanes 3 Pack	0.9	0.9	0	1	177	g	255015840	http://www.tesco.com/groceries/Product/Details/?id=255015840	1780	425	19.8	9	56.9	31.9	0.5	0.2	1.3	4.1
sorn1254	Refuse Swap Checkout Base	Refuse	0	0	1	4	2	6	Food Cupboard	Pasta Rice & Noodles	Pasta	Tesco Fusilli Pasta Twists 500G	0.89	0.89	0	1	500	g	254878545	http://www.tesco.com/groceries/Product/Details/?id=254878545	1505	355	1.4	0	73	2.4	0	0	2.6	12.5
sorn1254	Refuse Swap Checkout Alt	Refuse	0	1	0	4	2	6	Food Cupboard	Pasta Rice & Noodles	Pasta	Italfresco Ready Made Polenta 500G	0.75	0.75	0	1	500	g	251279936	http://www.tesco.com/groceries/Product/Details/?id=251279936	305	72	0.3	2	15.7	3.2	1	0.4	2.19	1.6
sorn1254	Refuse Swap Checkout Alt	Refuse	0	2	0	4	2	6	Food Cupboard	Pasta Rice & Noodles	Pasta	Trattoria Verdi Potato Gnocchi 500G	0.79	0.79	0	1	500	g	259578648	http://www.tesco.com/groceries/Product/Details/?id=259578648	645	155	0.5	0	32.9	0	1	0.4	2.2	3.7
sorn1254	Accept Swap Checkout Base	Accept	1	0	0	5	2	6	Food Cupboard	Crisps Snacks & Nuts	Crisps & Snacks	Roysters Chips T-Bone Steak Flavour 6Pk	1.78	1.78	0	1	1	Unknown	265700486	http://www.tesco.com/groceries/Product/Details/?id=265700486	2218	531	32.1	3	55.5	3.9	1.75	0.7	3	5.1
sorn1254	Accept Swap Checkout Choice	Accept	1	2	1	5	2	6	Food Cupboard	Crisps Snacks & Nuts	Crisps & Snacks	Red Sky West Country Bacon/ Cheese Crisps 150G	1.61	1.61	0	1	150	g	264445651	http://www.tesco.com/groceries/Product/Details/?id=264445651	1950	467	21	2	60	2	1.25	0.5	4.7	7
sorn1254	Accept Swap Checkout Alt	Accept	1	1	0	5	2	6	Food Cupboard	Crisps Snacks & Nuts	Crisps & Snacks	Red Sky Anglesey Sea Salt Crisps 150G	1.61	1.61	0	1	150	g	264446195	http://www.tesco.com/groceries/Product/Details/?id=264446195	1980	473	21.7	2	59.7	0.7	1.175	0.47	5	6.7
sorn1254	Refuse Swap Checkout Base	Refuse	0	0	1	6	2	6	Food Cupboard	Biscuits	Sweet Biscuits	Tesco Mint Chocolate Fingers 8Pk	0.95	0.95	0	1	1	Unknown	251763228	http://www.tesco.com/groceries/Product/Details/?id=251763228	2180	525	27.6	17	61.8	39.1	0	0	2.3	6.3
sorn1254	Refuse Swap Checkout Alt	Refuse	0	1	0	6	2	6	Food Cupboard	Biscuits	Sweet Biscuits	Tesco Milk Chocolate Digestives 300G	0.86	0.86	0	1	300	g	254924572	http://www.tesco.com/groceries/Product/Details/?id=254924572	2045	490	23.3	12	62.5	29.8	1.25	0.5	3.3	7
sorn1254	Refuse Swap Checkout Alt	Refuse	0	2	0	6	2	6	Food Cupboard	Biscuits	Sweet Biscuits	Mcvities Digestive 250G	0.89	0.89	0	1	250	g	254922666	http://www.tesco.com/groceries/Product/Details/?id=254922666	2003	478	21.2	2	62.8	16.6	1.25	0.5	3.6	7.1
ddob1052	Refuse Swap Checkout Base	Refuse	0	0	1	1	1	3	Fresh Food	Cooked & Continental Meats	Sandwich Fillers	Tesco Chunky Seafood Cocktail Sandwich Filler 250G	1.45	1.45	0	1	250	g	253110350	http://www.tesco.com/groceries/Product/Details/?id=253110350	1120	270	23.7	2	8.2	3.3	1.25	0.5	1.1	5.4
ddob1052	Refuse Swap Checkout Alt	Refuse	0	1	0	1	1	3	Fresh Food	Cooked & Continental Meats	Sandwich Fillers	Tesco Egg Mayonnaise Sandwich Filler 250G	1.19	1.19	0	1	250	g	268973883	http://www.tesco.com/groceries/Product/Details/?id=268973883	669	161	12.7	3	1	0.1	0.75	0.3	2.9	10.7
ddob1052	Refuse Swap Checkout Base	Refuse	0	0	1	2	2	3	Food Cupboard	Crisps Snacks & Nuts	Crisps & Snacks	Kp Frisps Assorted 6 Pack	1	1	0	1	1	Unknown	250051470	http://www.tesco.com/groceries/Product/Details/?id=250051470	2265	543	34	3	54	4	2.5	1	3	5
ddob1052	Refuse Swap Checkout Alt	Refuse	0	1	0	2	2	3	Food Cupboard	Crisps Snacks & Nuts	Crisps & Snacks	Sensations Spare Rib And 5 Spice 110G	0.87	0.87	0	1	110	g	264340436	http://www.tesco.com/groceries/Product/Details/?id=264340436	2009	480	22	3	67	12	3.425	1.37	4.4	1.2
ddob1052	Refuse Swap Checkout Alt	Refuse	0	2	0	2	2	3	Food Cupboard	Crisps Snacks & Nuts	Crisps & Snacks	Sensations Onion And Balsamic Vinegar 150G	0.87	0.87	0	1	150	g	267349622	http://www.tesco.com/groceries/Product/Details/?id=267349622	2099	502	26	3	58	3	1.7	0.68	4	6
ddob1052	Refuse Swap Checkout Base	Refuse	0	0	1	3	1	3	Food Cupboard	Biscuits	Sweet Biscuits	Fox's Jam Sandwich Creams 150G	0.98	0.98	0	1	150	g	251576968	http://www.tesco.com/groceries/Product/Details/?id=251576968	2086	497	23.7	13	64.8	30.2	0.475	0.19	2	6.1
ddob1052	Refuse Swap Checkout Alt	Refuse	0	1	0	3	1	3	Food Cupboard	Biscuits	Sweet Biscuits	Oreo Vanilla 154G	0.93	0.93	0	1	154	g	264375347	http://www.tesco.com/groceries/Product/Details/?id=264375347	1964	473	21	11	65	41	1.125	0.45	3.6	5.5
chzr6408	Refuse Swap Checkout Base	Refuse	0	0	1	1	1	1	Food Cupboard	Crisps Snacks & Nuts	Crisps & Snacks	Kp Hula Hoops Original 7 Pack	1.58	1.58	0	1	174.972	g	253923618	http://www.tesco.com/groceries/Product/Details/?id=253923618	2150	514	28.4	3	61.5	0.4	2.25	0.9	1.9	3.2
chzr6408	Refuse Swap Checkout Alt	Refuse	0	1	0	1	1	1	Food Cupboard	Crisps Snacks & Nuts	Crisps & Snacks	Penn State Salted Pretzels 175G	1.45	1.45	0	1	175	g	254168775	http://www.tesco.com/groceries/Product/Details/?id=254168775	1647	387	3.7	0	77.7	0.7	2.5	1	1.7	10.7
tvuh5574	Refuse Swap Checkout Base	Refuse	0	0	1	1	2	5	Food Cupboard	Crisps Snacks & Nuts	Crisps & Snacks	Walkers Light Variety 6Pk	1.58	1.58	0	1	1	Unknown	252370601	http://www.tesco.com/groceries/Product/Details/?id=252370601	2013	480	22	2	61	2	0	0	5	7
tvuh5574	Refuse Swap Checkout Alt	Refuse	0	1	0	1	2	5	Food Cupboard	Crisps Snacks & Nuts	Crisps & Snacks	Velvet Crunch Thai Sweet Chilli Snack 6X20g	1.57	1.57	0	1	120	g	265711755	http://www.tesco.com/groceries/Product/Details/?id=265711755	1705	405	9.5	1	77.5	15.5	1.25	0.5	2	1.5
tvuh5574	Refuse Swap Checkout Alt	Refuse	0	2	0	1	2	5	Food Cupboard	Crisps Snacks & Nuts	Crisps & Snacks	Penn State Salted Pretzels 175G	1.45	1.45	0	1	175	g	254168775	http://www.tesco.com/groceries/Product/Details/?id=254168775	1647	387	3.7	0	77.7	0.7	2.5	1	1.7	10.7
tvuh5574	Refuse Swap Checkout Base	Refuse	0	0	1	2	1	5	Frozen Food	Ice Cream & Desserts	Ice cream tubs	Tesco Soft Scoop Vanilla 2 Litres	1.39	1.39	0	1	2000	ml	254755040	http://www.tesco.com/groceries/Product/Details/?id=254755040	700	170	6.2	3	24.9	21.3	0.25	0.1	0.5	2.7
tvuh5574	Refuse Swap Checkout Alt	Refuse	0	1	0	2	1	5	Frozen Food	Ice Cream & Desserts	Ice cream tubs	Tesco Value Soft Scoop Neapolitan Ice Cream 2 Litre	1.19	1.19	0	1	2000	ml	253008437	http://www.tesco.com/groceries/Product/Details/?id=253008437	567	135	5.1	3	19.7	17.5	0.25	0.1	0.2	2.5
tvuh5574	Refuse Swap Checkout Base	Refuse	0	0	1	3	1	5	Frozen Food	Ice Cream & Desserts	Frozen desserts	Tesco Value Apple Pie 400G	1.13	1.13	0	2	400	g	252571352	http://www.tesco.com/groceries/Product/Details/?id=252571352	1385	330	13.8	4	46.9	19.1	0.25	0.1	1.9	3.4
tvuh5574	Refuse Swap Checkout Alt	Refuse	0	1	0	3	1	5	Frozen Food	Ice Cream & Desserts	Frozen desserts	Aunt Bessie's Morello Cherry Pie 375G	1	1	0	2	375	g	267526516	http://www.tesco.com/groceries/Product/Details/?id=267526516	1139	271	10.1	3	43.2	16.2	0.45	0.18	1.6	2.7
tvuh5574	Refuse Swap Checkout Base	Refuse	0	0	1	4	2	5	Food Cupboard	Chocolate & Sweets	Chocolate	Nestle Aero Peppermint Balls Single	0.54	0.54	0	1	1	Unknown	254024364	http://www.tesco.com/groceries/Product/Details/?id=254024364	2269	543	30.7	19	60.7	60.1	0.3	0.12	0.9	5.1
tvuh5574	Refuse Swap Checkout Alt	Refuse	0	1	0	4	2	5	Food Cupboard	Chocolate & Sweets	Chocolate	Tesco Sugared Almonds 160G	0.44	0.44	0	1	160	g	262320030	http://www.tesco.com/groceries/Product/Details/?id=262320030	1860	445	10.1	1	81.9	81	0	0	1.6	4.8
tvuh5574	Refuse Swap Checkout Alt	Refuse	0	2	0	4	2	5	Food Cupboard	Chocolate & Sweets	Chocolate	Mars Bar Single 58G Fa Flash	0.49	0.49	0	1	58	g	266333285	http://www.tesco.com/groceries/Product/Details/?id=266333285	1875	446	16.8	10	70.1	63.7	0.425	0.17	1.1	3.5
tvuh5574	Refuse Swap Checkout Base	Refuse	0	0	1	5	2	5	Food Cupboard	Chocolate & Sweets	Chocolate	Milky Way Magic Stars	0.33	0.33	0	1	1	Unknown	251610320	http://www.tesco.com/groceries/Product/Details/?id=251610320	2316	555	34.9	21	54.1	53.3	0.2	0.08	1.8	6.2
tvuh5574	Refuse Swap Checkout Alt	Refuse	0	1	0	5	2	5	Food Cupboard	Chocolate & Sweets	Chocolate	Tesco Value Milk Chocolate 100G	0.3	0.3	0	1	100	g	254381873	http://www.tesco.com/groceries/Product/Details/?id=254381873	2135	510	25.3	16	63	62	0.25	0.1	2.6	6.2
tvuh5574	Refuse Swap Checkout Alt	Refuse	0	2	0	5	2	5	Food Cupboard	Chocolate & Sweets	Chocolate	Tesco Value Plain Chocolate 100G	0.3	0.3	0	1	100	g	254381907	http://www.tesco.com/groceries/Product/Details/?id=254381907	2035	490	23	14	61	59	0	0	6.8	5.4
eplx7701	Accept Swap Checkout Base	Accept	1	0	0	1	1	3	Fresh Food	Cooked & Continental Meats	Sandwich Fillers	Tesco Chicken And Stuffing Sandwich Filler 230G	1.45	1.45	0	1	230	g	267312660	http://www.tesco.com/groceries/Product/Details/?id=267312660	940	230	17	2	6.4	0.1	0.75	0.3	0.9	11.3
eplx7701	Accept Swap Checkout Choice	Accept	1	2	1	1	1	3	Fresh Food	Cooked & Continental Meats	Sandwich Fillers	Tesco Egg Mayonnaise Sandwich Filler 250G	1.19	1.19	0	1	250	g	268973883	http://www.tesco.com/groceries/Product/Details/?id=268973883	669	161	12.7	3	1	0.1	0.75	0.3	2.9	10.7
eplx7701	Refuse Swap Checkout Base	Refuse	0	0	1	2	2	3	Fresh Food	Chilled Fish & Seafood	Fresh Fish	Tesco 2 Fresh Rainbow Trout	0.9	0.9	0	1	100	g	250597929	http://www.tesco.com/groceries/Product/Details/?id=250597929	675	165	8.7	2	0.1	0.1	0.25	0.1	0.5	20.3
eplx7701	Refuse Swap Checkout Alt	Refuse	0	1	0	2	2	3	Fresh Food	Chilled Fish & Seafood	Fresh Fish	Tesco 2 Cod Loins	1.7	1.7	0	1	100	g	251875720	http://www.tesco.com/groceries/Product/Details/?id=251875720	305	75	0.4	0	0	0	0.75	0.3	0	16.9
eplx7701	Refuse Swap Checkout Alt	Refuse	0	2	0	2	2	3	Fresh Food	Chilled Fish & Seafood	Fresh Fish	Tesco Cod Fillets	1.39	1.39	0	1	100	g	251086611	http://www.tesco.com/groceries/Product/Details/?id=251086611	340	80	0.9	0	0	0	0.25	0.1	0	17.9
eplx7701	Accept Swap Checkout Base	Accept	1	0	0	3	2	3	Food Cupboard	Crisps Snacks & Nuts	Crisps & Snacks	Kp Frisps Assorted 6 Pack	1	1	0	1	1	Unknown	250051470	http://www.tesco.com/groceries/Product/Details/?id=250051470	2265	543	34	3	54	4	2.5	1	3	5
eplx7701	Accept Swap Checkout Alt	Accept	1	1	0	3	2	3	Food Cupboard	Crisps Snacks & Nuts	Crisps & Snacks	Sensations Thai Sweet Chilli 160G	0.87	0.87	0	1	160	g	264345153	http://www.tesco.com/groceries/Product/Details/?id=264345153	2105	504	26.2	2	59.1	3.6	1.55	0.62	4	5.8
eplx7701	Accept Swap Checkout Choice	Accept	1	2	1	3	2	3	Food Cupboard	Crisps Snacks & Nuts	Crisps & Snacks	Tesco Potato Loops 6 Pack	0.99	0.99	0	1	120	g	266992496	http://www.tesco.com/groceries/Product/Details/?id=266992496	1950	465	18.8	2	69	1.5	1.75	0.7	1.1	4.6
mxcp9905	Refuse Swap Checkout Base	Refuse	0	0	1	1	2	4	Fresh Food	Cooked & Continental Meats	Sandwich Fillers	Tesco Prawn Mayonnaise Sandwich Filler 230G	1.69	1.69	0	1	230	g	266631911	http://www.tesco.com/groceries/Product/Details/?id=266631911	770	185	15.5	1	1.3	0.4	1.5	0.6	0.9	9.7
mxcp9905	Refuse Swap Checkout Alt	Refuse	0	1	0	1	2	4	Fresh Food	Cooked & Continental Meats	Sandwich Fillers	Tesco Reduced Fat Egg Mayonnaise 230G	1.45	1.45	0	1	230	g	268334154	http://www.tesco.com/groceries/Product/Details/?id=268334154	525	125	7.6	3	3.8	0.8	0.75	0.3	0.5	10.2
mxcp9905	Refuse Swap Checkout Alt	Refuse	0	2	0	1	2	4	Fresh Food	Cooked & Continental Meats	Sandwich Fillers	Tesco Reduced Fat Tuna And Sweetcorn Filler 230G	1.45	1.45	0	1	230	g	268334160	http://www.tesco.com/groceries/Product/Details/?id=268334160	515	125	7	1	3.7	1.8	1	0.4	1.8	10.2
mxcp9905	Accept Swap Checkout Base	Accept	1	0	0	2	2	4	Food Cupboard	Tins Cans & Packets	Instant Snacks	Batch Pasta 'N' Sauce Chicken And Mushroom 122G	0.9	0.9	0	1	122	g	257643179	http://www.tesco.com/groceries/Product/Details/?id=257643179	1504	355	2	1	70.6	4.8	2.25	0.9	4.3	13.6
mxcp9905	Accept Swap Checkout Choice	Accept	1	2	1	2	2	4	Food Cupboard	Tins Cans & Packets	Instant Snacks	Tesco Pasta In Sauce Mushroom 110G	0.75	0.75	0	1	110	g	254104039	http://www.tesco.com/groceries/Product/Details/?id=254104039	510	125	2.6	1	19.5	2.2	0.5	0.2	0.9	4.8
mxcp9905	Accept Swap Checkout Alt	Accept	1	1	0	2	2	4	Food Cupboard	Tins Cans & Packets	Instant Snacks	Tesco Macaroni Cheese Pasta And Sauce 120G	0.75	0.75	0	1	120	g	266376337	http://www.tesco.com/groceries/Product/Details/?id=266376337	485	115	2.3	1	18.1	3	0.5	0.2	2.7	5.3
mxcp9905	Refuse Swap Checkout Base	Refuse	0	0	1	3	1	4	Food Cupboard	Biscuits	Sweet Biscuits	Fox's Jam Sandwich Creams 150G	0.98	0.98	0	1	150	g	251576968	http://www.tesco.com/groceries/Product/Details/?id=251576968	2086	497	23.7	13	64.8	30.2	0.475	0.19	2	6.1
mxcp9905	Refuse Swap Checkout Alt	Refuse	0	1	0	3	1	4	Food Cupboard	Biscuits	Sweet Biscuits	Oreo Vanilla 154G	0.93	0.93	0	1	154	g	264375347	http://www.tesco.com/groceries/Product/Details/?id=264375347	1964	473	21	11	65	41	1.125	0.45	3.6	5.5
mxcp9905	Accept Swap Checkout Base	Accept	1	0	0	4	2	4	Food Cupboard	Biscuits	Sweet Biscuits	Jacobs Lemon Puff 200G	1.53	1.53	0	1	200	g	250541005	http://www.tesco.com/groceries/Product/Details/?id=250541005	2264	541	29.5	19	63.3	19.7	0.75	0.3	1.8	5.6
mxcp9905	Accept Swap Checkout Alt	Accept	1	1	0	4	2	4	Food Cupboard	Biscuits	Sweet Biscuits	Jacobs Fig Rolls 200G	1.25	1.25	0	1	200	g	253496203	http://www.tesco.com/groceries/Product/Details/?id=253496203	1577	374	8.4	4	70.7	32.1	0.5	0.2	3.3	3.8
mxcp9905	Accept Swap Checkout Choice	Accept	1	2	1	4	2	4	Food Cupboard	Biscuits	Sweet Biscuits	Crawfords Marie Biscuits 200G	1.25	1.25	0	1	200	g	254922608	http://www.tesco.com/groceries/Product/Details/?id=254922608	1900	452	15.5	7	70.9	20.2	1.25	0.5	2.9	7
flwf8762	Refuse Swap Checkout Base	Refuse	0	0	1	1	2	2	Frozen Food	Ice Cream & Desserts	Frozen desserts	Tesco Summer Fruit Cheesecake 500G	1.69	1.69	0	1	500	g	268121901	http://www.tesco.com/groceries/Product/Details/?id=268121901	1135	270	10.2	4	39.3	26	0.25	0.1	2.2	4
flwf8762	Refuse Swap Checkout Alt	Refuse	0	1	0	1	2	2	Frozen Food	Ice Cream & Desserts	Frozen desserts	Tesco Rhubarb Crumble 500G	1.39	1.39	0	1	500	g	264323409	http://www.tesco.com/groceries/Product/Details/?id=264323409	880	210	9.2	4	28.4	15.1	0	0	2.3	2.2
flwf8762	Refuse Swap Checkout Alt	Refuse	0	2	0	1	2	2	Frozen Food	Ice Cream & Desserts	Frozen desserts	Tesco Light Choices Mandarin Cheesecake 500G	1.5	1.5	0	1	500	g	266128816	http://www.tesco.com/groceries/Product/Details/?id=266128816	880	210	5.3	3	35.7	21.7	0.5	0.2	0.8	4.5
flwf8762	Refuse Swap Checkout Base	Refuse	0	0	1	2	2	2	Food Cupboard	Crisps Snacks & Nuts	Crisps & Snacks	Real Mccoys Classic Crisps 6 Pack	1	1	0	1	1	Unknown	251170603	http://www.tesco.com/groceries/Product/Details/?id=251170603	2196	526	31	3	53	2	2.5	1	4	7
flwf8762	Refuse Swap Checkout Alt	Refuse	0	1	0	2	2	2	Food Cupboard	Crisps Snacks & Nuts	Crisps & Snacks	Tesco Hot Salsa Dip 300G	0.85	0.85	0	1	300	g	257412848	http://www.tesco.com/groceries/Product/Details/?id=257412848	125	29	0.2	0	5.8	3.2	1.25	0.5	1.4	1.1
flwf8762	Refuse Swap Checkout Alt	Refuse	0	2	0	2	2	2	Food Cupboard	Crisps Snacks & Nuts	Crisps & Snacks	Sensations Lime/Coriander Chutney Poppadoms 82.5G	0.87	0.87	0	1	82.5	g	264339339	http://www.tesco.com/groceries/Product/Details/?id=264339339	1945	471	22	2	59	3	3	1.2	4.4	7
wdgd4979	Refuse Swap Checkout Base	Refuse	0	0	1	1	2	1	Fresh Food	Dairy Eggs & Cheese	Yoghurts	Danone Activia Strawberry Yogurt 4X125g	1.84	1.84	0	2	500	g	254587054	http://www.tesco.com/groceries/Product/Details/?id=254587054	412	98	3.2	2	13.7	13.5	0.25	0.1	0.2	3.5
wdgd4979	Refuse Swap Checkout Alt	Refuse	0	1	0	1	2	1	Fresh Food	Dairy Eggs & Cheese	Yoghurts	Yeo Valley Organic Fat Free Natural Yogurt 500G	1.48	1.48	0	2	500	g	253444444	http://www.tesco.com/groceries/Product/Details/?id=253444444	250	59	0	0	8.5	8.5	0.225	0.09	0	5.9
wdgd4979	Refuse Swap Checkout Alt	Refuse	0	2	0	1	2	1	Fresh Food	Dairy Eggs & Cheese	Yoghurts	Shape Delights 0% Straw/Rasp Yogurt 4X120g	1.5	1.5	0	2	480	g	260058656	http://www.tesco.com/groceries/Product/Details/?id=260058656	279	66	0.1	0	10.8	9.3	0.2	0.08	0.2	5.3
oerp5311	Accept Swap Checkout Base	Accept	1	0	0	1	2	6	Fresh Food	Cooked & Continental Meats	Cooked & Continental Meats	From The Deli Roast Turkey 4 Slices	2.3	2.3	0	1	191.667	g	253182808	http://www.tesco.com/groceries/Product/Details/?id=253182808	610	145	5.9	2	0.6	0.2	1.5	0.6	0.5	22.1
oerp5311	Accept Swap Checkout Alt	Accept	1	1	0	1	2	6	Fresh Food	Cooked & Continental Meats	Cooked & Continental Meats	Bernard Matthews Premium Chicken 180G	2	2	0	1	180	g	268902225	http://www.tesco.com/groceries/Product/Details/?id=268902225	491	117	4	1	1.3	0.9	1.75	0.7	1	18.9
oerp5311	Accept Swap Checkout Choice	Accept	1	2	1	1	2	6	Fresh Food	Cooked & Continental Meats	Cooked & Continental Meats	Bernard Matthews Turkey Breast 180G	2	2	0	1	180	g	268902231	http://www.tesco.com/groceries/Product/Details/?id=268902231	434	103	2.5	1	0.9	0.8	1.75	0.7	0.5	19.2
oerp5311	Refuse Swap Checkout Base	Refuse	0	0	1	2	2	6	Food Cupboard	Crisps Snacks & Nuts	Nuts	Tesco Unsalted Mixed Nuts 200G	2.14	2.14	0	1	200	g	268419141	http://www.tesco.com/groceries/Product/Details/?id=268419141	2720	660	59.2	10	9.8	4.6	0	0	6.7	18
oerp5311	Refuse Swap Checkout Alt	Refuse	0	1	0	2	2	6	Food Cupboard	Crisps Snacks & Nuts	Nuts	Centennial Roasted Salted Cashews 200G	1.85	1.85	0	1	200	g	262593316	http://www.tesco.com/groceries/Product/Details/?id=262593316	2540	615	49.6	9	21	6.3	0.75	0.3	5.4	20.4
oerp5311	Refuse Swap Checkout Alt	Refuse	0	2	0	2	2	6	Food Cupboard	Crisps Snacks & Nuts	Nuts	Centennial Mixed Nuts And Raisins 200G	1.72	1.72	0	1	200	g	262593881	http://www.tesco.com/groceries/Product/Details/?id=262593881	2105	510	35.2	6	24.2	24	0	0	7	19.5
oerp5311	Accept Swap Checkout Base	Accept	1	0	0	3	2	6	Food Cupboard	Pasta Rice & Noodles	Pasta	Tesco Tagliatelle 500G	0.98	0.98	0	1	500	g	250211356	http://www.tesco.com/groceries/Product/Details/?id=250211356	1505	355	1.4	0	73	2.4	0	0	2.6	12.5
oerp5311	Accept Swap Checkout Choice	Accept	1	2	1	3	2	6	Food Cupboard	Pasta Rice & Noodles	Pasta	Tesco Wholewheat Fusilli Pasta Twists 500G	0.89	0.89	0	1	500	g	254878614	http://www.tesco.com/groceries/Product/Details/?id=254878614	1360	320	2.5	0	62.2	2.1	0	0	7.2	12.1
oerp5311	Accept Swap Checkout Alt	Accept	1	1	0	3	2	6	Food Cupboard	Pasta Rice & Noodles	Pasta	Tesco Organic Wholewheat Spaghetti 500G	0.89	0.89	0	1	500	g	262043041	http://www.tesco.com/groceries/Product/Details/?id=262043041	1370	325	2.5	0	62.2	2.1	0	0	9	12.7
oerp5311	Refuse Swap Checkout Base	Refuse	0	0	1	4	2	6	Food Cupboard	Crisps Snacks & Nuts	Crisps & Snacks	Real Mccoys Classic Crisps 6 Pack	1	1	0	1	1	Unknown	251170603	http://www.tesco.com/groceries/Product/Details/?id=251170603	2196	526	31	3	53	2	2.5	1	4	7
oerp5311	Refuse Swap Checkout Alt	Refuse	0	1	0	4	2	6	Food Cupboard	Crisps Snacks & Nuts	Crisps & Snacks	Sensations Lime/Coriander Chutney Poppadoms 82.5G	0.87	0.87	0	1	82.5	g	264339339	http://www.tesco.com/groceries/Product/Details/?id=264339339	1945	471	22	2	59	3	3	1.2	4.4	7
oerp5311	Refuse Swap Checkout Alt	Refuse	0	2	0	4	2	6	Food Cupboard	Crisps Snacks & Nuts	Crisps & Snacks	Tesco Hot Salsa Dip 300G	0.85	0.85	0	1	300	g	257412848	http://www.tesco.com/groceries/Product/Details/?id=257412848	125	29	0.2	0	5.8	3.2	1.25	0.5	1.4	1.1
oerp5311	Refuse Swap Checkout Base	Refuse	0	0	1	5	2	6	Fresh Food	Chilled Fish & Seafood	Fresh Fish	Tesco Smoked Mackerel/Crushed Peppercorn Kilograms	2.99	2.99	0	1	299.9	g	251631082	http://www.tesco.com/groceries/Product/Details/?id=251631082	1235	300	23.8	6	0	0	1.75	0.7	0	20.7
oerp5311	Refuse Swap Checkout Alt	Refuse	0	1	0	5	2	6	Fresh Food	Chilled Fish & Seafood	Fresh Fish	Tesco Finest Salmon Spinach And Lemon Fishcakes 200	2.5	2.5	0	1	289.687	g	268337669	http://www.tesco.com/groceries/Product/Details/?id=268337669	840	200	11.2	2	14.3	1.4	0.75	0.3	1.4	9.9
oerp5311	Refuse Swap Checkout Alt	Refuse	0	2	0	5	2	6	Fresh Food	Chilled Fish & Seafood	Fresh Fish	Tesco 2 Breaded Haddock Fillets 300G	2.49	2.49	0	1	300	g	268306316	http://www.tesco.com/groceries/Product/Details/?id=268306316	905	215	7.9	1	22.7	0.4	0.75	0.3	1.7	13.1
oerp5311	Refuse Swap Checkout Base	Refuse	0	0	1	6	1	6	Bakery	Bread	Seeded Bread	Tesco Finest Farmhouse Multigrain Batch Bread 800G	1.35	1.35	0	1	800	g	256528456	http://www.tesco.com/groceries/Product/Details/?id=256528456	1150	275	8.5	1	35.6	3.8	1	0.4	6.7	10.4
oerp5311	Refuse Swap Checkout Alt	Refuse	0	1	0	6	1	6	Bakery	Bread	Seeded Bread	Hovis Country Granary 800G	1.34	1.34	0	1	800	g	254944133	http://www.tesco.com/groceries/Product/Details/?id=254944133	998	236	2.3	1	39.8	2.3	0.975	0.39	6.8	10.7
diwj7784	Refuse Swap Checkout Base	Refuse	0	0	1	1	1	3	Fresh Food	Cooked & Continental Meats	Cooked & Continental Meats	Tesco Finest Wafer Thin Roast Beef 100G	2.85	2.85	0	1	100	g	251664411	http://www.tesco.com/groceries/Product/Details/?id=251664411	635	155	5	2	0.4	0.2	0.75	0.3	0.5	25.8
diwj7784	Refuse Swap Checkout Alt	Refuse	0	1	0	1	1	3	Fresh Food	Cooked & Continental Meats	Cooked & Continental Meats	Tesco Finest Five Pepper Pork Loin 110G	2.7	2.7	0	1	110	g	264785305	http://www.tesco.com/groceries/Product/Details/?id=264785305	525	125	2.2	1	0.9	0.9	1.75	0.7	0.5	24.9
diwj7784	Accept Swap Checkout Base	Accept	1	0	0	2	2	3	Food Cupboard	Crisps Snacks & Nuts	Crisps & Snacks	Walkers Roast Chicken Crisps 6 Pack	1.58	1.58	0	1	1	Unknown	250580505	http://www.tesco.com/groceries/Product/Details/?id=250580505	2212	530	32.7	3	51	3.8	1.225	0.49	4.1	6
diwj7784	Accept Swap Checkout Alt	Accept	1	1	0	2	2	3	Food Cupboard	Crisps Snacks & Nuts	Crisps & Snacks	Tesco Light Choices Mini Prtzls 6Pk	1.5	1.5	0	1	150	g	252431948	http://www.tesco.com/groceries/Product/Details/?id=252431948	1598	377	2.6	0	77.7	4.1	0.75	0.3	4.4	10.5
diwj7784	Accept Swap Checkout Choice	Accept	1	2	1	2	2	3	Food Cupboard	Crisps Snacks & Nuts	Crisps & Snacks	Real Crisp Co. Salt&Crsh Black Pepper Crisp150g	1.49	1.49	0	1	150	g	253078687	http://www.tesco.com/groceries/Product/Details/?id=253078687	1999	480	28.6	4	53.8	0.8	2.15	0.86	4.5	5.7
diwj7784	Refuse Swap Checkout Base	Refuse	0	0	1	3	2	3	Fresh Food	Fresh Meat	Fresh Beef	Tesco Value Beef Roasting Joint	2.75	2.75	0	1	500	g	253230568	http://www.tesco.com/groceries/Product/Details/?id=253230568	710	170	9.9	4	0.6	0.2	0.25	0.1	0	19.4
diwj7784	Refuse Swap Checkout Alt	Refuse	0	1	0	3	2	3	Fresh Food	Fresh Meat	Fresh Beef	Tesco Fresh Healthy Living Tender Beef Steak	5.5	5.5	0	1	500	g	253398210	http://www.tesco.com/groceries/Product/Details/?id=253398210	450	110	1.9	1	0	0	0.25	0.1	0	22.2
diwj7784	Refuse Swap Checkout Alt	Refuse	0	2	0	3	2	3	Fresh Food	Fresh Meat	Fresh Beef	Tesco Organic Beef Stewing Beef	3.5	3.5	0	1	500	g	260217058	http://www.tesco.com/groceries/Product/Details/?id=260217058	475	115	0.3	0	0	0	0.25	0.1	0	21.2
pgun3883	Refuse Swap Checkout Base	Refuse	0	0	1	1	2	4	Food Cupboard	Chocolate & Sweets	Chocolate	Nestle Aero Peppermint Balls Single	0.54	0.54	0	1	1	Unknown	254024364	http://www.tesco.com/groceries/Product/Details/?id=254024364	2269	543	30.7	19	60.7	60.1	0.3	0.12	0.9	5.1
pgun3883	Refuse Swap Checkout Alt	Refuse	0	1	0	1	2	4	Food Cupboard	Chocolate & Sweets	Chocolate	Tesco Sugared Almonds 160G	0.44	0.44	0	1	160	g	262320030	http://www.tesco.com/groceries/Product/Details/?id=262320030	1860	445	10.1	1	81.9	81	0	0	1.6	4.8
pgun3883	Refuse Swap Checkout Alt	Refuse	0	2	0	1	2	4	Food Cupboard	Chocolate & Sweets	Chocolate	Mars Bar Single 58G Fa Flash	0.49	0.49	0	1	58	g	266333285	http://www.tesco.com/groceries/Product/Details/?id=266333285	1875	446	16.8	10	70.1	63.7	0.425	0.17	1.1	3.5
pgun3883	Accept Swap Checkout Base	Accept	1	0	0	2	2	4	Food Cupboard	Pasta Rice & Noodles	Pasta	Tesco Tagliatelle 500G	0.98	0.98	0	1	500	g	250211356	http://www.tesco.com/groceries/Product/Details/?id=250211356	1505	355	1.4	0	73	2.4	0	0	2.6	12.5
pgun3883	Accept Swap Checkout Alt	Accept	1	1	0	2	2	4	Food Cupboard	Pasta Rice & Noodles	Pasta	Tesco Organic Wholewheat Spaghetti 500G	0.89	0.89	0	1	500	g	262043041	http://www.tesco.com/groceries/Product/Details/?id=262043041	1370	325	2.5	0	62.2	2.1	0	0	9	12.7
pgun3883	Accept Swap Checkout Choice	Accept	1	2	1	2	2	4	Food Cupboard	Pasta Rice & Noodles	Pasta	Tesco Wholewheat Fusilli Pasta Twists 500G	0.89	0.89	0	1	500	g	254878614	http://www.tesco.com/groceries/Product/Details/?id=254878614	1360	320	2.5	0	62.2	2.1	0	0	7.2	12.1
pgun3883	Refuse Swap Checkout Base	Refuse	0	0	1	3	2	4	Food Cupboard	Crisps Snacks & Nuts	Crisps & Snacks	Walkers Sour Cream And Chive Crisps 6Pk	1.58	1.58	0	1	1	Unknown	266204006	http://www.tesco.com/groceries/Product/Details/?id=266204006	2196	526	32	2	51.4	2.8	1.35	0.54	4.1	6.2
pgun3883	Refuse Swap Checkout Alt	Refuse	0	1	0	3	2	4	Food Cupboard	Crisps Snacks & Nuts	Crisps & Snacks	Ellert Roasted Peanut Puffs 140G	1.48	1.48	0	1	140	g	259770589	http://www.tesco.com/groceries/Product/Details/?id=259770589	2094	500	24	4	56	2.3	1.95	0.78	4.1	13
pgun3883	Refuse Swap Checkout Alt	Refuse	0	2	0	3	2	4	Food Cupboard	Crisps Snacks & Nuts	Crisps & Snacks	Real Crisps Sweet Chilli Crisps 150G	1.49	1.49	0	1	150	g	265542091	http://www.tesco.com/groceries/Product/Details/?id=265542091	2000	480	28.4	4	54.8	3.6	1.8	0.72	4.8	6
pgun3883	Refuse Swap Checkout Base	Refuse	0	0	1	4	1	4	Food Cupboard	Biscuits	Sweet Biscuits	Mcvities Digestive 250G	0.89	0.89	0	1	250	g	254922666	http://www.tesco.com/groceries/Product/Details/?id=254922666	2003	478	21.2	2	62.8	16.6	1.25	0.5	3.6	7.1
pgun3883	Refuse Swap Checkout Alt	Refuse	0	1	0	4	1	4	Food Cupboard	Biscuits	Sweet Biscuits	Tesco Value Jaffa Cakes 24Pk 270G	0.79	0.79	0	1	270	g	253908835	http://www.tesco.com/groceries/Product/Details/?id=253908835	1560	370	8.8	5	67.6	53.3	0.25	0.1	1.9	4.8
taow9447	Refuse Swap Checkout Base	Refuse	0	0	1	1	2	3	Food Cupboard	Tins Cans & Packets	Soup	Baxters Favourite Cream Of Tomato Soup 400G	0.88	0.88	0	1	400	g	252511142	http://www.tesco.com/groceries/Product/Details/?id=252511142	270	64	2.8	1	8.7	5.1	0.525	0.21	0.3	1.1
taow9447	Refuse Swap Checkout Alt	Refuse	0	1	0	1	2	3	Food Cupboard	Tins Cans & Packets	Soup	Heinz Minestrone Soup 400G	0.85	0.85	0	1	400	g	258147425	http://www.tesco.com/groceries/Product/Details/?id=258147425	141	33	0.2	0	6.4	1.8	0.625	0.25	0.8	1.1
taow9447	Refuse Swap Checkout Alt	Refuse	0	2	0	1	2	3	Food Cupboard	Tins Cans & Packets	Soup	Heinz Oxtail Soup 400G	0.85	0.85	0	1	400	g	258147523	http://www.tesco.com/groceries/Product/Details/?id=258147523	165	39	0.5	0	6.7	1.9	0.625	0.25	0.3	1.9
taow9447	Refuse Swap Checkout Base	Refuse	0	0	1	2	1	3	Fresh Food	Cooked & Continental Meats	Sandwich Fillers	Tesco Tuna And Sweetcorn Sandwich Filler 250G	1.45	1.45	0	1	250	g	264310062	http://www.tesco.com/groceries/Product/Details/?id=264310062	960	235	18.1	1	8.1	3.4	0.75	0.3	0.6	8.6
taow9447	Refuse Swap Checkout Alt	Refuse	0	1	0	2	1	3	Fresh Food	Cooked & Continental Meats	Sandwich Fillers	Tesco Egg Mayonnaise Sandwich Filler 250G	1.19	1.19	0	1	250	g	268973883	http://www.tesco.com/groceries/Product/Details/?id=268973883	669	161	12.7	3	1	0.1	0.75	0.3	2.9	10.7
taow9447	Refuse Swap Checkout Base	Refuse	0	0	1	3	2	3	Food Cupboard	Crisps Snacks & Nuts	Crisps & Snacks	Walkers Lights Simply Salted 6Pk	1.58	1.58	0	1	1	Unknown	252370526	http://www.tesco.com/groceries/Product/Details/?id=252370526	2012	480	22	2	61	0.5	1.5	0.6	5	7
taow9447	Refuse Swap Checkout Alt	Refuse	0	1	0	3	2	3	Food Cupboard	Crisps Snacks & Nuts	Crisps & Snacks	Velvet Crunch Cheese And Spring Onion 6X20g	1.57	1.57	0	1	120	g	254835821	http://www.tesco.com/groceries/Product/Details/?id=254835821	1750	415	10	1	79	11	1.25	0.5	3.5	2
taow9447	Refuse Swap Checkout Alt	Refuse	0	2	0	3	2	3	Food Cupboard	Crisps Snacks & Nuts	Crisps & Snacks	Tesco Light Choices Mini Prtzls 6Pk	1.5	1.5	0	1	150	g	252431948	http://www.tesco.com/groceries/Product/Details/?id=252431948	1598	377	2.6	0	77.7	4.1	0.75	0.3	4.4	10.5
wgfq7996	Accept Swap Checkout Base	Accept	1	0	0	1	2	4	Fresh Food	Cooked & Continental Meats	Sandwich Fillers	Tesco Tuna Crunch Sandwich Filler 230G	1.69	1.69	0	1	230	g	253206502	http://www.tesco.com/groceries/Product/Details/?id=253206502	1165	285	24.9	2	2.5	0.8	0.5	0.2	1	11.2
wgfq7996	Accept Swap Checkout Alt	Accept	1	1	0	1	2	4	Fresh Food	Cooked & Continental Meats	Sandwich Fillers	Tesco Chicken And Sweetcorn Sandwich Filler 250G	1.45	1.45	0	1	250	g	254927091	http://www.tesco.com/groceries/Product/Details/?id=254927091	825	200	13.7	1	7.3	2	0.5	0.2	1.1	10.7
wgfq7996	Accept Swap Checkout Choice	Accept	1	2	1	1	2	4	Fresh Food	Cooked & Continental Meats	Sandwich Fillers	Tesco Reduced Fat Tuna And Sweetcorn Filler 230G	1.45	1.45	0	1	230	g	268334160	http://www.tesco.com/groceries/Product/Details/?id=268334160	515	125	7	1	3.7	1.8	1	0.4	1.8	10.2
wgfq7996	Refuse Swap Checkout Base	Refuse	0	0	1	2	2	4	Food Cupboard	Biscuits	Cereal Bars	UNAVAILABLE: Cadbury's Brunch Bars Raisin 6 Pack	1.89	1.89	0	1	1	Unknown	252047985	http://www.tesco.com/groceries/Product/Details/?id=252047985	1800	430	15.5	8	66.4	42.2	0.6	0.24	1.8	5.6
wgfq7996	Refuse Swap Checkout Alt	Refuse	0	1	0	2	2	4	Food Cupboard	Biscuits	Cereal Bars	Tesco Light Choices 6 Chocolate And Orange Cereal Bars 132G	1.55	1.55	0	1	132	g	255128067	http://www.tesco.com/groceries/Product/Details/?id=255128067	1625	385	6.3	3	77.7	39.3	0.25	0.1	1.9	4
wgfq7996	Refuse Swap Checkout Alt	Refuse	0	2	0	2	2	4	Food Cupboard	Biscuits	Cereal Bars	Tesco Light Choices Cranberry & Blackcurrant Cereal Bars 150G	1.55	1.55	0	1	150	g	264260598	http://www.tesco.com/groceries/Product/Details/?id=264260598	1250	295	2.9	1	62.7	19.9	0.25	0.1	21.9	4.4
wgfq7996	Refuse Swap Checkout Base	Refuse	0	0	1	3	2	4	Food Cupboard	Pasta Rice & Noodles	Pasta	Tesco Fusilli Pasta Twists 500G	0.89	0.89	0	1	500	g	254878545	http://www.tesco.com/groceries/Product/Details/?id=254878545	1505	355	1.4	0	73	2.4	0	0	2.6	12.5
wgfq7996	Refuse Swap Checkout Alt	Refuse	0	1	0	3	2	4	Food Cupboard	Pasta Rice & Noodles	Pasta	Italfresco Ready Made Polenta 500G	0.75	0.75	0	1	500	g	251279936	http://www.tesco.com/groceries/Product/Details/?id=251279936	305	72	0.3	2	15.7	3.2	1	0.4	2.19	1.6
wgfq7996	Refuse Swap Checkout Alt	Refuse	0	2	0	3	2	4	Food Cupboard	Pasta Rice & Noodles	Pasta	Trattoria Verdi Potato Gnocchi 500G	0.79	0.79	0	1	500	g	259578648	http://www.tesco.com/groceries/Product/Details/?id=259578648	645	155	0.5	0	32.9	0	1	0.4	2.2	3.7
wgfq7996	Refuse Swap Checkout Base	Refuse	0	0	1	4	2	4	Food Cupboard	Crisps Snacks & Nuts	Crisps & Snacks	Walkers Light Variety 6Pk	1.58	1.58	0	1	1	Unknown	252370601	http://www.tesco.com/groceries/Product/Details/?id=252370601	2013	480	22	2	61	2	0	0	5	7
wgfq7996	Refuse Swap Checkout Alt	Refuse	0	1	0	4	2	4	Food Cupboard	Crisps Snacks & Nuts	Crisps & Snacks	Tesco Light Choices Mini Prtzls 6Pk	1.5	1.5	0	1	150	g	252431948	http://www.tesco.com/groceries/Product/Details/?id=252431948	1598	377	2.6	0	77.7	4.1	0.75	0.3	4.4	10.5
wgfq7996	Refuse Swap Checkout Alt	Refuse	0	2	0	4	2	4	Food Cupboard	Crisps Snacks & Nuts	Crisps & Snacks	Velvet Crunch Thai Sweet Chilli Snack 6X20g	1.57	1.57	0	1	120	g	265711755	http://www.tesco.com/groceries/Product/Details/?id=265711755	1705	405	9.5	1	77.5	15.5	1.25	0.5	2	1.5
lyyf3450	Refuse Swap Checkout Base	Refuse	0	0	1	1	1	3	Bakery	Cakes & Pies	Small Cakes	Mcvities Galaxy Caramel Cake Bars 5 Pack	1	1	0	1	1	Unknown	250221275	http://www.tesco.com/groceries/Product/Details/?id=250221275	1828	437	21.4	11	56.1	41.8	0.75	0.3	1.4	5.4
lyyf3450	Refuse Swap Checkout Alt	Refuse	0	1	0	1	1	3	Bakery	Cakes & Pies	Small Cakes	Tesco 12 Iced Fairy Cakes	0.9	0.9	0	1	276	g	253672409	http://www.tesco.com/groceries/Product/Details/?id=253672409	1670	400	18.3	2	53.3	34	0.5	0.2	1.5	4.4
lyyf3450	Refuse Swap Checkout Base	Refuse	0	0	1	2	1	3	Frozen Food	Ice Cream & Desserts	Frozen desserts	Tesco Value Apple Pie 400G	1.13	1.13	0	1	400	g	252571352	http://www.tesco.com/groceries/Product/Details/?id=252571352	1385	330	13.8	4	46.9	19.1	0.25	0.1	1.9	3.4
lyyf3450	Refuse Swap Checkout Alt	Refuse	0	1	0	2	1	3	Frozen Food	Ice Cream & Desserts	Frozen desserts	Aunt Bessie's Morello Cherry Pie 375G	1	1	0	1	375	g	267526516	http://www.tesco.com/groceries/Product/Details/?id=267526516	1139	271	10.1	3	43.2	16.2	0.45	0.18	1.6	2.7
lyyf3450	Refuse Swap Checkout Base	Refuse	0	0	1	3	2	3	Food Cupboard	Crisps Snacks & Nuts	Crisps & Snacks	Golden Wonder Cheese And Onion Crisps 6 Pack	1	1	0	1	1	Unknown	251017746	http://www.tesco.com/groceries/Product/Details/?id=251017746	2156	516	31.6	4	52.4	2.4	2	0.8	4	6
lyyf3450	Refuse Swap Checkout Alt	Refuse	0	1	0	3	2	3	Food Cupboard	Crisps Snacks & Nuts	Crisps & Snacks	Tesco Cool Salsa Dip 300G	0.85	0.85	0	1	300	g	257412580	http://www.tesco.com/groceries/Product/Details/?id=257412580	125	29	0.2	0	5.6	3.2	1	0.4	1.3	1.3
lyyf3450	Refuse Swap Checkout Alt	Refuse	0	2	0	3	2	3	Food Cupboard	Crisps Snacks & Nuts	Crisps & Snacks	Tesco Potato Loops 6 Pack	0.99	0.99	0	1	120	g	266992496	http://www.tesco.com/groceries/Product/Details/?id=266992496	1950	465	18.8	2	69	1.5	1.75	0.7	1.1	4.6
atgc7010	Refuse Swap Checkout Base	Refuse	0	0	1	1	2	2	Food Cupboard	Tins Cans & Packets	Tinned Fish & Seafood	Tesco Tuna Chunks In Sunflower Oil 4X185g	3.79	3.79	0	1	740	g	250076544	http://www.tesco.com/groceries/Product/Details/?id=250076544	795	190	9	2	0	0	0.75	0.3	0	27.1
atgc7010	Refuse Swap Checkout Alt	Refuse	0	1	0	1	2	2	Food Cupboard	Tins Cans & Packets	Tinned Fish & Seafood	John West Tuna Chunks Brine 4X185g	3.49	3.49	0	1	740	g	250001213	http://www.tesco.com/groceries/Product/Details/?id=250001213	478	113	0.5	0	0	0	1	0.4	0	27
atgc7010	Refuse Swap Checkout Alt	Refuse	0	2	0	1	2	2	Food Cupboard	Tins Cans & Packets	Tinned Fish & Seafood	John West Tuna Chunks In Spring Water 4 X 185G	3.49	3.49	0	1	740	g	250349660	http://www.tesco.com/groceries/Product/Details/?id=250349660	478	113	0.5	0	0	0	0.75	0.3	0	27
atgc7010	Refuse Swap Checkout Base	Refuse	0	0	1	2	2	2	Food Cupboard	Crisps Snacks & Nuts	Crisps & Snacks	Kp Frisps Assorted 6 Pack	1	1	0	1	1	Unknown	250051470	http://www.tesco.com/groceries/Product/Details/?id=250051470	2265	543	34	3	54	4	2.5	1	3	5
atgc7010	Refuse Swap Checkout Alt	Refuse	0	1	0	2	2	2	Food Cupboard	Crisps Snacks & Nuts	Crisps & Snacks	Tesco Potato Loops 6 Pack	0.99	0.99	0	1	120	g	266992496	http://www.tesco.com/groceries/Product/Details/?id=266992496	1950	465	18.8	2	69	1.5	1.75	0.7	1.1	4.6
atgc7010	Refuse Swap Checkout Alt	Refuse	0	2	0	2	2	2	Food Cupboard	Crisps Snacks & Nuts	Crisps & Snacks	Sensations Lime/Coriander Chutney Poppadoms 82.5G	0.87	0.87	0	1	82.5	g	264339339	http://www.tesco.com/groceries/Product/Details/?id=264339339	1945	471	22	2	59	3	3	1.2	4.4	7
zxbb2780	Refuse Swap Checkout Base	Refuse	0	0	1	1	2	4	Food Cupboard	Chocolate & Sweets	Sweets	Skittles Crazy Sours 55G	0.45	0.45	0	1	55	g	252036088	http://www.tesco.com/groceries/Product/Details/?id=252036088	1692	403	4.2	2	89.2	74.6	0.025	0.01	0	0
zxbb2780	Refuse Swap Checkout Alt	Refuse	0	1	0	1	2	4	Food Cupboard	Chocolate & Sweets	Sweets	Haribo Starmix Handy Pack 50G	0.36	0.36	0	1	50	g	251864347	http://www.tesco.com/groceries/Product/Details/?id=251864347	1463	350	0.2	0	79	63.4	0	0	0.3	6.6
zxbb2780	Refuse Swap Checkout Alt	Refuse	0	2	0	1	2	4	Food Cupboard	Chocolate & Sweets	Sweets	Tesco Marshmallows 50G	0.4	0.4	0	1	50	g	265850365	http://www.tesco.com/groceries/Product/Details/?id=265850365	1445	340	0	0	80.5	72.5	0	0	0.5	4.2
zxbb2780	Refuse Swap Checkout Base	Refuse	0	0	1	2	2	4	Fresh Food	Cooked & Continental Meats	Sandwich Fillers	Tesco Piri Piri Sandwich Filler 250G	1.69	1.69	0	1	250	g	265453432	http://www.tesco.com/groceries/Product/Details/?id=265453432	1170	285	24.3	2	4.5	1.9	0.5	0.2	0.1	11.2
zxbb2780	Refuse Swap Checkout Alt	Refuse	0	1	0	2	2	4	Fresh Food	Cooked & Continental Meats	Sandwich Fillers	Tesco Chicken Tikka Sandwich Filler 250G	1.45	1.45	0	1	250	g	254927177	http://www.tesco.com/groceries/Product/Details/?id=254927177	740	180	11.2	1	3.8	3.4	0.5	0.2	0.7	15
zxbb2780	Refuse Swap Checkout Alt	Refuse	0	2	0	2	2	4	Fresh Food	Cooked & Continental Meats	Sandwich Fillers	Tesco Chicken And Stuffing Sandwich Filler 230G	1.45	1.45	0	1	230	g	267312660	http://www.tesco.com/groceries/Product/Details/?id=267312660	940	230	17	2	6.4	0.1	0.75	0.3	0.9	11.3
zxbb2780	Refuse Swap Checkout Base	Refuse	0	0	1	3	2	4	Food Cupboard	Crisps Snacks & Nuts	Crisps & Snacks	Golden Wonder Cheese And Onion Crisps 6 Pack	1	1	0	1	1	Unknown	251017746	http://www.tesco.com/groceries/Product/Details/?id=251017746	2156	516	31.6	4	52.4	2.4	2	0.8	4	6
zxbb2780	Refuse Swap Checkout Alt	Refuse	0	1	0	3	2	4	Food Cupboard	Crisps Snacks & Nuts	Crisps & Snacks	Sensations Lime/Coriander Chutney Poppadoms 82.5G	0.87	0.87	0	1	82.5	g	264339339	http://www.tesco.com/groceries/Product/Details/?id=264339339	1945	471	22	2	59	3	3	1.2	4.4	7
zxbb2780	Refuse Swap Checkout Alt	Refuse	0	2	0	3	2	4	Food Cupboard	Crisps Snacks & Nuts	Crisps & Snacks	Sensations Spare Rib And 5 Spice 110G	0.87	0.87	0	1	110	g	264340436	http://www.tesco.com/groceries/Product/Details/?id=264340436	2009	480	22	3	67	12	3.425	1.37	4.4	1.2
zxbb2780	Refuse Swap Checkout Base	Refuse	0	0	1	4	2	4	Food Cupboard	Tins Cans & Packets	Soup	Baxters Favourite Cream Of Tomato Soup 400G	0.88	0.88	0	1	400	g	252511142	http://www.tesco.com/groceries/Product/Details/?id=252511142	270	64	2.8	1	8.7	5.1	0.525	0.21	0.3	1.1
zxbb2780	Refuse Swap Checkout Alt	Refuse	0	1	0	4	2	4	Food Cupboard	Tins Cans & Packets	Soup	Heinz Minestrone Soup 400G	0.85	0.85	0	1	400	g	258147425	http://www.tesco.com/groceries/Product/Details/?id=258147425	141	33	0.2	0	6.4	1.8	0.625	0.25	0.8	1.1
zxbb2780	Refuse Swap Checkout Alt	Refuse	0	2	0	4	2	4	Food Cupboard	Tins Cans & Packets	Soup	Heinz Chicken Noodle 400G	0.85	0.85	0	1	400	g	256639288	http://www.tesco.com/groceries/Product/Details/?id=256639288	134	32	0.3	1	6	1.2	0.75	0.3	0.2	1.2
rznl6584	Refuse Swap Checkout Base	Refuse	0	0	1	1	2	3	Fresh Food	Dairy Eggs & Cheese	Yoghurts	Muller Crunch Corner 6X150g	3.59	3.59	0	1	900	g	254543452	http://www.tesco.com/groceries/Product/Details/?id=254543452	624	148	5	3	20	18	0	0	0	4
rznl6584	Refuse Swap Checkout Alt	Refuse	0	1	0	1	2	3	Fresh Food	Dairy Eggs & Cheese	Yoghurts	Petits Filous Fromage Frais 18X50g	2.99	2.99	0	1	900	g	265227666	http://www.tesco.com/groceries/Product/Details/?id=265227666	410	97	2.3	2	12.6	12.3	0.125	0.05	0.2	5.1
rznl6584	Refuse Swap Checkout Alt	Refuse	0	2	0	1	2	3	Fresh Food	Dairy Eggs & Cheese	Yoghurts	Muller Little Stars Fromage Frais 18X50g	2.88	2.88	0	1	900	g	266003706	http://www.tesco.com/groceries/Product/Details/?id=266003706	450	106	4	2	12.4	11.6	0.5	0.2	0.2	5
rznl6584	Refuse Swap Checkout Base	Refuse	0	0	1	2	2	3	Food Cupboard	Crisps Snacks & Nuts	Crisps & Snacks	Real Mccoys Classic Crisps 6 Pack	1	1	0	1	1	Unknown	251170603	http://www.tesco.com/groceries/Product/Details/?id=251170603	2196	526	31	3	53	2	2.5	1	4	7
rznl6584	Refuse Swap Checkout Alt	Refuse	0	1	0	2	2	3	Food Cupboard	Crisps Snacks & Nuts	Crisps & Snacks	Tesco Potato Loops 6 Pack	0.99	0.99	0	1	120	g	266992496	http://www.tesco.com/groceries/Product/Details/?id=266992496	1950	465	18.8	2	69	1.5	1.75	0.7	1.1	4.6
rznl6584	Refuse Swap Checkout Alt	Refuse	0	2	0	2	2	3	Food Cupboard	Crisps Snacks & Nuts	Crisps & Snacks	Sensations Vintage Cheddar Red Onion Chutney. 150G	0.87	0.87	0	1	150	g	267308268	http://www.tesco.com/groceries/Product/Details/?id=267308268	2070	495	25	2	59.5	3.3	1.65	0.66	4.1	5.9
rznl6584	Refuse Swap Checkout Base	Refuse	0	0	1	3	2	3	Food Cupboard	Biscuits	Sweet Biscuits	Mcvities Gold Bars 9 Pack	1.75	1.75	0	1	1	Unknown	252854528	http://www.tesco.com/groceries/Product/Details/?id=252854528	2131	509	24.9	20	64.8	50.2	0.5	0.2	0.7	6.3
rznl6584	Refuse Swap Checkout Alt	Refuse	0	1	0	3	2	3	Food Cupboard	Biscuits	Sweet Biscuits	Tesco Finest Stem Ginger Cookies 150G	1.65	1.65	0	1	150	g	267478555	http://www.tesco.com/groceries/Product/Details/?id=267478555	1940	465	18.2	12	69.7	32.7	1.25	0.5	2.6	4.6
rznl6584	Refuse Swap Checkout Alt	Refuse	0	2	0	3	2	3	Food Cupboard	Biscuits	Sweet Biscuits	Mcvities Mini Jaffa Cakes Pouch 115G	1.52	1.52	0	1	115	g	267078182	http://www.tesco.com/groceries/Product/Details/?id=267078182	1628	388	10.4	4	69.2	50.8	0.25	0.1	2	4.4
iztb1092	Refuse Swap Checkout Base	Refuse	0	0	1	1	1	2	Fresh Food	Cooked & Continental Meats	Sandwich Fillers	Tesco Cheese And Pickle Sandwich Filler 250G	1.45	1.45	0	1	250	g	264306494	http://www.tesco.com/groceries/Product/Details/?id=264306494	1405	340	31	10	5.2	3.7	1.25	0.5	1	9.4
iztb1092	Refuse Swap Checkout Alt	Refuse	0	1	0	1	1	2	Fresh Food	Cooked & Continental Meats	Sandwich Fillers	Tesco Egg Mayonnaise Sandwich Filler 250G	1.19	1.19	0	1	250	g	268973883	http://www.tesco.com/groceries/Product/Details/?id=268973883	669	161	12.7	3	1	0.1	0.75	0.3	2.9	10.7
iztb1092	Refuse Swap Checkout Base	Refuse	0	0	1	2	2	2	Food Cupboard	Crisps Snacks & Nuts	Crisps & Snacks	Real Mccoys Classic Crisps 6 Pack	1	1	0	1	1	Unknown	251170603	http://www.tesco.com/groceries/Product/Details/?id=251170603	2196	526	31	3	53	2	2.5	1	4	7
iztb1092	Refuse Swap Checkout Alt	Refuse	0	1	0	2	2	2	Food Cupboard	Crisps Snacks & Nuts	Crisps & Snacks	Tesco Potato Loops 6 Pack	0.99	0.99	0	1	120	g	266992496	http://www.tesco.com/groceries/Product/Details/?id=266992496	1950	465	18.8	2	69	1.5	1.75	0.7	1.1	4.6
iztb1092	Refuse Swap Checkout Alt	Refuse	0	2	0	2	2	2	Food Cupboard	Crisps Snacks & Nuts	Crisps & Snacks	Sensations Spare Rib And 5 Spice 110G	0.87	0.87	0	1	110	g	264340436	http://www.tesco.com/groceries/Product/Details/?id=264340436	2009	480	22	3	67	12	3.425	1.37	4.4	1.2
pwzk0102	Accept Swap Checkout Base	Accept	1	0	0	1	2	3	Food Cupboard	Chocolate & Sweets	Chocolate	Cadbury Wispa Bar Single	0.59	0.59	0	1	1	Unknown	263218070	http://www.tesco.com/groceries/Product/Details/?id=263218070	2255	540	33.1	21	54.3	54.1	0.225	0.09	0.7	7
pwzk0102	Accept Swap Checkout Choice	Accept	1	2	1	1	2	3	Food Cupboard	Chocolate & Sweets	Chocolate	Twix Kingsize 85G	0.55	0.55	0	1	85	g	259094681	http://www.tesco.com/groceries/Product/Details/?id=259094681	2054	489	23.8	14	64.5	48.7	0.4	0.16	1.5	4.7
pwzk0102	Accept Swap Checkout Alt	Accept	1	1	0	1	2	3	Food Cupboard	Chocolate & Sweets	Chocolate	Nestle Kit Kat 4 Finger 48G	0.54	0.54	0	1	48	g	254895138	http://www.tesco.com/groceries/Product/Details/?id=254895138	2143	512	25.9	14	62.6	48.7	0.25	0.1	2.3	6.3
pwzk0102	Refuse Swap Checkout Base	Refuse	0	0	1	2	2	3	Food Cupboard	Crisps Snacks & Nuts	Crisps & Snacks	Real Mccoys Cheese Onion Crisps 6 Pack	1	1	0	1	1	Unknown	257152103	http://www.tesco.com/groceries/Product/Details/?id=257152103	2188	525	30.6	3	53.1	3.4	1.5	0.6	4	7
pwzk0102	Refuse Swap Checkout Alt	Refuse	0	1	0	2	2	3	Food Cupboard	Crisps Snacks & Nuts	Crisps & Snacks	Sensations Lime/Coriander Chutney Poppadoms 82.5G	0.87	0.87	0	1	82.5	g	264339339	http://www.tesco.com/groceries/Product/Details/?id=264339339	1945	471	22	2	59	3	3	1.2	4.4	7
pwzk0102	Refuse Swap Checkout Alt	Refuse	0	2	0	2	2	3	Food Cupboard	Crisps Snacks & Nuts	Crisps & Snacks	Sensations Spare Rib And 5 Spice 110G	0.87	0.87	0	1	110	g	264340436	http://www.tesco.com/groceries/Product/Details/?id=264340436	2009	480	22	3	67	12	3.425	1.37	4.4	1.2
pwzk0102	Accept Swap Checkout Base	Accept	1	0	0	3	2	3	Fresh Food	Dairy Eggs & Cheese	Healthy Eating Cheese	Tesco Lighter Mature Cheese 250G	2.1	2.1	0	1	250	g	266333734	http://www.tesco.com/groceries/Product/Details/?id=266333734	1260	305	22	14	0.1	0.1	2	0.8	0	26
pwzk0102	Accept Swap Checkout Alt	Accept	1	1	0	3	2	3	Fresh Food	Dairy Eggs & Cheese	Healthy Eating Cheese	Tesco Healthy Living Half Fat Mild Cheese 250G	1.89	1.89	0	1	250	g	256146781	http://www.tesco.com/groceries/Product/Details/?id=256146781	1145	275	15.8	10	0	0	1.75	0.7	0	32.7
pwzk0102	Accept Swap Checkout Choice	Accept	1	2	1	3	2	3	Fresh Food	Dairy Eggs & Cheese	Healthy Eating Cheese	Tesco Half Fat Medium Cheese 250G	1.85	1.85	0	1	250	g	256146928	http://www.tesco.com/groceries/Product/Details/?id=256146928	1145	275	15.8	10	0	0	1.75	0.7	0	32.7
nmza2362	Refuse Swap Checkout Base	Refuse	0	0	1	1	2	4	Food Cupboard	Biscuits	Cereal Bars	Tracker Roasted Nut 8 Pack	1.99	1.99	0	1	1	Unknown	254140462	http://www.tesco.com/groceries/Product/Details/?id=254140462	2046	489	25.4	10	55	26.9	0.375	0.15	5	8.1
nmza2362	Refuse Swap Checkout Alt	Refuse	0	1	0	1	2	4	Food Cupboard	Biscuits	Cereal Bars	Kelloggs Chocolate Caramel Krispie Square 4 X 36G	1.89	1.89	0	1	144	g	250202816	http://www.tesco.com/groceries/Product/Details/?id=250202816	1767	419	12.5	8	75	39	1	0.4	1.9	4.2
nmza2362	Refuse Swap Checkout Alt	Refuse	0	2	0	1	2	4	Food Cupboard	Biscuits	Cereal Bars	Jordans Frusli Blueberry Burst 6 Pack	1.98	1.98	0	1	180	g	257722420	http://www.tesco.com/groceries/Product/Details/?id=257722420	1587	377	7.7	2	71.3	30.7	0	0	4.7	5
nmza2362	Refuse Swap Checkout Base	Refuse	0	0	1	2	1	4	Fresh Food	Cooked & Continental Meats	Sandwich Fillers	Tesco Chicken And Stuffing Sandwich Filler 230G	1.45	1.45	0	1	230	g	267312660	http://www.tesco.com/groceries/Product/Details/?id=267312660	940	230	17	2	6.4	0.1	0.75	0.3	0.9	11.3
nmza2362	Refuse Swap Checkout Alt	Refuse	0	1	0	2	1	4	Fresh Food	Cooked & Continental Meats	Sandwich Fillers	Tesco Egg Mayonnaise Sandwich Filler 250G	1.19	1.19	0	1	250	g	268973883	http://www.tesco.com/groceries/Product/Details/?id=268973883	669	161	12.7	3	1	0.1	0.75	0.3	2.9	10.7
nmza2362	Accept Swap Checkout Base	Accept	1	0	0	3	1	4	Food Cupboard	Pasta Rice & Noodles	Rice	Uncle Bens Boil In Bag Basmati Rice 500G	3.24	3.24	0	1	500	g	252500316	http://www.tesco.com/groceries/Product/Details/?id=252500316	1490	350	1.1	0	76.8	0	0.05	0.02	0.6	9
nmza2362	Accept Swap Checkout Choice	Accept	1	2	1	3	1	4	Food Cupboard	Pasta Rice & Noodles	Rice	Tilda Basmati Brown And White Rice 500G	2.79	2.79	0	1	500	g	258473136	http://www.tesco.com/groceries/Product/Details/?id=258473136	445	105	0.3	0	22.7	0	0	0	1.8	2.8
nmza2362	Refuse Swap Checkout Base	Refuse	0	0	1	4	2	4	Food Cupboard	Crisps Snacks & Nuts	Crisps & Snacks	Walkers Roast Chicken Crisps 6 Pack	1.58	1.58	0	1	1	Unknown	250580505	http://www.tesco.com/groceries/Product/Details/?id=250580505	2212	530	32.7	3	51	3.8	1.225	0.49	4.1	6
nmza2362	Refuse Swap Checkout Alt	Refuse	0	1	0	4	2	4	Food Cupboard	Crisps Snacks & Nuts	Crisps & Snacks	Tesco Cool Tortilla Chips 400G	1.47	1.47	0	1	400	g	250057953	http://www.tesco.com/groceries/Product/Details/?id=250057953	1985	474	24.7	10	56.7	2.2	1.5	0.6	7.8	6.3
nmza2362	Refuse Swap Checkout Alt	Refuse	0	2	0	4	2	4	Food Cupboard	Crisps Snacks & Nuts	Crisps & Snacks	Velvet Crunch Cheese And Spring Onion 6X20g	1.57	1.57	0	1	120	g	254835821	http://www.tesco.com/groceries/Product/Details/?id=254835821	1750	415	10	1	79	11	1.25	0.5	3.5	2
enir8043	Accept Swap Checkout Base	Accept	1	0	0	1	2	4	Food Cupboard	Pasta Rice & Noodles	Pasta	Tesco Riccioli Pasta 500G	0.95	0.95	0	1	500	g	262038134	http://www.tesco.com/groceries/Product/Details/?id=262038134	1530	360	1.4	0	73	2.4	0	0	2.6	12.5
enir8043	Accept Swap Checkout Alt	Accept	1	1	0	1	2	4	Food Cupboard	Pasta Rice & Noodles	Pasta	Tesco Organic Wholewheat Spaghetti 500G	0.89	0.89	0	1	500	g	262043041	http://www.tesco.com/groceries/Product/Details/?id=262043041	1370	325	2.5	0	62.2	2.1	0	0	9	12.7
enir8043	Accept Swap Checkout Choice	Accept	1	2	1	1	2	4	Food Cupboard	Pasta Rice & Noodles	Pasta	Tesco Wholewheat Fusilli Pasta Twists 500G	0.89	0.89	0	1	500	g	254878614	http://www.tesco.com/groceries/Product/Details/?id=254878614	1360	320	2.5	0	62.2	2.1	0	0	7.2	12.1
enir8043	Refuse Swap Checkout Base	Refuse	0	0	1	2	1	4	Fresh Food	Fresh Poultry	Fresh Chicken	Tesco Finest Free Range Whole Chicken 1.00-2.4Kg	0.46	0.46	0	1	100	g	252437656	http://www.tesco.com/groceries/Product/Details/?id=252437656	750	180	11.3	3	0	0	0.25	0.1	0	19.5
enir8043	Refuse Swap Checkout Alt	Refuse	0	1	0	2	1	4	Fresh Food	Fresh Poultry	Fresh Chicken	Willow Farm 2 Skinless Chicken Breast Fillets 200-333G	1.3	1.3	0	1	100	g	254608250	http://www.tesco.com/groceries/Product/Details/?id=254608250	465	110	1.7	1	0	0	0.25	0.1	0	23.5
enir8043	Refuse Swap Checkout Base	Refuse	0	0	1	3	2	4	Food Cupboard	Crisps Snacks & Nuts	Crisps & Snacks	Real Mccoys Classic Crisps 6 Pack	1	1	0	1	1	Unknown	251170603	http://www.tesco.com/groceries/Product/Details/?id=251170603	2196	526	31	3	53	2	2.5	1	4	7
enir8043	Refuse Swap Checkout Alt	Refuse	0	1	0	3	2	4	Food Cupboard	Crisps Snacks & Nuts	Crisps & Snacks	Tesco Potato Loops 6 Pack	0.99	0.99	0	1	120	g	266992496	http://www.tesco.com/groceries/Product/Details/?id=266992496	1950	465	18.8	2	69	1.5	1.75	0.7	1.1	4.6
enir8043	Refuse Swap Checkout Alt	Refuse	0	2	0	3	2	4	Food Cupboard	Crisps Snacks & Nuts	Crisps & Snacks	Tesco Bacon Rashers 6 Pack	0.99	0.99	0	1	150	g	266992402	http://www.tesco.com/groceries/Product/Details/?id=266992402	1980	475	22.4	2	59	2.6	2.25	0.9	3	8.7
enir8043	Accept Swap Checkout Base	Accept	1	0	0	4	1	4	Fresh Food	Cooked & Continental Meats	Cooked & Continental Meats	Tesco Finest Wafer Thin Roast Beef 100G	2.85	2.85	0	1	100	g	251664411	http://www.tesco.com/groceries/Product/Details/?id=251664411	635	155	5	2	0.4	0.2	0.75	0.3	0.5	25.8
enir8043	Accept Swap Checkout Choice	Accept	1	2	1	4	1	4	Fresh Food	Cooked & Continental Meats	Cooked & Continental Meats	Tesco Finest Five Pepper Pork Loin 110G	2.7	2.7	0	1	110	g	264785305	http://www.tesco.com/groceries/Product/Details/?id=264785305	525	125	2.2	1	0.9	0.9	1.75	0.7	0.5	24.9
rusp2516	Accept Swap Checkout Base	Accept	1	0	0	1	2	2	Food Cupboard	Biscuits	Sweet Biscuits	Tesco Chocolate Viennese Biscuits 150G	1.37	1.37	0	1	150	g	252704185	http://www.tesco.com/groceries/Product/Details/?id=252704185	2210	530	30.3	19	58	30.2	0.5	0.2	2.2	6.1
rusp2516	Accept Swap Checkout Choice	Accept	1	2	1	1	2	2	Food Cupboard	Biscuits	Sweet Biscuits	Cadbury Jaffa Cakes 144G	1.29	1.29	0	1	144	g	266296529	http://www.tesco.com/groceries/Product/Details/?id=266296529	1585	375	9.5	6	68	50.5	0.1	0.04	0.6	4.7
rusp2516	Accept Swap Checkout Alt	Accept	1	1	0	1	2	2	Food Cupboard	Biscuits	Sweet Biscuits	Burtons Mini Jammie Dodgers Lunch Box 7Pk	1.1	1.1	0	1	139.949	g	255377558	http://www.tesco.com/groceries/Product/Details/?id=255377558	1851	439	15.1	7	70	28.2	0.175	0.07	2.3	6
rusp2516	Accept Swap Checkout Base	Accept	1	0	0	2	2	2	Food Cupboard	Crisps Snacks & Nuts	Crisps & Snacks	Walkers Sunbites Sweet Chilli 6Pk	1.58	1.58	0	1	1	Unknown	264441321	http://www.tesco.com/groceries/Product/Details/?id=264441321	2013	479	21.5	2	61.1	9.6	0.65	0.26	6.6	7.3
rusp2516	Accept Swap Checkout Choice	Accept	1	2	1	2	2	2	Food Cupboard	Crisps Snacks & Nuts	Crisps & Snacks	Velvet Crunch Thai Sweet Chilli Snack 6X20g	1.57	1.57	0	1	120	g	265711755	http://www.tesco.com/groceries/Product/Details/?id=265711755	1705	405	9.5	1	77.5	15.5	1.25	0.5	2	1.5
rusp2516	Accept Swap Checkout Alt	Accept	1	1	0	2	2	2	Food Cupboard	Crisps Snacks & Nuts	Crisps & Snacks	Penn State Salted Pretzels 175G	1.45	1.45	0	1	175	g	254168775	http://www.tesco.com/groceries/Product/Details/?id=254168775	1647	387	3.7	0	77.7	0.7	2.5	1	1.7	10.7
jbey3972	Refuse Swap Checkout Base	Refuse	0	0	1	1	2	4	Food Cupboard	Pasta Rice & Noodles	Pasta	Tesco Egg Spaghetti 500G	0.89	0.89	0	1	500	g	250308277	http://www.tesco.com/groceries/Product/Details/?id=250308277	1505	355	3.5	1	66.9	2	0	0	2.6	14
jbey3972	Refuse Swap Checkout Alt	Refuse	0	1	0	1	2	4	Food Cupboard	Pasta Rice & Noodles	Pasta	Italfresco Ready Made Polenta 500G	0.75	0.75	0	1	500	g	251279936	http://www.tesco.com/groceries/Product/Details/?id=251279936	305	72	0.3	2	15.7	3.2	1	0.4	2.19	1.6
jbey3972	Refuse Swap Checkout Alt	Refuse	0	2	0	1	2	4	Food Cupboard	Pasta Rice & Noodles	Pasta	Trattoria Verdi Potato Gnocchi 500G	0.79	0.79	0	1	500	g	259578648	http://www.tesco.com/groceries/Product/Details/?id=259578648	645	155	0.5	0	32.9	0	1	0.4	2.2	3.7
jbey3972	Refuse Swap Checkout Base	Refuse	0	0	1	2	2	4	Food Cupboard	Crisps Snacks & Nuts	Crisps & Snacks	Walkers Lights Simply Salted 6Pk	1.58	1.58	0	1	1	Unknown	252370526	http://www.tesco.com/groceries/Product/Details/?id=252370526	2012	480	22	2	61	0.5	1.5	0.6	5	7
jbey3972	Refuse Swap Checkout Alt	Refuse	0	1	0	2	2	4	Food Cupboard	Crisps Snacks & Nuts	Crisps & Snacks	Tesco Light Choices Mini Prtzls 6Pk	1.5	1.5	0	1	150	g	252431948	http://www.tesco.com/groceries/Product/Details/?id=252431948	1598	377	2.6	0	77.7	4.1	0.75	0.3	4.4	10.5
jbey3972	Refuse Swap Checkout Alt	Refuse	0	2	0	2	2	4	Food Cupboard	Crisps Snacks & Nuts	Crisps & Snacks	Velvet Crunch Thai Sweet Chilli Snack 6X20g	1.57	1.57	0	1	120	g	265711755	http://www.tesco.com/groceries/Product/Details/?id=265711755	1705	405	9.5	1	77.5	15.5	1.25	0.5	2	1.5
jbey3972	Refuse Swap Checkout Base	Refuse	0	0	1	3	1	4	Food Cupboard	Biscuits	Sweet Biscuits	Fox's Jam Sandwich Creams 150G	0.98	0.98	0	1	150	g	251576968	http://www.tesco.com/groceries/Product/Details/?id=251576968	2086	497	23.7	13	64.8	30.2	0.475	0.19	2	6.1
jbey3972	Refuse Swap Checkout Alt	Refuse	0	1	0	3	1	4	Food Cupboard	Biscuits	Sweet Biscuits	Oreo Vanilla 154G	0.93	0.93	0	1	154	g	264375347	http://www.tesco.com/groceries/Product/Details/?id=264375347	1964	473	21	11	65	41	1.125	0.45	3.6	5.5
jbey3972	Refuse Swap Checkout Base	Refuse	0	0	1	4	1	4	Fresh Food	Fresh Meat	Fresh Pork	Tesco Pork Leg Crackling Joint	3.5	3.5	0	1	500	g	258232969	http://www.tesco.com/groceries/Product/Details/?id=258232969	885	215	15.2	5	0	0	0.25	0.1	0	19
jbey3972	Refuse Swap Checkout Alt	Refuse	0	1	0	4	1	4	Fresh Food	Fresh Meat	Fresh Pork	Tesco Finest Pork Fillet	5	5	0	1	500	g	263745286	http://www.tesco.com/groceries/Product/Details/?id=263745286	615	150	6.5	2	0	0	0.25	0.1	0	22
pfrw0362	Refuse Swap Checkout Base	Refuse	0	0	1	1	1	3	Fresh Food	Cooked & Continental Meats	Sandwich Fillers	Tesco Cheese And Onion Sandwich Filler 250G	1.45	1.45	0	1	250	g	268973877	http://www.tesco.com/groceries/Product/Details/?id=268973877	1465	354	33.2	10	3.8	2	1	0.4	0.5	10.1
pfrw0362	Refuse Swap Checkout Alt	Refuse	0	1	0	1	1	3	Fresh Food	Cooked & Continental Meats	Sandwich Fillers	Tesco Egg Mayonnaise Sandwich Filler 250G	1.19	1.19	0	1	250	g	268973883	http://www.tesco.com/groceries/Product/Details/?id=268973883	669	161	12.7	3	1	0.1	0.75	0.3	2.9	10.7
pfrw0362	Refuse Swap Checkout Base	Refuse	0	0	1	2	1	3	Food Cupboard	Crisps Snacks & Nuts	Nuts	Tesco Roasted Salted Pistachio Nuts 150G	1.75	1.75	0	1	150	g	251495069	http://www.tesco.com/groceries/Product/Details/?id=251495069	2535	615	49.3	6	12.3	7.6	1.25	0.5	7.3	26
pfrw0362	Refuse Swap Checkout Alt	Refuse	0	1	0	2	1	3	Food Cupboard	Crisps Snacks & Nuts	Nuts	Nobbys Nuts Sweet Chilli 140G	1.52	1.52	0	1	140	g	258466525	http://www.tesco.com/groceries/Product/Details/?id=258466525	2230	535	34	9	42	5	3.5	1.4	3	15
pfrw0362	Refuse Swap Checkout Base	Refuse	0	0	1	3	2	3	Food Cupboard	Biscuits	Sweet Biscuits	Border Dark Chocolate Ginger Crunch 150G	1.61	1.61	0	1	150	g	257005780	http://www.tesco.com/groceries/Product/Details/?id=257005780	1941	463	22.3	6	61.4	42.5	0.75	0.3	2.9	4.4
pfrw0362	Refuse Swap Checkout Alt	Refuse	0	1	0	3	2	3	Food Cupboard	Biscuits	Sweet Biscuits	Cadbury Jaffa Cakes 144G	1.29	1.29	0	1	144	g	266296529	http://www.tesco.com/groceries/Product/Details/?id=266296529	1585	375	9.5	6	68	50.5	0.1	0.04	0.6	4.7
pfrw0362	Refuse Swap Checkout Alt	Refuse	0	2	0	3	2	3	Food Cupboard	Biscuits	Sweet Biscuits	Border Butter Sultana Biscuits 150G	1.39	1.39	0	1	150	g	266305618	http://www.tesco.com/groceries/Product/Details/?id=266305618	1807	431	19.7	12	57.8	30.2	1.25	0.5	1.3	5.6
kekt0995	Refuse Swap Checkout Base	Refuse	0	0	1	1	1	3	Fresh Food	Cooked & Continental Meats	Sandwich Fillers	Tesco Chicken And Sweetcorn Sandwich Filler 250G	1.45	1.45	0	1	250	g	254927091	http://www.tesco.com/groceries/Product/Details/?id=254927091	825	200	13.7	1	7.3	2	0.5	0.2	1.1	10.7
kekt0995	Refuse Swap Checkout Alt	Refuse	0	1	0	1	1	3	Fresh Food	Cooked & Continental Meats	Sandwich Fillers	Tesco Egg Mayonnaise Sandwich Filler 250G	1.19	1.19	0	1	250	g	268973883	http://www.tesco.com/groceries/Product/Details/?id=268973883	669	161	12.7	3	1	0.1	0.75	0.3	2.9	10.7
kekt0995	Accept Swap Checkout Base	Accept	1	0	0	2	2	3	Food Cupboard	Crisps Snacks & Nuts	Crisps & Snacks	Golden Wonder Cheese And Onion Crisps 6 Pack	1	1	0	1	1	Unknown	251017746	http://www.tesco.com/groceries/Product/Details/?id=251017746	2156	516	31.6	4	52.4	2.4	2	0.8	4	6
kekt0995	Accept Swap Checkout Choice	Accept	1	2	1	2	2	3	Food Cupboard	Crisps Snacks & Nuts	Crisps & Snacks	Tesco Bacon Rashers 6 Pack	0.99	0.99	0	1	150	g	266992402	http://www.tesco.com/groceries/Product/Details/?id=266992402	1980	475	22.4	2	59	2.6	2.25	0.9	3	8.7
kekt0995	Accept Swap Checkout Alt	Accept	1	1	0	2	2	3	Food Cupboard	Crisps Snacks & Nuts	Crisps & Snacks	Tesco Hot Salsa Dip 300G	0.85	0.85	0	1	300	g	257412848	http://www.tesco.com/groceries/Product/Details/?id=257412848	125	29	0.2	0	5.8	3.2	1.25	0.5	1.4	1.1
kekt0995	Refuse Swap Checkout Base	Refuse	0	0	1	3	2	3	Food Cupboard	Biscuits	Sweet Biscuits	Fox's Echo Mint 6Pk	1	1	0	1	1	Unknown	254075738	http://www.tesco.com/groceries/Product/Details/?id=254075738	2151	512	26.8	16	60.7	49.2	0.5	0.2	2.2	7.1
kekt0995	Refuse Swap Checkout Alt	Refuse	0	1	0	3	2	3	Food Cupboard	Biscuits	Sweet Biscuits	Tesco Milk Chocolate Digestives 300G	0.86	0.86	0	1	300	g	254924572	http://www.tesco.com/groceries/Product/Details/?id=254924572	2045	490	23.3	12	62.5	29.8	1.25	0.5	3.3	7
kekt0995	Refuse Swap Checkout Alt	Refuse	0	2	0	3	2	3	Food Cupboard	Biscuits	Sweet Biscuits	Oreo Chocolate Cookies 154G	0.99	0.99	0	1	154	g	264923310	http://www.tesco.com/groceries/Product/Details/?id=264923310	1968	469	20	10	65	37	1.275	0.51	5.7	5.5
elzz8030	Refuse Swap Checkout Base	Refuse	0	0	1	1	1	2	Fresh Food	Cooked & Continental Meats	Sandwich Fillers	Tesco Chunky Seafood Cocktail Sandwich Filler 250G	1.45	1.45	0	1	250	g	253110350	http://www.tesco.com/groceries/Product/Details/?id=253110350	1120	270	23.7	2	8.2	3.3	1.25	0.5	1.1	5.4
elzz8030	Refuse Swap Checkout Alt	Refuse	0	1	0	1	1	2	Fresh Food	Cooked & Continental Meats	Sandwich Fillers	Tesco Egg Mayonnaise Sandwich Filler 250G	1.19	1.19	0	1	250	g	268973883	http://www.tesco.com/groceries/Product/Details/?id=268973883	669	161	12.7	3	1	0.1	0.75	0.3	2.9	10.7
elzz8030	Refuse Swap Checkout Base	Refuse	0	0	1	2	2	2	Food Cupboard	Crisps Snacks & Nuts	Crisps & Snacks	Golden Wonder Cheese And Onion Crisps 6 Pack	1	1	0	1	1	Unknown	251017746	http://www.tesco.com/groceries/Product/Details/?id=251017746	2156	516	31.6	4	52.4	2.4	2	0.8	4	6
elzz8030	Refuse Swap Checkout Alt	Refuse	0	1	0	2	2	2	Food Cupboard	Crisps Snacks & Nuts	Crisps & Snacks	Tesco Cool Salsa Dip 300G	0.85	0.85	0	1	300	g	257412580	http://www.tesco.com/groceries/Product/Details/?id=257412580	125	29	0.2	0	5.6	3.2	1	0.4	1.3	1.3
elzz8030	Refuse Swap Checkout Alt	Refuse	0	2	0	2	2	2	Food Cupboard	Crisps Snacks & Nuts	Crisps & Snacks	Sensations Lime/Coriander Chutney Poppadoms 82.5G	0.87	0.87	0	1	82.5	g	264339339	http://www.tesco.com/groceries/Product/Details/?id=264339339	1945	471	22	2	59	3	3	1.2	4.4	7
qfge7786	Accept Swap Checkout Base	Accept	1	0	0	1	1	4	Fresh Food	Fresh Ready Meals	Potato & Veg Side Dishes	Tesco Finest Creamy Garlic Mushrooms 300G	2.5	2.5	0	1	300	g	267721947	http://www.tesco.com/groceries/Product/Details/?id=267721947	675	165	14.6	5	3.8	3.4	0.75	0.3	2.5	4.1
qfge7786	Accept Swap Checkout Choice	Accept	1	2	1	1	1	4	Fresh Food	Fresh Ready Meals	Potato & Veg Side Dishes	Tesco Red Cabbage And Apple 280G	2	2	0	1	280	g	256339568	http://www.tesco.com/groceries/Product/Details/?id=256339568	435	105	4.8	3	12.7	9.7	0.25	0.1	2.7	1
qfge7786	Accept Swap Checkout Base	Accept	1	0	0	2	1	4	Fresh Food	Fresh Ready Meals	Prepared Meals	Tesco Finest Steak Diane 450G	4.5	4.5	0	1	450	g	256131683	http://www.tesco.com/groceries/Product/Details/?id=256131683	624	149	7.7	4	3	0.4	0.5	0.2	0.5	16.7
qfge7786	Accept Swap Checkout Choice	Accept	1	2	1	2	1	4	Fresh Food	Fresh Ready Meals	Prepared Meals	Tesco Finest Lancashire Hotpot 450G	4.25	4.25	0	1	450	g	260654951	http://www.tesco.com/groceries/Product/Details/?id=260654951	500	120	4.6	1	11.3	2.2	0.75	0.3	1.9	7.9
qfge7786	Accept Swap Checkout Base	Accept	1	0	0	3	1	4	Fresh Food	Fresh Ready Meals	Potato & Veg Side Dishes	Tesco Broccoli Cheese 350G	1.75	1.75	0	1	350	g	265238175	http://www.tesco.com/groceries/Product/Details/?id=265238175	575	140	9.6	4	7.2	2.7	0.75	0.3	1.4	5.8
qfge7786	Accept Swap Checkout Choice	Accept	1	2	1	3	1	4	Fresh Food	Fresh Ready Meals	Potato & Veg Side Dishes	Tesco Cauliflower Cheese 350G	1.5	1.5	0	1	350	g	258302991	http://www.tesco.com/groceries/Product/Details/?id=258302991	445	110	7.2	4	5.8	2.1	0.5	0.2	1.2	4.4
qfge7786	Accept Swap Checkout Base	Accept	1	0	0	4	2	4	Food Cupboard	Crisps Snacks & Nuts	Crisps & Snacks	Golden Wonder Cheese And Onion Crisps 6 Pack	1	1	0	1	1	Unknown	251017746	http://www.tesco.com/groceries/Product/Details/?id=251017746	2156	516	31.6	4	52.4	2.4	2	0.8	4	6
qfge7786	Accept Swap Checkout Alt	Accept	1	1	0	4	2	4	Food Cupboard	Crisps Snacks & Nuts	Crisps & Snacks	Sensations Spare Rib And 5 Spice 110G	0.87	0.87	0	1	110	g	264340436	http://www.tesco.com/groceries/Product/Details/?id=264340436	2009	480	22	3	67	12	3.425	1.37	4.4	1.2
qfge7786	Accept Swap Checkout Choice	Accept	1	2	1	4	2	4	Food Cupboard	Crisps Snacks & Nuts	Crisps & Snacks	Tesco Bacon Rashers 6 Pack	0.99	0.99	0	1	150	g	266992402	http://www.tesco.com/groceries/Product/Details/?id=266992402	1980	475	22.4	2	59	2.6	2.25	0.9	3	8.7
yxsz2661	Refuse Swap Checkout Base	Refuse	0	0	1	1	2	3	Food Cupboard	Crisps Snacks & Nuts	Crisps & Snacks	Walkers Light Variety 6Pk	1.58	1.58	0	1	1	Unknown	252370601	http://www.tesco.com/groceries/Product/Details/?id=252370601	2013	480	22	2	61	2	0	0	5	7
yxsz2661	Refuse Swap Checkout Alt	Refuse	0	1	0	1	2	3	Food Cupboard	Crisps Snacks & Nuts	Crisps & Snacks	Penn State Salted Pretzels 175G	1.45	1.45	0	1	175	g	254168775	http://www.tesco.com/groceries/Product/Details/?id=254168775	1647	387	3.7	0	77.7	0.7	2.5	1	1.7	10.7
yxsz2661	Refuse Swap Checkout Alt	Refuse	0	2	0	1	2	3	Food Cupboard	Crisps Snacks & Nuts	Crisps & Snacks	Velvet Crunch Cheese And Spring Onion 6X20g	1.57	1.57	0	1	120	g	254835821	http://www.tesco.com/groceries/Product/Details/?id=254835821	1750	415	10	1	79	11	1.25	0.5	3.5	2
yxsz2661	Refuse Swap Checkout Base	Refuse	0	0	1	2	2	3	Fresh Food	Fresh Fruit	Dried Fruit & Nuts	Organic Mixed Nuts 200G	2.5	2.5	0	1	200	g	258580504	http://www.tesco.com/groceries/Product/Details/?id=258580504	2725	660	64	9	4.9	3.3	0	0	5.5	15.9
yxsz2661	Refuse Swap Checkout Alt	Refuse	0	1	0	2	2	3	Fresh Food	Fresh Fruit	Dried Fruit & Nuts	Wholefoods Medjool Dates 180G	2	2	0	1	180	g	255214380	http://www.tesco.com/groceries/Product/Details/?id=255214380	1220	290	0.2	0	68	68	0	0	4	3.3
yxsz2661	Refuse Swap Checkout Alt	Refuse	0	2	0	2	2	3	Fresh Food	Fresh Fruit	Dried Fruit & Nuts	Wholefoods Almonds 200G	2	2	0	1	200	g	266357101	http://www.tesco.com/groceries/Product/Details/?id=266357101	2600	629	55.8	4	6.9	4.2	0	0	7.4	21.1
yxsz2661	Refuse Swap Checkout Base	Refuse	0	0	1	3	2	3	Food Cupboard	Pasta Rice & Noodles	Rice	Uncle Bens Bib Wholegrain Rice 500G	2.99	2.99	0	1	500	g	251800090	http://www.tesco.com/groceries/Product/Details/?id=251800090	1459	344	2.2	1	73.6	0.5	0	0	3.2	8
yxsz2661	Refuse Swap Checkout Alt	Refuse	0	1	0	3	2	3	Food Cupboard	Pasta Rice & Noodles	Rice	Tilda Basmati Brown And White Rice 500G	2.79	2.79	0	1	500	g	258473136	http://www.tesco.com/groceries/Product/Details/?id=258473136	445	105	0.3	0	22.7	0	0	0	1.8	2.8
yxsz2661	Refuse Swap Checkout Alt	Refuse	0	2	0	3	2	3	Food Cupboard	Pasta Rice & Noodles	Rice	Tilda Basmati Rice 500G	2.56	2.56	0	1	500	g	255590785	http://www.tesco.com/groceries/Product/Details/?id=255590785	452	107	0.3	0	23.2	0	0	0	0.8	2.8
liii3569	Accept Swap Checkout Base	Accept	1	0	0	1	2	4	Fresh Food	Fresh Meat	Fresh Beef	Tesco Value Beef Roasting Joint	2.75	2.75	0	1	500	g	253230568	http://www.tesco.com/groceries/Product/Details/?id=253230568	710	170	9.9	4	0.6	0.2	0.25	0.1	0	19.4
liii3569	Accept Swap Checkout Choice	Accept	1	2	1	1	2	4	Fresh Food	Fresh Meat	Fresh Beef	Tesco Fresh Healthy Living Tender Beef Steak	5.5	5.5	0	1	500	g	253398210	http://www.tesco.com/groceries/Product/Details/?id=253398210	450	110	1.9	1	0	0	0.25	0.1	0	22.2
liii3569	Accept Swap Checkout Alt	Accept	1	1	0	1	2	4	Fresh Food	Fresh Meat	Fresh Beef	Tesco Organic Beef Stewing Beef	3.5	3.5	0	1	500	g	260217058	http://www.tesco.com/groceries/Product/Details/?id=260217058	475	115	0.3	0	0	0	0.25	0.1	0	21.2
liii3569	Refuse Swap Checkout Base	Refuse	0	0	1	2	2	4	Food Cupboard	Chocolate & Sweets	Chocolate	Nestle Aero Peppermint Balls Single	0.54	0.54	0	1	1	Unknown	254024364	http://www.tesco.com/groceries/Product/Details/?id=254024364	2269	543	30.7	19	60.7	60.1	0.3	0.12	0.9	5.1
liii3569	Refuse Swap Checkout Alt	Refuse	0	1	0	2	2	4	Food Cupboard	Chocolate & Sweets	Chocolate	Tesco Sugared Almonds 160G	0.44	0.44	0	1	160	g	262320030	http://www.tesco.com/groceries/Product/Details/?id=262320030	1860	445	10.1	1	81.9	81	0	0	1.6	4.8
liii3569	Refuse Swap Checkout Alt	Refuse	0	2	0	2	2	4	Food Cupboard	Chocolate & Sweets	Chocolate	Mars Bar Single 58G Fa Flash	0.49	0.49	0	1	58	g	266333285	http://www.tesco.com/groceries/Product/Details/?id=266333285	1875	446	16.8	10	70.1	63.7	0.425	0.17	1.1	3.5
liii3569	Refuse Swap Checkout Base	Refuse	0	0	1	3	2	4	Food Cupboard	Crisps Snacks & Nuts	Crisps & Snacks	Tesco Variety Crisps 6 Pack	1.18	1.18	0	1	1	Unknown	254927010	http://www.tesco.com/groceries/Product/Details/?id=254927010	2227	535	34	3	51	1	2.5	1	4	6
liii3569	Refuse Swap Checkout Alt	Refuse	0	1	0	3	2	4	Food Cupboard	Crisps Snacks & Nuts	Crisps & Snacks	Tesco Bacon Rashers 6 Pack	0.99	0.99	0	1	150	g	266992402	http://www.tesco.com/groceries/Product/Details/?id=266992402	1980	475	22.4	2	59	2.6	2.25	0.9	3	8.7
liii3569	Refuse Swap Checkout Alt	Refuse	0	2	0	3	2	4	Food Cupboard	Crisps Snacks & Nuts	Crisps & Snacks	Tesco Potato Loops 6 Pack	0.99	0.99	0	1	120	g	266992496	http://www.tesco.com/groceries/Product/Details/?id=266992496	1950	465	18.8	2	69	1.5	1.75	0.7	1.1	4.6
liii3569	Refuse Swap Checkout Base	Refuse	0	0	1	4	2	4	Food Cupboard	Pasta Rice & Noodles	Pasta	Tesco Linguine Pasta 500G	0.89	0.89	0	1	500	g	257798842	http://www.tesco.com/groceries/Product/Details/?id=257798842	1460	345	1	0	72	2	0	0	3.4	11.5
liii3569	Refuse Swap Checkout Alt	Refuse	0	1	0	4	2	4	Food Cupboard	Pasta Rice & Noodles	Pasta	Italfresco Ready Made Polenta 500G	0.75	0.75	0	1	500	g	251279936	http://www.tesco.com/groceries/Product/Details/?id=251279936	305	72	0.3	2	15.7	3.2	1	0.4	2.19	1.6
liii3569	Refuse Swap Checkout Alt	Refuse	0	2	0	4	2	4	Food Cupboard	Pasta Rice & Noodles	Pasta	Trattoria Verdi Potato Gnocchi 500G	0.79	0.79	0	1	500	g	259578648	http://www.tesco.com/groceries/Product/Details/?id=259578648	645	155	0.5	0	32.9	0	1	0.4	2.2	3.7
auhm7853	Refuse Swap Checkout Base	Refuse	0	0	1	1	2	3	Fresh Food	Fresh Meat	Fresh Lamb	Tesco Fresh Lamb Value Chops	5.13	5.13	0	1	500	g	250202937	http://www.tesco.com/groceries/Product/Details/?id=250202937	895	220	17.9	8	0	0	0.25	0.1	0	13.7
auhm7853	Refuse Swap Checkout Alt	Refuse	0	1	0	1	2	3	Fresh Food	Fresh Meat	Fresh Lamb	Tesco Market Value Lamb Steaks	5.5	5.5	0	1	500	g	266387422	http://www.tesco.com/groceries/Product/Details/?id=266387422	490	120	4.5	2	0	0	0.25	0.1	0	18.8
auhm7853	Refuse Swap Checkout Alt	Refuse	0	2	0	1	2	3	Fresh Food	Fresh Meat	Fresh Lamb	Tesco Healthy Living Lamb Escalopes	8.24	8.24	0	1	500	g	250423249	http://www.tesco.com/groceries/Product/Details/?id=250423249	505	120	4.4	2	0	0	0.25	0.1	0	20.1
auhm7853	Refuse Swap Checkout Base	Refuse	0	0	1	2	2	3	Food Cupboard	Crisps Snacks & Nuts	Crisps & Snacks	Real Mccoys Classic Crisps 6 Pack	1	1	0	1	1	Unknown	251170603	http://www.tesco.com/groceries/Product/Details/?id=251170603	2196	526	31	3	53	2	2.5	1	4	7
auhm7853	Refuse Swap Checkout Alt	Refuse	0	1	0	2	2	3	Food Cupboard	Crisps Snacks & Nuts	Crisps & Snacks	Tesco Cool Salsa Dip 300G	0.85	0.85	0	1	300	g	257412580	http://www.tesco.com/groceries/Product/Details/?id=257412580	125	29	0.2	0	5.6	3.2	1	0.4	1.3	1.3
auhm7853	Refuse Swap Checkout Alt	Refuse	0	2	0	2	2	3	Food Cupboard	Crisps Snacks & Nuts	Crisps & Snacks	Tesco Potato Loops 6 Pack	0.99	0.99	0	1	120	g	266992496	http://www.tesco.com/groceries/Product/Details/?id=266992496	1950	465	18.8	2	69	1.5	1.75	0.7	1.1	4.6
auhm7853	Refuse Swap Checkout Base	Refuse	0	0	1	3	2	3	Food Cupboard	Biscuits	Sweet Biscuits	Tesco Mint Chocolate Fingers 8Pk	0.95	0.95	0	1	1	Unknown	251763228	http://www.tesco.com/groceries/Product/Details/?id=251763228	2180	525	27.6	17	61.8	39.1	0	0	2.3	6.3
auhm7853	Refuse Swap Checkout Alt	Refuse	0	1	0	3	2	3	Food Cupboard	Biscuits	Sweet Biscuits	Tesco Garibaldi Biscuits 200G	0.76	0.76	0	1	200	g	254921673	http://www.tesco.com/groceries/Product/Details/?id=254921673	1675	400	9.1	4	74	37.8	0.25	0.1	2.2	4.7
auhm7853	Refuse Swap Checkout Alt	Refuse	0	2	0	3	2	3	Food Cupboard	Biscuits	Sweet Biscuits	Tesco Value Jaffa Cakes 24Pk 270G	0.79	0.79	0	1	270	g	253908835	http://www.tesco.com/groceries/Product/Details/?id=253908835	1560	370	8.8	5	67.6	53.3	0.25	0.1	1.9	4.8
ppwc8326	Refuse Swap Checkout Base	Refuse	0	0	1	1	1	1	Food Cupboard	Tins Cans & Packets	Tinned Fish & Seafood	Tesco Mackerel Fillets In Tomato 125G	0.89	0.89	0	1	125	g	258574702	http://www.tesco.com/groceries/Product/Details/?id=258574702	805	195	13.6	3	3.4	3.4	0.75	0.3	0	14.1
ppwc8326	Refuse Swap Checkout Alt	Refuse	0	1	0	1	1	1	Food Cupboard	Tins Cans & Packets	Tinned Fish & Seafood	Princes/J.West Sardines Tomato 120Gm	0.8	0.8	0	1	120	g	252748144	http://www.tesco.com/groceries/Product/Details/?id=252748144	684	164	10	3	1.5	1.5	1.45	0.58	0	17
lsvu8872	Refuse Swap Checkout Base	Refuse	0	0	1	1	1	4	Fresh Food	Fresh Meat	Fresh Beef	Tesco Premium Beef Mince 500G	2.5	2.5	0	1	500	g	251032324	http://www.tesco.com/groceries/Product/Details/?id=251032324	1045	255	19.8	10	0	0	0.25	0.1	0.09	18.4
lsvu8872	Refuse Swap Checkout Alt	Refuse	0	1	0	1	1	4	Fresh Food	Fresh Meat	Fresh Beef	Country Menu Beef Steak Mince 500G	2.39	2.39	0	1	500	g	259889228	http://www.tesco.com/groceries/Product/Details/?id=259889228	773	185	11.8	5	0.1	0.1	0.5	0.2	0.5	19.6
lsvu8872	Refuse Swap Checkout Base	Refuse	0	0	1	2	2	4	Fresh Food	Chilled Fish & Seafood	Fresh Fish	Tesco Finest Traditional Lightly Smoked Salmon Fillets	1.73	1.73	0	1	100	g	252987768	http://www.tesco.com/groceries/Product/Details/?id=252987768	960	230	16.5	3	0	0	0.75	0.3	0	20.4
lsvu8872	Refuse Swap Checkout Alt	Refuse	0	1	0	2	2	4	Fresh Food	Chilled Fish & Seafood	Fresh Fish	Tesco Haddock Fillets	1.39	1.39	0	1	100	g	255927248	http://www.tesco.com/groceries/Product/Details/?id=255927248	310	75	0.5	0	0	0	0.25	0.1	0	17
lsvu8872	Refuse Swap Checkout Alt	Refuse	0	2	0	2	2	4	Fresh Food	Chilled Fish & Seafood	Fresh Fish	Tesco Smoked Haddock Fillets	1.39	1.39	0	1	100	g	260881007	http://www.tesco.com/groceries/Product/Details/?id=260881007	440	105	0.6	0	1	0.4	1	0.4	0.6	23.3
lsvu8872	Refuse Swap Checkout Base	Refuse	0	0	1	3	2	4	Food Cupboard	Crisps Snacks & Nuts	Crisps & Snacks	Kp Frisps Assorted 6 Pack	1	1	0	1	1	Unknown	250051470	http://www.tesco.com/groceries/Product/Details/?id=250051470	2265	543	34	3	54	4	2.5	1	3	5
lsvu8872	Refuse Swap Checkout Alt	Refuse	0	1	0	3	2	4	Food Cupboard	Crisps Snacks & Nuts	Crisps & Snacks	Tesco Potato Loops 6 Pack	0.99	0.99	0	1	120	g	266992496	http://www.tesco.com/groceries/Product/Details/?id=266992496	1950	465	18.8	2	69	1.5	1.75	0.7	1.1	4.6
lsvu8872	Refuse Swap Checkout Alt	Refuse	0	2	0	3	2	4	Food Cupboard	Crisps Snacks & Nuts	Crisps & Snacks	Sensations Onion And Balsamic Vinegar 150G	0.87	0.87	0	1	150	g	267349622	http://www.tesco.com/groceries/Product/Details/?id=267349622	2099	502	26	3	58	3	1.7	0.68	4	6
lsvu8872	Refuse Swap Checkout Base	Refuse	0	0	1	4	2	4	Food Cupboard	Biscuits	Savoury Biscuits	Jacobs Biscuits For Cheese 200G	1.85	1.85	0	1	200	g	252922306	http://www.tesco.com/groceries/Product/Details/?id=252922306	1695	403	10.5	4	67.5	4.8	1.425	0.57	5.31	9.7
lsvu8872	Refuse Swap Checkout Alt	Refuse	0	1	0	4	2	4	Food Cupboard	Biscuits	Savoury Biscuits	Ryvita Fruit Crunch 200G	1.59	1.59	0	1	200	g	261212413	http://www.tesco.com/groceries/Product/Details/?id=261212413	1507	360	5.3	1	62	19.3	0	0	14.7	8
lsvu8872	Refuse Swap Checkout Alt	Refuse	0	2	0	4	2	4	Food Cupboard	Biscuits	Savoury Biscuits	Ryvita Crisp Bread Cracked Black Pepper 200G	1.59	1.59	0	1	200	g	266319153	http://www.tesco.com/groceries/Product/Details/?id=266319153	1455	345	1.8	0	66.4	2.7	0.45	0.18	14.5	9
wjld2968	Refuse Swap Checkout Base	Refuse	0	0	1	1	2	3	Food Cupboard	Chocolate & Sweets	Chocolate	Lindt Lindor Milk Chocolate Truffles 200G	4.5	4.5	0	1	200	g	250265770	http://www.tesco.com/groceries/Product/Details/?id=250265770	2024	483	26.1	14	57.6	44.4	0.225	0.09	2.34	6
wjld2968	Refuse Swap Checkout Alt	Refuse	0	1	0	1	2	3	Food Cupboard	Chocolate & Sweets	Chocolate	Bendicks Bittermints 200G	4	4	0	1	200	g	255579074	http://www.tesco.com/groceries/Product/Details/?id=255579074	1794	428	16.7	11	63.3	54.1	0	0	5.1	3.5
wjld2968	Refuse Swap Checkout Alt	Refuse	0	2	0	1	2	3	Food Cupboard	Chocolate & Sweets	Chocolate	Nestle Black Magic 188G	4	4	0	1	188	g	264932190	http://www.tesco.com/groceries/Product/Details/?id=264932190	1922	459	20.8	10	64.3	56.8	0	0	4	3.5
wjld2968	Refuse Swap Checkout Base	Refuse	0	0	1	2	1	3	Fresh Food	Fresh Poultry	Fresh Chicken	Tesco Finest Free Range Whole Chicken 1.00-2.4Kg	4.58	4.58	0	1	1000	g	252437656	http://www.tesco.com/groceries/Product/Details/?id=252437656	750	180	11.3	3	0	0	0.25	0.1	0	19.5
wjld2968	Refuse Swap Checkout Alt	Refuse	0	1	0	2	1	3	Fresh Food	Fresh Poultry	Fresh Chicken	Willow Farm 2 Skinless Chicken Breast Fillets 200-333G	12.99	12.99	0	1	1000	g	254608250	http://www.tesco.com/groceries/Product/Details/?id=254608250	465	110	1.7	1	0	0	0.25	0.1	0	23.5
wjld2968	Refuse Swap Checkout Base	Refuse	0	0	1	3	2	3	Food Cupboard	Crisps Snacks & Nuts	Crisps & Snacks	Walkers Light Variety 6Pk	1.58	1.58	0	1	1	Unknown	252370601	http://www.tesco.com/groceries/Product/Details/?id=252370601	2013	480	22	2	61	2	0	0	5	7
wjld2968	Refuse Swap Checkout Alt	Refuse	0	1	0	3	2	3	Food Cupboard	Crisps Snacks & Nuts	Crisps & Snacks	Tesco Light Choices Mini Prtzls 6Pk	1.5	1.5	0	1	150	g	252431948	http://www.tesco.com/groceries/Product/Details/?id=252431948	1598	377	2.6	0	77.7	4.1	0.75	0.3	4.4	10.5
wjld2968	Refuse Swap Checkout Alt	Refuse	0	2	0	3	2	3	Food Cupboard	Crisps Snacks & Nuts	Crisps & Snacks	Velvet Crunch Thai Sweet Chilli Snack 6X20g	1.57	1.57	0	1	120	g	265711755	http://www.tesco.com/groceries/Product/Details/?id=265711755	1705	405	9.5	1	77.5	15.5	1.25	0.5	2	1.5
ahxg3545	Refuse Swap Checkout Base	Refuse	0	0	1	1	1	2	Fresh Food	Fresh Poultry	Fresh Chicken	Tesco Finest Free Range Whole Chicken 1.00-2.4Kg	0.46	0.46	0	1	100	g	252437656	http://www.tesco.com/groceries/Product/Details/?id=252437656	750	180	11.3	3	0	0	0.25	0.1	0	19.5
ahxg3545	Refuse Swap Checkout Alt	Refuse	0	1	0	1	1	2	Fresh Food	Fresh Poultry	Fresh Chicken	Willow Farm 2 Skinless Chicken Breast Fillets 200-333G	1.3	1.3	0	1	100	g	254608250	http://www.tesco.com/groceries/Product/Details/?id=254608250	465	110	1.7	1	0	0	0.25	0.1	0	23.5
ahxg3545	Refuse Swap Checkout Base	Refuse	0	0	1	2	2	2	Fresh Food	Dairy Eggs & Cheese	Cream	Tesco Fresh Double Cream 150Ml	0.65	0.65	0	1	150	ml	262478806	http://www.tesco.com/groceries/Product/Details/?id=262478806	1921	467	50.5	31	1.6	1.6	0	0	0	1.5
ahxg3545	Refuse Swap Checkout Alt	Refuse	0	1	0	2	2	2	Fresh Food	Dairy Eggs & Cheese	Cream	Tesco Fresh Single Cream 150Ml	0.52	0.52	0	1	150	ml	262478586	http://www.tesco.com/groceries/Product/Details/?id=262478586	800	194	19.1	12	2.2	2.2	0	0	0	3.3
ahxg3545	Refuse Swap Checkout Alt	Refuse	0	2	0	2	2	2	Fresh Food	Dairy Eggs & Cheese	Cream	Tesco Fresh Soured Cream 150Ml	0.6	0.6	0	1	150	ml	265166150	http://www.tesco.com/groceries/Product/Details/?id=265166150	790	195	18.5	11	3.6	3.6	0	0	0	2.4
gpkm0648	Refuse Swap Checkout Base	Refuse	0	0	1	1	1	2	Fresh Food	Fresh Meat	Fresh Beef	Tesco Fresh Beef Topside/Top Rump Silverside Jnts	9.97	9.97	0	1	1000	g	258719325	http://www.tesco.com/groceries/Product/Details/?id=258719325	675	165	8.4	4	0	0	0.25	0.1	0	21.3
gpkm0648	Refuse Swap Checkout Alt	Refuse	0	1	0	1	1	2	Fresh Food	Fresh Meat	Fresh Beef	Tesco Finest 2 Sirloin Steak	15.99	15.99	0	1	1000	g	258724065	http://www.tesco.com/groceries/Product/Details/?id=258724065	555	135	5.6	3	0.1	0	0.25	0.1	0.03	20.4
gpkm0648	Refuse Swap Checkout Base	Refuse	0	0	1	2	2	2	Bakery	Fresh Bakery	Fresh White Bread	Finest White Farmhouse 800 Grams	1.3	1.3	0	1	800	g	255809189	http://www.tesco.com/groceries/Product/Details/?id=255809189	1460	350	10.6	7	55.1	16	1.25	0.5	1.7	7.6
gpkm0648	Refuse Swap Checkout Alt	Refuse	0	1	0	2	2	2	Bakery	Fresh Bakery	Fresh White Bread	Crusty White Split Tin 800 Grams	1.2	1.2	0	1	800	g	255809143	http://www.tesco.com/groceries/Product/Details/?id=255809143	1140	270	1.5	0	52.6	4.1	1	0.4	3.3	9.4
gpkm0648	Refuse Swap Checkout Alt	Refuse	0	2	0	2	2	2	Bakery	Fresh Bakery	Fresh White Bread	White Sandwich 800 Grams	1.2	1.2	0	1	800	g	255809172	http://www.tesco.com/groceries/Product/Details/?id=255809172	1080	255	1.2	0	50.1	4	1	0.4	3.2	9.2
opzw8594	Refuse Swap Checkout Base	Refuse	0	0	1	1	2	3	Frozen Food	Frozen Pies & Quiches	Frozen pies & Quiches	Birds Eye 4 Chicken Pies 620G	2.67	2.67	0	1	620	g	252234700	http://www.tesco.com/groceries/Product/Details/?id=252234700	1200	288	16.7	7	25.7	1.8	0.8	0.32	1.1	8
opzw8594	Refuse Swap Checkout Alt	Refuse	0	1	0	1	2	3	Frozen Food	Frozen Pies & Quiches	Frozen pies & Quiches	Tesco 4 Vegetable Pies 568G	2.38	2.38	0	1	568	g	265794638	http://www.tesco.com/groceries/Product/Details/?id=265794638	960	230	12.3	6	24.2	2.4	0.75	0.3	2	5.4
opzw8594	Refuse Swap Checkout Alt	Refuse	0	2	0	1	2	3	Frozen Food	Frozen Pies & Quiches	Frozen pies & Quiches	Tesco 4 Steak And Kidney Pies 568G	2.38	2.38	0	1	568	g	265794581	http://www.tesco.com/groceries/Product/Details/?id=265794581	940	225	9.8	4	23.9	1.8	0.5	0.2	1.5	9.9
opzw8594	Refuse Swap Checkout Base	Refuse	0	0	1	2	2	3	Drinks	Coffee	Instant Coffee	Kenco Pure Colombian Coffee 100G	3.99	3.99	0	1	100	g	250545312	http://www.tesco.com/groceries/Product/Details/?id=250545312	280	67	2	2	9.7	7.8	0.15	0.06	3.38	2.4
opzw8594	Refuse Swap Checkout Alt	Refuse	0	1	0	2	2	3	Drinks	Coffee	Instant Coffee	Percol Caffe Espresso Coffee 100G	3.29	3.29	0	1	100	g	255535915	http://www.tesco.com/groceries/Product/Details/?id=255535915	0	0	0	0	0	0	0	0	0	0
opzw8594	Refuse Swap Checkout Alt	Refuse	0	2	0	2	2	3	Drinks	Coffee	Instant Coffee	Percol Fair Trade Freeze Dried Coffee 100G	3.59	3.59	0	1	100	g	256975352	http://www.tesco.com/groceries/Product/Details/?id=256975352	0	0	0	0	0	0	0	0	0	0
opzw8594	Refuse Swap Checkout Base	Refuse	0	0	1	3	2	3	Food Cupboard	Tins Cans & Packets	Soup	Baxters Favourite Cream Of Tomato Soup 400G	0.88	0.88	0	1	400	g	252511142	http://www.tesco.com/groceries/Product/Details/?id=252511142	270	64	2.8	1	8.7	5.1	0.525	0.21	0.3	1.1
opzw8594	Refuse Swap Checkout Alt	Refuse	0	1	0	3	2	3	Food Cupboard	Tins Cans & Packets	Soup	Heinz Spring Vegetable 400G	0.85	0.85	0	1	400	g	256639359	http://www.tesco.com/groceries/Product/Details/?id=256639359	147	35	0.4	0	6.8	1.2	0.625	0.25	0.7	0.8
opzw8594	Refuse Swap Checkout Alt	Refuse	0	2	0	3	2	3	Food Cupboard	Tins Cans & Packets	Soup	Heinz Chicken Noodle 400G	0.85	0.85	0	1	400	g	256639288	http://www.tesco.com/groceries/Product/Details/?id=256639288	134	32	0.3	1	6	1.2	0.75	0.3	0.2	1.2
dmqu7208	Refuse Swap Checkout Base	Refuse	0	0	1	1	2	4	Food Cupboard	Pasta Rice & Noodles	Pasta	Tesco Egg Spaghetti 500G	0.89	0.89	0	1	500	g	250308277	http://www.tesco.com/groceries/Product/Details/?id=250308277	1505	355	3.5	1	66.9	2	0	0	2.6	14
dmqu7208	Refuse Swap Checkout Alt	Refuse	0	1	0	1	2	4	Food Cupboard	Pasta Rice & Noodles	Pasta	Italfresco Ready Made Polenta 500G	0.75	0.75	0	1	500	g	251279936	http://www.tesco.com/groceries/Product/Details/?id=251279936	305	72	0.3	2	15.7	3.2	1	0.4	2.19	1.6
dmqu7208	Refuse Swap Checkout Alt	Refuse	0	2	0	1	2	4	Food Cupboard	Pasta Rice & Noodles	Pasta	Trattoria Verdi Potato Gnocchi 500G	0.79	0.79	0	1	500	g	259578648	http://www.tesco.com/groceries/Product/Details/?id=259578648	645	155	0.5	0	32.9	0	1	0.4	2.2	3.7
dmqu7208	Refuse Swap Checkout Base	Refuse	0	0	1	2	1	4	Fresh Food	Fresh Poultry	Fresh Chicken	Tesco Finest Free Range Whole Chicken 1.00-2.4Kg	2.29	2.29	0	1	500	g	252437656	http://www.tesco.com/groceries/Product/Details/?id=252437656	750	180	11.3	3	0	0	0.25	0.1	0	19.5
dmqu7208	Refuse Swap Checkout Alt	Refuse	0	1	0	2	1	4	Fresh Food	Fresh Poultry	Fresh Chicken	Willow Farm 2 Skinless Chicken Breast Fillets 200-333G	6.5	6.5	0	1	500	g	254608250	http://www.tesco.com/groceries/Product/Details/?id=254608250	465	110	1.7	1	0	0	0.25	0.1	0	23.5
dmqu7208	Refuse Swap Checkout Base	Refuse	0	0	1	3	2	4	Food Cupboard	Crisps Snacks & Nuts	Crisps & Snacks	Golden Wonder Cheese And Onion Crisps 6 Pack	1	1	0	1	1	Unknown	251017746	http://www.tesco.com/groceries/Product/Details/?id=251017746	2156	516	31.6	4	52.4	2.4	2	0.8	4	6
dmqu7208	Refuse Swap Checkout Alt	Refuse	0	1	0	3	2	4	Food Cupboard	Crisps Snacks & Nuts	Crisps & Snacks	Tesco Cool Salsa Dip 300G	0.85	0.85	0	1	300	g	257412580	http://www.tesco.com/groceries/Product/Details/?id=257412580	125	29	0.2	0	5.6	3.2	1	0.4	1.3	1.3
dmqu7208	Refuse Swap Checkout Alt	Refuse	0	2	0	3	2	4	Food Cupboard	Crisps Snacks & Nuts	Crisps & Snacks	Tesco Potato Loops 6 Pack	0.99	0.99	0	1	120	g	266992496	http://www.tesco.com/groceries/Product/Details/?id=266992496	1950	465	18.8	2	69	1.5	1.75	0.7	1.1	4.6
dmqu7208	Refuse Swap Checkout Base	Refuse	0	0	1	4	1	4	Food Cupboard	Biscuits	Sweet Biscuits	Fox's Jam Sandwich Creams 150G	0.98	0.98	0	1	150	g	251576968	http://www.tesco.com/groceries/Product/Details/?id=251576968	2086	497	23.7	13	64.8	30.2	0.475	0.19	2	6.1
dmqu7208	Refuse Swap Checkout Alt	Refuse	0	1	0	4	1	4	Food Cupboard	Biscuits	Sweet Biscuits	Oreo Vanilla 154G	0.93	0.93	0	1	154	g	264375347	http://www.tesco.com/groceries/Product/Details/?id=264375347	1964	473	21	11	65	41	1.125	0.45	3.6	5.5
cyhj2642	Refuse Swap Checkout Base	Refuse	0	0	1	1	2	4	Food Cupboard	Pasta Rice & Noodles	Pasta	Tesco Egg Lasagne Verdi 500G	0.92	0.92	0	1	500	g	254239908	http://www.tesco.com/groceries/Product/Details/?id=254239908	1505	355	3.5	1	66.8	2	0	0	2.6	14
cyhj2642	Refuse Swap Checkout Alt	Refuse	0	1	0	1	2	4	Food Cupboard	Pasta Rice & Noodles	Pasta	Tesco Organic Wholewheat Spaghetti 500G	0.89	0.89	0	1	500	g	262043041	http://www.tesco.com/groceries/Product/Details/?id=262043041	1370	325	2.5	0	62.2	2.1	0	0	9	12.7
cyhj2642	Refuse Swap Checkout Alt	Refuse	0	2	0	1	2	4	Food Cupboard	Pasta Rice & Noodles	Pasta	Tesco Wholewheat Fusilli Pasta Twists 500G	0.89	0.89	0	1	500	g	254878614	http://www.tesco.com/groceries/Product/Details/?id=254878614	1360	320	2.5	0	62.2	2.1	0	0	7.2	12.1
cyhj2642	Refuse Swap Checkout Base	Refuse	0	0	1	2	1	4	Fresh Food	Fresh Ready Meals	Vegetarian & Healthy	Tesco Vegelicious Mushroom Lasagne 400G	2.3	2.3	0	1	400	g	267604846	http://www.tesco.com/groceries/Product/Details/?id=267604846	675	165	10.1	4	12.7	2.4	0.5	0.2	1.3	4.3
cyhj2642	Refuse Swap Checkout Alt	Refuse	0	1	0	2	1	4	Fresh Food	Fresh Ready Meals	Vegetarian & Healthy	Cauldron Foods Tofu 396G	2.2	2.2	0	1	396	g	266727466	http://www.tesco.com/groceries/Product/Details/?id=266727466	318	76	3.5	1	2.3	0.8	0	0	0.6	8.5
cyhj2642	Refuse Swap Checkout Base	Refuse	0	0	1	3	2	4	Food Cupboard	Crisps Snacks & Nuts	Crisps & Snacks	Walkers Lights Simply Salted 6Pk	1.58	1.58	0	1	1	Unknown	252370526	http://www.tesco.com/groceries/Product/Details/?id=252370526	2012	480	22	2	61	0.5	1.5	0.6	5	7
cyhj2642	Refuse Swap Checkout Alt	Refuse	0	1	0	3	2	4	Food Cupboard	Crisps Snacks & Nuts	Crisps & Snacks	Velvet Crunch Cheese And Spring Onion 6X20g	1.57	1.57	0	1	120	g	254835821	http://www.tesco.com/groceries/Product/Details/?id=254835821	1750	415	10	1	79	11	1.25	0.5	3.5	2
cyhj2642	Refuse Swap Checkout Alt	Refuse	0	2	0	3	2	4	Food Cupboard	Crisps Snacks & Nuts	Crisps & Snacks	Velvet Crunch Thai Sweet Chilli Snack 6X20g	1.57	1.57	0	1	120	g	265711755	http://www.tesco.com/groceries/Product/Details/?id=265711755	1705	405	9.5	1	77.5	15.5	1.25	0.5	2	1.5
cyhj2642	Refuse Swap Checkout Base	Refuse	0	0	1	4	1	4	Food Cupboard	Biscuits	Sweet Biscuits	Tesco Nice 200G	0.4	0.4	0	1	200	g	254922228	http://www.tesco.com/groceries/Product/Details/?id=254922228	2055	490	23.8	13	63.1	25	0.25	0.1	3.8	5.8
cyhj2642	Refuse Swap Checkout Alt	Refuse	0	1	0	4	1	4	Food Cupboard	Biscuits	Sweet Biscuits	Tesco Fig Rolls 200G	0.39	0.39	0	1	200	g	260169385	http://www.tesco.com/groceries/Product/Details/?id=260169385	1590	380	10	5	66.3	38.9	0.25	0.1	2.6	4.2
tndm3363	Refuse Swap Checkout Base	Refuse	0	0	1	1	1	4	Food Cupboard	Chocolate & Sweets	Chocolate	Lindt Excellence Noir 85% Cacao Chocolate 100G	1.74	1.74	0	1	100	g	250986325	http://www.tesco.com/groceries/Product/Details/?id=250986325	2210	530	46	28	19	14	0.075	0.03	2.3	11
tndm3363	Refuse Swap Checkout Alt	Refuse	0	1	0	1	1	4	Food Cupboard	Chocolate & Sweets	Chocolate	Lindt Lindor Milk Tablet 100G	1.49	1.49	0	1	100	g	268370997	http://www.tesco.com/groceries/Product/Details/?id=268370997	2024	483	26.1	14	57.6	44.4	0.225	0.09	2.34	6
tndm3363	Refuse Swap Checkout Base	Refuse	0	0	1	2	2	4	Food Cupboard	Crisps Snacks & Nuts	Crisps & Snacks	Real Mccoys Classic Crisps 6 Pack	1	1	0	1	1	Unknown	251170603	http://www.tesco.com/groceries/Product/Details/?id=251170603	2196	526	31	3	53	2	2.5	1	4	7
tndm3363	Refuse Swap Checkout Alt	Refuse	0	1	0	2	2	4	Food Cupboard	Crisps Snacks & Nuts	Crisps & Snacks	Tesco Bacon Rashers 6 Pack	0.99	0.99	0	1	150	g	266992402	http://www.tesco.com/groceries/Product/Details/?id=266992402	1980	475	22.4	2	59	2.6	2.25	0.9	3	8.7
tndm3363	Refuse Swap Checkout Alt	Refuse	0	2	0	2	2	4	Food Cupboard	Crisps Snacks & Nuts	Crisps & Snacks	Tesco Hot Salsa Dip 300G	0.85	0.85	0	1	300	g	257412848	http://www.tesco.com/groceries/Product/Details/?id=257412848	125	29	0.2	0	5.8	3.2	1.25	0.5	1.4	1.1
tndm3363	Refuse Swap Checkout Base	Refuse	0	0	1	3	2	4	Food Cupboard	Biscuits	Cereal Bars	Eat Natural Yoghurt Almond And Apricot Bars 3Pk 150G	2.09	2.09	0	1	150	g	253816949	http://www.tesco.com/groceries/Product/Details/?id=253816949	1908	456	24.7	16	52.8	34.2	0.125	0.05	5.7	5.7
tndm3363	Refuse Swap Checkout Alt	Refuse	0	1	0	3	2	4	Food Cupboard	Biscuits	Cereal Bars	Kelloggs Frosties Cereal Bars 6 X 25G	1.89	1.89	0	1	150	g	252882312	http://www.tesco.com/groceries/Product/Details/?id=252882312	1744	416	12	8	72	32	1	0.4	1.2	6
tndm3363	Refuse Swap Checkout Alt	Refuse	0	2	0	3	2	4	Food Cupboard	Biscuits	Cereal Bars	F/T Triaidcraft Geobar Cereal Bars 160G 5Pk	1.69	1.69	0	1	160	g	267799935	http://www.tesco.com/groceries/Product/Details/?id=267799935	1719	406	8.4	5	78.4	39.4	0	0	4.1	4.4
tndm3363	Refuse Swap Checkout Base	Refuse	0	0	1	4	2	4	Fresh Food	Chilled Food	Fresh Soup	Tesco Finest Thai Chicken Soup 600G	2.2	2.2	0	1	600	g	253751118	http://www.tesco.com/groceries/Product/Details/?id=253751118	345	85	5.3	4	4.7	2.7	0.5	0.2	1.1	3.4
tndm3363	Refuse Swap Checkout Alt	Refuse	0	1	0	4	2	4	Fresh Food	Chilled Food	Fresh Soup	New Covent Garden Soup Of The Month 600G	2.1	2.1	0	1	600	g	254409693	http://www.tesco.com/groceries/Product/Details/?id=254409693	220	53	2.8	2	5	0.9	0.525	0.21	0.6	1.6
tndm3363	Refuse Swap Checkout Alt	Refuse	0	2	0	4	2	4	Fresh Food	Chilled Food	Fresh Soup	New Covent Garden Spicy Butternut Squash And Sweet Potato 600G	2.1	2.1	0	1	600	g	260979136	http://www.tesco.com/groceries/Product/Details/?id=260979136	169	40	1.2	1	6	2.7	0.45	0.18	1	0.8
ktcx9519	Refuse Swap Checkout Base	Refuse	0	0	1	1	2	5	Food Cupboard	Chocolate & Sweets	Sweets	Skittles Fruits 55G	0.42	0.42	0	1	55	g	250151616	http://www.tesco.com/groceries/Product/Details/?id=250151616	1694	403	4.2	2	90.5	77.6	0.025	0.01	0	0
ktcx9519	Refuse Swap Checkout Alt	Refuse	0	1	0	1	2	5	Food Cupboard	Chocolate & Sweets	Sweets	Haribo Starmix Handy Pack 50G	0.36	0.36	0	1	50	g	251864347	http://www.tesco.com/groceries/Product/Details/?id=251864347	1463	350	0.2	0	79	63.4	0	0	0.3	6.6
ktcx9519	Refuse Swap Checkout Alt	Refuse	0	2	0	1	2	5	Food Cupboard	Chocolate & Sweets	Sweets	Tesco Marshmallows 50G	0.4	0.4	0	1	50	g	265850365	http://www.tesco.com/groceries/Product/Details/?id=265850365	1445	340	0	0	80.5	72.5	0	0	0.5	4.2
ktcx9519	Refuse Swap Checkout Base	Refuse	0	0	1	2	1	5	Fresh Food	Cooked & Continental Meats	Sandwich Fillers	Tesco Chunky Seafood Cocktail Sandwich Filler 250G	1.45	1.45	0	1	250	g	253110350	http://www.tesco.com/groceries/Product/Details/?id=253110350	1120	270	23.7	2	8.2	3.3	1.25	0.5	1.1	5.4
ktcx9519	Refuse Swap Checkout Alt	Refuse	0	1	0	2	1	5	Fresh Food	Cooked & Continental Meats	Sandwich Fillers	Tesco Egg Mayonnaise Sandwich Filler 250G	1.19	1.19	0	1	250	g	268973883	http://www.tesco.com/groceries/Product/Details/?id=268973883	669	161	12.7	3	1	0.1	0.75	0.3	2.9	10.7
ktcx9519	Refuse Swap Checkout Base	Refuse	0	0	1	3	2	5	Food Cupboard	Pasta Rice & Noodles	Pasta	Tesco Lasagne 500G	0.88	0.88	0	1	500	g	250211327	http://www.tesco.com/groceries/Product/Details/?id=250211327	1505	355	1.4	0	73	2.4	0	0	2.6	12.5
ktcx9519	Refuse Swap Checkout Alt	Refuse	0	1	0	3	2	5	Food Cupboard	Pasta Rice & Noodles	Pasta	Italfresco Ready Made Polenta 500G	0.75	0.75	0	1	500	g	251279936	http://www.tesco.com/groceries/Product/Details/?id=251279936	305	72	0.3	2	15.7	3.2	1	0.4	2.19	1.6
ktcx9519	Refuse Swap Checkout Alt	Refuse	0	2	0	3	2	5	Food Cupboard	Pasta Rice & Noodles	Pasta	Trattoria Verdi Potato Gnocchi 500G	0.79	0.79	0	1	500	g	259578648	http://www.tesco.com/groceries/Product/Details/?id=259578648	645	155	0.5	0	32.9	0	1	0.4	2.2	3.7
ktcx9519	Refuse Swap Checkout Base	Refuse	0	0	1	4	2	5	Food Cupboard	Crisps Snacks & Nuts	Crisps & Snacks	Kp Frisps Assorted 6 Pack	1	1	0	1	1	Unknown	250051470	http://www.tesco.com/groceries/Product/Details/?id=250051470	2265	543	34	3	54	4	2.5	1	3	5
ktcx9519	Refuse Swap Checkout Alt	Refuse	0	1	0	4	2	5	Food Cupboard	Crisps Snacks & Nuts	Crisps & Snacks	Tesco Potato Loops 6 Pack	0.99	0.99	0	1	120	g	266992496	http://www.tesco.com/groceries/Product/Details/?id=266992496	1950	465	18.8	2	69	1.5	1.75	0.7	1.1	4.6
ktcx9519	Refuse Swap Checkout Alt	Refuse	0	2	0	4	2	5	Food Cupboard	Crisps Snacks & Nuts	Crisps & Snacks	Sensations Lime/Coriander Chutney Poppadoms 82.5G	0.87	0.87	0	1	82.5	g	264339339	http://www.tesco.com/groceries/Product/Details/?id=264339339	1945	471	22	2	59	3	3	1.2	4.4	7
ktcx9519	Refuse Swap Checkout Base	Refuse	0	0	1	5	2	5	Food Cupboard	Biscuits	Sweet Biscuits	Jacobs Lemon Puff 200G	1.53	1.53	0	1	200	g	250541005	http://www.tesco.com/groceries/Product/Details/?id=250541005	2264	541	29.5	19	63.3	19.7	0.75	0.3	1.8	5.6
ktcx9519	Refuse Swap Checkout Alt	Refuse	0	1	0	5	2	5	Food Cupboard	Biscuits	Sweet Biscuits	Tesco Chunky Chocolate Digestives 190G	1.35	1.35	0	1	190	g	266045159	http://www.tesco.com/groceries/Product/Details/?id=266045159	2120	510	25.1	14	62.1	39.6	0.75	0.3	2.8	6.6
ktcx9519	Refuse Swap Checkout Alt	Refuse	0	2	0	5	2	5	Food Cupboard	Biscuits	Sweet Biscuits	Tesco Currant And Cinnamon Cakey Cookie 200G	1.49	1.49	0	1	200	g	266030096	http://www.tesco.com/groceries/Product/Details/?id=266030096	1765	420	16.6	9	64	37.4	1	0.4	2.6	3.7
myql1392	Refuse Swap Checkout Base	Refuse	0	0	1	1	2	2	Food Cupboard	Chocolate & Sweets	Chocolate	Galaxy Snacktime 10 Pack 245G	2	2	0	1	245	g	253421074	http://www.tesco.com/groceries/Product/Details/?id=253421074	2269	543	32.7	19	56.3	55.5	0.2	0.08	1.6	6.5
myql1392	Refuse Swap Checkout Alt	Refuse	0	1	0	1	2	2	Food Cupboard	Chocolate & Sweets	Chocolate	Cadburys Turkish Delight 230G	1.99	1.99	0	1	230	g	264049331	http://www.tesco.com/groceries/Product/Details/?id=264049331	1950	465	20.8	13	63.8	58.5	0.175	0.07	0.7	5.3
myql1392	Refuse Swap Checkout Alt	Refuse	0	2	0	1	2	2	Food Cupboard	Chocolate & Sweets	Chocolate	Cadburys Crunchie 230G	1.99	1.99	0	1	230	g	264049095	http://www.tesco.com/groceries/Product/Details/?id=264049095	2105	500	24.6	15	64	59.7	0.375	0.15	0.6	6.2
myql1392	Refuse Swap Checkout Base	Refuse	0	0	1	2	2	2	Food Cupboard	Pasta Rice & Noodles	Pasta	Tesco Egg Spaghetti 500G	0.89	0.89	0	1	500	g	250308277	http://www.tesco.com/groceries/Product/Details/?id=250308277	1505	355	3.5	1	66.9	2	0	0	2.6	14
myql1392	Refuse Swap Checkout Alt	Refuse	0	1	0	2	2	2	Food Cupboard	Pasta Rice & Noodles	Pasta	Italfresco Ready Made Polenta 500G	0.75	0.75	0	1	500	g	251279936	http://www.tesco.com/groceries/Product/Details/?id=251279936	305	72	0.3	2	15.7	3.2	1	0.4	2.19	1.6
myql1392	Refuse Swap Checkout Alt	Refuse	0	2	0	2	2	2	Food Cupboard	Pasta Rice & Noodles	Pasta	Trattoria Verdi Potato Gnocchi 500G	0.79	0.79	0	1	500	g	259578648	http://www.tesco.com/groceries/Product/Details/?id=259578648	645	155	0.5	0	32.9	0	1	0.4	2.2	3.7
jrju0281	Refuse Swap Checkout Base	Refuse	0	0	1	1	2	4	Food Cupboard	Crisps Snacks & Nuts	Crisps & Snacks	Walkers Roast Chicken Crisps 6 Pack	1.58	1.58	0	1	1	Unknown	250580505	http://www.tesco.com/groceries/Product/Details/?id=250580505	2212	530	32.7	3	51	3.8	1.225	0.49	4.1	6
jrju0281	Refuse Swap Checkout Alt	Refuse	0	1	0	1	2	4	Food Cupboard	Crisps Snacks & Nuts	Crisps & Snacks	Tesco Cool Tortilla Chips 400G	1.47	1.47	0	1	400	g	250057953	http://www.tesco.com/groceries/Product/Details/?id=250057953	1985	474	24.7	10	56.7	2.2	1.5	0.6	7.8	6.3
jrju0281	Refuse Swap Checkout Alt	Refuse	0	2	0	1	2	4	Food Cupboard	Crisps Snacks & Nuts	Crisps & Snacks	Ellert Roasted Peanut Puffs 140G	1.48	1.48	0	1	140	g	259770589	http://www.tesco.com/groceries/Product/Details/?id=259770589	2094	500	24	4	56	2.3	1.95	0.78	4.1	13
jrju0281	Refuse Swap Checkout Base	Refuse	0	0	1	2	1	4	Food Cupboard	Pasta Rice & Noodles	Pasta	Tesco Finest Conchiglioni Rigate 500G	1.57	1.57	0	1	500	g	254236848	http://www.tesco.com/groceries/Product/Details/?id=254236848	1520	360	1.5	0	72.5	0.6	0	0	1.6	13.5
jrju0281	Refuse Swap Checkout Alt	Refuse	0	1	0	2	1	4	Food Cupboard	Pasta Rice & Noodles	Pasta	Napolina Whole Wheat Penne 500G	1.49	1.49	0	1	500	g	262190073	http://www.tesco.com/groceries/Product/Details/?id=262190073	1420	335	3	0	63	3	0	0	9	14
jrju0281	Refuse Swap Checkout Base	Refuse	0	0	1	3	2	4	Food Cupboard	Chocolate & Sweets	Sweets	Cadbury Fair Trade Dairy Milk For Kids 6 Pack	1.12	1.12	0	1	1	Unknown	250283166	http://www.tesco.com/groceries/Product/Details/?id=250283166	2200	525	29.8	19	57	56.7	0.225	0.09	0.7	7.5
jrju0281	Refuse Swap Checkout Alt	Refuse	0	1	0	3	2	4	Food Cupboard	Chocolate & Sweets	Sweets	Tesco Little Miss Sunshine Gummies 170G	1	1	0	1	170	g	267830340	http://www.tesco.com/groceries/Product/Details/?id=267830340	1465	345	0.2	0	78.9	52.7	0	0	0.5	5.4
jrju0281	Refuse Swap Checkout Alt	Refuse	0	2	0	3	2	4	Food Cupboard	Chocolate & Sweets	Sweets	Werthers Original 135G	1	1	0	1	135	g	267104296	http://www.tesco.com/groceries/Product/Details/?id=267104296	1797	425	8.6	6	86.7	71.5	1	0.4	0	0.3
jrju0281	Refuse Swap Checkout Base	Refuse	0	0	1	4	1	4	Bakery	Bread	Seeded Bread	Tesco Finest Farmhouse Multigrain Batch Bread 800G	1.35	1.35	0	1	800	g	256528456	http://www.tesco.com/groceries/Product/Details/?id=256528456	1150	275	8.5	1	35.6	3.8	1	0.4	6.7	10.4
jrju0281	Refuse Swap Checkout Alt	Refuse	0	1	0	4	1	4	Bakery	Bread	Seeded Bread	Hovis Country Granary 800G	1.34	1.34	0	1	800	g	254944133	http://www.tesco.com/groceries/Product/Details/?id=254944133	998	236	2.3	1	39.8	2.3	0.975	0.39	6.8	10.7
looz3705	Refuse Swap Checkout Base	Refuse	0	0	1	1	1	1	Food Cupboard	Crisps Snacks & Nuts	Crisps & Snacks	Mini Cheddars Cheese 7 Pack	1	1	0	1	100	g	260089681	http://www.tesco.com/groceries/Product/Details/?id=260089681	2180	524	30	12	51.6	4.8	2	0.8	2.4	10.8
looz3705	Refuse Swap Checkout Alt	Refuse	0	1	0	1	1	1	Food Cupboard	Crisps Snacks & Nuts	Crisps & Snacks	Sensations Spare Rib And 5 Spice 110G	0.87	0.87	0	1	110	g	264340436	http://www.tesco.com/groceries/Product/Details/?id=264340436	2009	480	22	3	67	12	3.425	1.37	4.4	1.2
lbkg3723	Refuse Swap Checkout Base	Refuse	0	0	1	1	2	3	Food Cupboard	Chocolate & Sweets	Chocolate	Cadbury Flake Standard	0.59	0.59	0	1	1	Unknown	254894675	http://www.tesco.com/groceries/Product/Details/?id=254894675	2220	530	30.8	19	55.6	55.2	0.275	0.11	0.7	8.1
lbkg3723	Refuse Swap Checkout Alt	Refuse	0	1	0	1	2	3	Food Cupboard	Chocolate & Sweets	Chocolate	Cadbury Crunchie 40G	0.57	0.57	0	1	40	g	254894531	http://www.tesco.com/groceries/Product/Details/?id=254894531	1950	463	19	12	70	61.8	0.7	0.28	1.3	3.5
lbkg3723	Refuse Swap Checkout Alt	Refuse	0	2	0	1	2	3	Food Cupboard	Chocolate & Sweets	Chocolate	Twix Kingsize 85G	0.55	0.55	0	1	85	g	259094681	http://www.tesco.com/groceries/Product/Details/?id=259094681	2054	489	23.8	14	64.5	48.7	0.4	0.16	1.5	4.7
lbkg3723	Refuse Swap Checkout Base	Refuse	0	0	1	2	1	3	Fresh Food	Cooked & Continental Meats	Sandwich Fillers	Tesco Chicken And Stuffing Sandwich Filler 230G	1.45	1.45	0	1	230	g	267312660	http://www.tesco.com/groceries/Product/Details/?id=267312660	940	230	17	2	6.4	0.1	0.75	0.3	0.9	11.3
lbkg3723	Refuse Swap Checkout Alt	Refuse	0	1	0	2	1	3	Fresh Food	Cooked & Continental Meats	Sandwich Fillers	Tesco Egg Mayonnaise Sandwich Filler 250G	1.19	1.19	0	1	250	g	268973883	http://www.tesco.com/groceries/Product/Details/?id=268973883	669	161	12.7	3	1	0.1	0.75	0.3	2.9	10.7
lbkg3723	Refuse Swap Checkout Base	Refuse	0	0	1	3	2	3	Food Cupboard	Pasta Rice & Noodles	Pasta	Tesco Tagliatelle 500G	0.98	0.98	0	1	500	g	250211356	http://www.tesco.com/groceries/Product/Details/?id=250211356	1505	355	1.4	0	73	2.4	0	0	2.6	12.5
lbkg3723	Refuse Swap Checkout Alt	Refuse	0	1	0	3	2	3	Food Cupboard	Pasta Rice & Noodles	Pasta	Trattoria Verdi Potato Gnocchi 500G	0.79	0.79	0	1	500	g	259578648	http://www.tesco.com/groceries/Product/Details/?id=259578648	645	155	0.5	0	32.9	0	1	0.4	2.2	3.7
lbkg3723	Refuse Swap Checkout Alt	Refuse	0	2	0	3	2	3	Food Cupboard	Pasta Rice & Noodles	Pasta	Tesco Wholewheat Fusilli Pasta Twists 500G	0.89	0.89	0	1	500	g	254878614	http://www.tesco.com/groceries/Product/Details/?id=254878614	1360	320	2.5	0	62.2	2.1	0	0	7.2	12.1
bonr1969	Refuse Swap Checkout Base	Refuse	0	0	1	1	2	2	Food Cupboard	Pasta Rice & Noodles	Pasta	Tesco Penne Pasta Quills 500G	0.89	0.89	0	1	500	g	254878482	http://www.tesco.com/groceries/Product/Details/?id=254878482	1505	355	1.4	0	73	2.4	0	0	2.6	12.5
bonr1969	Refuse Swap Checkout Alt	Refuse	0	1	0	1	2	2	Food Cupboard	Pasta Rice & Noodles	Pasta	Italfresco Ready Made Polenta 500G	0.75	0.75	0	1	500	g	251279936	http://www.tesco.com/groceries/Product/Details/?id=251279936	305	72	0.3	2	15.7	3.2	1	0.4	2.19	1.6
bonr1969	Refuse Swap Checkout Alt	Refuse	0	2	0	1	2	2	Food Cupboard	Pasta Rice & Noodles	Pasta	Trattoria Verdi Potato Gnocchi 500G	0.79	0.79	0	1	500	g	259578648	http://www.tesco.com/groceries/Product/Details/?id=259578648	645	155	0.5	0	32.9	0	1	0.4	2.2	3.7
bonr1969	Refuse Swap Checkout Base	Refuse	0	0	1	2	2	2	Fresh Food	Dairy Eggs & Cheese	Yoghurts	Muller Fruit Corner 6X175g	3.59	3.59	0	1	1050	g	254146536	http://www.tesco.com/groceries/Product/Details/?id=254146536	453	108	4	2	14	14	0	0	1	4
bonr1969	Refuse Swap Checkout Alt	Refuse	0	1	0	2	2	2	Fresh Food	Dairy Eggs & Cheese	Yoghurts	Yoo Light Thing Rhubarb And Raspberry 6X180g	2.99	2.99	0	1	1080	g	268286377	http://www.tesco.com/groceries/Product/Details/?id=268286377	310	75	0	0	13	13	0	0	0	5
bonr1969	Refuse Swap Checkout Alt	Refuse	0	2	0	2	2	2	Fresh Food	Dairy Eggs & Cheese	Yoghurts	Yoo Light Thing Cherry And Peach And Apricot Yoghurt 6X180g	2.99	2.99	0	1	1080	g	268285568	http://www.tesco.com/groceries/Product/Details/?id=268285568	315	75	0	0	14	13	0	0	0	4
wjwb6893	Accept Swap Checkout Base	Accept	1	0	0	1	1	2	Food Cupboard	Crisps Snacks & Nuts	Crisps & Snacks	Jacobs Twiglets 150G	1.68	1.68	0	1	150	g	256638717	http://www.tesco.com/groceries/Product/Details/?id=256638717	1724	412	12	2	57.6	0.8	2	0.8	12.4	12.4
wjwb6893	Accept Swap Checkout Choice	Accept	1	2	1	1	1	2	Food Cupboard	Crisps Snacks & Nuts	Crisps & Snacks	Tesco Light Choices Mini Prtzls 6Pk	1.5	1.5	0	1	150	g	252431948	http://www.tesco.com/groceries/Product/Details/?id=252431948	1598	377	2.6	0	77.7	4.1	0.75	0.3	4.4	10.5
wjwb6893	Refuse Swap Checkout Base	Refuse	0	0	1	2	2	2	Fresh Food	Cooked & Continental Meats	Cooked & Continental Meats	From The Deli Crumbed Ham 2 Slices	1.92	1.92	0	1	137.143	g	253184138	http://www.tesco.com/groceries/Product/Details/?id=253184138	630	150	7.1	3	1.4	0.8	2	0.8	3.3	20
wjwb6893	Refuse Swap Checkout Alt	Refuse	0	1	0	2	2	2	Fresh Food	Cooked & Continental Meats	Cooked & Continental Meats	Tesco No Added Water Mustard Ham 132G	1.74	1.74	0	1	132	g	268231707	http://www.tesco.com/groceries/Product/Details/?id=268231707	480	115	3	1	0.7	0.7	2	0.8	0	21
wjwb6893	Refuse Swap Checkout Alt	Refuse	0	2	0	2	2	2	Fresh Food	Cooked & Continental Meats	Cooked & Continental Meats	Tesco No Added Water Crumbed Ham 132G	1.74	1.74	0	1	132	g	268231667	http://www.tesco.com/groceries/Product/Details/?id=268231667	485	115	2.2	1	1.6	1.1	2.25	0.9	0.5	21.8
dhgs5363	Accept Swap Checkout Base	Accept	1	0	0	1	1	3	Fresh Food	Cooked & Continental Meats	Cooked & Continental Meats	From The Deli Yorkshire Style Ham 4 Slices	2.76	2.76	0	1	185.235	g	253078748	http://www.tesco.com/groceries/Product/Details/?id=253078748	535	130	3.9	1	0.5	0.5	1	0.4	0.5	22.1
dhgs5363	Accept Swap Checkout Choice	Accept	1	2	1	1	1	3	Fresh Food	Cooked & Continental Meats	Cooked & Continental Meats	From The Deli Roast Topside Of Beef 6 Slices	2.65	2.65	0	1	196.296	g	253420038	http://www.tesco.com/groceries/Product/Details/?id=253420038	201	47	0.9	1	1.5	0.9	0.15	0.06	0.25	21.1
dhgs5363	Refuse Swap Checkout Base	Refuse	0	0	1	2	2	3	Food Cupboard	Crisps Snacks & Nuts	Crisps & Snacks	Real Mccoys Classic Crisps 6 Pack	1	1	0	1	1	Unknown	251170603	http://www.tesco.com/groceries/Product/Details/?id=251170603	2196	526	31	3	53	2	2.5	1	4	7
dhgs5363	Refuse Swap Checkout Alt	Refuse	0	1	0	2	2	3	Food Cupboard	Crisps Snacks & Nuts	Crisps & Snacks	Tesco Hot Salsa Dip 300G	0.85	0.85	0	1	300	g	257412848	http://www.tesco.com/groceries/Product/Details/?id=257412848	125	29	0.2	0	5.8	3.2	1.25	0.5	1.4	1.1
dhgs5363	Refuse Swap Checkout Alt	Refuse	0	2	0	2	2	3	Food Cupboard	Crisps Snacks & Nuts	Crisps & Snacks	Tesco Potato Loops 6 Pack	0.99	0.99	0	1	120	g	266992496	http://www.tesco.com/groceries/Product/Details/?id=266992496	1950	465	18.8	2	69	1.5	1.75	0.7	1.1	4.6
dhgs5363	Refuse Swap Checkout Base	Refuse	0	0	1	3	2	3	Fresh Food	Dairy Eggs & Cheese	Healthy Eating Cheese	Tesco Lighter Mature Cheese 250G	2.1	2.1	0	1	250	g	266333734	http://www.tesco.com/groceries/Product/Details/?id=266333734	1260	305	22	14	0.1	0.1	2	0.8	0	26
dhgs5363	Refuse Swap Checkout Alt	Refuse	0	1	0	3	2	3	Fresh Food	Dairy Eggs & Cheese	Healthy Eating Cheese	Tesco Healthy Living Half Fat Mild Cheese 250G	1.89	1.89	0	1	250	g	256146781	http://www.tesco.com/groceries/Product/Details/?id=256146781	1145	275	15.8	10	0	0	1.75	0.7	0	32.7
dhgs5363	Refuse Swap Checkout Alt	Refuse	0	2	0	3	2	3	Fresh Food	Dairy Eggs & Cheese	Healthy Eating Cheese	Tesco Half Fat Medium Cheese 250G	1.85	1.85	0	1	250	g	256146928	http://www.tesco.com/groceries/Product/Details/?id=256146928	1145	275	15.8	10	0	0	1.75	0.7	0	32.7
crwd7458	Refuse Swap Checkout Base	Refuse	0	0	1	1	1	3	Food Cupboard	Jams Sweet & Savoury Spreads	Jams & Sweet spreads	Tesco Value Crunchy Peanut Butter 340G	0.92	0.92	0	1	340	g	250792306	http://www.tesco.com/groceries/Product/Details/?id=250792306	2590	625	50.9	9	15.5	6.2	0.75	0.3	6.5	23
crwd7458	Refuse Swap Checkout Alt	Refuse	0	1	0	1	1	3	Food Cupboard	Jams Sweet & Savoury Spreads	Jams & Sweet spreads	Hartleys Lemon Curd 340G	0.86	0.86	0	1	340	g	262107813	http://www.tesco.com/groceries/Product/Details/?id=262107813	1235	292	4.8	0	61.4	0	0.075	0.03	1.05	0.8
crwd7458	Accept Swap Checkout Base	Accept	1	0	0	2	2	3	Food Cupboard	Pasta Rice & Noodles	Pasta	Tesco Egg Spaghetti 500G	0.89	0.89	0	1	500	g	250308277	http://www.tesco.com/groceries/Product/Details/?id=250308277	1505	355	3.5	1	66.9	2	0	0	2.6	14
crwd7458	Accept Swap Checkout Alt	Accept	1	1	0	2	2	3	Food Cupboard	Pasta Rice & Noodles	Pasta	Italfresco Ready Made Polenta 500G	0.75	0.75	0	1	500	g	251279936	http://www.tesco.com/groceries/Product/Details/?id=251279936	305	72	0.3	2	15.7	3.2	1	0.4	2.19	1.6
crwd7458	Accept Swap Checkout Choice	Accept	1	2	1	2	2	3	Food Cupboard	Pasta Rice & Noodles	Pasta	Trattoria Verdi Potato Gnocchi 500G	0.79	0.79	0	1	500	g	259578648	http://www.tesco.com/groceries/Product/Details/?id=259578648	645	155	0.5	0	32.9	0	1	0.4	2.2	3.7
crwd7458	Refuse Swap Checkout Base	Refuse	0	0	1	3	2	3	Food Cupboard	Crisps Snacks & Nuts	Crisps & Snacks	Kp Skips Prawn Cocktail 6 Pack	1	1	0	1	1	Unknown	253629595	http://www.tesco.com/groceries/Product/Details/?id=253629595	2023	482	27.6	2	53.5	6.5	1.5	0.6	1.2	5.3
crwd7458	Refuse Swap Checkout Alt	Refuse	0	1	0	3	2	3	Food Cupboard	Crisps Snacks & Nuts	Crisps & Snacks	Tesco Cool Salsa Dip 300G	0.85	0.85	0	1	300	g	257412580	http://www.tesco.com/groceries/Product/Details/?id=257412580	125	29	0.2	0	5.6	3.2	1	0.4	1.3	1.3
crwd7458	Refuse Swap Checkout Alt	Refuse	0	2	0	3	2	3	Food Cupboard	Crisps Snacks & Nuts	Crisps & Snacks	Tesco Hot Salsa Dip 300G	0.85	0.85	0	1	300	g	257412848	http://www.tesco.com/groceries/Product/Details/?id=257412848	125	29	0.2	0	5.8	3.2	1.25	0.5	1.4	1.1
pvju3583	Refuse Swap Checkout Base	Refuse	0	0	1	1	2	5	Fresh Food	Cooked & Continental Meats	Sandwich Fillers	Tesco Tuna Crunch Sandwich Filler 230G	1.69	1.69	0	1	230	g	253206502	http://www.tesco.com/groceries/Product/Details/?id=253206502	1165	285	24.9	2	2.5	0.8	0.5	0.2	1	11.2
pvju3583	Refuse Swap Checkout Alt	Refuse	0	1	0	1	2	5	Fresh Food	Cooked & Continental Meats	Sandwich Fillers	Tesco Chicken And Stuffing Sandwich Filler 230G	1.45	1.45	0	1	230	g	267312660	http://www.tesco.com/groceries/Product/Details/?id=267312660	940	230	17	2	6.4	0.1	0.75	0.3	0.9	11.3
pvju3583	Refuse Swap Checkout Alt	Refuse	0	2	0	1	2	5	Fresh Food	Cooked & Continental Meats	Sandwich Fillers	Tesco Chicken Tikka Sandwich Filler 250G	1.45	1.45	0	1	250	g	254927177	http://www.tesco.com/groceries/Product/Details/?id=254927177	740	180	11.2	1	3.8	3.4	0.5	0.2	0.7	15
pvju3583	Refuse Swap Checkout Base	Refuse	0	0	1	2	2	5	Food Cupboard	Tins Cans & Packets	Soup	Baxters Favourite Cream Of Tomato Soup 400G	0.88	0.88	0	1	400	g	252511142	http://www.tesco.com/groceries/Product/Details/?id=252511142	270	64	2.8	1	8.7	5.1	0.525	0.21	0.3	1.1
pvju3583	Refuse Swap Checkout Alt	Refuse	0	1	0	2	2	5	Food Cupboard	Tins Cans & Packets	Soup	Heinz Scotch Broth Soup 400G	0.85	0.85	0	1	400	g	258147765	http://www.tesco.com/groceries/Product/Details/?id=258147765	152	36	0.7	0	5.9	0.9	0.625	0.25	0.7	1.3
pvju3583	Refuse Swap Checkout Alt	Refuse	0	2	0	2	2	5	Food Cupboard	Tins Cans & Packets	Soup	Heinz Chicken Noodle 400G	0.85	0.85	0	1	400	g	256639288	http://www.tesco.com/groceries/Product/Details/?id=256639288	134	32	0.3	1	6	1.2	0.75	0.3	0.2	1.2
pvju3583	Refuse Swap Checkout Base	Refuse	0	0	1	3	2	5	Food Cupboard	Crisps Snacks & Nuts	Crisps & Snacks	Real Mccoys Classic Crisps 6 Pack	1	1	0	1	1	Unknown	251170603	http://www.tesco.com/groceries/Product/Details/?id=251170603	2196	526	31	3	53	2	2.5	1	4	7
pvju3583	Refuse Swap Checkout Alt	Refuse	0	1	0	3	2	5	Food Cupboard	Crisps Snacks & Nuts	Crisps & Snacks	Tesco Potato Loops 6 Pack	0.99	0.99	0	1	120	g	266992496	http://www.tesco.com/groceries/Product/Details/?id=266992496	1950	465	18.8	2	69	1.5	1.75	0.7	1.1	4.6
pvju3583	Refuse Swap Checkout Alt	Refuse	0	2	0	3	2	5	Food Cupboard	Crisps Snacks & Nuts	Crisps & Snacks	Sensations Vintage Cheddar Red Onion Chutney. 150G	0.87	0.87	0	1	150	g	267308268	http://www.tesco.com/groceries/Product/Details/?id=267308268	2070	495	25	2	59.5	3.3	1.65	0.66	4.1	5.9
pvju3583	Refuse Swap Checkout Base	Refuse	0	0	1	4	1	5	Food Cupboard	Chocolate & Sweets	Chocolate	Lindt Excellence Noir 85% Cacao Chocolate 100G	1.74	1.74	0	1	100	g	250986325	http://www.tesco.com/groceries/Product/Details/?id=250986325	2210	530	46	28	19	14	0.075	0.03	2.3	11
pvju3583	Refuse Swap Checkout Alt	Refuse	0	1	0	4	1	5	Food Cupboard	Chocolate & Sweets	Chocolate	Lindt Lindor Milk Tablet 100G	1.49	1.49	0	1	100	g	268370997	http://www.tesco.com/groceries/Product/Details/?id=268370997	2024	483	26.1	14	57.6	44.4	0.225	0.09	2.34	6
pvju3583	Refuse Swap Checkout Base	Refuse	0	0	1	5	2	5	Food Cupboard	Biscuits	Sweet Biscuits	Tesco Value Plain Chocolate Digestives 300G	0.49	0.49	0	1	300	g	254381850	http://www.tesco.com/groceries/Product/Details/?id=254381850	2135	510	23.4	12	66.5	23.2	0.75	0.3	2.2	7.1
pvju3583	Refuse Swap Checkout Alt	Refuse	0	1	0	5	2	5	Food Cupboard	Biscuits	Sweet Biscuits	Tesco Rich Tea 300G	0.45	0.45	0	1	300	g	254922499	http://www.tesco.com/groceries/Product/Details/?id=254922499	1885	450	14.3	7	72.5	20.7	1	0.4	3	7.2
pvju3583	Refuse Swap Checkout Alt	Refuse	0	2	0	5	2	5	Food Cupboard	Biscuits	Sweet Biscuits	Oatland Biscuit Co Oaties 300G	0.45	0.45	0	1	300	g	261856250	http://www.tesco.com/groceries/Product/Details/?id=261856250	2025	485	20.6	9	65.6	25.8	0.75	0.3	4.5	6.6
sukq0108	Accept Swap Checkout Base	Accept	1	0	0	1	2	5	Food Cupboard	Chocolate & Sweets	Sweets	Nestle Milky Bar 6 Pack	0.9	0.9	0	1	1	Unknown	262976326	http://www.tesco.com/groceries/Product/Details/?id=262976326	2283	546	31.6	20	58.1	57.7	0.25	0.1	0	7.5
sukq0108	Accept Swap Checkout Choice	Accept	1	2	1	1	2	5	Food Cupboard	Chocolate & Sweets	Sweets	Maynards Wine Gums 215G	0.74	0.74	0	1	215	g	257494631	http://www.tesco.com/groceries/Product/Details/?id=257494631	1385	325	0.2	0	75.4	57.3	0.05	0.02	0	5.7
sukq0108	Accept Swap Checkout Alt	Accept	1	1	0	1	2	5	Food Cupboard	Chocolate & Sweets	Sweets	Tesco Wine Gums 250G	0.89	0.89	0	1	250	g	256582494	http://www.tesco.com/groceries/Product/Details/?id=256582494	1420	335	0.2	0	77.2	55.1	0	0	0.1	5.6
sukq0108	Refuse Swap Checkout Base	Refuse	0	0	1	2	1	5	Bakery	Fresh Bakery	Fresh Sweet Treats	Finest Belgian White Choc/Rasp Cookie 4 Pack	1.5	1.5	0	1	304	g	262408100	http://www.tesco.com/groceries/Product/Details/?id=262408100	1685	400	12.6	6	66.3	42.9	0.75	0.3	2.4	5.2
sukq0108	Refuse Swap Checkout Alt	Refuse	0	1	0	2	1	5	Bakery	Fresh Bakery	Fresh Sweet Treats	Double Chocolate Mini Muffin 12Pk	1.4	1.4	0	1	324	g	255967012	http://www.tesco.com/groceries/Product/Details/?id=255967012	1365	325	11.3	1	50.1	27.1	1	0.4	2	5.4
sukq0108	Refuse Swap Checkout Base	Refuse	0	0	1	3	1	5	Fresh Food	Salads & Dips	Coleslaw & Dressed Salads	Tesco Cheese Layered Salad Bowl 380G	2	2	0	1	380	g	264479864	http://www.tesco.com/groceries/Product/Details/?id=264479864	825	200	14	3	13.1	2.1	0.5	0.2	1.5	4
sukq0108	Refuse Swap Checkout Alt	Refuse	0	1	0	3	1	5	Fresh Food	Salads & Dips	Coleslaw & Dressed Salads	Tesco Tuna Layered Salad Bowl 380G	1.8	1.8	0	1	380	g	268913523	http://www.tesco.com/groceries/Product/Details/?id=268913523	485	115	5.9	1	8.7	1.4	0.5	0.2	1.7	6
sukq0108	Refuse Swap Checkout Base	Refuse	0	0	1	4	1	5	Food Cupboard	Biscuits	Sweet Biscuits	Tesco Nice 200G	0.4	0.4	0	1	200	g	254922228	http://www.tesco.com/groceries/Product/Details/?id=254922228	2055	490	23.8	13	63.1	25	0.25	0.1	3.8	5.8
sukq0108	Refuse Swap Checkout Alt	Refuse	0	1	0	4	1	5	Food Cupboard	Biscuits	Sweet Biscuits	Tesco Fig Rolls 200G	0.39	0.39	0	1	200	g	260169385	http://www.tesco.com/groceries/Product/Details/?id=260169385	1590	380	10	5	66.3	38.9	0.25	0.1	2.6	4.2
sukq0108	Refuse Swap Checkout Base	Refuse	0	0	1	5	2	5	Fresh Food	Dairy Eggs & Cheese	Continental Cheese	Tesco Edam Grated 250G	1.58	1.58	0	1	250	g	257430448	http://www.tesco.com/groceries/Product/Details/?id=257430448	1375	335	25	17	1.5	0.1	2.5	1	0	24.9
sukq0108	Refuse Swap Checkout Alt	Refuse	0	1	0	5	2	5	Fresh Food	Dairy Eggs & Cheese	Continental Cheese	Tesco Mozzarella Grated 250G	1.5	1.5	0	1	250	g	257480267	http://www.tesco.com/groceries/Product/Details/?id=257480267	1210	290	20	13	1.4	0.1	1.5	0.6	0	26
sukq0108	Refuse Swap Checkout Alt	Refuse	0	2	0	5	2	5	Fresh Food	Dairy Eggs & Cheese	Continental Cheese	Tesco French Camembert 250G	1.48	1.48	0	1	250	g	254265631	http://www.tesco.com/groceries/Product/Details/?id=254265631	1170	285	21.9	15	0.9	0.9	1.75	0.7	0	20
pluw7197	Refuse Swap Checkout Base	Refuse	0	0	1	1	2	4	Food Cupboard	Chocolate & Sweets	Chocolate	Cadbury Fair Trade Giant Buttons 175G	1.99	1.99	0	1	175	g	253732506	http://www.tesco.com/groceries/Product/Details/?id=253732506	2206	526	29.9	19	56.9	56.7	0.225	0.09	0.7	7.5
pluw7197	Refuse Swap Checkout Alt	Refuse	0	1	0	1	2	4	Food Cupboard	Chocolate & Sweets	Chocolate	Mars Topic 4 Pack 188G	1.73	1.73	0	1	188	g	253654103	http://www.tesco.com/groceries/Product/Details/?id=253654103	2083	498	26.2	10	59.6	53.2	0.425	0.17	1.7	6.2
pluw7197	Refuse Swap Checkout Alt	Refuse	0	2	0	1	2	4	Food Cupboard	Chocolate & Sweets	Chocolate	Cadbury Crunchie Bars 4 Pack 160G	1.75	1.75	0	1	160	g	266712205	http://www.tesco.com/groceries/Product/Details/?id=266712205	1955	465	19.1	12	69.9	61.7	0.7	0.28	1.3	3.6
pluw7197	Refuse Swap Checkout Base	Refuse	0	0	1	2	2	4	Food Cupboard	Crisps Snacks & Nuts	Crisps & Snacks	Walkers Wotsits Cheese 6Pk	1.4	1.4	0	1	1	Unknown	254423859	http://www.tesco.com/groceries/Product/Details/?id=254423859	2290	547	33	4	56	8.5	1.95	0.78	1.1	5.5
pluw7197	Refuse Swap Checkout Alt	Refuse	0	1	0	2	2	4	Food Cupboard	Crisps Snacks & Nuts	Crisps & Snacks	Tesco Salt And Vinegar Crisps 6 Pack	1.18	1.18	0	1	150	g	254926691	http://www.tesco.com/groceries/Product/Details/?id=254926691	2185	525	32.6	3	51.5	0.4	2.25	0.9	4.1	5.9
pluw7197	Refuse Swap Checkout Alt	Refuse	0	2	0	2	2	4	Food Cupboard	Crisps Snacks & Nuts	Crisps & Snacks	Tesco Finest Sea Slt/ Cider And Vinegar Crisps 150G	1.39	1.39	0	1	150	g	256420312	http://www.tesco.com/groceries/Product/Details/?id=256420312	2005	480	29.7	4	47.5	2.6	2.75	1.1	8.2	5.6
pluw7197	Refuse Swap Checkout Base	Refuse	0	0	1	3	2	4	Food Cupboard	Crisps Snacks & Nuts	Crisps & Snacks	Kp Frisps Assorted 6 Pack	1	1	0	1	1	Unknown	250051470	http://www.tesco.com/groceries/Product/Details/?id=250051470	2265	543	34	3	54	4	2.5	1	3	5
pluw7197	Refuse Swap Checkout Alt	Refuse	0	1	0	3	2	4	Food Cupboard	Crisps Snacks & Nuts	Crisps & Snacks	Sensations Onion And Balsamic Vinegar 150G	0.87	0.87	0	1	150	g	267349622	http://www.tesco.com/groceries/Product/Details/?id=267349622	2099	502	26	3	58	3	1.7	0.68	4	6
pluw7197	Refuse Swap Checkout Alt	Refuse	0	2	0	3	2	4	Food Cupboard	Crisps Snacks & Nuts	Crisps & Snacks	Tesco Bacon Rashers 6 Pack	0.99	0.99	0	1	150	g	266992402	http://www.tesco.com/groceries/Product/Details/?id=266992402	1980	475	22.4	2	59	2.6	2.25	0.9	3	8.7
pluw7197	Refuse Swap Checkout Base	Refuse	0	0	1	4	1	4	Food Cupboard	Biscuits	Sweet Biscuits	Fox's Jam Sandwich Creams 150G	0.98	0.98	0	1	150	g	251576968	http://www.tesco.com/groceries/Product/Details/?id=251576968	2086	497	23.7	13	64.8	30.2	0.475	0.19	2	6.1
pluw7197	Refuse Swap Checkout Alt	Refuse	0	1	0	4	1	4	Food Cupboard	Biscuits	Sweet Biscuits	Oreo Vanilla 154G	0.93	0.93	0	1	154	g	264375347	http://www.tesco.com/groceries/Product/Details/?id=264375347	1964	473	21	11	65	41	1.125	0.45	3.6	5.5
mege2976	Accept Swap Checkout Base	Accept	1	0	0	1	2	4	Food Cupboard	Pasta Rice & Noodles	Pasta	Tesco Egg Spaghetti 500G	0.89	0.89	0	1	500	g	250308277	http://www.tesco.com/groceries/Product/Details/?id=250308277	1505	355	3.5	1	66.9	2	0	0	2.6	14
mege2976	Accept Swap Checkout Alt	Accept	1	1	0	1	2	4	Food Cupboard	Pasta Rice & Noodles	Pasta	Italfresco Ready Made Polenta 500G	0.75	0.75	0	1	500	g	251279936	http://www.tesco.com/groceries/Product/Details/?id=251279936	305	72	0.3	2	15.7	3.2	1	0.4	2.19	1.6
mege2976	Accept Swap Checkout Choice	Accept	1	2	1	1	2	4	Food Cupboard	Pasta Rice & Noodles	Pasta	Trattoria Verdi Potato Gnocchi 500G	0.79	0.79	0	1	500	g	259578648	http://www.tesco.com/groceries/Product/Details/?id=259578648	645	155	0.5	0	32.9	0	1	0.4	2.2	3.7
mege2976	Refuse Swap Checkout Base	Refuse	0	0	1	2	2	4	Food Cupboard	Crisps Snacks & Nuts	Crisps & Snacks	Kp Frisps Assorted 6 Pack	1	1	0	1	1	Unknown	250051470	http://www.tesco.com/groceries/Product/Details/?id=250051470	2265	543	34	3	54	4	2.5	1	3	5
mege2976	Refuse Swap Checkout Alt	Refuse	0	1	0	2	2	4	Food Cupboard	Crisps Snacks & Nuts	Crisps & Snacks	Sensations Onion And Balsamic Vinegar 150G	0.87	0.87	0	1	150	g	267349622	http://www.tesco.com/groceries/Product/Details/?id=267349622	2099	502	26	3	58	3	1.7	0.68	4	6
mege2976	Refuse Swap Checkout Alt	Refuse	0	2	0	2	2	4	Food Cupboard	Crisps Snacks & Nuts	Crisps & Snacks	Sensations Vintage Cheddar Red Onion Chutney. 150G	0.87	0.87	0	1	150	g	267308268	http://www.tesco.com/groceries/Product/Details/?id=267308268	2070	495	25	2	59.5	3.3	1.65	0.66	4.1	5.9
mege2976	Accept Swap Checkout Base	Accept	1	0	0	3	1	4	Food Cupboard	Biscuits	Sweet Biscuits	Mcvities Digestive 250G	0.89	0.89	0	1	250	g	254922666	http://www.tesco.com/groceries/Product/Details/?id=254922666	2003	478	21.2	2	62.8	16.6	1.25	0.5	3.6	7.1
mege2976	Accept Swap Checkout Choice	Accept	1	2	1	3	1	4	Food Cupboard	Biscuits	Sweet Biscuits	Tesco Value Jaffa Cakes 24Pk 270G	0.79	0.79	0	1	270	g	253908835	http://www.tesco.com/groceries/Product/Details/?id=253908835	1560	370	8.8	5	67.6	53.3	0.25	0.1	1.9	4.8
mege2976	Accept Swap Checkout Base	Accept	1	0	0	4	1	4	Fresh Food	Dairy Eggs & Cheese	Cheese Sliced & Grated	Tesco British 10 Medium Cheddar Slices 250G	2.12	2.12	0	1	250	g	257694861	http://www.tesco.com/groceries/Product/Details/?id=257694861	1725	420	34.9	22	0.1	0.1	1.75	0.7	0	25.4
mege2976	Accept Swap Checkout Choice	Accept	1	2	1	4	1	4	Fresh Food	Dairy Eggs & Cheese	Cheese Sliced & Grated	Tesco Healthy Living Mature 10 Cheese Slices 250G	2	2	0	1	250	g	264242770	http://www.tesco.com/groceries/Product/Details/?id=264242770	1145	275	15.8	10	0.1	0.1	1.75	0.7	0	32.7
mmxc6990	Refuse Swap Checkout Base	Refuse	0	0	1	1	1	3	Bakery	Cakes & Pies	Small Cakes	Mcvities Galaxy Caramel Cake Bars 5 Pack	1	1	0	1	1	Unknown	250221275	http://www.tesco.com/groceries/Product/Details/?id=250221275	1828	437	21.4	11	56.1	41.8	0.75	0.3	1.4	5.4
mmxc6990	Refuse Swap Checkout Alt	Refuse	0	1	0	1	1	3	Bakery	Cakes & Pies	Small Cakes	Tesco 12 Iced Fairy Cakes	0.9	0.9	0	1	276	g	253672409	http://www.tesco.com/groceries/Product/Details/?id=253672409	1670	400	18.3	2	53.3	34	0.5	0.2	1.5	4.4
mmxc6990	Refuse Swap Checkout Base	Refuse	0	0	1	2	2	3	Fresh Food	Cooked & Continental Meats	Cooked & Continental Meats	From The Deli Roast Turkey 4 Slices	2.3	2.3	0	1	191.667	g	253182808	http://www.tesco.com/groceries/Product/Details/?id=253182808	610	145	5.9	2	0.6	0.2	1.5	0.6	0.5	22.1
mmxc6990	Refuse Swap Checkout Alt	Refuse	0	1	0	2	2	3	Fresh Food	Cooked & Continental Meats	Cooked & Continental Meats	Bernard Matthews Premium Chicken 180G	2	2	0	1	180	g	268902225	http://www.tesco.com/groceries/Product/Details/?id=268902225	491	117	4	1	1.3	0.9	1.75	0.7	1	18.9
mmxc6990	Refuse Swap Checkout Alt	Refuse	0	2	0	2	2	3	Fresh Food	Cooked & Continental Meats	Cooked & Continental Meats	Bernard Matthews Turkey Breast 180G	2	2	0	1	180	g	268902231	http://www.tesco.com/groceries/Product/Details/?id=268902231	434	103	2.5	1	0.9	0.8	1.75	0.7	0.5	19.2
mmxc6990	Refuse Swap Checkout Base	Refuse	0	0	1	3	2	3	Bakery	Bread	Seeded Bread	Burgen Soya And Linseed Bread 800G	1.39	1.39	0	1	800	g	253803607	http://www.tesco.com/groceries/Product/Details/?id=253803607	1183	282	10.1	1	27.3	5.4	0.75	0.3	9.3	15.9
mmxc6990	Refuse Swap Checkout Alt	Refuse	0	1	0	3	2	3	Bakery	Bread	Seeded Bread	Tesco Finest Farmhouse Oatmeal Batch Bread 800G	1.35	1.35	0	1	800	g	255079631	http://www.tesco.com/groceries/Product/Details/?id=255079631	1060	250	3.1	1	43.2	3.1	1	0.4	5.2	9.8
mmxc6990	Refuse Swap Checkout Alt	Refuse	0	2	0	3	2	3	Bakery	Bread	Seeded Bread	Tesco Finest Farmhouse Multiseed Batch Bread 800G	1.35	1.35	0	1	800	g	260500172	http://www.tesco.com/groceries/Product/Details/?id=260500172	1020	245	4.4	1	40.4	4	1	0.4	7.5	9.9
zygg0075	Refuse Swap Checkout Base	Refuse	0	0	1	1	1	2	Fresh Food	Fresh Poultry	Fresh Chicken	Tesco Finest Free Range Whole Chicken 1.00-2.4Kg	0.46	0.46	0	1	100	g	252437656	http://www.tesco.com/groceries/Product/Details/?id=252437656	750	180	11.3	3	0	0	0.25	0.1	0	19.5
zygg0075	Refuse Swap Checkout Alt	Refuse	0	1	0	1	1	2	Fresh Food	Fresh Poultry	Fresh Chicken	Willow Farm 2 Skinless Chicken Breast Fillets 200-333G	1.3	1.3	0	1	100	g	254608250	http://www.tesco.com/groceries/Product/Details/?id=254608250	465	110	1.7	1	0	0	0.25	0.1	0	23.5
zygg0075	Refuse Swap Checkout Base	Refuse	0	0	1	2	2	2	Food Cupboard	Crisps Snacks & Nuts	Crisps & Snacks	Kp Frisps Assorted 6 Pack	1	1	0	1	1	Unknown	250051470	http://www.tesco.com/groceries/Product/Details/?id=250051470	2265	543	34	3	54	4	2.5	1	3	5
zygg0075	Refuse Swap Checkout Alt	Refuse	0	1	0	2	2	2	Food Cupboard	Crisps Snacks & Nuts	Crisps & Snacks	Tesco Bacon Rashers 6 Pack	0.99	0.99	0	1	150	g	266992402	http://www.tesco.com/groceries/Product/Details/?id=266992402	1980	475	22.4	2	59	2.6	2.25	0.9	3	8.7
zygg0075	Refuse Swap Checkout Alt	Refuse	0	2	0	2	2	2	Food Cupboard	Crisps Snacks & Nuts	Crisps & Snacks	Sensations Vintage Cheddar Red Onion Chutney. 150G	0.87	0.87	0	1	150	g	267308268	http://www.tesco.com/groceries/Product/Details/?id=267308268	2070	495	25	2	59.5	3.3	1.65	0.66	4.1	5.9
kjwp7853	Accept Swap Checkout Base	Accept	1	0	0	1	2	2	Fresh Food	Fresh Meat	Fresh Beef	Tesco Organic Beef Ribeye Steak	9.3	9.3	0	1	500	g	252446887	http://www.tesco.com/groceries/Product/Details/?id=252446887	1055	255	19.8	8	0.1	0	0.25	0.1	0.03	18.8
kjwp7853	Accept Swap Checkout Alt	Accept	1	1	0	1	2	2	Fresh Food	Fresh Meat	Fresh Beef	Tesco Fresh Beef Brisket Slow Roast Medium	3.5	3.5	0	1	500	g	256536158	http://www.tesco.com/groceries/Product/Details/?id=256536158	905	220	16	7	0	0	0.25	0.1	0	18.4
kjwp7853	Accept Swap Checkout Choice	Accept	1	2	1	1	2	2	Fresh Food	Fresh Meat	Fresh Beef	Tesco Fresh Diced Beef Large	3.95	3.95	0	1	500	g	257413607	http://www.tesco.com/groceries/Product/Details/?id=257413607	672	161	8.6	4	0.8	0.1	0.25	0.1	0.5	19.9
kjwp7853	Accept Swap Checkout Base	Accept	1	0	0	2	2	2	Food Cupboard	Crisps Snacks & Nuts	Crisps & Snacks	Walkers Roast Chicken Crisps 6 Pack	1.58	1.58	0	1	1	Unknown	250580505	http://www.tesco.com/groceries/Product/Details/?id=250580505	2212	530	32.7	3	51	3.8	1.225	0.49	4.1	6
kjwp7853	Accept Swap Checkout Choice	Accept	1	2	1	2	2	2	Food Cupboard	Crisps Snacks & Nuts	Crisps & Snacks	Tesco Finest Sea Slt/ Cider And Vinegar Crisps 150G	1.39	1.39	0	1	150	g	256420312	http://www.tesco.com/groceries/Product/Details/?id=256420312	2005	480	29.7	4	47.5	2.6	2.75	1.1	8.2	5.6
kjwp7853	Accept Swap Checkout Alt	Accept	1	1	0	2	2	2	Food Cupboard	Crisps Snacks & Nuts	Crisps & Snacks	Real Crisp Co. Sea Salt Potato Handcooked Crisp150g	1.49	1.49	0	1	150	g	253078756	http://www.tesco.com/groceries/Product/Details/?id=253078756	2036	488	30	4	53.2	0.4	1.3	0.52	4.8	5.6
fllm1231	Refuse Swap Checkout Base	Refuse	0	0	1	1	1	4	Fresh Food	Cooked & Continental Meats	Cooked & Continental Meats	Tesco Finest Wafer Thin Roast Beef 100G	2.85	2.85	0	1	100	g	251664411	http://www.tesco.com/groceries/Product/Details/?id=251664411	635	155	5	2	0.4	0.2	0.75	0.3	0.5	25.8
fllm1231	Refuse Swap Checkout Alt	Refuse	0	1	0	1	1	4	Fresh Food	Cooked & Continental Meats	Cooked & Continental Meats	Tesco Finest Five Pepper Pork Loin 110G	2.7	2.7	0	1	110	g	264785305	http://www.tesco.com/groceries/Product/Details/?id=264785305	525	125	2.2	1	0.9	0.9	1.75	0.7	0.5	24.9
fllm1231	Accept Swap Checkout Base	Accept	1	0	0	2	2	4	Food Cupboard	Tins Cans & Packets	Tinned Fish & Seafood	John West Tuna Mayonnaise With Sweetcorn 185G	1	1	0	1	185	g	254863499	http://www.tesco.com/groceries/Product/Details/?id=254863499	1042	251	20.5	3	4.5	1.2	1.25	0.5	0.2	12.1
fllm1231	Accept Swap Checkout Alt	Accept	1	1	0	2	2	4	Food Cupboard	Tins Cans & Packets	Tinned Fish & Seafood	Tesco Tuna Chunks In Brine 185G	0.99	0.99	0	1	185	g	258028083	http://www.tesco.com/groceries/Product/Details/?id=258028083	425	100	0.6	0	0	0	0.75	0.3	0	23.5
fllm1231	Accept Swap Checkout Choice	Accept	1	2	1	2	2	4	Food Cupboard	Tins Cans & Packets	Tinned Fish & Seafood	Tesco Tuna Chunks In Springwater 185G	0.99	0.99	0	1	185	g	260169270	http://www.tesco.com/groceries/Product/Details/?id=260169270	425	100	0.6	0	0	0	0.75	0.3	0	23.5
fllm1231	Refuse Swap Checkout Base	Refuse	0	0	1	3	1	4	Fresh Food	Counters	Counter - Butchers	Counter Pork Boneless Leg	3	3	0	1	500	g	264946277	http://www.tesco.com/groceries/Product/Details/?id=264946277	840	205	13.4	5	0	0	0.25	0.1	0	20
fllm1231	Refuse Swap Checkout Alt	Refuse	0	1	0	3	1	4	Fresh Food	Counters	Counter - Butchers	Counter Lamb Leg Shanks	4.5	4.5	0	1	500	g	262549445	http://www.tesco.com/groceries/Product/Details/?id=262549445	725	175	10.7	6	0	0	0.25	0.1	0	19.1
fllm1231	Refuse Swap Checkout Base	Refuse	0	0	1	4	2	4	Food Cupboard	Pasta Rice & Noodles	Pasta	Tesco Egg Spaghetti 500G	0.89	0.89	0	1	500	g	250308277	http://www.tesco.com/groceries/Product/Details/?id=250308277	1505	355	3.5	1	66.9	2	0	0	2.6	14
fllm1231	Refuse Swap Checkout Alt	Refuse	0	1	0	4	2	4	Food Cupboard	Pasta Rice & Noodles	Pasta	Italfresco Ready Made Polenta 500G	0.75	0.75	0	1	500	g	251279936	http://www.tesco.com/groceries/Product/Details/?id=251279936	305	72	0.3	2	15.7	3.2	1	0.4	2.19	1.6
fllm1231	Refuse Swap Checkout Alt	Refuse	0	2	0	4	2	4	Food Cupboard	Pasta Rice & Noodles	Pasta	Trattoria Verdi Potato Gnocchi 500G	0.79	0.79	0	1	500	g	259578648	http://www.tesco.com/groceries/Product/Details/?id=259578648	645	155	0.5	0	32.9	0	1	0.4	2.2	3.7
owgf6799	Refuse Swap Checkout Base	Refuse	0	0	1	1	1	3	Fresh Food	Cooked & Continental Meats	Sandwich Fillers	Tesco Cheese And Onion Sandwich Filler 250G	1.45	1.45	0	1	250	g	268973877	http://www.tesco.com/groceries/Product/Details/?id=268973877	1465	354	33.2	10	3.8	2	1	0.4	0.5	10.1
owgf6799	Refuse Swap Checkout Alt	Refuse	0	1	0	1	1	3	Fresh Food	Cooked & Continental Meats	Sandwich Fillers	Tesco Egg Mayonnaise Sandwich Filler 250G	1.19	1.19	0	1	250	g	268973883	http://www.tesco.com/groceries/Product/Details/?id=268973883	669	161	12.7	3	1	0.1	0.75	0.3	2.9	10.7
owgf6799	Refuse Swap Checkout Base	Refuse	0	0	1	2	2	3	Food Cupboard	Pasta Rice & Noodles	Pasta	Tesco Tricolore Fusilli Pasta Twists 500G	0.89	0.89	0	1	500	g	254878522	http://www.tesco.com/groceries/Product/Details/?id=254878522	1530	360	1.4	0	73	2.4	0	0	2.6	12.5
owgf6799	Refuse Swap Checkout Alt	Refuse	0	1	0	2	2	3	Food Cupboard	Pasta Rice & Noodles	Pasta	Italfresco Ready Made Polenta 500G	0.75	0.75	0	1	500	g	251279936	http://www.tesco.com/groceries/Product/Details/?id=251279936	305	72	0.3	2	15.7	3.2	1	0.4	2.19	1.6
owgf6799	Refuse Swap Checkout Alt	Refuse	0	2	0	2	2	3	Food Cupboard	Pasta Rice & Noodles	Pasta	Trattoria Verdi Potato Gnocchi 500G	0.79	0.79	0	1	500	g	259578648	http://www.tesco.com/groceries/Product/Details/?id=259578648	645	155	0.5	0	32.9	0	1	0.4	2.2	3.7
owgf6799	Refuse Swap Checkout Base	Refuse	0	0	1	3	2	3	Food Cupboard	Crisps Snacks & Nuts	Crisps & Snacks	Golden Wonder Cheese And Onion Crisps 6 Pack	1	1	0	1	1	Unknown	251017746	http://www.tesco.com/groceries/Product/Details/?id=251017746	2156	516	31.6	4	52.4	2.4	2	0.8	4	6
owgf6799	Refuse Swap Checkout Alt	Refuse	0	1	0	3	2	3	Food Cupboard	Crisps Snacks & Nuts	Crisps & Snacks	Sensations Lime/Coriander Chutney Poppadoms 82.5G	0.87	0.87	0	1	82.5	g	264339339	http://www.tesco.com/groceries/Product/Details/?id=264339339	1945	471	22	2	59	3	3	1.2	4.4	7
owgf6799	Refuse Swap Checkout Alt	Refuse	0	2	0	3	2	3	Food Cupboard	Crisps Snacks & Nuts	Crisps & Snacks	Tesco Hot Salsa Dip 300G	0.85	0.85	0	1	300	g	257412848	http://www.tesco.com/groceries/Product/Details/?id=257412848	125	29	0.2	0	5.8	3.2	1.25	0.5	1.4	1.1
aooo4312	Refuse Swap Checkout Base	Refuse	0	0	1	1	2	3	Fresh Food	Fresh Meat	Fresh Beef	Tesco Value Beef Roasting Joint	2.75	2.75	0	1	500	g	253230568	http://www.tesco.com/groceries/Product/Details/?id=253230568	710	170	9.9	4	0.6	0.2	0.25	0.1	0	19.4
aooo4312	Refuse Swap Checkout Alt	Refuse	0	1	0	1	2	3	Fresh Food	Fresh Meat	Fresh Beef	Tesco Fresh Healthy Living Tender Beef Steak	5.5	5.5	0	1	500	g	253398210	http://www.tesco.com/groceries/Product/Details/?id=253398210	450	110	1.9	1	0	0	0.25	0.1	0	22.2
aooo4312	Refuse Swap Checkout Alt	Refuse	0	2	0	1	2	3	Fresh Food	Fresh Meat	Fresh Beef	Tesco Organic Beef Stewing Beef	3.5	3.5	0	1	500	g	260217058	http://www.tesco.com/groceries/Product/Details/?id=260217058	475	115	0.3	0	0	0	0.25	0.1	0	21.2
aooo4312	Refuse Swap Checkout Base	Refuse	0	0	1	2	2	3	Food Cupboard	Pasta Rice & Noodles	Pasta	Tesco Egg Spaghetti 500G	0.89	0.89	0	1	500	g	250308277	http://www.tesco.com/groceries/Product/Details/?id=250308277	1505	355	3.5	1	66.9	2	0	0	2.6	14
aooo4312	Refuse Swap Checkout Alt	Refuse	0	1	0	2	2	3	Food Cupboard	Pasta Rice & Noodles	Pasta	Italfresco Ready Made Polenta 500G	0.75	0.75	0	1	500	g	251279936	http://www.tesco.com/groceries/Product/Details/?id=251279936	305	72	0.3	2	15.7	3.2	1	0.4	2.19	1.6
aooo4312	Refuse Swap Checkout Alt	Refuse	0	2	0	2	2	3	Food Cupboard	Pasta Rice & Noodles	Pasta	Trattoria Verdi Potato Gnocchi 500G	0.79	0.79	0	1	500	g	259578648	http://www.tesco.com/groceries/Product/Details/?id=259578648	645	155	0.5	0	32.9	0	1	0.4	2.2	3.7
aooo4312	Refuse Swap Checkout Base	Refuse	0	0	1	3	2	3	Food Cupboard	Crisps Snacks & Nuts	Crisps & Snacks	Tesco Ready Salted Crisps 6 Pack	1.18	1.18	0	1	149.936	g	254926662	http://www.tesco.com/groceries/Product/Details/?id=254926662	2285	550	36.3	4	49.2	0.4	1.25	0.5	3.7	6.1
aooo4312	Refuse Swap Checkout Alt	Refuse	0	1	0	3	2	3	Food Cupboard	Crisps Snacks & Nuts	Crisps & Snacks	Tesco Bacon Rashers 6 Pack	0.99	0.99	0	1	150	g	266992402	http://www.tesco.com/groceries/Product/Details/?id=266992402	1980	475	22.4	2	59	2.6	2.25	0.9	3	8.7
aooo4312	Refuse Swap Checkout Alt	Refuse	0	2	0	3	2	3	Food Cupboard	Crisps Snacks & Nuts	Crisps & Snacks	Extra Crunchy Simply Salted 150G	1	1	0	1	150	g	267360481	http://www.tesco.com/groceries/Product/Details/?id=267360481	1979	473	21.8	2	59.8	0.5	1.2	0.48	5	6.8
kxtd2022	Refuse Swap Checkout Base	Refuse	0	0	1	1	1	5	Fresh Food	Counters	Counter - Delicatessen Meats	Counter British Roast Topside Of Beef	1.35	1.35	0	1	100	g	254276007	http://www.tesco.com/groceries/Product/Details/?id=254276007	600	145	3.4	2	0.4	0.1	1.25	0.5	0	27.5
kxtd2022	Refuse Swap Checkout Alt	Refuse	0	1	0	1	1	5	Fresh Food	Counters	Counter - Delicatessen Meats	Counter Lean Country Ham	1.25	1.25	0	1	100	g	254577792	http://www.tesco.com/groceries/Product/Details/?id=254577792	465	110	1.8	1	0.2	0.2	2	0.8	0	23
kxtd2022	Refuse Swap Checkout Base	Refuse	0	0	1	2	2	5	Food Cupboard	Pasta Rice & Noodles	Pasta	Tesco Egg Spaghetti 500G	0.89	0.89	0	1	500	g	250308277	http://www.tesco.com/groceries/Product/Details/?id=250308277	1505	355	3.5	1	66.9	2	0	0	2.6	14
kxtd2022	Refuse Swap Checkout Alt	Refuse	0	1	0	2	2	5	Food Cupboard	Pasta Rice & Noodles	Pasta	Italfresco Ready Made Polenta 500G	0.75	0.75	0	1	500	g	251279936	http://www.tesco.com/groceries/Product/Details/?id=251279936	305	72	0.3	2	15.7	3.2	1	0.4	2.19	1.6
kxtd2022	Refuse Swap Checkout Alt	Refuse	0	2	0	2	2	5	Food Cupboard	Pasta Rice & Noodles	Pasta	Trattoria Verdi Potato Gnocchi 500G	0.79	0.79	0	1	500	g	259578648	http://www.tesco.com/groceries/Product/Details/?id=259578648	645	155	0.5	0	32.9	0	1	0.4	2.2	3.7
kxtd2022	Refuse Swap Checkout Base	Refuse	0	0	1	3	2	5	Food Cupboard	Crisps Snacks & Nuts	Crisps & Snacks	Real Mccoys Classic Crisps 6 Pack	1	1	0	1	1	Unknown	251170603	http://www.tesco.com/groceries/Product/Details/?id=251170603	2196	526	31	3	53	2	2.5	1	4	7
kxtd2022	Refuse Swap Checkout Alt	Refuse	0	1	0	3	2	5	Food Cupboard	Crisps Snacks & Nuts	Crisps & Snacks	Tesco Hot Salsa Dip 300G	0.85	0.85	0	1	300	g	257412848	http://www.tesco.com/groceries/Product/Details/?id=257412848	125	29	0.2	0	5.8	3.2	1.25	0.5	1.4	1.1
kxtd2022	Refuse Swap Checkout Alt	Refuse	0	2	0	3	2	5	Food Cupboard	Crisps Snacks & Nuts	Crisps & Snacks	Tesco Potato Loops 6 Pack	0.99	0.99	0	1	120	g	266992496	http://www.tesco.com/groceries/Product/Details/?id=266992496	1950	465	18.8	2	69	1.5	1.75	0.7	1.1	4.6
kxtd2022	Refuse Swap Checkout Base	Refuse	0	0	1	4	1	5	Fresh Food	Dairy Eggs & Cheese	Cheddar Cheese	Tesco Finest Vintage Canadian Cheddar 250G	2.69	2.69	0	1	250	g	256147668	http://www.tesco.com/groceries/Product/Details/?id=256147668	1700	410	34.4	23	0.1	0.1	1.75	0.7	0	25
kxtd2022	Refuse Swap Checkout Alt	Refuse	0	1	0	4	1	5	Fresh Food	Dairy Eggs & Cheese	Cheddar Cheese	Tesco Finest Handmade Wensleydale 250G	2.5	2.5	0	1	250	g	264157669	http://www.tesco.com/groceries/Product/Details/?id=264157669	1585	385	31.8	21	0.1	0.1	1.25	0.5	0	23.7
kxtd2022	Refuse Swap Checkout Base	Refuse	0	0	1	5	1	5	Fresh Food	Fresh Meat	Fresh Lamb	Tesco Fresh Lamb Half Legs	5.5	5.5	0	1	500	g	256531152	http://www.tesco.com/groceries/Product/Details/?id=256531152	725	175	10.7	6	0	0	0.25	0.1	0	19.1
kxtd2022	Refuse Swap Checkout Alt	Refuse	0	1	0	5	1	5	Fresh Food	Fresh Meat	Fresh Lamb	Tesco Finest Hand Trimmed Rack Of Lamb	12.5	12.5	0	1	500	g	258768646	http://www.tesco.com/groceries/Product/Details/?id=258768646	555	135	5.6	3	0.1	0	0.25	0.1	0.03	20.4
jmcp8261	Accept Swap Checkout Base	Accept	1	0	0	1	1	7	Fresh Food	Cooked & Continental Meats	Cooked & Continental Meats	From The Deli Yorkshire Style Ham 4 Slices	2.76	2.76	0	1	185.235	g	253078748	http://www.tesco.com/groceries/Product/Details/?id=253078748	535	130	3.9	1	0.5	0.5	1	0.4	0.5	22.1
jmcp8261	Accept Swap Checkout Choice	Accept	1	2	1	1	1	7	Fresh Food	Cooked & Continental Meats	Cooked & Continental Meats	From The Deli Roast Topside Of Beef 6 Slices	2.65	2.65	0	1	196.296	g	253420038	http://www.tesco.com/groceries/Product/Details/?id=253420038	201	47	0.9	1	1.5	0.9	0.15	0.06	0.25	21.1
jmcp8261	Refuse Swap Checkout Base	Refuse	0	0	1	2	2	7	Food Cupboard	Chocolate & Sweets	Chocolate	Nestle Aero Peppermint Balls Single	0.54	0.54	0	1	1	Unknown	254024364	http://www.tesco.com/groceries/Product/Details/?id=254024364	2269	543	30.7	19	60.7	60.1	0.3	0.12	0.9	5.1
jmcp8261	Refuse Swap Checkout Alt	Refuse	0	1	0	2	2	7	Food Cupboard	Chocolate & Sweets	Chocolate	Tesco Sugared Almonds 160G	0.44	0.44	0	1	160	g	262320030	http://www.tesco.com/groceries/Product/Details/?id=262320030	1860	445	10.1	1	81.9	81	0	0	1.6	4.8
jmcp8261	Refuse Swap Checkout Alt	Refuse	0	2	0	2	2	7	Food Cupboard	Chocolate & Sweets	Chocolate	Mars Bar Single 58G Fa Flash	0.49	0.49	0	1	58	g	266333285	http://www.tesco.com/groceries/Product/Details/?id=266333285	1875	446	16.8	10	70.1	63.7	0.425	0.17	1.1	3.5
jmcp8261	Refuse Swap Checkout Base	Refuse	0	0	1	3	2	7	Food Cupboard	Crisps Snacks & Nuts	Crisps & Snacks	Real Mccoys Classic Crisps 6 Pack	1	1	0	1	1	Unknown	251170603	http://www.tesco.com/groceries/Product/Details/?id=251170603	2196	526	31	3	53	2	2.5	1	4	7
jmcp8261	Refuse Swap Checkout Alt	Refuse	0	1	0	3	2	7	Food Cupboard	Crisps Snacks & Nuts	Crisps & Snacks	Tesco Bacon Rashers 6 Pack	0.99	0.99	0	1	150	g	266992402	http://www.tesco.com/groceries/Product/Details/?id=266992402	1980	475	22.4	2	59	2.6	2.25	0.9	3	8.7
jmcp8261	Refuse Swap Checkout Alt	Refuse	0	2	0	3	2	7	Food Cupboard	Crisps Snacks & Nuts	Crisps & Snacks	Tesco Hot Salsa Dip 300G	0.85	0.85	0	1	300	g	257412848	http://www.tesco.com/groceries/Product/Details/?id=257412848	125	29	0.2	0	5.8	3.2	1.25	0.5	1.4	1.1
jmcp8261	Refuse Swap Checkout Base	Refuse	0	0	1	4	2	7	Food Cupboard	Tins Cans & Packets	Soup	Baxters Favourite Lentil And Bacon Soup 400G	0.88	0.88	0	1	400	g	252414303	http://www.tesco.com/groceries/Product/Details/?id=252414303	241	57	1	1	8.5	1.3	0.65	0.26	0.9	3.8
jmcp8261	Refuse Swap Checkout Alt	Refuse	0	1	0	4	2	7	Food Cupboard	Tins Cans & Packets	Soup	Heinz Chicken Noodle 400G	0.85	0.85	0	1	400	g	256639288	http://www.tesco.com/groceries/Product/Details/?id=256639288	134	32	0.3	1	6	1.2	0.75	0.3	0.2	1.2
jmcp8261	Refuse Swap Checkout Alt	Refuse	0	2	0	4	2	7	Food Cupboard	Tins Cans & Packets	Soup	Heinz Minestrone Soup 400G	0.85	0.85	0	1	400	g	258147425	http://www.tesco.com/groceries/Product/Details/?id=258147425	141	33	0.2	0	6.4	1.8	0.625	0.25	0.8	1.1
jmcp8261	Refuse Swap Checkout Base	Refuse	0	0	1	5	1	7	Fresh Food	Fresh Poultry	Fresh Chicken	Tesco Finest Free Range Whole Chicken 1.00-2.4Kg	6.87	6.87	0	1	1500	g	252437656	http://www.tesco.com/groceries/Product/Details/?id=252437656	750	180	11.3	3	0	0	0.25	0.1	0	19.5
jmcp8261	Refuse Swap Checkout Alt	Refuse	0	1	0	5	1	7	Fresh Food	Fresh Poultry	Fresh Chicken	Willow Farm 2 Skinless Chicken Breast Fillets 200-333G	19.48	19.48	0	1	1500	g	254608250	http://www.tesco.com/groceries/Product/Details/?id=254608250	465	110	1.7	1	0	0	0.25	0.1	0	23.5
jmcp8261	Refuse Swap Checkout Base	Refuse	0	0	1	6	2	7	Fresh Food	Dairy Eggs & Cheese	Yoghurts	Rachel's Organic Low Fat Vanilla Yogurt 450G	1.59	1.59	0	1	450	g	252403028	http://www.tesco.com/groceries/Product/Details/?id=252403028	355	85	1.8	1	12.8	12.7	0.125	0.05	0	4.4
jmcp8261	Refuse Swap Checkout Alt	Refuse	0	1	0	6	2	7	Fresh Food	Dairy Eggs & Cheese	Yoghurts	Weight Watchers Dessert Style Yogurt 4X120g	1.3	1.3	0	1	480	g	258722326	http://www.tesco.com/groceries/Product/Details/?id=258722326	213	50	0	0	7	7	0	0	0	4
jmcp8261	Refuse Swap Checkout Alt	Refuse	0	2	0	6	2	7	Fresh Food	Dairy Eggs & Cheese	Yoghurts	Weight Watchers Summer Fruit Yogurt 4X120g	1.3	1.3	0	1	480	g	250780240	http://www.tesco.com/groceries/Product/Details/?id=250780240	190	45	0.1	0	5.7	4.4	1.5	0.6	0.33	4.1
jmcp8261	Refuse Swap Checkout Base	Refuse	0	0	1	7	2	7	Fresh Food	Dairy Eggs & Cheese	Yoghurts	Yeo Valley Organic Strawberry Yogurt 450G	1.48	1.48	0	1	450	g	250983242	http://www.tesco.com/groceries/Product/Details/?id=250983242	446	106	3.8	2	13.2	12.9	0.175	0.07	0.1	4.7
jmcp8261	Refuse Swap Checkout Alt	Refuse	0	1	0	7	2	7	Fresh Food	Dairy Eggs & Cheese	Yoghurts	Weight Watchers Dessert Style Yogurt 4X120g	1.3	1.3	0	1	480	g	258722326	http://www.tesco.com/groceries/Product/Details/?id=258722326	213	50	0	0	7	7	0	0	0	4
jmcp8261	Refuse Swap Checkout Alt	Refuse	0	2	0	7	2	7	Fresh Food	Dairy Eggs & Cheese	Yoghurts	Weight Watchers Toffee And Vanilla Yogurt 4X120g	1.3	1.3	0	1	480	g	255923600	http://www.tesco.com/groceries/Product/Details/?id=255923600	193	45	0	0	6	5	0	0	0	4
sbko4604	Refuse Swap Checkout Base	Refuse	0	0	1	1	1	3	Fresh Food	Fresh Meat	Fresh Lamb	Tesco Fresh Lamb Half Legs	1.1	1.1	0	1	100	g	256531152	http://www.tesco.com/groceries/Product/Details/?id=256531152	725	175	10.7	6	0	0	0.25	0.1	0	19.1
sbko4604	Refuse Swap Checkout Alt	Refuse	0	1	0	1	1	3	Fresh Food	Fresh Meat	Fresh Lamb	Tesco Finest Hand Trimmed Rack Of Lamb	2.5	2.5	0	1	100	g	258768646	http://www.tesco.com/groceries/Product/Details/?id=258768646	555	135	5.6	3	0.1	0	0.25	0.1	0.03	20.4
sbko4604	Refuse Swap Checkout Base	Refuse	0	0	1	2	2	3	Food Cupboard	Crisps Snacks & Nuts	Crisps & Snacks	Walkers Quavers Cheese 6Pk	1.4	1.4	0	1	1	Unknown	254928032	http://www.tesco.com/groceries/Product/Details/?id=254928032	2236	534	30.1	3	62.5	4.1	2.175	0.87	1.1	2.7
sbko4604	Refuse Swap Checkout Alt	Refuse	0	1	0	2	2	3	Food Cupboard	Crisps Snacks & Nuts	Crisps & Snacks	Walkers Doritos Tangy Cheese 6X30g	1.38	1.38	0	1	180	g	251672476	http://www.tesco.com/groceries/Product/Details/?id=251672476	2115	506	26.5	3	57.1	2.8	1.8	0.72	3	8.2
sbko4604	Refuse Swap Checkout Alt	Refuse	0	2	0	2	2	3	Food Cupboard	Crisps Snacks & Nuts	Crisps & Snacks	Tesco Finest Sea Slt/ Cider And Vinegar Crisps 150G	1.39	1.39	0	1	150	g	256420312	http://www.tesco.com/groceries/Product/Details/?id=256420312	2005	480	29.7	4	47.5	2.6	2.75	1.1	8.2	5.6
sbko4604	Refuse Swap Checkout Base	Refuse	0	0	1	3	2	3	Food Cupboard	Biscuits	Sweet Biscuits	Tesco Mint Chocolate Fingers 8Pk	0.95	0.95	0	1	1	Unknown	251763228	http://www.tesco.com/groceries/Product/Details/?id=251763228	2180	525	27.6	17	61.8	39.1	0	0	2.3	6.3
sbko4604	Refuse Swap Checkout Alt	Refuse	0	1	0	3	2	3	Food Cupboard	Biscuits	Sweet Biscuits	Van Souter Dark Chocolate Coated Biscuits125g(Pe)	0.87	0.87	0	1	125	g	261356876	http://www.tesco.com/groceries/Product/Details/?id=261356876	2074	495	25	16	61	37	0.25	0.1	3.5	6.6
sbko4604	Refuse Swap Checkout Alt	Refuse	0	2	0	3	2	3	Food Cupboard	Biscuits	Sweet Biscuits	Tesco Value Jaffa Cakes 24Pk 270G	0.79	0.79	0	1	270	g	253908835	http://www.tesco.com/groceries/Product/Details/?id=253908835	1560	370	8.8	5	67.6	53.3	0.25	0.1	1.9	4.8
aylq8519	Refuse Swap Checkout Base	Refuse	0	0	1	1	2	3	Food Cupboard	Pasta Rice & Noodles	Pasta	Napolina Fusili Bronze Pasta 500G	1.04	1.04	0	1	500	g	255721476	http://www.tesco.com/groceries/Product/Details/?id=255721476	1524	359	1	0	74	2.2	0.15	0.06	3.7	13.5
aylq8519	Refuse Swap Checkout Alt	Refuse	0	1	0	1	2	3	Food Cupboard	Pasta Rice & Noodles	Pasta	Tesco Wholewheat Fusilli Pasta Twists 500G	0.89	0.89	0	1	500	g	254878614	http://www.tesco.com/groceries/Product/Details/?id=254878614	1360	320	2.5	0	62.2	2.1	0	0	7.2	12.1
aylq8519	Refuse Swap Checkout Alt	Refuse	0	2	0	1	2	3	Food Cupboard	Pasta Rice & Noodles	Pasta	Tesco Organic Wholewheat Spaghetti 500G	0.89	0.89	0	1	500	g	262043041	http://www.tesco.com/groceries/Product/Details/?id=262043041	1370	325	2.5	0	62.2	2.1	0	0	9	12.7
aylq8519	Refuse Swap Checkout Base	Refuse	0	0	1	2	2	3	Food Cupboard	Crisps Snacks & Nuts	Crisps & Snacks	Real Mccoys Classic Crisps 6 Pack	1	1	0	1	1	Unknown	251170603	http://www.tesco.com/groceries/Product/Details/?id=251170603	2196	526	31	3	53	2	2.5	1	4	7
aylq8519	Refuse Swap Checkout Alt	Refuse	0	1	0	2	2	3	Food Cupboard	Crisps Snacks & Nuts	Crisps & Snacks	Sensations Spare Rib And 5 Spice 110G	0.87	0.87	0	1	110	g	264340436	http://www.tesco.com/groceries/Product/Details/?id=264340436	2009	480	22	3	67	12	3.425	1.37	4.4	1.2
aylq8519	Refuse Swap Checkout Alt	Refuse	0	2	0	2	2	3	Food Cupboard	Crisps Snacks & Nuts	Crisps & Snacks	Tesco Potato Loops 6 Pack	0.99	0.99	0	1	120	g	266992496	http://www.tesco.com/groceries/Product/Details/?id=266992496	1950	465	18.8	2	69	1.5	1.75	0.7	1.1	4.6
aylq8519	Refuse Swap Checkout Base	Refuse	0	0	1	3	1	3	Fresh Food	Fresh Meat	Fresh Beef	Tesco Finest Topside/ Top Rump/ Silversidebf Joint	5.5	5.5	0	1	500	g	254269241	http://www.tesco.com/groceries/Product/Details/?id=254269241	675	165	8.4	4	0	0	0.25	0.1	0	21.3
aylq8519	Refuse Swap Checkout Alt	Refuse	0	1	0	3	1	3	Fresh Food	Fresh Meat	Fresh Beef	Tesco Fresh Beef Bone In Rib Roast	6	6	0	1	500	g	250599490	http://www.tesco.com/groceries/Product/Details/?id=250599490	525	125	3.8	2	0.1	0.1	0.25	0.1	0.02	22.6
bqev4725	Refuse Swap Checkout Base	Refuse	0	0	1	1	2	5	Food Cupboard	Chocolate & Sweets	Chocolate	Galaxy Minstrels Standard Bag	0.54	0.54	0	1	1	Unknown	255613040	http://www.tesco.com/groceries/Product/Details/?id=255613040	2110	503	22.2	13	70.5	69.1	0.2	0.08	1.1	5.1
bqev4725	Refuse Swap Checkout Alt	Refuse	0	1	0	1	2	5	Food Cupboard	Chocolate & Sweets	Chocolate	Tesco Sugared Almonds 160G	0.44	0.44	0	1	160	g	262320030	http://www.tesco.com/groceries/Product/Details/?id=262320030	1860	445	10.1	1	81.9	81	0	0	1.6	4.8
bqev4725	Refuse Swap Checkout Alt	Refuse	0	2	0	1	2	5	Food Cupboard	Chocolate & Sweets	Chocolate	Mars Bar Single 58G Fa Flash	0.49	0.49	0	1	58	g	266333285	http://www.tesco.com/groceries/Product/Details/?id=266333285	1875	446	16.8	10	70.1	63.7	0.425	0.17	1.1	3.5
bqev4725	Refuse Swap Checkout Base	Refuse	0	0	1	2	2	5	Food Cupboard	Pasta Rice & Noodles	Pasta	Tesco Penne Pasta Quills 500G	0.89	0.89	0	1	500	g	254878482	http://www.tesco.com/groceries/Product/Details/?id=254878482	1505	355	1.4	0	73	2.4	0	0	2.6	12.5
bqev4725	Refuse Swap Checkout Alt	Refuse	0	1	0	2	2	5	Food Cupboard	Pasta Rice & Noodles	Pasta	Italfresco Ready Made Polenta 500G	0.75	0.75	0	1	500	g	251279936	http://www.tesco.com/groceries/Product/Details/?id=251279936	305	72	0.3	2	15.7	3.2	1	0.4	2.19	1.6
bqev4725	Refuse Swap Checkout Alt	Refuse	0	2	0	2	2	5	Food Cupboard	Pasta Rice & Noodles	Pasta	Trattoria Verdi Potato Gnocchi 500G	0.79	0.79	0	1	500	g	259578648	http://www.tesco.com/groceries/Product/Details/?id=259578648	645	155	0.5	0	32.9	0	1	0.4	2.2	3.7
bqev4725	Accept Swap Checkout Base	Accept	1	0	0	3	1	5	Fresh Food	Fresh Meat	Fresh Pork	Pork Loin Joint	2	2	0	1	500	g	258261577	http://www.tesco.com/groceries/Product/Details/?id=258261577	1085	265	21.4	9	0	0	0.25	0.1	0	17
bqev4725	Accept Swap Checkout Choice	Accept	1	2	1	3	1	5	Fresh Food	Fresh Meat	Fresh Pork	Tesco Finest Pork Loin Joint With Blackpepper And Sea Salt	4	4	0	1	500	g	267227974	http://www.tesco.com/groceries/Product/Details/?id=267227974	940	225	15.5	5	0	0	0.5	0.2	0	21.4
bqev4725	Refuse Swap Checkout Base	Refuse	0	0	1	4	2	5	Food Cupboard	Crisps Snacks & Nuts	Crisps & Snacks	Tesco Variety Crisps 6 Pack	1.18	1.18	0	1	1	Unknown	254927010	http://www.tesco.com/groceries/Product/Details/?id=254927010	2227	535	34	3	51	1	2.5	1	4	6
bqev4725	Refuse Swap Checkout Alt	Refuse	0	1	0	4	2	5	Food Cupboard	Crisps Snacks & Nuts	Crisps & Snacks	Pom Bear Cheese And Onion Snack 6 X 19G	1	1	0	1	114	g	263082712	http://www.tesco.com/groceries/Product/Details/?id=263082712	2079	500	27.9	3	57.9	2.6	1.325	0.53	3.2	3.7
[truncated: 4,497 more rows]
