# Supplementary material for: A randomised experiment of health, cost and social norm message frames to encourage acceptance of swaps in a simulation online supermarket
Source: PLoS One. 2021 Feb 17;16(2):e0246455. doi: 10.1371/journal.pone.0246455 (PMC7888673; doi:10.1371/journal.pone.0246455)
Supplement: S3 Data — (XLSX) [file pone.0246455.s006.xlsx]

## Sheet: Sheet1
Group	Participant	Action	Action.binary.factor	Action.binary.numeric	item.type	item.chosen	swap.number	swaps.local	swaps.total	Department	Aisle	Shelf	Product	Price	BasePrice	TaxSubsidy	Quantity	PackSize	PackUnit	ProductID	TescoURL	EnergyKJ	EnergyKCAL	Fat	SatFat	Carbs	Sugar	Salt	Sodium	Fibre	Protein
Swap Health	abvw9067	Accept Swap Checkout Choice	Accept	1	2	1	1	2	4	Food Cupboard	Biscuits	Sweet Biscuits	Cadbury Turkish Biscuits 130G	1	1	0	1	130	g	266295277	http://www.tesco.com/groceries/Product/Details/?id=266295277	1930	460	18.7	10	67.9	48.6	0.375	0.15	1.2	4.8
Swap Health	abvw9067	Refuse Swap Checkout Base	Refuse	0	0	1	2	2	4	Fresh Food	Fresh Ready Meals	British & Tex Mex	Tesco Chilli Con Carne And Rice 450G	2.65	2.65	0	1	450	g	265821383	http://www.tesco.com/groceries/Product/Details/?id=265821383	520	125	2.3	1	17.3	2.8	0.5	0.2	1.8	7.3
Swap Health	abvw9067	Refuse Swap Checkout Base	Refuse	0	0	1	3	2	4	Food Cupboard	Crisps Snacks & Nuts	Crisps & Snacks	Walkers Ready Salted 6Pk	1.58	1.58	0	1	1	Unknown	254926800	http://www.tesco.com/groceries/Product/Details/?id=254926800	2241	537	34.1	3	49.7	0.4	1.5	0.6	4.2	5.9
Swap Health	abvw9067	Refuse Swap Checkout Base	Refuse	0	0	1	4	2	4	Food Cupboard	Pasta Rice & Noodles	Pasta	Tesco Egg Spaghetti 500G	0.89	0.89	0	1	500	g	250308277	http://www.tesco.com/groceries/Product/Details/?id=250308277	1505	355	3.5	1	66.9	2	0	0	2.6	14
Swap Social norm	aciw3803	Refuse Swap Checkout Base	Refuse	0	0	1	1	2	1	Food Cupboard	Crisps Snacks & Nuts	Crisps & Snacks	Walkers Sunbites Original 6 Pack	1.58	1.58	0	1	1	Unknown	264127014	http://www.tesco.com/groceries/Product/Details/?id=264127014	2015	481	21.7	2	60.7	9.3	0.95	0.38	6.6	7.5
Swap Health	adgf2482	Refuse Swap Checkout Base	Refuse	0	0	1	1	2	2	Food Cupboard	Crisps Snacks & Nuts	Crisps & Snacks	Walkers Light Variety 6Pk	1.58	1.58	0	1	1	Unknown	252370601	http://www.tesco.com/groceries/Product/Details/?id=252370601	2013	480	22	2	61	2	0	0	5	7
Swap Health	adgf2482	Refuse Swap Checkout Base	Refuse	0	0	1	2	2	2	Fresh Food	Fresh Meat	Fresh Beef	Tesco Value Beef Roasting Joint	2.75	2.75	0	1	500	g	253230568	http://www.tesco.com/groceries/Product/Details/?id=253230568	710	170	9.9	4	0.6	0.2	0.25	0.1	0	19.4
Swap Social norm	adtr5036	Refuse Swap Checkout Base	Refuse	0	0	1	1	2	2	Food Cupboard	Crisps Snacks & Nuts	Crisps & Snacks	Tesco Variety Crisps 6 Pack	1.18	1.18	0	1	1	Unknown	254927010	http://www.tesco.com/groceries/Product/Details/?id=254927010	2227	535	34	3	51	1	2.5	1	4	6
Swap Social norm	adtr5036	Refuse Swap Checkout Base	Refuse	0	0	1	2	2	2	Food Cupboard	Biscuits	Sweet Biscuits	Tesco Shortcake Biscuits 200G	0.48	0.48	0	1	200	g	254922142	http://www.tesco.com/groceries/Product/Details/?id=254922142	2115	505	24.8	11	64.2	17.9	0.5	0.2	1.9	6.2
Swap Social norm	advx1704	Accept Swap Checkout Choice	Accept	1	2	1	1	1	3	Food Cupboard	Biscuits	Cereal Bars	Tesco Light Choices 6 Chocolate And Orange Cereal Bars 132G	1.55	1.55	0	1	132	g	255128067	http://www.tesco.com/groceries/Product/Details/?id=255128067	1625	385	6.3	3	77.7	39.3	0.25	0.1	1.9	4
Swap Social norm	advx1704	Refuse Swap Checkout Base	Refuse	0	0	1	2	2	3	Food Cupboard	Crisps Snacks & Nuts	Crisps & Snacks	Kp Frisps Assorted 6 Pack	1	1	0	1	1	Unknown	250051470	http://www.tesco.com/groceries/Product/Details/?id=250051470	2265	543	34	3	54	4	2.5	1	3	5
Swap Social norm	advx1704	Refuse Swap Checkout Base	Refuse	0	0	1	3	1	3	Food Cupboard	Biscuits	Sweet Biscuits	Fox's Jam Sandwich Creams 150G	0.98	0.98	0	1	150	g	251576968	http://www.tesco.com/groceries/Product/Details/?id=251576968	2086	497	23.7	13	64.8	30.2	0.475	0.19	2	6.1
Swap Health	aebx3594	Refuse Swap Checkout Base	Refuse	0	0	1	1	1	3	Food Cupboard	Crisps Snacks & Nuts	Crisps & Snacks	Walkers Baked Variety 6Pk	1.58	1.58	0	1	1	Unknown	260733380	http://www.tesco.com/groceries/Product/Details/?id=260733380	1701	402	8.1	1	73.8	7	1.5	0.6	4.9	6.2
Swap Health	aebx3594	Refuse Swap Checkout Base	Refuse	0	0	1	2	2	3	Food Cupboard	Biscuits	Sweet Biscuits	Tesco Shortcake Biscuits 200G	0.48	0.48	0	1	200	g	254922142	http://www.tesco.com/groceries/Product/Details/?id=254922142	2115	505	24.8	11	64.2	17.9	0.5	0.2	1.9	6.2
Swap Health	aebx3594	Refuse Swap Checkout Base	Refuse	0	0	1	3	2	3	Fresh Food	Dairy Eggs & Cheese	Continental Cheese	Tesco Blue Shropshire 150G	1.1	1.1	0	1	150	g	261543050	http://www.tesco.com/groceries/Product/Details/?id=261543050	1700	410	35	23	0.1	0.1	2	0.8	0	23.7
Swap Health	aeug0382	Refuse Swap Checkout Base	Refuse	0	0	1	1	1	1	Fresh Food	Fresh Meat	Fresh Pork	Tesco Pork Value Shoulder Joint	1.34	1.34	0	1	500	g	260708566	http://www.tesco.com/groceries/Product/Details/?id=260708566	1150	280	23.6	9	0	0	0.25	0.1	0	16.2
Swap Social norm	agap1915	Refuse Swap Checkout Base	Refuse	0	0	1	1	2	2	Food Cupboard	Crisps Snacks & Nuts	Crisps & Snacks	Walkers Lights Simply Salted 6Pk	1.58	1.58	0	1	1	Unknown	252370526	http://www.tesco.com/groceries/Product/Details/?id=252370526	2012	480	22	2	61	0.5	1.5	0.6	5	7
Swap Social norm	agap1915	Refuse Swap Checkout Base	Refuse	0	0	1	2	2	2	Food Cupboard	Chocolate & Sweets	Sweets	Nestle Milkybar Single Medium	0.45	0.45	0	1	1	Unknown	250788220	http://www.tesco.com/groceries/Product/Details/?id=250788220	2279	546	31.6	20	57.7	57.7	0.5	0.2	0	7.5
Swap Social norm	agen9905	Accept Swap Checkout Choice	Accept	1	2	1	1	2	3	Food Cupboard	Pickles Chutneys & Olives	Pickles	La Doria Crinkle Cut Gherkins 340G	0.98	0.98	0	1	340	g	267009812	http://www.tesco.com/groceries/Product/Details/?id=267009812	171	41	0.1	0	9	8.5	1.25	0.5	1.2	0.9
Swap Social norm	agen9905	Accept Swap Checkout Choice	Accept	1	2	1	2	1	3	Food Cupboard	Condiments & Table Sauces	Mayonnaise & Salad Cream	Tesco Light Mayonnaise 240Ml	0.59	0.59	0	1	240	ml	261575806	http://www.tesco.com/groceries/Product/Details/?id=261575806	1125	275	26.7	5	7.1	2.7	1.75	0.7	0	0.8
Swap Social norm	agen9905	Refuse Swap Checkout Base	Refuse	0	0	1	3	2	3	Frozen Food	Frozen Pies & Quiches	Frozen pies & Quiches	Birds Eye 4 Chicken Pies 620G	2.67	2.67	0	1	620	g	252234700	http://www.tesco.com/groceries/Product/Details/?id=252234700	1200	288	16.7	7	25.7	1.8	0.8	0.32	1.1	8
Swap Health	ahgr7498	Refuse Swap Checkout Base	Refuse	0	0	1	1	2	2	Food Cupboard	Crisps Snacks & Nuts	Crisps & Snacks	Kp Frisps Assorted 6 Pack	1	1	0	1	1	Unknown	250051470	http://www.tesco.com/groceries/Product/Details/?id=250051470	2265	543	34	3	54	4	2.5	1	3	5
Swap Health	ahgr7498	Refuse Swap Checkout Base	Refuse	0	0	1	2	2	2	Fresh Food	Chilled Food	Fresh Soup	Tesco Finest Pea And Ham Soup 600G	2.2	2.2	0	1	600	g	253751308	http://www.tesco.com/groceries/Product/Details/?id=253751308	275	65	2.7	2	5.9	3.1	0.5	0.2	1.6	3.4
Swap Cost	ahig6117	Refuse Swap Checkout Base	Refuse	0	0	1	1	2	3	Food Cupboard	Chocolate & Sweets	Chocolate	Nestle Fair Trade Kitkat 70% Dark Chocolate 4 Finger	0.58	0.58	0	1	1	Unknown	261045121	http://www.tesco.com/groceries/Product/Details/?id=261045121	2110	505	25.7	16	58.1	42.2	0.075	0.03	5.9	5.8
Swap Cost	ahig6117	Refuse Swap Checkout Base	Refuse	0	0	1	2	2	3	Food Cupboard	Crisps Snacks & Nuts	Crisps & Snacks	Walkers Roast Chicken Crisps 6 Pack	1.58	1.58	0	2	1	Unknown	250580505	http://www.tesco.com/groceries/Product/Details/?id=250580505	2212	530	32.7	3	51	3.8	1.225	0.49	4.1	6
Swap Cost	ahig6117	Refuse Swap Checkout Base	Refuse	0	0	1	3	2	3	Food Cupboard	Biscuits	Sweet Biscuits	Tesco Shortcake Biscuits 200G	0.48	0.48	0	4	200	g	254922142	http://www.tesco.com/groceries/Product/Details/?id=254922142	2115	505	24.8	11	64.2	17.9	0.5	0.2	1.9	6.2
Swap Cost	ahxg3545	Refuse Swap Checkout Base	Refuse	0	0	1	1	1	2	Fresh Food	Fresh Poultry	Fresh Chicken	Tesco Finest Free Range Whole Chicken 1.00-2.4Kg	0.46	0.46	0	1	100	g	252437656	http://www.tesco.com/groceries/Product/Details/?id=252437656	750	180	11.3	3	0	0	0.25	0.1	0	19.5
Swap Cost	ahxg3545	Refuse Swap Checkout Base	Refuse	0	0	1	2	2	2	Fresh Food	Dairy Eggs & Cheese	Cream	Tesco Fresh Double Cream 150Ml	0.65	0.65	0	1	150	ml	262478806	http://www.tesco.com/groceries/Product/Details/?id=262478806	1921	467	50.5	31	1.6	1.6	0	0	0	1.5
Swap Cost	aivk6710	Accept Swap Checkout Choice	Accept	1	2	1	1	2	5	Fresh Food	Cooked & Continental Meats	Sandwich Fillers	Tesco Chicken And Sweetcorn Sandwich Filler 250G	1.45	1.45	0	1	250	g	254927091	http://www.tesco.com/groceries/Product/Details/?id=254927091	825	200	13.7	1	7.3	2	0.5	0.2	1.1	10.7
Swap Cost	aivk6710	Refuse Swap Checkout Base	Refuse	0	0	1	2	2	5	Food Cupboard	Cooking Sauces & Meal kits	Mexican	Discovery Mexican Fajita Dinner Kit 470G	1.59	1.59	0	1	470	g	258034426	http://www.tesco.com/groceries/Product/Details/?id=258034426	981	233	5.5	2	38.3	4.2	3.9	1.56	3.1	6
Swap Cost	aivk6710	Accept Swap Checkout Choice	Accept	1	2	1	3	2	5	Food Cupboard	Pasta Rice & Noodles	Pasta	Italfresco Ready Made Polenta 500G	0.75	0.75	0	1	500	g	251279936	http://www.tesco.com/groceries/Product/Details/?id=251279936	305	72	0.3	2	15.7	3.2	1	0.4	2.19	1.6
Swap Cost	aivk6710	Refuse Swap Checkout Base	Refuse	0	0	1	4	2	5	Food Cupboard	Crisps Snacks & Nuts	Crisps & Snacks	Kp Skips Prawn Cocktail 6 Pack	1	1	0	1	1	Unknown	253629595	http://www.tesco.com/groceries/Product/Details/?id=253629595	2023	482	27.6	2	53.5	6.5	1.5	0.6	1.2	5.3
Swap Cost	aivk6710	Refuse Swap Checkout Base	Refuse	0	0	1	5	2	5	Food Cupboard	Biscuits	Sweet Biscuits	Tesco Milk Chocolate Mint Sandwich Bars 14 Pack	1.39	1.39	0	1	1	Unknown	252984439	http://www.tesco.com/groceries/Product/Details/?id=252984439	2191	524	28.7	17	61.3	37.8	0.25	0.1	2.4	5.1
Swap Cost	ajei2127	Refuse Swap Checkout Base	Refuse	0	0	1	1	1	4	Fresh Food	Salads & Dips	Prepared Salad	Tesco Chargrill Chicken Pasta Snack 275G Price Marked	1.5	1.5	0	1	275	g	251439327	http://www.tesco.com/groceries/Product/Details/?id=251439327	645	155	5.8	1	17.9	0.9	0.5	0.2	2.2	6.3
Swap Cost	ajei2127	Refuse Swap Checkout Base	Refuse	0	0	1	2	2	4	Food Cupboard	Pasta Rice & Noodles	Pasta	Tesco Lasagne 500G	0.88	0.88	0	1	500	g	250211327	http://www.tesco.com/groceries/Product/Details/?id=250211327	1505	355	1.4	0	73	2.4	0	0	2.6	12.5
Swap Cost	ajei2127	Refuse Swap Checkout Base	Refuse	0	0	1	3	2	4	Food Cupboard	Crisps Snacks & Nuts	Crisps & Snacks	Kp Frisps Assorted 6 Pack	1	1	0	1	1	Unknown	250051470	http://www.tesco.com/groceries/Product/Details/?id=250051470	2265	543	34	3	54	4	2.5	1	3	5
Swap Cost	ajei2127	Refuse Swap Checkout Base	Refuse	0	0	1	4	2	4	Food Cupboard	Biscuits	Sweet Biscuits	Jacobs Lemon Puff 200G	1.53	1.53	0	1	200	g	250541005	http://www.tesco.com/groceries/Product/Details/?id=250541005	2264	541	29.5	19	63.3	19.7	0.75	0.3	1.8	5.6
Swap Social norm	akmy7329	Accept Swap Checkout Choice	Accept	1	2	1	1	2	3	Fresh Food	Cooked & Continental Meats	Sandwich Fillers	Tesco Chicken And Sweetcorn Sandwich Filler 250G	1.45	1.45	0	1	250	g	254927091	http://www.tesco.com/groceries/Product/Details/?id=254927091	825	200	13.7	1	7.3	2	0.5	0.2	1.1	10.7
Swap Social norm	akmy7329	Accept Swap Checkout Choice	Accept	1	2	1	2	1	3	Fresh Food	Fresh Poultry	Fresh Chicken	Willow Farm 2 Skinless Chicken Breast Fillets 200-333G	1.3	1.3	0	1	100	g	254608250	http://www.tesco.com/groceries/Product/Details/?id=254608250	465	110	1.7	1	0	0	0.25	0.1	0	23.5
Swap Social norm	akmy7329	Accept Swap Checkout Choice	Accept	1	2	1	3	2	3	Food Cupboard	Crisps Snacks & Nuts	Crisps & Snacks	Tesco Salt And Vinegar Crisps 6 Pack	1.18	1.18	0	1	150	g	254926691	http://www.tesco.com/groceries/Product/Details/?id=254926691	2185	525	32.6	3	51.5	0.4	2.25	0.9	4.1	5.9
Swap Social norm	alzw1528	Refuse Swap Checkout Base	Refuse	0	0	1	1	2	4	Food Cupboard	Crisps Snacks & Nuts	Crisps & Snacks	Walkers Salt And Vinegar 6Pk	1.58	1.58	0	1	1	Unknown	259738992	http://www.tesco.com/groceries/Product/Details/?id=259738992	2193	526	32.3	3	51	1	1.925	0.77	4	5.8
Swap Social norm	alzw1528	Accept Swap Checkout Choice	Accept	1	2	1	2	2	4	Fresh Food	Dairy Eggs & Cheese	Continental Cheese	Tesco Finest Camembert D'isigny En Normandie 250G	2	2	0	1	250	g	254490415	http://www.tesco.com/groceries/Product/Details/?id=254490415	1185	285	22	15	0.5	0.5	1.75	0.7	0	21.2
Swap Social norm	alzw1528	Refuse Swap Checkout Base	Refuse	0	0	1	3	2	4	Food Cupboard	Organic & Free From	Food Cupboard Free From	Prewetts Half Coated Stem Ginger Cookies	1.85	1.85	0	1	200	g	265162396	http://www.tesco.com/groceries/Product/Details/?id=265162396	1948	464	23.6	14	58.8	41.6	0	0	3.2	4.4
Swap Social norm	alzw1528	Refuse Swap Checkout Base	Refuse	0	0	1	4	1	4	Frozen Food	Frozen Fish	Frozen Fish	Tesco Smoked Haddock Fillets 425G	3.5	3.5	0	1	425	g	267195267	http://www.tesco.com/groceries/Product/Details/?id=267195267	440	105	0.6	0	1	0.4	1	0.4	0.6	23.3
Swap Cost	amaq8113	Refuse Swap Checkout Base	Refuse	0	0	1	1	2	1	Food Cupboard	Pasta Rice & Noodles	Pasta	Tesco Fusilli Pasta Twists 500G	0.89	0.89	0	1	500	g	254878545	http://www.tesco.com/groceries/Product/Details/?id=254878545	1505	355	1.4	0	73	2.4	0	0	2.6	12.5
Swap Health	anat2815	Refuse Swap Checkout Base	Refuse	0	0	1	1	2	4	Food Cupboard	Pasta Rice & Noodles	Pasta	Tesco Wholewheat Fusilli Pasta Twists 500G	0.89	0.89	0	1	500	g	254878614	http://www.tesco.com/groceries/Product/Details/?id=254878614	1360	320	2.5	0	62.2	2.1	0	0	7.2	12.1
Swap Health	anat2815	Refuse Swap Checkout Base	Refuse	0	0	1	2	1	4	Food Cupboard	Crisps Snacks & Nuts	Crisps & Snacks	Walkers Baked Salt Vinegar 6Pk	1.58	1.58	0	1	1	Unknown	260733374	http://www.tesco.com/groceries/Product/Details/?id=260733374	1713	406	8	1	74.4	6.3	0.9	0.36	4.7	6.8
Swap Health	anat2815	Refuse Swap Checkout Base	Refuse	0	0	1	3	2	4	Food Cupboard	Biscuits	Sweet Biscuits	Tesco Bourbon Creams 200G	0.44	0.44	0	1	200	g	254921206	http://www.tesco.com/groceries/Product/Details/?id=254921206	2020	485	21.6	13	66.2	30.7	0.25	0.1	3.4	5.4
Swap Health	anat2815	Refuse Swap Checkout Base	Refuse	0	0	1	4	2	4	Bakery	Bread	Seeded Bread	Warburtons Seeded Batch 800G	1.4	1.4	0	1	800	g	257269645	http://www.tesco.com/groceries/Product/Details/?id=257269645	1262	299	9	2	39.7	3.3	1.1	0.44	6	12.2
Swap Cost	aodu2089	Refuse Swap Checkout Base	Refuse	0	0	1	1	1	2	Fresh Food	Cooked & Continental Meats	Sandwich Fillers	Tesco Chicken And Sweetcorn Sandwich Filler 250G	1.45	1.45	0	1	250	g	254927091	http://www.tesco.com/groceries/Product/Details/?id=254927091	825	200	13.7	1	7.3	2	0.5	0.2	1.1	10.7
Swap Cost	aodu2089	Refuse Swap Checkout Base	Refuse	0	0	1	2	2	2	Food Cupboard	Crisps Snacks & Nuts	Crisps & Snacks	Kp Frisps Assorted 6 Pack	1	1	0	1	1	Unknown	250051470	http://www.tesco.com/groceries/Product/Details/?id=250051470	2265	543	34	3	54	4	2.5	1	3	5
Swap Health	aooo4312	Refuse Swap Checkout Base	Refuse	0	0	1	1	2	3	Fresh Food	Fresh Meat	Fresh Beef	Tesco Value Beef Roasting Joint	2.75	2.75	0	1	500	g	253230568	http://www.tesco.com/groceries/Product/Details/?id=253230568	710	170	9.9	4	0.6	0.2	0.25	0.1	0	19.4
Swap Health	aooo4312	Refuse Swap Checkout Base	Refuse	0	0	1	2	2	3	Food Cupboard	Pasta Rice & Noodles	Pasta	Tesco Egg Spaghetti 500G	0.89	0.89	0	1	500	g	250308277	http://www.tesco.com/groceries/Product/Details/?id=250308277	1505	355	3.5	1	66.9	2	0	0	2.6	14
Swap Health	aooo4312	Refuse Swap Checkout Base	Refuse	0	0	1	3	2	3	Food Cupboard	Crisps Snacks & Nuts	Crisps & Snacks	Tesco Ready Salted Crisps 6 Pack	1.18	1.18	0	1	149.936	g	254926662	http://www.tesco.com/groceries/Product/Details/?id=254926662	2285	550	36.3	4	49.2	0.4	1.25	0.5	3.7	6.1
Swap Social norm	apms8586	Refuse Swap Checkout Base	Refuse	0	0	1	1	1	3	Fresh Food	Cooked & Continental Meats	Sandwich Fillers	Tesco Tuna And Sweetcorn Sandwich Filler 250G	1.45	1.45	0	1	250	g	264310062	http://www.tesco.com/groceries/Product/Details/?id=264310062	960	235	18.1	1	8.1	3.4	0.75	0.3	0.6	8.6
Swap Social norm	apms8586	Refuse Swap Checkout Base	Refuse	0	0	1	2	1	3	Fresh Food	Cooked & Continental Meats	Cooked & Continental Meats	From The Deli Yorkshire Style Ham 4 Slices	2.76	2.76	0	1	185.235	g	253078748	http://www.tesco.com/groceries/Product/Details/?id=253078748	535	130	3.9	1	0.5	0.5	1	0.4	0.5	22.1
Swap Social norm	apms8586	Refuse Swap Checkout Base	Refuse	0	0	1	3	2	3	Food Cupboard	Pasta Rice & Noodles	Pasta	Tesco Egg Spaghetti 500G	0.89	0.89	0	1	500	g	250308277	http://www.tesco.com/groceries/Product/Details/?id=250308277	1505	355	3.5	1	66.9	2	0	0	2.6	14
Swap Cost	arfi0425	Refuse Swap Checkout Base	Refuse	0	0	1	1	2	2	Fresh Food	Fresh Poultry	Fresh Chicken	Tesco Chicken Thighs Large Pack 900-1110G	0.39	0.39	0	1	100	g	257728206	http://www.tesco.com/groceries/Product/Details/?id=257728206	954	230	17.7	6	0.3	0.3	0.25	0.1	0	17.6
Swap Cost	arfi0425	Refuse Swap Checkout Base	Refuse	0	0	1	2	2	2	Fresh Food	Fresh Meat	Fresh Bacon & Gammon	Tesco Finest Unsmoked Drycure Back Bacon 200G	2.84	2.84	0	1	200	g	259703083	http://www.tesco.com/groceries/Product/Details/?id=259703083	1075	260	20	8	1	0.4	2.75	1.1	0.2	18.6
Swap Social norm	arsg5524	Refuse Swap Checkout Base	Refuse	0	0	1	1	1	3	Fresh Food	Cooked & Continental Meats	Sandwich Fillers	Tesco Chunky Seafood Cocktail Sandwich Filler 250G	1.45	1.45	0	1	250	g	253110350	http://www.tesco.com/groceries/Product/Details/?id=253110350	1120	270	23.7	2	8.2	3.3	1.25	0.5	1.1	5.4
Swap Social norm	arsg5524	Refuse Swap Checkout Base	Refuse	0	0	1	2	2	3	Food Cupboard	Pasta Rice & Noodles	Pasta	Tesco Tagliatelle 500G	0.98	0.98	0	1	500	g	250211356	http://www.tesco.com/groceries/Product/Details/?id=250211356	1505	355	1.4	0	73	2.4	0	0	2.6	12.5
Swap Social norm	arsg5524	Refuse Swap Checkout Base	Refuse	0	0	1	3	2	3	Food Cupboard	Crisps Snacks & Nuts	Crisps & Snacks	Real Mccoys Classic Crisps 6 Pack	1	1	0	1	1	Unknown	251170603	http://www.tesco.com/groceries/Product/Details/?id=251170603	2196	526	31	3	53	2	2.5	1	4	7
Swap Cost	asyg6304	Refuse Swap Checkout Base	Refuse	0	0	1	1	1	1	Fresh Food	Cooked & Continental Meats	Cooked & Continental Meats	Tesco Finest Wafer Thin Roast Beef 100G	2.85	2.85	0	1	100	g	251664411	http://www.tesco.com/groceries/Product/Details/?id=251664411	635	155	5	2	0.4	0.2	0.75	0.3	0.5	25.8
Swap Health	atgc7010	Refuse Swap Checkout Base	Refuse	0	0	1	1	2	2	Food Cupboard	Tins Cans & Packets	Tinned Fish & Seafood	Tesco Tuna Chunks In Sunflower Oil 4X185g	3.79	3.79	0	1	740	g	250076544	http://www.tesco.com/groceries/Product/Details/?id=250076544	795	190	9	2	0	0	0.75	0.3	0	27.1
Swap Health	atgc7010	Refuse Swap Checkout Base	Refuse	0	0	1	2	2	2	Food Cupboard	Crisps Snacks & Nuts	Crisps & Snacks	Kp Frisps Assorted 6 Pack	1	1	0	1	1	Unknown	250051470	http://www.tesco.com/groceries/Product/Details/?id=250051470	2265	543	34	3	54	4	2.5	1	3	5
Swap Health	atlm6554	Refuse Swap Checkout Base	Refuse	0	0	1	1	2	1	Food Cupboard	Crisps Snacks & Nuts	Crisps & Snacks	Golden Wonder Cheese And Onion Crisps 6 Pack	1	1	0	1	1	Unknown	251017746	http://www.tesco.com/groceries/Product/Details/?id=251017746	2156	516	31.6	4	52.4	2.4	2	0.8	4	6
Swap Social norm	auev3342	Refuse Swap Checkout Base	Refuse	0	0	1	1	1	4	Fresh Food	Fresh Ready Meals	Vegetarian & Healthy	Cauldron 6 Lincolnshire Sausages 276G	2.2	2.2	0	2	276	g	266752278	http://www.tesco.com/groceries/Product/Details/?id=266752278	725	173	8.8	1	6.5	1	1.5	0.6	2.5	15.8
Swap Social norm	auev3342	Accept Swap Checkout Choice	Accept	1	2	1	2	1	4	Food Cupboard	Baking	Kids Snacking	Yu Raisin In Yogurt Coating 25G	0.4	0.4	0	4	25	g	268403804	http://www.tesco.com/groceries/Product/Details/?id=268403804	1716	412	18	4	67.6	44.6	0.125	0.05	4.98	2.8
Swap Social norm	auev3342	Refuse Swap Checkout Base	Refuse	0	0	1	3	1	4	Fresh Food	Dairy Eggs & Cheese	Yoghurts	Alpro Raspberry Blkberry Yofu 4X125g	1.68	1.68	0	1	500	g	258722620	http://www.tesco.com/groceries/Product/Details/?id=258722620	320	76	2	0	10	10	0	0	1	4
Swap Social norm	auev3342	Refuse Swap Checkout Base	Refuse	0	0	1	4	2	4	Food Cupboard	Crisps Snacks & Nuts	Crisps & Snacks	Tesco Variety Crisps 6 Pack	1.18	1.18	0	1	1	Unknown	254927010	http://www.tesco.com/groceries/Product/Details/?id=254927010	2227	535	34	3	51	1	2.5	1	4	6
Swap Cost	auhm7853	Refuse Swap Checkout Base	Refuse	0	0	1	1	2	3	Fresh Food	Fresh Meat	Fresh Lamb	Tesco Fresh Lamb Value Chops	5.13	5.13	0	1	500	g	250202937	http://www.tesco.com/groceries/Product/Details/?id=250202937	895	220	17.9	8	0	0	0.25	0.1	0	13.7
Swap Cost	auhm7853	Refuse Swap Checkout Base	Refuse	0	0	1	2	2	3	Food Cupboard	Crisps Snacks & Nuts	Crisps & Snacks	Real Mccoys Classic Crisps 6 Pack	1	1	0	1	1	Unknown	251170603	http://www.tesco.com/groceries/Product/Details/?id=251170603	2196	526	31	3	53	2	2.5	1	4	7
Swap Cost	auhm7853	Refuse Swap Checkout Base	Refuse	0	0	1	3	2	3	Food Cupboard	Biscuits	Sweet Biscuits	Tesco Mint Chocolate Fingers 8Pk	0.95	0.95	0	1	1	Unknown	251763228	http://www.tesco.com/groceries/Product/Details/?id=251763228	2180	525	27.6	17	61.8	39.1	0	0	2.3	6.3
Swap Social norm	avsg9085	Refuse Swap Checkout Base	Refuse	0	0	1	1	2	2	Food Cupboard	Crisps Snacks & Nuts	Crisps & Snacks	Walkers Light Variety 6Pk	1.58	1.58	0	1	1	Unknown	252370601	http://www.tesco.com/groceries/Product/Details/?id=252370601	2013	480	22	2	61	2	0	0	5	7
Swap Social norm	avsg9085	Refuse Swap Checkout Base	Refuse	0	0	1	2	1	2	Fresh Food	Cooked & Continental Meats	Sandwich Fillers	Tesco Cheese And Onion Sandwich Filler 250G	1.45	1.45	0	1	250	g	268973877	http://www.tesco.com/groceries/Product/Details/?id=268973877	1465	354	33.2	10	3.8	2	1	0.4	0.5	10.1
Swap Health	axkr6520	Refuse Swap Checkout Base	Refuse	0	0	1	1	2	2	Food Cupboard	Crisps Snacks & Nuts	Crisps & Snacks	Kp Frisps Assorted 6 Pack	1	1	0	1	1	Unknown	250051470	http://www.tesco.com/groceries/Product/Details/?id=250051470	2265	543	34	3	54	4	2.5	1	3	5
Swap Health	axkr6520	Refuse Swap Checkout Base	Refuse	0	0	1	2	1	2	Fresh Food	Fresh Meat	Fresh Bacon & Gammon	Tesco Finest Smoked Wiltshire Cure Back Bacon 240G	2.84	2.84	0	1	240	g	259703198	http://www.tesco.com/groceries/Product/Details/?id=259703198	1045	255	20.1	7	0	0	3	1.2	0	17.7
Swap Social norm	ayag3139	Refuse Swap Checkout Base	Refuse	0	0	1	1	2	4	Fresh Food	Chilled Desserts	Trifles Cheesecakes & Sundaes	Tesco Triple Chocolate Trifle 600G	2.6	2.6	0	1	600	g	253423233	http://www.tesco.com/groceries/Product/Details/?id=253423233	835	200	10.8	7	21.8	14.6	0.25	0.1	0.9	3.2
Swap Social norm	ayag3139	Refuse Swap Checkout Base	Refuse	0	0	1	2	1	4	Food Cupboard	Biscuits	Sweet Biscuits	Tesco Value Milk Chocolate Digestives 300G	0.49	0.49	0	1	300	g	254308893	http://www.tesco.com/groceries/Product/Details/?id=254308893	2075	495	22.2	11	65.4	31.4	1	0.4	2.6	7.1
Swap Social norm	ayag3139	Refuse Swap Checkout Base	Refuse	0	0	1	3	2	4	Food Cupboard	Crisps Snacks & Nuts	Crisps & Snacks	Real Mccoys Classic Crisps 6 Pack	1	1	0	1	1	Unknown	251170603	http://www.tesco.com/groceries/Product/Details/?id=251170603	2196	526	31	3	53	2	2.5	1	4	7
Swap Social norm	ayag3139	Refuse Swap Checkout Base	Refuse	0	0	1	4	2	4	Fresh Food	Fresh Meat	Fresh Pork	Tesco Pork Rind On Belly Joint	2.75	2.75	0	1	500	g	254501715	http://www.tesco.com/groceries/Product/Details/?id=254501715	1245	300	0.3	0	0.1	0	0.25	0.1	0	19.1
Swap Social norm	aybt5684	Accept Swap Checkout Choice	Accept	1	2	1	1	1	5	Food Cupboard	Chocolate & Sweets	Sweets	Rowntrees Random Bag 50G	0.48	0.48	0	1	50	g	264720930	http://www.tesco.com/groceries/Product/Details/?id=264720930	1373	328	0.3	0	75.7	59.1	0.1	0.04	0.6	4.9
Swap Social norm	aybt5684	Accept Swap Checkout Choice	Accept	1	2	1	2	1	5	Fresh Food	Cooked & Continental Meats	Sandwich Fillers	Tesco Egg Mayonnaise Sandwich Filler 250G	1.19	1.19	0	1	250	g	268973883	http://www.tesco.com/groceries/Product/Details/?id=268973883	669	161	12.7	3	1	0.1	0.75	0.3	2.9	10.7
Swap Social norm	aybt5684	Refuse Swap Checkout Base	Refuse	0	0	1	3	2	5	Food Cupboard	Crisps Snacks & Nuts	Crisps & Snacks	Roysters Chips T-Bone Steak Flavour 6Pk	1.78	1.78	0	1	1	Unknown	265700486	http://www.tesco.com/groceries/Product/Details/?id=265700486	2218	531	32.1	3	55.5	3.9	1.75	0.7	3	5.1
Swap Social norm	aybt5684	Refuse Swap Checkout Base	Refuse	0	0	1	4	1	5	Fresh Food	Fresh Ready Meals	Potato & Veg Side Dishes	Tesco Finest Creamed Spinach 250G	2.5	2.5	0	1	250	g	259391041	http://www.tesco.com/groceries/Product/Details/?id=259391041	555	135	10.9	6	5.1	0.5	0.75	0.3	3.1	3.6
Swap Social norm	aybt5684	Refuse Swap Checkout Base	Refuse	0	0	1	5	1	5	Food Cupboard	Crisps Snacks & Nuts	Crisps & Snacks	Kp Hula Hoops Barbeque 7 Pack	1.58	1.58	0	1	174.972	g	258463845	http://www.tesco.com/groceries/Product/Details/?id=258463845	2136	512	28.4	3	60.4	1.2	2	0.8	2	3.4
Swap Health	aylq8519	Refuse Swap Checkout Base	Refuse	0	0	1	1	2	3	Food Cupboard	Pasta Rice & Noodles	Pasta	Napolina Fusili Bronze Pasta 500G	1.04	1.04	0	1	500	g	255721476	http://www.tesco.com/groceries/Product/Details/?id=255721476	1524	359	1	0	74	2.2	0.15	0.06	3.7	13.5
Swap Health	aylq8519	Refuse Swap Checkout Base	Refuse	0	0	1	2	2	3	Food Cupboard	Crisps Snacks & Nuts	Crisps & Snacks	Real Mccoys Classic Crisps 6 Pack	1	1	0	1	1	Unknown	251170603	http://www.tesco.com/groceries/Product/Details/?id=251170603	2196	526	31	3	53	2	2.5	1	4	7
Swap Health	aylq8519	Refuse Swap Checkout Base	Refuse	0	0	1	3	1	3	Fresh Food	Fresh Meat	Fresh Beef	Tesco Finest Topside/ Top Rump/ Silversidebf Joint	5.5	5.5	0	1	500	g	254269241	http://www.tesco.com/groceries/Product/Details/?id=254269241	675	165	8.4	4	0	0	0.25	0.1	0	21.3
Swap Social norm	ayyn8916	Refuse Swap Checkout Base	Refuse	0	0	1	1	2	4	Food Cupboard	Crisps Snacks & Nuts	Crisps & Snacks	Walkers Wotsits Cheese 6Pk	1.4	1.4	0	1	1	Unknown	254423859	http://www.tesco.com/groceries/Product/Details/?id=254423859	2290	547	33	4	56	8.5	1.95	0.78	1.1	5.5
Swap Social norm	ayyn8916	Accept Swap Checkout Choice	Accept	1	2	1	2	1	4	Fresh Food	Fresh Meat	Fresh Pork	Tesco Finest Pork Loin Joint With Blackpepper And Sea Salt	4	4	0	1	500	g	267227974	http://www.tesco.com/groceries/Product/Details/?id=267227974	940	225	15.5	5	0	0	0.5	0.2	0	21.4
Swap Social norm	ayyn8916	Refuse Swap Checkout Base	Refuse	0	0	1	3	2	4	Food Cupboard	Crisps Snacks & Nuts	Crisps & Snacks	Walkers Ready Salted 6Pk	1.58	1.58	0	1	1	Unknown	254926800	http://www.tesco.com/groceries/Product/Details/?id=254926800	2241	537	34.1	3	49.7	0.4	1.5	0.6	4.2	5.9
Swap Social norm	ayyn8916	Refuse Swap Checkout Base	Refuse	0	0	1	4	1	4	Food Cupboard	Biscuits	Sweet Biscuits	Tesco Value Milk Chocolate Digestives 300G	0.49	0.49	0	1	300	g	254308893	http://www.tesco.com/groceries/Product/Details/?id=254308893	2075	495	22.2	11	65.4	31.4	1	0.4	2.6	7.1
Swap Social norm	azwa9944	Refuse Swap Checkout Base	Refuse	0	0	1	1	1	3	Fresh Food	Fresh Poultry	Fresh Chicken	Tesco Finest Free Range Whole Chicken 1.00-2.4Kg	6.87	6.87	0	1	1500	g	252437656	http://www.tesco.com/groceries/Product/Details/?id=252437656	750	180	11.3	3	0	0	0.25	0.1	0	19.5
Swap Social norm	azwa9944	Accept Swap Checkout Choice	Accept	1	2	1	2	1	3	Frozen Food	Ice Cream & Desserts	Ice cream tubs	Tesco Value Soft Scoop Neapolitan Ice Cream 2 Litre	1.19	1.19	0	1	2000	ml	253008437	http://www.tesco.com/groceries/Product/Details/?id=253008437	567	135	5.1	3	19.7	17.5	0.25	0.1	0.2	2.5
Swap Social norm	azwa9944	Refuse Swap Checkout Base	Refuse	0	0	1	3	1	3	Food Cupboard	Chocolate & Sweets	Sweets	UNAVAILABLE: Cadbury Dairy Milk Freddo 6 Bars 108G	1.2	1.2	0	1	108	g	271614896	http://www.tesco.com/groceries/Product/Details/?id=271614896	2205	530	29.8	19	57	56.7	0.225	0.09	0.7	7.5
Swap Social norm	bbmh9358	Refuse Swap Checkout Base	Refuse	0	0	1	1	2	3	Food Cupboard	Crisps Snacks & Nuts	Crisps & Snacks	Walkers Variety 6Pk	1.58	1.58	0	1	1	Unknown	254927131	http://www.tesco.com/groceries/Product/Details/?id=254927131	2219	532	33.1	3	50.2	1.3	1.55	0.62	4.1	6.2
Swap Social norm	bbmh9358	Refuse Swap Checkout Base	Refuse	0	0	1	2	2	3	Food Cupboard	Pasta Rice & Noodles	Pasta	Tesco Wholewheat Fusilli Pasta Twists 500G	0.89	0.89	0	1	500	g	254878614	http://www.tesco.com/groceries/Product/Details/?id=254878614	1360	320	2.5	0	62.2	2.1	0	0	7.2	12.1
Swap Social norm	bbmh9358	Refuse Swap Checkout Base	Refuse	0	0	1	3	1	3	Fresh Food	Cooked & Continental Meats	Sandwich Fillers	Tesco Coronation Chicken Sandwich Filler 250G	1.45	1.45	0	1	250	g	268973896	http://www.tesco.com/groceries/Product/Details/?id=268973896	1269	306	25.2	2	7.8	7.7	0.5	0.2	1.5	12
Swap Social norm	bdlz7779	Refuse Swap Checkout Base	Refuse	0	0	1	1	1	4	Fresh Food	Salads & Dips	Prepared Salad	Tesco Chargrill Chicken Pasta Snack 275G Price Marked	1.5	1.5	0	1	275	g	251439327	http://www.tesco.com/groceries/Product/Details/?id=251439327	645	155	5.8	1	17.9	0.9	0.5	0.2	2.2	6.3
Swap Social norm	bdlz7779	Refuse Swap Checkout Base	Refuse	0	0	1	2	1	4	Food Cupboard	Jams Sweet & Savoury Spreads	Jams & Sweet spreads	Tesco Value Crunchy Peanut Butter 340G	0.92	0.92	0	1	340	g	250792306	http://www.tesco.com/groceries/Product/Details/?id=250792306	2590	625	50.9	9	15.5	6.2	0.75	0.3	6.5	23
Swap Social norm	bdlz7779	Refuse Swap Checkout Base	Refuse	0	0	1	3	1	4	Fresh Food	Fresh Meat	Fresh Pork	Tesco Pork Leg Crackling Joint	3.5	3.5	0	1	500	g	258232969	http://www.tesco.com/groceries/Product/Details/?id=258232969	885	215	15.2	5	0	0	0.25	0.1	0	19
Swap Social norm	bdlz7779	Refuse Swap Checkout Base	Refuse	0	0	1	4	2	4	Food Cupboard	Crisps Snacks & Nuts	Crisps & Snacks	Kp Skips Prawn Cocktail 6 Pack	1	1	0	1	1	Unknown	253629595	http://www.tesco.com/groceries/Product/Details/?id=253629595	2023	482	27.6	2	53.5	6.5	1.5	0.6	1.2	5.3
Swap Social norm	bfdf8709	Refuse Swap Checkout Base	Refuse	0	0	1	1	1	3	Food Cupboard	Chocolate & Sweets	Chocolate	M And M's Chocolate Bag 185G	2.09	2.09	0	1	185	g	264642924	http://www.tesco.com/groceries/Product/Details/?id=264642924	2057	491	22.4	14	67.2	64.9	0.175	0.07	2.7	5
Swap Social norm	bfdf8709	Accept Swap Checkout Choice	Accept	1	2	1	2	2	3	Food Cupboard	Biscuits	Cereal Bars	Kelloggs Special K Peach And Apricot 5Pk 115G	0.99	0.99	0	1	115	g	267956387	http://www.tesco.com/groceries/Product/Details/?id=267956387	1617	383	6.5	4	73.9	39.1	0.55	0.22	2.6	8.7
Swap Social norm	bfdf8709	Refuse Swap Checkout Base	Refuse	0	0	1	3	1	3	Food Cupboard	Biscuits	Sweet Biscuits	Fox's Jam Sandwich Creams 150G	0.98	0.98	0	1	150	g	251576968	http://www.tesco.com/groceries/Product/Details/?id=251576968	2086	497	23.7	13	64.8	30.2	0.475	0.19	2	6.1
Swap Cost	bfjf0590	Refuse Swap Checkout Base	Refuse	0	0	1	1	2	3	Fresh Food	Dairy Eggs & Cheese	Yoghurts	Muller Fruit Corner 6X175g	3.59	3.59	0	1	1050	g	254146536	http://www.tesco.com/groceries/Product/Details/?id=254146536	453	108	4	2	14	14	0	0	1	4
Swap Cost	bfjf0590	Refuse Swap Checkout Base	Refuse	0	0	1	2	2	3	Food Cupboard	Crisps Snacks & Nuts	Crisps & Snacks	Real Mccoys Classic Crisps 6 Pack	1	1	0	1	1	Unknown	251170603	http://www.tesco.com/groceries/Product/Details/?id=251170603	2196	526	31	3	53	2	2.5	1	4	7
Swap Cost	bfjf0590	Accept Swap Checkout Choice	Accept	1	2	1	3	2	3	Fresh Food	Dairy Eggs & Cheese	Cheddar Cheese	Tesco Taw Valley Extra Mature Cheddar White 400G	3.55	3.55	0	1	400	g	268051160	http://www.tesco.com/groceries/Product/Details/?id=268051160	1620	390	32	21	0.1	0.1	1.75	0.7	0	25.5
Swap Cost	bfon9587	Refuse Swap Checkout Base	Refuse	0	0	1	1	1	2	Food Cupboard	Biscuits	Sweet Biscuits	Fox's Jam Sandwich Creams 150G	0.98	0.98	0	1	150	g	251576968	http://www.tesco.com/groceries/Product/Details/?id=251576968	2086	497	23.7	13	64.8	30.2	0.475	0.19	2	6.1
Swap Cost	bfon9587	Refuse Swap Checkout Base	Refuse	0	0	1	2	1	2	Food Cupboard	Tins Cans & Packets	Soup	Baxters Vegetarian Spicy Parsnip Soup 415G	1.08	1.08	0	1	415	g	252411709	http://www.tesco.com/groceries/Product/Details/?id=252411709	217	52	2.5	1	6.1	2.9	0.625	0.25	1.5	1.2
Swap Health	bgwj0193	Refuse Swap Checkout Base	Refuse	0	0	1	1	2	4	Food Cupboard	Pasta Rice & Noodles	Pasta	Tesco Tagliatelle 500G	0.98	0.98	0	1	500	g	250211356	http://www.tesco.com/groceries/Product/Details/?id=250211356	1505	355	1.4	0	73	2.4	0	0	2.6	12.5
Swap Health	bgwj0193	Accept Swap Checkout Choice	Accept	1	2	1	2	2	4	Food Cupboard	Crisps Snacks & Nuts	Crisps & Snacks	Sensations Spare Rib And 5 Spice 110G	0.87	0.87	0	1	110	g	264340436	http://www.tesco.com/groceries/Product/Details/?id=264340436	2009	480	22	3	67	12	3.425	1.37	4.4	1.2
Swap Health	bgwj0193	Refuse Swap Checkout Base	Refuse	0	0	1	3	2	4	Food Cupboard	Biscuits	Sweet Biscuits	Tesco Thick All Butter Shortbread Fingers 250G	0.7	0.7	0	1	250	g	259850754	http://www.tesco.com/groceries/Product/Details/?id=259850754	2185	525	29.2	19	58.3	14.5	0.75	0.3	2.5	6.5
Swap Health	bgwj0193	Refuse Swap Checkout Base	Refuse	0	0	1	4	2	4	Fresh Food	Dairy Eggs & Cheese	Continental Cheese	Coeur De Lion Brie 200G	1.65	1.65	0	1	200	g	251098637	http://www.tesco.com/groceries/Product/Details/?id=251098637	1476	357	32	0	0.2	0	0.175	0.07	0.21	17
Swap Cost	biaj3456	Refuse Swap Checkout Base	Refuse	0	0	1	1	1	3	Fresh Food	Cooked & Continental Meats	Sandwich Fillers	Tesco Chicken And Sweetcorn Sandwich Filler 250G	1.45	1.45	0	1	250	g	254927091	http://www.tesco.com/groceries/Product/Details/?id=254927091	825	200	13.7	1	7.3	2	0.5	0.2	1.1	10.7
Swap Cost	biaj3456	Refuse Swap Checkout Base	Refuse	0	0	1	2	2	3	Food Cupboard	Crisps Snacks & Nuts	Crisps & Snacks	Walkers Sunbites Roasted Onion And Rosemary 6 Pack	1.58	1.58	0	1	1	Unknown	264127106	http://www.tesco.com/groceries/Product/Details/?id=264127106	2015	481	21.7	2	60.6	9.1	0.95	0.38	6.6	7.6
Swap Cost	biaj3456	Refuse Swap Checkout Base	Refuse	0	0	1	3	2	3	Fresh Food	Chilled Food	Fresh Soup	Tesco Finest Wild Mushroom Soup 600G	2.2	2.2	0	1	600	g	254318028	http://www.tesco.com/groceries/Product/Details/?id=254318028	345	85	5.7	3	5.2	1.5	0.5	0.2	0.7	2.1
Swap Social norm	bics1726	Refuse Swap Checkout Base	Refuse	0	0	1	1	1	4	Fresh Food	Cooked & Continental Meats	Sandwich Fillers	Tesco Chunky Seafood Cocktail Sandwich Filler 250G	1.45	1.45	0	1	250	g	253110350	http://www.tesco.com/groceries/Product/Details/?id=253110350	1120	270	23.7	2	8.2	3.3	1.25	0.5	1.1	5.4
Swap Social norm	bics1726	Refuse Swap Checkout Base	Refuse	0	0	1	2	2	4	Food Cupboard	Pasta Rice & Noodles	Pasta	Tesco Lasagne 500G	0.88	0.88	0	1	500	g	250211327	http://www.tesco.com/groceries/Product/Details/?id=250211327	1505	355	1.4	0	73	2.4	0	0	2.6	12.5
Swap Social norm	bics1726	Refuse Swap Checkout Base	Refuse	0	0	1	3	2	4	Food Cupboard	Crisps Snacks & Nuts	Crisps & Snacks	Walkers Lights Simply Salted 6Pk	1.58	1.58	0	1	1	Unknown	252370526	http://www.tesco.com/groceries/Product/Details/?id=252370526	2012	480	22	2	61	0.5	1.5	0.6	5	7
Swap Social norm	bics1726	Accept Swap Checkout Choice	Accept	1	2	1	4	2	4	Food Cupboard	Biscuits	Sweet Biscuits	Tesco Garibaldi Biscuits 200G	0.76	0.76	0	1	200	g	254921673	http://www.tesco.com/groceries/Product/Details/?id=254921673	1675	400	9.1	4	74	37.8	0.25	0.1	2.2	4.7
Swap Health	bjqo4223	Refuse Swap Checkout Base	Refuse	0	0	1	1	1	3	Food Cupboard	Tins Cans & Packets	Tinned Fish & Seafood	Princes Tuna Chunks In Sunflower Oil 185G	1.5	1.5	0	1	185	g	258059996	http://www.tesco.com/groceries/Product/Details/?id=258059996	795	190	9	2	0	0	0.75	0.3	0	27.1
Swap Health	bjqo4223	Refuse Swap Checkout Base	Refuse	0	0	1	2	2	3	Food Cupboard	Crisps Snacks & Nuts	Crisps & Snacks	Walkers Ready Salted 6Pk	1.58	1.58	0	1	1	Unknown	254926800	http://www.tesco.com/groceries/Product/Details/?id=254926800	2241	537	34.1	3	49.7	0.4	1.5	0.6	4.2	5.9
Swap Health	bjqo4223	Refuse Swap Checkout Base	Refuse	0	0	1	3	2	3	Fresh Food	Dairy Eggs & Cheese	Continental Cheese	President Emmental Slices 200G	1.99	1.99	0	1	200	g	252755515	http://www.tesco.com/groceries/Product/Details/?id=252755515	1512	364	28	0	0	0	0.175	0.07	0.21	28
Swap Social norm	bjts1244	Refuse Swap Checkout Base	Refuse	0	0	1	1	1	2	Food Cupboard	Chocolate & Sweets	Chocolate	Tesco Crunchy Caramel Biscuit Bar 319G	1.15	1.15	0	1	319	g	255912613	http://www.tesco.com/groceries/Product/Details/?id=255912613	2040	490	22.9	14	64	44.5	0.5	0.2	1.5	5.4
Swap Social norm	bjts1244	Refuse Swap Checkout Base	Refuse	0	0	1	2	1	2	Food Cupboard	Biscuits	Sweet Biscuits	Tesco Value Milk Chocolate Digestives 300G	0.49	0.49	0	1	300	g	254308893	http://www.tesco.com/groceries/Product/Details/?id=254308893	2075	495	22.2	11	65.4	31.4	1	0.4	2.6	7.1
Swap Cost	bjvy7912	Refuse Swap Checkout Base	Refuse	0	0	1	1	1	2	Fresh Food	Fresh Fruit	Dried Fruit & Nuts	Wholefoods Pistachio Nuts 200G	2.5	2.5	0	1	200	g	266375344	http://www.tesco.com/groceries/Product/Details/?id=266375344	2375	573	44.4	5	17.6	7.6	0	0	10.3	20.6
Swap Cost	bjvy7912	Refuse Swap Checkout Base	Refuse	0	0	1	2	1	2	Food Cupboard	Crisps Snacks & Nuts	Crisps & Snacks	Walkers Baked Variety 6Pk	1.58	1.58	0	1	1	Unknown	260733380	http://www.tesco.com/groceries/Product/Details/?id=260733380	1701	402	8.1	1	73.8	7	1.5	0.6	4.9	6.2
Swap Social norm	bkwl8456	Refuse Swap Checkout Base	Refuse	0	0	1	1	1	3	Food Cupboard	Chocolate & Sweets	Chocolate	Cadbury Fair Trade Dairy Milk 230G	1.99	1.99	0	1	230	g	264049436	http://www.tesco.com/groceries/Product/Details/?id=264049436	2200	525	29.8	19	57	56.7	0.225	0.09	0.7	7.5
Swap Social norm	bkwl8456	Refuse Swap Checkout Base	Refuse	0	0	1	2	2	3	Food Cupboard	Crisps Snacks & Nuts	Crisps & Snacks	Walkers Variety 6Pk	1.58	1.58	0	1	1	Unknown	254927131	http://www.tesco.com/groceries/Product/Details/?id=254927131	2219	532	33.1	3	50.2	1.3	1.55	0.62	4.1	6.2
Swap Social norm	bkwl8456	Refuse Swap Checkout Base	Refuse	0	0	1	3	2	3	Food Cupboard	Biscuits	Sweet Biscuits	Tesco Shortcake Biscuits 200G	0.48	0.48	0	1	200	g	254922142	http://www.tesco.com/groceries/Product/Details/?id=254922142	2115	505	24.8	11	64.2	17.9	0.5	0.2	1.9	6.2
Swap Cost	bmcz1339	Accept Swap Checkout Choice	Accept	1	2	1	1	1	4	Bakery	Cakes & Pies	Small Cakes	Tesco 12 Iced Fairy Cakes	0.9	0.9	0	1	276	g	253672409	http://www.tesco.com/groceries/Product/Details/?id=253672409	1670	400	18.3	2	53.3	34	0.5	0.2	1.5	4.4
Swap Cost	bmcz1339	Accept Swap Checkout Choice	Accept	1	2	1	2	2	4	Food Cupboard	Pasta Rice & Noodles	Pasta	Trattoria Verdi Potato Gnocchi 500G	0.79	0.79	0	1	500	g	259578648	http://www.tesco.com/groceries/Product/Details/?id=259578648	645	155	0.5	0	32.9	0	1	0.4	2.2	3.7
Swap Cost	bmcz1339	Refuse Swap Checkout Base	Refuse	0	0	1	3	1	4	Fresh Food	Fresh Poultry	Fresh Chicken	Tesco Finest Free Range Whole Chicken 1.00-2.4Kg	2.29	2.29	0	1	500	g	252437656	http://www.tesco.com/groceries/Product/Details/?id=252437656	750	180	11.3	3	0	0	0.25	0.1	0	19.5
Swap Cost	bmcz1339	Refuse Swap Checkout Base	Refuse	0	0	1	4	2	4	Food Cupboard	Crisps Snacks & Nuts	Crisps & Snacks	Real Mccoys Classic Crisps 6 Pack	1	1	0	1	1	Unknown	251170603	http://www.tesco.com/groceries/Product/Details/?id=251170603	2196	526	31	3	53	2	2.5	1	4	7
Swap Social norm	bmzt4771	Refuse Swap Checkout Base	Refuse	0	0	1	1	1	3	Fresh Food	Cooked & Continental Meats	Sandwich Fillers	Tesco Chicken And Stuffing Sandwich Filler 230G	1.45	1.45	0	1	230	g	267312660	http://www.tesco.com/groceries/Product/Details/?id=267312660	940	230	17	2	6.4	0.1	0.75	0.3	0.9	11.3
Swap Social norm	bmzt4771	Refuse Swap Checkout Base	Refuse	0	0	1	2	2	3	Food Cupboard	Pasta Rice & Noodles	Pasta	Napolina Fusili Bronze Pasta 500G	1.04	1.04	0	1	500	g	255721476	http://www.tesco.com/groceries/Product/Details/?id=255721476	1524	359	1	0	74	2.2	0.15	0.06	3.7	13.5
Swap Social norm	bmzt4771	Refuse Swap Checkout Base	Refuse	0	0	1	3	2	3	Food Cupboard	Crisps Snacks & Nuts	Crisps & Snacks	Walkers Sunbites Sweet Chilli 6Pk	1.58	1.58	0	1	1	Unknown	264441321	http://www.tesco.com/groceries/Product/Details/?id=264441321	2013	479	21.5	2	61.1	9.6	0.65	0.26	6.6	7.3
Swap Cost	bnpt4188	Refuse Swap Checkout Base	Refuse	0	0	1	1	1	5	Food Cupboard	Biscuits	Cereal Bars	Belvita Honey And Nuts Biscuits 300G	1.14	1.14	0	1	300	g	268067591	http://www.tesco.com/groceries/Product/Details/?id=268067591	1952	464	16.8	5	68	24.8	1	0.4	3.2	8
Swap Cost	bnpt4188	Refuse Swap Checkout Base	Refuse	0	0	1	2	1	5	Fresh Food	Cooked & Continental Meats	Sandwich Fillers	Tesco Coronation Chicken Sandwich Filler 250G	1.45	1.45	0	1	250	g	268973896	http://www.tesco.com/groceries/Product/Details/?id=268973896	1269	306	25.2	2	7.8	7.7	0.5	0.2	1.5	12
Swap Cost	bnpt4188	Refuse Swap Checkout Base	Refuse	0	0	1	3	1	5	Fresh Food	Counters	Counter - Fishmonger	Counter Sea Bass Fillet	10	10	0	1	500	g	262499123	http://www.tesco.com/groceries/Product/Details/?id=262499123	425	100	2.5	0	0	0	0.25	0.1	0	19.3
Swap Cost	bnpt4188	Refuse Swap Checkout Base	Refuse	0	0	1	4	2	5	Food Cupboard	Chocolate & Sweets	Chocolate	Galaxy Milk Chocolate 46G	0.59	0.59	0	1	46	g	262835515	http://www.tesco.com/groceries/Product/Details/?id=262835515	2271	544	32.5	19	56.3	55.7	0.25	0.1	1.5	6.6
Swap Cost	bnpt4188	Refuse Swap Checkout Base	Refuse	0	0	1	5	2	5	Food Cupboard	Biscuits	Savoury Biscuits	Tesco Breadstick Assortment 120G	1.25	1.25	0	1	120	g	252140119	http://www.tesco.com/groceries/Product/Details/?id=252140119	1918	458	19.8	9	55.6	2.3	1.675	0.67	4.6	14
Swap Health	bonr1969	Refuse Swap Checkout Base	Refuse	0	0	1	1	2	2	Food Cupboard	Pasta Rice & Noodles	Pasta	Tesco Penne Pasta Quills 500G	0.89	0.89	0	1	500	g	254878482	http://www.tesco.com/groceries/Product/Details/?id=254878482	1505	355	1.4	0	73	2.4	0	0	2.6	12.5
Swap Health	bonr1969	Refuse Swap Checkout Base	Refuse	0	0	1	2	2	2	Fresh Food	Dairy Eggs & Cheese	Yoghurts	Muller Fruit Corner 6X175g	3.59	3.59	0	1	1050	g	254146536	http://www.tesco.com/groceries/Product/Details/?id=254146536	453	108	4	2	14	14	0	0	1	4
Swap Social norm	bpjg5315	Accept Swap Checkout Choice	Accept	1	2	1	1	2	5	Fresh Food	Cooked & Continental Meats	Sandwich Fillers	Tesco Reduced Fat Tuna And Sweetcorn Filler 230G	1.45	1.45	0	1	230	g	268334160	http://www.tesco.com/groceries/Product/Details/?id=268334160	515	125	7	1	3.7	1.8	1	0.4	1.8	10.2
Swap Social norm	bpjg5315	Refuse Swap Checkout Base	Refuse	0	0	1	3	1	5	Fresh Food	Fresh Ready Meals	Potato & Veg Side Dishes	Tesco Broccoli Cheese 350G	1.75	1.75	0	1	350	g	265238175	http://www.tesco.com/groceries/Product/Details/?id=265238175	575	140	9.6	4	7.2	2.7	0.75	0.3	1.4	5.8
Swap Social norm	bpjg5315	Refuse Swap Checkout Base	Refuse	0	0	1	4	2	5	Food Cupboard	Pasta Rice & Noodles	Pasta	Tesco Egg Spaghetti 500G	0.89	0.89	0	1	500	g	250308277	http://www.tesco.com/groceries/Product/Details/?id=250308277	1505	355	3.5	1	66.9	2	0	0	2.6	14
Swap Social norm	bpjg5315	Refuse Swap Checkout Base	Refuse	0	0	1	5	2	5	Food Cupboard	Crisps Snacks & Nuts	Crisps & Snacks	Real Mccoys Classic Crisps 6 Pack	1	1	0	1	1	Unknown	251170603	http://www.tesco.com/groceries/Product/Details/?id=251170603	2196	526	31	3	53	2	2.5	1	4	7
Swap Social norm	bpjg5315	Refuse Swap Checkout Base	Refuse	0	0	1	6	2	5	Fresh Food	Dairy Eggs & Cheese	Continental Cheese	President Emmental 250G	2.69	2.69	0	1	250	g	250122041	http://www.tesco.com/groceries/Product/Details/?id=250122041	1495	360	28	17	0	1.5	1.475	0.59	0.21	27
Swap Cost	bqev4725	Refuse Swap Checkout Base	Refuse	0	0	1	1	2	5	Food Cupboard	Chocolate & Sweets	Chocolate	Galaxy Minstrels Standard Bag	0.54	0.54	0	1	1	Unknown	255613040	http://www.tesco.com/groceries/Product/Details/?id=255613040	2110	503	22.2	13	70.5	69.1	0.2	0.08	1.1	5.1
Swap Cost	bqev4725	Refuse Swap Checkout Base	Refuse	0	0	1	2	2	5	Food Cupboard	Pasta Rice & Noodles	Pasta	Tesco Penne Pasta Quills 500G	0.89	0.89	0	1	500	g	254878482	http://www.tesco.com/groceries/Product/Details/?id=254878482	1505	355	1.4	0	73	2.4	0	0	2.6	12.5
Swap Cost	bqev4725	Accept Swap Checkout Choice	Accept	1	2	1	3	1	5	Fresh Food	Fresh Meat	Fresh Pork	Tesco Finest Pork Loin Joint With Blackpepper And Sea Salt	4	4	0	1	500	g	267227974	http://www.tesco.com/groceries/Product/Details/?id=267227974	940	225	15.5	5	0	0	0.5	0.2	0	21.4
Swap Cost	bqev4725	Refuse Swap Checkout Base	Refuse	0	0	1	4	2	5	Food Cupboard	Crisps Snacks & Nuts	Crisps & Snacks	Tesco Variety Crisps 6 Pack	1.18	1.18	0	1	1	Unknown	254927010	http://www.tesco.com/groceries/Product/Details/?id=254927010	2227	535	34	3	51	1	2.5	1	4	6
Swap Cost	bqev4725	Refuse Swap Checkout Base	Refuse	0	0	1	5	1	5	Fresh Food	Dairy Eggs & Cheese	Cheddar Cheese	Tesco Farmhouse Extra Mature Cheddar 240G	2.4	2.4	0	1	240	g	266458195	http://www.tesco.com/groceries/Product/Details/?id=266458195	1725	420	34.9	22	0.1	0.1	1.75	0.7	0	25.4
Swap Cost	bqtg8996	Refuse Swap Checkout Base	Refuse	0	0	1	1	1	4	Fresh Food	Salads & Dips	Coleslaw & Dressed Salads	Tesco Florida Salad 300G	1.09	1.09	0	1	300	g	264614198	http://www.tesco.com/groceries/Product/Details/?id=264614198	565	140	10.6	1	8.4	6.2	0.5	0.2	1.5	0.9
Swap Cost	bqtg8996	Refuse Swap Checkout Base	Refuse	0	0	1	3	2	4	Food Cupboard	Pasta Rice & Noodles	Pasta	Tesco Riccioli Pasta 500G	0.95	0.95	0	1	500	g	262038134	http://www.tesco.com/groceries/Product/Details/?id=262038134	1530	360	1.4	0	73	2.4	0	0	2.6	12.5
Swap Cost	bqtg8996	Refuse Swap Checkout Base	Refuse	0	0	1	4	2	4	Food Cupboard	Crisps Snacks & Nuts	Crisps & Snacks	Real Mccoys Meaty Crisps 6 Pack	1	1	0	1	1	Unknown	256036681	http://www.tesco.com/groceries/Product/Details/?id=256036681	2195	526	31	3	53	2	2.5	1	4	7
Swap Cost	bqtg8996	Refuse Swap Checkout Base	Refuse	0	0	1	5	2	4	Food Cupboard	Biscuits	Sweet Biscuits	Tesco Finest Shortbread Fingers 165G	1.19	1.19	0	1	165	g	256089410	http://www.tesco.com/groceries/Product/Details/?id=256089410	2160	515	25.8	17	65.1	13.7	0.75	0.3	1.2	5.1
Swap Cost	brxo9366	Refuse Swap Checkout Base	Refuse	0	0	1	1	2	2	Food Cupboard	Crisps Snacks & Nuts	Crisps & Snacks	Real Mccoys Cheese Onion Crisps 6 Pack	1	1	0	1	1	Unknown	257152103	http://www.tesco.com/groceries/Product/Details/?id=257152103	2188	525	30.6	3	53.1	3.4	1.5	0.6	4	7
Swap Cost	brxo9366	Refuse Swap Checkout Base	Refuse	0	0	1	2	2	2	Food Cupboard	Biscuits	Sweet Biscuits	Border Dark Chocolate Ginger Crunch 150G	1.61	1.61	0	1	150	g	257005780	http://www.tesco.com/groceries/Product/Details/?id=257005780	1941	463	22.3	6	61.4	42.5	0.75	0.3	2.9	4.4
Swap Cost	btlw3307	Refuse Swap Checkout Base	Refuse	0	0	1	1	2	5	Food Cupboard	Biscuits	Sweet Biscuits	Fox's Whipped Cream Sinful Strawberry 200G	1.49	1.49	0	1	200	g	251379608	http://www.tesco.com/groceries/Product/Details/?id=251379608	2316	551	35.6	22	52.4	22.5	0.65	0.26	1.6	5.5
Swap Cost	btlw3307	Refuse Swap Checkout Base	Refuse	0	0	1	2	2	5	Food Cupboard	Crisps Snacks & Nuts	Crisps & Snacks	Walkers Sour Cream And Chive Crisps 6Pk	1.58	1.58	0	1	1	Unknown	266204006	http://www.tesco.com/groceries/Product/Details/?id=266204006	2196	526	32	2	51.4	2.8	1.35	0.54	4.1	6.2
Swap Cost	btlw3307	Refuse Swap Checkout Base	Refuse	0	0	1	3	2	5	Food Cupboard	Pasta Rice & Noodles	Pasta	Tesco Casereccie Pasta 500G	0.99	0.99	0	1	500	g	262038163	http://www.tesco.com/groceries/Product/Details/?id=262038163	1530	360	1.4	0	73	2.4	0	0	2.6	12.5
Swap Cost	btlw3307	Refuse Swap Checkout Base	Refuse	0	0	1	4	1	5	Fresh Food	Cooked & Continental Meats	Sandwich Fillers	Tesco Cheese And Onion Sandwich Filler 250G	1.45	1.45	0	1	250	g	268973877	http://www.tesco.com/groceries/Product/Details/?id=268973877	1465	354	33.2	10	3.8	2	1	0.4	0.5	10.1
Swap Cost	btlw3307	Accept Swap Checkout Choice	Accept	1	2	1	5	1	5	Food Cupboard	Biscuits	Cereal Bars	Tesco Light Choices 6 Chocolate And Orange Cereal Bars 132G	1.55	1.55	0	1	132	g	255128067	http://www.tesco.com/groceries/Product/Details/?id=255128067	1625	385	6.3	3	77.7	39.3	0.25	0.1	1.9	4
Swap Cost	busx5352	Refuse Swap Checkout Base	Refuse	0	0	1	1	2	3	Food Cupboard	Crisps Snacks & Nuts	Crisps & Snacks	Real Mccoys Meaty Crisps 6 Pack	1	1	0	1	1	Unknown	256036681	http://www.tesco.com/groceries/Product/Details/?id=256036681	2195	526	31	3	53	2	2.5	1	4	7
Swap Cost	busx5352	Refuse Swap Checkout Base	Refuse	0	0	1	2	1	3	Fresh Food	Fresh Meat	Fresh Pork	Pork Loin Joint	2	2	0	1	500	g	258261577	http://www.tesco.com/groceries/Product/Details/?id=258261577	1085	265	21.4	9	0	0	0.25	0.1	0	17
Swap Cost	busx5352	Refuse Swap Checkout Base	Refuse	0	0	1	3	2	3	Food Cupboard	Tins Cans & Packets	Soup	Baxters Favourite Lentil And Bacon Soup 400G	0.88	0.88	0	1	400	g	252414303	http://www.tesco.com/groceries/Product/Details/?id=252414303	241	57	1	1	8.5	1.3	0.65	0.26	0.9	3.8
Swap Social norm	bvee8039	Refuse Swap Checkout Base	Refuse	0	0	1	1	2	5	Food Cupboard	Chocolate & Sweets	Chocolate	Cadbury Flake Standard	0.59	0.59	0	1	1	Unknown	254894675	http://www.tesco.com/groceries/Product/Details/?id=254894675	2220	530	30.8	19	55.6	55.2	0.275	0.11	0.7	8.1
Swap Social norm	bvee8039	Refuse Swap Checkout Base	Refuse	0	0	1	2	1	5	Fresh Food	Counters	Counter - Butchers	Counter Pork Boneless Leg	3	3	0	1	500	g	264946277	http://www.tesco.com/groceries/Product/Details/?id=264946277	840	205	13.4	5	0	0	0.25	0.1	0	20
Swap Social norm	bvee8039	Refuse Swap Checkout Base	Refuse	0	0	1	3	2	5	Food Cupboard	Biscuits	Savoury Biscuits	Jacobs Cream Cracker Snackpack 8Pk	1.49	1.49	0	1	1	Unknown	264902491	http://www.tesco.com/groceries/Product/Details/?id=264902491	1818	432	13.5	4	67.6	1.4	1.25	0.5	3.8	9.9
Swap Social norm	bvee8039	Refuse Swap Checkout Base	Refuse	0	0	1	4	1	5	Food Cupboard	Biscuits	Sweet Biscuits	Mcvities Digestive 250G	0.89	0.89	0	1	250	g	254922666	http://www.tesco.com/groceries/Product/Details/?id=254922666	2003	478	21.2	2	62.8	16.6	1.25	0.5	3.6	7.1
Swap Social norm	bvee8039	Refuse Swap Checkout Base	Refuse	0	0	1	5	1	5	Fresh Food	Counters	Counter - Cheese	Counter Tesco Swiss Gruyere	1.3	1.3	0	2	100	g	251070445	http://www.tesco.com/groceries/Product/Details/?id=251070445	1371	330	26.3	17	2.8	1.5	1.475	0.59	0.21	20.4
Swap Health	bxmh4886	Refuse Swap Checkout Base	Refuse	0	0	1	1	1	1	Fresh Food	Cooked & Continental Meats	Sandwich Fillers	Tesco Tuna And Sweetcorn Sandwich Filler 250G	1.45	1.45	0	1	250	g	264310062	http://www.tesco.com/groceries/Product/Details/?id=264310062	960	235	18.1	1	8.1	3.4	0.75	0.3	0.6	8.6
Swap Health	bxrk8379	Refuse Swap Checkout Base	Refuse	0	0	1	1	1	3	Fresh Food	Counters	Counter - Delicatessen Meats	Counter British Roast Topside Of Beef	1.35	1.35	0	1	100	g	254276007	http://www.tesco.com/groceries/Product/Details/?id=254276007	600	145	3.4	2	0.4	0.1	1.25	0.5	0	27.5
Swap Health	bxrk8379	Refuse Swap Checkout Base	Refuse	0	0	1	2	2	3	Food Cupboard	Crisps Snacks & Nuts	Crisps & Snacks	Golden Wonder Cheese And Onion Crisps 6 Pack	1	1	0	1	1	Unknown	251017746	http://www.tesco.com/groceries/Product/Details/?id=251017746	2156	516	31.6	4	52.4	2.4	2	0.8	4	6
Swap Health	bxrk8379	Refuse Swap Checkout Base	Refuse	0	0	1	3	2	3	Fresh Food	Chilled Food	Fresh Soup	Tesco Finest Pea And Ham Soup 600G	2.2	2.2	0	1	600	g	253751308	http://www.tesco.com/groceries/Product/Details/?id=253751308	275	65	2.7	2	5.9	3.1	0.5	0.2	1.6	3.4
Swap Social norm	bztm4160	Refuse Swap Checkout Base	Refuse	0	0	1	1	2	3	Food Cupboard	Baking	Dried Fruit & Nuts	Tesco Whole Blanched Hazelnuts 100G	1.2	1.2	0	1	100	g	259463129	http://www.tesco.com/groceries/Product/Details/?id=259463129	2695	655	62.4	5	7.6	4.9	0	0	9.4	15
Swap Social norm	bztm4160	Refuse Swap Checkout Base	Refuse	0	0	1	2	2	3	Fresh Food	Fresh Meat	Fresh Beef	Tesco Value Beef Roasting Joint	0.55	0.55	0	1	100	g	253230568	http://www.tesco.com/groceries/Product/Details/?id=253230568	710	170	9.9	4	0.6	0.2	0.25	0.1	0	19.4
Swap Social norm	bztm4160	Refuse Swap Checkout Base	Refuse	0	0	1	3	2	3	Food Cupboard	Crisps Snacks & Nuts	Crisps & Snacks	Walkers Light Variety 6Pk	1.58	1.58	0	1	1	Unknown	252370601	http://www.tesco.com/groceries/Product/Details/?id=252370601	2013	480	22	2	61	2	0	0	5	7
Swap Health	caqh7049	Refuse Swap Checkout Base	Refuse	0	0	1	1	2	7	Fresh Food	Cooked & Continental Meats	Cooked & Continental Meats	Tesco Spanish Chorizo Sausage 114G	1.14	1.14	0	1	114	g	266511506	http://www.tesco.com/groceries/Product/Details/?id=266511506	1455	350	27.1	10	1.6	0.5	3.25	1.3	0.6	24.7
Swap Health	caqh7049	Refuse Swap Checkout Base	Refuse	0	0	1	2	1	7	Food Cupboard	Biscuits	Savoury Biscuits	Mcvities Cheddars 150G	1.09	1.09	0	1	150	g	254925467	http://www.tesco.com/groceries/Product/Details/?id=254925467	2127	509	27.7	16	53.2	3.5	1.5	0.6	2.7	11.6
Swap Health	caqh7049	Refuse Swap Checkout Base	Refuse	0	0	1	3	1	7	Fresh Food	Fresh Poultry	Fresh Chicken	Tesco Finest Free Range Corn Fed Whole Chicken 1-2.95Kg	2.29	2.29	0	1	500	g	256278098	http://www.tesco.com/groceries/Product/Details/?id=256278098	705	170	9.7	3	0	0	0.25	0.1	0	20.3
Swap Health	caqh7049	Refuse Swap Checkout Base	Refuse	0	0	1	4	2	7	Food Cupboard	Crisps Snacks & Nuts	Crisps & Snacks	Walkers Wotsits Cheese 6Pk	1.4	1.4	0	1	1	Unknown	254423859	http://www.tesco.com/groceries/Product/Details/?id=254423859	2290	547	33	4	56	8.5	1.95	0.78	1.1	5.5
Swap Health	caqh7049	Refuse Swap Checkout Base	Refuse	0	0	1	5	1	7	Food Cupboard	Biscuits	Sweet Biscuits	Tesco Value Milk Chocolate Digestives 300G	0.49	0.49	0	1	300	g	254308893	http://www.tesco.com/groceries/Product/Details/?id=254308893	2075	495	22.2	11	65.4	31.4	1	0.4	2.6	7.1
Swap Health	caqh7049	Accept Swap Checkout Choice	Accept	1	2	1	6	2	7	Bakery	Bread	Seeded Bread	Tesco Finest Farmhouse Multiseed Batch Bread 800G	1.35	1.35	0	1	800	g	260500172	http://www.tesco.com/groceries/Product/Details/?id=260500172	1020	245	4.4	1	40.4	4	1	0.4	7.5	9.9
Swap Health	caqh7049	Refuse Swap Checkout Base	Refuse	0	0	1	7	1	7	Fresh Food	Chilled Food	Fresh Soup	Tesco Finest Butternut And Sage 600G	2.2	2.2	0	1	600	g	268776990	http://www.tesco.com/groceries/Product/Details/?id=268776990	255	60	3.5	2	6.3	3.6	0.25	0.1	0.8	0.5
Swap Health	cfdk9158	Accept Swap Checkout Choice	Accept	1	2	1	1	2	3	Food Cupboard	Crisps Snacks & Nuts	Crisps & Snacks	Sensations Spare Rib And 5 Spice 110G	0.87	0.87	0	1	110	g	264340436	http://www.tesco.com/groceries/Product/Details/?id=264340436	2009	480	22	3	67	12	3.425	1.37	4.4	1.2
Swap Health	cfdk9158	Refuse Swap Checkout Base	Refuse	0	0	1	2	2	3	Food Cupboard	Pasta Rice & Noodles	Pasta	Tesco Egg Spaghetti 500G	0.89	0.89	0	1	500	g	250308277	http://www.tesco.com/groceries/Product/Details/?id=250308277	1505	355	3.5	1	66.9	2	0	0	2.6	14
Swap Health	cfdk9158	Refuse Swap Checkout Base	Refuse	0	0	1	3	2	3	Food Cupboard	Crisps Snacks & Nuts	Crisps & Snacks	Real Mccoys Classic Crisps 6 Pack	1	1	0	1	1	Unknown	251170603	http://www.tesco.com/groceries/Product/Details/?id=251170603	2196	526	31	3	53	2	2.5	1	4	7
Swap Social norm	cgzj1367	Refuse Swap Checkout Base	Refuse	0	0	1	1	2	1	Food Cupboard	Crisps Snacks & Nuts	Nuts	Centennial Roasted Salted Cashews 200G	1.85	1.85	0	2	200	g	262593316	http://www.tesco.com/groceries/Product/Details/?id=262593316	2540	615	49.6	9	21	6.3	0.75	0.3	5.4	20.4
Swap Health	chje8435	Refuse Swap Checkout Base	Refuse	0	0	1	1	2	1	Food Cupboard	Crisps Snacks & Nuts	Crisps & Snacks	Real Mccoys Classic Crisps 6 Pack	1	1	0	1	1	Unknown	251170603	http://www.tesco.com/groceries/Product/Details/?id=251170603	2196	526	31	3	53	2	2.5	1	4	7
Swap Cost	chzr6408	Refuse Swap Checkout Base	Refuse	0	0	1	1	1	1	Food Cupboard	Crisps Snacks & Nuts	Crisps & Snacks	Kp Hula Hoops Original 7 Pack	1.58	1.58	0	1	174.972	g	253923618	http://www.tesco.com/groceries/Product/Details/?id=253923618	2150	514	28.4	3	61.5	0.4	2.25	0.9	1.9	3.2
Swap Social norm	cixe6335	Accept Swap Checkout Choice	Accept	1	2	1	1	1	4	Fresh Food	Dairy Eggs & Cheese	Yoghurts	Yeo Valley Organic Natural Yogurt 150G	0.49	0.49	0	1	150	g	251791087	http://www.tesco.com/groceries/Product/Details/?id=251791087	345	83	4.2	3	6.5	6.5	0.175	0.07	0	4.6
Swap Social norm	cixe6335	Refuse Swap Checkout Base	Refuse	0	0	1	2	2	4	Fresh Food	Fresh Meat	Fresh Pork	Tesco Pork Rind On Belly Joint	2.75	2.75	0	1	500	g	254501715	http://www.tesco.com/groceries/Product/Details/?id=254501715	1245	300	0.3	0	0.1	0	0.25	0.1	0	19.1
Swap Social norm	cixe6335	Refuse Swap Checkout Base	Refuse	0	0	1	3	2	4	Food Cupboard	Crisps Snacks & Nuts	Crisps & Snacks	Walkers Roast Chicken Crisps 6 Pack	1.58	1.58	0	1	1	Unknown	250580505	http://www.tesco.com/groceries/Product/Details/?id=250580505	2212	530	32.7	3	51	3.8	1.225	0.49	4.1	6
Swap Social norm	cixe6335	Refuse Swap Checkout Base	Refuse	0	0	1	4	2	4	Fresh Food	Cooked & Continental Meats	Sandwich Fillers	Tesco Prawn Mayonnaise Sandwich Filler 230G	1.69	1.69	0	1	230	g	266631911	http://www.tesco.com/groceries/Product/Details/?id=266631911	770	185	15.5	1	1.3	0.4	1.5	0.6	0.9	9.7
Swap Social norm	cjsr6199	Accept Swap Checkout Choice	Accept	1	2	1	1	2	2	Food Cupboard	Biscuits	Cereal Bars	Alpen Light Chocolate And Fudge Bar 5X21g	1.99	1.99	0	1	105	g	264350814	http://www.tesco.com/groceries/Product/Details/?id=264350814	1264	299	6.4	3	54.4	21.5	0.275	0.11	22.1	6
Swap Social norm	cjsr6199	Accept Swap Checkout Choice	Accept	1	2	1	2	2	2	Food Cupboard	Crisps Snacks & Nuts	Crisps & Snacks	Sensations Spare Rib And 5 Spice 110G	0.87	0.87	0	1	110	g	264340436	http://www.tesco.com/groceries/Product/Details/?id=264340436	2009	480	22	3	67	12	3.425	1.37	4.4	1.2
Swap Cost	cjub4469	Accept Swap Checkout Choice	Accept	1	2	1	1	2	4	Food Cupboard	Biscuits	Cereal Bars	UNAVAILABLE: Alpen Light Bars Double Chocolate 5Pk 105G	1.99	1.99	0	1	105	g	268347951	http://www.tesco.com/groceries/Product/Details/?id=268347951	1443	344	6.3	3	55.9	22	0.2	0.08	22	4.9
Swap Cost	cjub4469	Refuse Swap Checkout Base	Refuse	0	0	1	2	2	4	Bakery	Fresh Bakery	Fresh Speciality Bread	Tear 'N' Share Garlic And Herb Bread	1.55	1.55	0	1	1	Unknown	251673164	http://www.tesco.com/groceries/Product/Details/?id=251673164	1470	355	16.4	3	41.1	2.3	0.75	0.3	2.3	8.5
Swap Cost	cjub4469	Refuse Swap Checkout Base	Refuse	0	0	1	3	2	4	Frozen Food	Frozen Meat Free & Vegetarian	Frozen Meat Free & Vegetarian	Tesco Meat Free 4 Chicken Style Fillets 300G	1.99	1.99	0	2	300	g	264307556	http://www.tesco.com/groceries/Product/Details/?id=264307556	990	240	13.7	1	8.2	0.4	1	0.4	2.3	19.1
Swap Cost	cjub4469	Refuse Swap Checkout Base	Refuse	0	0	1	4	2	4	Food Cupboard	Crisps Snacks & Nuts	Crisps & Snacks	Real Mccoys Classic Crisps 6 Pack	1	1	0	1	1	Unknown	251170603	http://www.tesco.com/groceries/Product/Details/?id=251170603	2196	526	31	3	53	2	2.5	1	4	7
Swap Cost	ckqf6017	Refuse Swap Checkout Base	Refuse	0	0	1	1	2	7	Fresh Food	Cooked & Continental Meats	Sandwich Fillers	Tesco Tuna Crunch Sandwich Filler 230G	1.69	1.69	0	1	230	g	253206502	http://www.tesco.com/groceries/Product/Details/?id=253206502	1165	285	24.9	2	2.5	0.8	0.5	0.2	1	11.2
Swap Cost	ckqf6017	Refuse Swap Checkout Base	Refuse	0	0	1	2	1	7	Fresh Food	Fresh Ready Meals	Potato & Veg Side Dishes	Tesco Finest Creamy Mash 500G	1.25	1.25	0	1	500	g	250337893	http://www.tesco.com/groceries/Product/Details/?id=250337893	615	150	10.6	7	11	0.5	0.5	0.2	0.7	1.6
Swap Cost	ckqf6017	Refuse Swap Checkout Base	Refuse	0	0	1	3	2	7	Food Cupboard	Pasta Rice & Noodles	Pasta	Tesco Casereccie Pasta 500G	0.99	0.99	0	1	500	g	262038163	http://www.tesco.com/groceries/Product/Details/?id=262038163	1530	360	1.4	0	73	2.4	0	0	2.6	12.5
Swap Cost	ckqf6017	Refuse Swap Checkout Base	Refuse	0	0	1	4	2	7	Frozen Food	Ice Cream & Desserts	Frozen desserts	Tesco Banoffee Cheesecake 600G	1.76	1.76	0	1	600	g	266129003	http://www.tesco.com/groceries/Product/Details/?id=266129003	1190	285	15.2	8	32.5	22.5	0.25	0.1	2.7	3.1
Swap Cost	ckqf6017	Refuse Swap Checkout Base	Refuse	0	0	1	5	2	7	Food Cupboard	Crisps Snacks & Nuts	Crisps & Snacks	Walkers Roast Chicken Crisps 6 Pack	1.58	1.58	0	1	1	Unknown	250580505	http://www.tesco.com/groceries/Product/Details/?id=250580505	2212	530	32.7	3	51	3.8	1.225	0.49	4.1	6
Swap Cost	ckqf6017	Refuse Swap Checkout Base	Refuse	0	0	1	6	2	7	Fresh Food	Dairy Eggs & Cheese	Continental Cheese	Tesco Blue Shropshire 150G	1.1	1.1	0	1	150	g	261543050	http://www.tesco.com/groceries/Product/Details/?id=261543050	1700	410	35	23	0.1	0.1	2	0.8	0	23.7
Swap Cost	ckqf6017	Refuse Swap Checkout Base	Refuse	0	0	1	7	2	7	Food Cupboard	Tins Cans & Packets	Soup	Baxters Favourite Lentil And Bacon Soup 400G	0.88	0.88	0	1	400	g	252414303	http://www.tesco.com/groceries/Product/Details/?id=252414303	241	57	1	1	8.5	1.3	0.65	0.26	0.9	3.8
Swap Cost	cktr8188	Refuse Swap Checkout Base	Refuse	0	0	1	1	2	4	Food Cupboard	Crisps Snacks & Nuts	Crisps & Snacks	Tesco Shake To Salt Crisps 6 Pack	1.18	1.18	0	1	1	Unknown	253746528	http://www.tesco.com/groceries/Product/Details/?id=253746528	2170	520	32.3	3	52.2	0.7	2.25	0.9	3.7	5
Swap Cost	cktr8188	Refuse Swap Checkout Base	Refuse	0	0	1	2	1	4	Food Cupboard	Biscuits	Sweet Biscuits	Tesco Milk Chocolate Digestives 300G	0.86	0.86	0	1	300	g	254924572	http://www.tesco.com/groceries/Product/Details/?id=254924572	2045	490	23.3	12	62.5	29.8	1.25	0.5	3.3	7
Swap Cost	cktr8188	Refuse Swap Checkout Base	Refuse	0	0	1	3	2	4	Food Cupboard	Pasta Rice & Noodles	Pasta	Tesco Farfalle Pasta Bows 500G	0.89	0.89	0	1	500	g	254878476	http://www.tesco.com/groceries/Product/Details/?id=254878476	1460	345	1	0	72	2	0	0	3.4	11.5
Swap Cost	cktr8188	Accept Swap Checkout Choice	Accept	1	2	1	4	1	4	Fresh Food	Fresh Meat	Fresh Pork	Tesco Finest Pork Loin Joint With Blackpepper And Sea Salt	4	4	0	1	500	g	267227974	http://www.tesco.com/groceries/Product/Details/?id=267227974	940	225	15.5	5	0	0	0.5	0.2	0	21.4
Swap Health	clbh3390	Refuse Swap Checkout Base	Refuse	0	0	1	1	2	3	Fresh Food	Chilled Food	Pies & Quiche	Ginsters Deep Fill Chicken Mushroom Slice	1	1	0	1	1	Unknown	255639522	http://www.tesco.com/groceries/Product/Details/?id=255639522	1858	445	26.8	13	34.4	1.7	1.925	0.77	3.3	15
Swap Health	clbh3390	Refuse Swap Checkout Base	Refuse	0	0	1	2	2	3	Food Cupboard	Crisps Snacks & Nuts	Crisps & Snacks	Walkers Variety 6Pk	1.58	1.58	0	1	1	Unknown	254927131	http://www.tesco.com/groceries/Product/Details/?id=254927131	2219	532	33.1	3	50.2	1.3	1.55	0.62	4.1	6.2
Swap Health	clbh3390	Refuse Swap Checkout Base	Refuse	0	0	1	3	2	3	Food Cupboard	Tins Cans & Packets	Tinned Fish & Seafood	J/West/Princes Kipper Fillets In Oil 190G	1.2	1.2	0	1	190	g	255025056	http://www.tesco.com/groceries/Product/Details/?id=255025056	653	156	8	2	0	0	1.25	0.5	0	21
Swap Health	clqs7561	Refuse Swap Checkout Base	Refuse	0	0	1	1	1	3	Bakery	Fresh Bakery	Fresh Sweet Treats	Finest White Choc/Chunk Cookies 4 Pack	1.5	1.5	0	1	304	g	253825610	http://www.tesco.com/groceries/Product/Details/?id=253825610	1740	415	14.3	7	65.6	44.2	0.75	0.3	3.8	5.5
Swap Health	clqs7561	Refuse Swap Checkout Base	Refuse	0	0	1	2	2	3	Food Cupboard	Pasta Rice & Noodles	Pasta	Tesco Tagliatelle 500G	0.98	0.98	0	1	500	g	250211356	http://www.tesco.com/groceries/Product/Details/?id=250211356	1505	355	1.4	0	73	2.4	0	0	2.6	12.5
Swap Health	clqs7561	Refuse Swap Checkout Base	Refuse	0	0	1	3	2	3	Food Cupboard	Crisps Snacks & Nuts	Crisps & Snacks	Real Mccoys Classic Crisps 6 Pack	1	1	0	1	1	Unknown	251170603	http://www.tesco.com/groceries/Product/Details/?id=251170603	2196	526	31	3	53	2	2.5	1	4	7
Swap Cost	cmjs7243	Refuse Swap Checkout Base	Refuse	0	0	1	1	2	4	Fresh Food	Dairy Eggs & Cheese	Continental Cheese	President Emmental 250G	2.69	2.69	0	1	250	g	250122041	http://www.tesco.com/groceries/Product/Details/?id=250122041	1495	360	28	17	0	1.5	1.475	0.59	0.21	27
Swap Cost	cmjs7243	Refuse Swap Checkout Base	Refuse	0	0	1	2	2	4	Fresh Food	Dairy Eggs & Cheese	Continental Cheese	President Emmental Slices 200G	1.99	1.99	0	1	200	g	252755515	http://www.tesco.com/groceries/Product/Details/?id=252755515	1512	364	28	0	0	0	0.175	0.07	0.21	28
Swap Cost	cmjs7243	Refuse Swap Checkout Base	Refuse	0	0	1	3	2	4	Fresh Food	Dairy Eggs & Cheese	Yoghurts	Rachel's Organic Low Fat Vanilla Yogurt 450G	1.59	1.59	0	1	450	g	252403028	http://www.tesco.com/groceries/Product/Details/?id=252403028	355	85	1.8	1	12.8	12.7	0.125	0.05	0	4.4
Swap Cost	cmjs7243	Refuse Swap Checkout Base	Refuse	0	0	1	4	2	4	Food Cupboard	Crisps Snacks & Nuts	Crisps & Snacks	Walkers Roast Chicken Crisps 6 Pack	1.58	1.58	0	1	1	Unknown	250580505	http://www.tesco.com/groceries/Product/Details/?id=250580505	2212	530	32.7	3	51	3.8	1.225	0.49	4.1	6
Swap Cost	cncg6480	Refuse Swap Checkout Base	Refuse	0	0	1	1	2	4	Fresh Food	Cooked & Continental Meats	Sandwich Fillers	Tesco Tuna Crunch Sandwich Filler 230G	1.69	1.69	0	1	230	g	253206502	http://www.tesco.com/groceries/Product/Details/?id=253206502	1165	285	24.9	2	2.5	0.8	0.5	0.2	1	11.2
Swap Cost	cncg6480	Accept Swap Checkout Choice	Accept	1	2	1	2	2	4	Frozen Food	Frozen Chips Potatoes & Onion Rings	Frozen Chips	Mccain Crinkle Oven Chips 907G	1.7	1.7	0	1	907	g	257299505	http://www.tesco.com/groceries/Product/Details/?id=257299505	685	163	4.3	1	27.9	0.2	0.15	0.06	3.9	3.1
Swap Cost	cncg6480	Refuse Swap Checkout Base	Refuse	0	0	1	3	2	4	Food Cupboard	Crisps Snacks & Nuts	Crisps & Snacks	Real Mccoys Classic Crisps 6 Pack	1	1	0	1	1	Unknown	251170603	http://www.tesco.com/groceries/Product/Details/?id=251170603	2196	526	31	3	53	2	2.5	1	4	7
Swap Cost	cncg6480	Accept Swap Checkout Choice	Accept	1	2	1	4	2	4	Food Cupboard	Biscuits	Sweet Biscuits	Fox's Half Coated Chocolate Crinkle Crunch 200G	1.39	1.39	0	1	200	g	260897755	http://www.tesco.com/groceries/Product/Details/?id=260897755	2004	477	20.1	11	67.6	40.4	0.75	0.3	2.3	6.4
Swap Social norm	cnhz2120	Refuse Swap Checkout Base	Refuse	0	0	1	1	1	2	Fresh Food	Fresh Poultry	Fresh Chicken	Tesco Finest Free Range Whole Chicken 1.00-2.4Kg	0.46	0.46	0	1	100	g	252437656	http://www.tesco.com/groceries/Product/Details/?id=252437656	750	180	11.3	3	0	0	0.25	0.1	0	19.5
Swap Social norm	cnhz2120	Refuse Swap Checkout Base	Refuse	0	0	1	2	2	2	Food Cupboard	Crisps Snacks & Nuts	Crisps & Snacks	Kp Frisps Assorted 6 Pack	1	1	0	2	1	Unknown	250051470	http://www.tesco.com/groceries/Product/Details/?id=250051470	2265	543	34	3	54	4	2.5	1	3	5
Swap Social norm	cnos9034	Refuse Swap Checkout Base	Refuse	0	0	1	1	2	3	Food Cupboard	Chocolate & Sweets	Chocolate	Cadbury Wispa Bar Single	0.59	0.59	0	1	1	Unknown	263218070	http://www.tesco.com/groceries/Product/Details/?id=263218070	2255	540	33.1	21	54.3	54.1	0.225	0.09	0.7	7
Swap Social norm	cnos9034	Refuse Swap Checkout Base	Refuse	0	0	1	2	2	3	Food Cupboard	Pasta Rice & Noodles	Pasta	Tesco Wholewheat Fusilli Pasta Twists 500G	0.89	0.89	0	1	500	g	254878614	http://www.tesco.com/groceries/Product/Details/?id=254878614	1360	320	2.5	0	62.2	2.1	0	0	7.2	12.1
Swap Social norm	cnos9034	Refuse Swap Checkout Base	Refuse	0	0	1	3	1	3	Food Cupboard	Crisps Snacks & Nuts	Crisps & Snacks	Kp Hula Hoops Original 7 Pack	1.58	1.58	0	1	174.972	g	253923618	http://www.tesco.com/groceries/Product/Details/?id=253923618	2150	514	28.4	3	61.5	0.4	2.25	0.9	1.9	3.2
Swap Cost	cpxy0582	Refuse Swap Checkout Base	Refuse	0	0	1	1	1	2	Fresh Food	Cooked & Continental Meats	Sandwich Fillers	Tesco Chicken And Sweetcorn Sandwich Filler 250G	1.45	1.45	0	1	250	g	254927091	http://www.tesco.com/groceries/Product/Details/?id=254927091	825	200	13.7	1	7.3	2	0.5	0.2	1.1	10.7
Swap Cost	cpxy0582	Refuse Swap Checkout Base	Refuse	0	0	1	2	2	2	Food Cupboard	Crisps Snacks & Nuts	Crisps & Snacks	Walkers Prawn Cocktail 6Pk	1.58	1.58	0	1	1	Unknown	256644773	http://www.tesco.com/groceries/Product/Details/?id=256644773	2214	531	32.7	3	51.3	1.9	1.375	0.55	4.1	5.8
Swap Social norm	crwd7458	Refuse Swap Checkout Base	Refuse	0	0	1	1	1	3	Food Cupboard	Jams Sweet & Savoury Spreads	Jams & Sweet spreads	Tesco Value Crunchy Peanut Butter 340G	0.92	0.92	0	1	340	g	250792306	http://www.tesco.com/groceries/Product/Details/?id=250792306	2590	625	50.9	9	15.5	6.2	0.75	0.3	6.5	23
Swap Social norm	crwd7458	Accept Swap Checkout Choice	Accept	1	2	1	2	2	3	Food Cupboard	Pasta Rice & Noodles	Pasta	Trattoria Verdi Potato Gnocchi 500G	0.79	0.79	0	1	500	g	259578648	http://www.tesco.com/groceries/Product/Details/?id=259578648	645	155	0.5	0	32.9	0	1	0.4	2.2	3.7
Swap Social norm	crwd7458	Refuse Swap Checkout Base	Refuse	0	0	1	3	2	3	Food Cupboard	Crisps Snacks & Nuts	Crisps & Snacks	Kp Skips Prawn Cocktail 6 Pack	1	1	0	1	1	Unknown	253629595	http://www.tesco.com/groceries/Product/Details/?id=253629595	2023	482	27.6	2	53.5	6.5	1.5	0.6	1.2	5.3
Swap Cost	csms5078	Refuse Swap Checkout Base	Refuse	0	0	1	1	1	5	Fresh Food	Dairy Eggs & Cheese	Cheese Sliced & Grated	Dairylea Slices 200G	1.28	1.28	0	1	200	g	254266296	http://www.tesco.com/groceries/Product/Details/?id=254266296	1064	256	18	12	8	6.4	1.5	0.6	0	14.8
Swap Cost	csms5078	Refuse Swap Checkout Base	Refuse	0	0	1	2	1	5	Food Cupboard	Chocolate & Sweets	Chocolate	Lindt Excellence Noir 85% Cacao Chocolate 100G	1.74	1.74	0	1	100	g	250986325	http://www.tesco.com/groceries/Product/Details/?id=250986325	2210	530	46	28	19	14	0.075	0.03	2.3	11
Swap Cost	csms5078	Refuse Swap Checkout Base	Refuse	0	0	1	3	2	5	Food Cupboard	Pasta Rice & Noodles	Pasta	Tesco Lasagne 500G	0.88	0.88	0	1	500	g	250211327	http://www.tesco.com/groceries/Product/Details/?id=250211327	1505	355	1.4	0	73	2.4	0	0	2.6	12.5
Swap Cost	csms5078	Refuse Swap Checkout Base	Refuse	0	0	1	4	2	5	Food Cupboard	Crisps Snacks & Nuts	Crisps & Snacks	Walkers Roast Chicken Crisps 6 Pack	1.58	1.58	0	1	1	Unknown	250580505	http://www.tesco.com/groceries/Product/Details/?id=250580505	2212	530	32.7	3	51	3.8	1.225	0.49	4.1	6
Swap Cost	csms5078	Refuse Swap Checkout Base	Refuse	0	0	1	5	2	5	Food Cupboard	Tins Cans & Packets	Soup	Baxters Favourite Cream Of Tomato Soup 400G	0.88	0.88	0	1	400	g	252511142	http://www.tesco.com/groceries/Product/Details/?id=252511142	270	64	2.8	1	8.7	5.1	0.525	0.21	0.3	1.1
Swap Health	cunc4810	Accept Swap Checkout Choice	Accept	1	2	1	1	2	4	Food Cupboard	Chocolate & Sweets	Chocolate	Cadbury Double Decker 4 Pack 240G	1.75	1.75	0	1	240	g	266712453	http://www.tesco.com/groceries/Product/Details/?id=266712453	1935	460	18.8	10	68.5	54.6	0.225	0.09	1.4	4.3
Swap Health	cunc4810	Refuse Swap Checkout Base	Refuse	0	0	1	2	2	4	Fresh Food	Chilled Food	Pies & Quiche	Tesco 16Pk Mini Sausages Rolls 240G	1.87	1.87	0	1	240	g	251744115	http://www.tesco.com/groceries/Product/Details/?id=251744115	1590	385	25.9	12	28.4	0.8	1.5	0.6	1.4	8.1
Swap Health	cunc4810	Refuse Swap Checkout Base	Refuse	0	0	1	3	2	4	Food Cupboard	Pasta Rice & Noodles	Pasta	Tesco Lasagne 500G	0.88	0.88	0	1	500	g	250211327	http://www.tesco.com/groceries/Product/Details/?id=250211327	1505	355	1.4	0	73	2.4	0	0	2.6	12.5
Swap Health	cunc4810	Refuse Swap Checkout Base	Refuse	0	0	1	4	2	4	Food Cupboard	Crisps Snacks & Nuts	Crisps & Snacks	Tesco Variety Crisps 6 Pack	1.18	1.18	0	1	1	Unknown	254927010	http://www.tesco.com/groceries/Product/Details/?id=254927010	2227	535	34	3	51	1	2.5	1	4	6
Swap Health	cvne9612	Refuse Swap Checkout Base	Refuse	0	0	1	1	2	4	Fresh Food	Cooked & Continental Meats	Cooked & Continental Meats	From The Deli Finest Roast Ham 4 Slices	3.46	3.46	0	1	197.714	g	253077248	http://www.tesco.com/groceries/Product/Details/?id=253077248	595	145	5.3	2	0.8	0.8	1.75	0.7	0	22.7
Swap Health	cvne9612	Refuse Swap Checkout Base	Refuse	0	0	1	2	1	4	Fresh Food	Fresh Meat	Fresh Pork	Pork Loin Joint	3.99	3.99	0	1	1000	g	258261577	http://www.tesco.com/groceries/Product/Details/?id=258261577	1085	265	21.4	9	0	0	0.25	0.1	0	17
Swap Health	cvne9612	Refuse Swap Checkout Base	Refuse	0	0	1	3	2	4	Food Cupboard	Crisps Snacks & Nuts	Crisps & Snacks	Real Mccoys Classic Crisps 6 Pack	1	1	0	1	1	Unknown	251170603	http://www.tesco.com/groceries/Product/Details/?id=251170603	2196	526	31	3	53	2	2.5	1	4	7
Swap Health	cvne9612	Refuse Swap Checkout Base	Refuse	0	0	1	4	1	4	Fresh Food	Dairy Eggs & Cheese	Cheese Sliced & Grated	Tesco 10 Extra Mature Cheddar Slices 250G	2.2	2.2	0	1	250	g	264156434	http://www.tesco.com/groceries/Product/Details/?id=264156434	1725	420	34.9	22	0.1	0.1	1.75	0.7	0	25.4
Swap Cost	cwjz4426	Accept Swap Checkout Choice	Accept	1	2	1	1	2	1	Food Cupboard	Crisps Snacks & Nuts	Crisps & Snacks	Extra Crunchy Simply Salted 150G	1	1	0	1	150	g	267360481	http://www.tesco.com/groceries/Product/Details/?id=267360481	1979	473	21.8	2	59.8	0.5	1.2	0.48	5	6.8
Swap Health	cxog1258	Refuse Swap Checkout Base	Refuse	0	0	1	1	2	4	Food Cupboard	Chocolate & Sweets	Chocolate	Galaxy Snacktime 10 Pack 245G	2	2	0	1	245	g	253421074	http://www.tesco.com/groceries/Product/Details/?id=253421074	2269	543	32.7	19	56.3	55.5	0.2	0.08	1.6	6.5
Swap Health	cxog1258	Refuse Swap Checkout Base	Refuse	0	0	1	2	2	4	Food Cupboard	Crisps Snacks & Nuts	Crisps & Snacks	Golden Wonder Cheese And Onion Crisps 6 Pack	1	1	0	1	1	Unknown	251017746	http://www.tesco.com/groceries/Product/Details/?id=251017746	2156	516	31.6	4	52.4	2.4	2	0.8	4	6
Swap Health	cxog1258	Refuse Swap Checkout Base	Refuse	0	0	1	3	2	4	Food Cupboard	Pasta Rice & Noodles	Pasta	Tesco Lasagne 500G	0.88	0.88	0	1	500	g	250211327	http://www.tesco.com/groceries/Product/Details/?id=250211327	1505	355	1.4	0	73	2.4	0	0	2.6	12.5
Swap Health	cxog1258	Refuse Swap Checkout Base	Refuse	0	0	1	4	2	4	Food Cupboard	Crisps Snacks & Nuts	Crisps & Snacks	Kp Frisps Assorted 6 Pack	1	1	0	1	1	Unknown	250051470	http://www.tesco.com/groceries/Product/Details/?id=250051470	2265	543	34	3	54	4	2.5	1	3	5
Swap Social norm	cyhj2642	Refuse Swap Checkout Base	Refuse	0	0	1	1	2	4	Food Cupboard	Pasta Rice & Noodles	Pasta	Tesco Egg Lasagne Verdi 500G	0.92	0.92	0	1	500	g	254239908	http://www.tesco.com/groceries/Product/Details/?id=254239908	1505	355	3.5	1	66.8	2	0	0	2.6	14
Swap Social norm	cyhj2642	Refuse Swap Checkout Base	Refuse	0	0	1	2	1	4	Fresh Food	Fresh Ready Meals	Vegetarian & Healthy	Tesco Vegelicious Mushroom Lasagne 400G	2.3	2.3	0	1	400	g	267604846	http://www.tesco.com/groceries/Product/Details/?id=267604846	675	165	10.1	4	12.7	2.4	0.5	0.2	1.3	4.3
Swap Social norm	cyhj2642	Refuse Swap Checkout Base	Refuse	0	0	1	3	2	4	Food Cupboard	Crisps Snacks & Nuts	Crisps & Snacks	Walkers Lights Simply Salted 6Pk	1.58	1.58	0	1	1	Unknown	252370526	http://www.tesco.com/groceries/Product/Details/?id=252370526	2012	480	22	2	61	0.5	1.5	0.6	5	7
Swap Social norm	cyhj2642	Refuse Swap Checkout Base	Refuse	0	0	1	4	1	4	Food Cupboard	Biscuits	Sweet Biscuits	Tesco Nice 200G	0.4	0.4	0	1	200	g	254922228	http://www.tesco.com/groceries/Product/Details/?id=254922228	2055	490	23.8	13	63.1	25	0.25	0.1	3.8	5.8
Swap Health	czfh0313	Refuse Swap Checkout Base	Refuse	0	0	1	1	2	1	Food Cupboard	Crisps Snacks & Nuts	Crisps & Snacks	Tesco Shake To Salt Crisps 6 Pack	1.18	1.18	0	1	1	Unknown	253746528	http://www.tesco.com/groceries/Product/Details/?id=253746528	2170	520	32.3	3	52.2	0.7	2.25	0.9	3.7	5
Swap Social norm	dahf8884	Refuse Swap Checkout Base	Refuse	0	0	1	1	2	1	Food Cupboard	Crisps Snacks & Nuts	Crisps & Snacks	Real Mccoys Meaty Crisps 6 Pack	1	1	0	1	1	Unknown	256036681	http://www.tesco.com/groceries/Product/Details/?id=256036681	2195	526	31	3	53	2	2.5	1	4	7
Swap Health	dazj7279	Refuse Swap Checkout Base	Refuse	0	0	1	1	1	3	Fresh Food	Cooked & Continental Meats	Sandwich Fillers	Tesco Chicken And Sweetcorn Sandwich Filler 250G	1.45	1.45	0	1	250	g	254927091	http://www.tesco.com/groceries/Product/Details/?id=254927091	825	200	13.7	1	7.3	2	0.5	0.2	1.1	10.7
Swap Health	dazj7279	Refuse Swap Checkout Base	Refuse	0	0	1	2	2	3	Food Cupboard	Pasta Rice & Noodles	Pasta	Tesco Fusilli Pasta Twists 500G	0.89	0.89	0	1	500	g	254878545	http://www.tesco.com/groceries/Product/Details/?id=254878545	1505	355	1.4	0	73	2.4	0	0	2.6	12.5
Swap Health	dazj7279	Refuse Swap Checkout Base	Refuse	0	0	1	3	2	3	Fresh Food	Dairy Eggs & Cheese	Continental Cheese	T Dutch Edam Cheese 230G	1.6	1.6	0	1	230	g	262174818	http://www.tesco.com/groceries/Product/Details/?id=262174818	1325	320	23.7	16	0.1	0.1	2.5	1	0	26
Swap Social norm	dblr1946	Refuse Swap Checkout Base	Refuse	0	0	1	1	1	3	Fresh Food	Cooked & Continental Meats	Sandwich Fillers	Tesco Chicken And Sweetcorn Sandwich Filler 250G	1.45	1.45	0	1	250	g	254927091	http://www.tesco.com/groceries/Product/Details/?id=254927091	825	200	13.7	1	7.3	2	0.5	0.2	1.1	10.7
Swap Social norm	dblr1946	Refuse Swap Checkout Base	Refuse	0	0	1	2	2	3	Food Cupboard	Crisps Snacks & Nuts	Crisps & Snacks	Walkers Wotsits Cheese 6Pk	1.4	1.4	0	1	1	Unknown	254423859	http://www.tesco.com/groceries/Product/Details/?id=254423859	2290	547	33	4	56	8.5	1.95	0.78	1.1	5.5
Swap Social norm	dblr1946	Refuse Swap Checkout Base	Refuse	0	0	1	3	2	3	Food Cupboard	Biscuits	Cereal Bars	UNAVAILABLE: Cadbury's Brunch Bars Raisin 6 Pack	1.89	1.89	0	1	1	Unknown	252047985	http://www.tesco.com/groceries/Product/Details/?id=252047985	1800	430	15.5	8	66.4	42.2	0.6	0.24	1.8	5.6
Swap Health	dbxn1353	Accept Swap Checkout Choice	Accept	1	2	1	1	1	2	Food Cupboard	Biscuits	Sweet Biscuits	Tesco Value Jaffa Cakes 24Pk 270G	0.79	0.79	0	1	270	g	253908835	http://www.tesco.com/groceries/Product/Details/?id=253908835	1560	370	8.8	5	67.6	53.3	0.25	0.1	1.9	4.8
Swap Health	dbxn1353	Refuse Swap Checkout Base	Refuse	0	0	1	2	2	2	Food Cupboard	Crisps Snacks & Nuts	Crisps & Snacks	Golden Wonder Cheese And Onion Crisps 6 Pack	1	1	0	1	1	Unknown	251017746	http://www.tesco.com/groceries/Product/Details/?id=251017746	2156	516	31.6	4	52.4	2.4	2	0.8	4	6
Swap Cost	dcth6158	Refuse Swap Checkout Base	Refuse	0	0	1	1	1	5	Fresh Food	Cooked & Continental Meats	Sandwich Fillers	Tesco Chicken And Sweetcorn Sandwich Filler 250G	1.45	1.45	0	1	250	g	254927091	http://www.tesco.com/groceries/Product/Details/?id=254927091	825	200	13.7	1	7.3	2	0.5	0.2	1.1	10.7
Swap Cost	dcth6158	Refuse Swap Checkout Base	Refuse	0	0	1	2	2	5	Food Cupboard	Crisps Snacks & Nuts	Crisps & Snacks	Eastmans Sunnies 6 Pack	1.09	1.09	0	1	138	g	260968810	http://www.tesco.com/groceries/Product/Details/?id=260968810	2215	530	31.6	3	58.5	1.9	1.5	0.6	2.1	2.9
Swap Cost	dcth6158	Refuse Swap Checkout Base	Refuse	0	0	1	3	1	5	Fresh Food	Fresh Ready Meals	Potato & Veg Side Dishes	Tesco Finest Creamy Mash 500G	1.25	1.25	0	1	500	g	250337893	http://www.tesco.com/groceries/Product/Details/?id=250337893	615	150	10.6	7	11	0.5	0.5	0.2	0.7	1.6
Swap Cost	dcth6158	Refuse Swap Checkout Base	Refuse	0	0	1	4	2	5	Food Cupboard	Pasta Rice & Noodles	Pasta	Tesco Riccioli Pasta 500G	0.95	0.95	0	1	500	g	262038134	http://www.tesco.com/groceries/Product/Details/?id=262038134	1530	360	1.4	0	73	2.4	0	0	2.6	12.5
Swap Cost	dcth6158	Refuse Swap Checkout Base	Refuse	0	0	1	9	2	5	Food Cupboard	Crisps Snacks & Nuts	Crisps & Snacks	Tesco Variety Crisps 6 Pack	1.18	1.18	0	1	1	Unknown	254927010	http://www.tesco.com/groceries/Product/Details/?id=254927010	2227	535	34	3	51	1	2.5	1	4	6
Swap Health	ddob1052	Refuse Swap Checkout Base	Refuse	0	0	1	1	1	3	Fresh Food	Cooked & Continental Meats	Sandwich Fillers	Tesco Chunky Seafood Cocktail Sandwich Filler 250G	1.45	1.45	0	1	250	g	253110350	http://www.tesco.com/groceries/Product/Details/?id=253110350	1120	270	23.7	2	8.2	3.3	1.25	0.5	1.1	5.4
Swap Health	ddob1052	Refuse Swap Checkout Base	Refuse	0	0	1	2	2	3	Food Cupboard	Crisps Snacks & Nuts	Crisps & Snacks	Kp Frisps Assorted 6 Pack	1	1	0	1	1	Unknown	250051470	http://www.tesco.com/groceries/Product/Details/?id=250051470	2265	543	34	3	54	4	2.5	1	3	5
Swap Health	ddob1052	Refuse Swap Checkout Base	Refuse	0	0	1	3	1	3	Food Cupboard	Biscuits	Sweet Biscuits	Fox's Jam Sandwich Creams 150G	0.98	0.98	0	1	150	g	251576968	http://www.tesco.com/groceries/Product/Details/?id=251576968	2086	497	23.7	13	64.8	30.2	0.475	0.19	2	6.1
Swap Health	dfjv6867	Refuse Swap Checkout Base	Refuse	0	0	1	1	2	4	Fresh Food	Counters	Counter - Cheese	Counter Y - Fenni Welsh Cheese	1.6	1.6	0	1	200	g	250431101	http://www.tesco.com/groceries/Product/Details/?id=250431101	1535	370	29.2	18	3.9	0.7	2	0.8	1.8	21.8
Swap Health	dfjv6867	Refuse Swap Checkout Base	Refuse	0	0	1	2	1	4	Fresh Food	Fresh Meat	Fresh Lamb	Tesco Fresh Lamb Half Legs	10.99	10.99	0	1	1000	g	256531152	http://www.tesco.com/groceries/Product/Details/?id=256531152	725	175	10.7	6	0	0	0.25	0.1	0	19.1
Swap Health	dfjv6867	Refuse Swap Checkout Base	Refuse	0	0	1	3	2	4	Food Cupboard	Crisps Snacks & Nuts	Crisps & Snacks	Real Mccoys Classic Crisps 6 Pack	1	1	0	1	1	Unknown	251170603	http://www.tesco.com/groceries/Product/Details/?id=251170603	2196	526	31	3	53	2	2.5	1	4	7
Swap Health	dfjv6867	Refuse Swap Checkout Base	Refuse	0	0	1	4	1	4	Food Cupboard	Biscuits	Sweet Biscuits	Fox's Jam Sandwich Creams 150G	0.98	0.98	0	1	150	g	251576968	http://www.tesco.com/groceries/Product/Details/?id=251576968	2086	497	23.7	13	64.8	30.2	0.475	0.19	2	6.1
Swap Cost	dfnx1186	Refuse Swap Checkout Base	Refuse	0	0	1	1	2	3	Fresh Food	Chilled Food	Pies & Quiche	Ginsters Deep Fill Chicken Mushroom Slice	1	1	0	1	1	Unknown	255639522	http://www.tesco.com/groceries/Product/Details/?id=255639522	1858	445	26.8	13	34.4	1.7	1.925	0.77	3.3	15
Swap Cost	dfnx1186	Refuse Swap Checkout Base	Refuse	0	0	1	2	1	3	Fresh Food	Fresh Meat	Fresh Pork	Tesco Large Pork Vacuum Pack Shoulder Joint	1.25	1.25	0	1	500	g	259541778	http://www.tesco.com/groceries/Product/Details/?id=259541778	910	220	16.2	5	0	0	0.25	0.1	0	18.1
Swap Cost	dfnx1186	Refuse Swap Checkout Base	Refuse	0	0	1	3	2	3	Food Cupboard	Crisps Snacks & Nuts	Crisps & Snacks	Real Mccoys Classic Crisps 6 Pack	1	1	0	1	1	Unknown	251170603	http://www.tesco.com/groceries/Product/Details/?id=251170603	2196	526	31	3	53	2	2.5	1	4	7
Swap Health	dfpb3052	Refuse Swap Checkout Base	Refuse	0	0	1	1	2	4	Food Cupboard	Pasta Rice & Noodles	Pasta	Tesco Tagliatelle 500G	0.98	0.98	0	1	500	g	250211356	http://www.tesco.com/groceries/Product/Details/?id=250211356	1505	355	1.4	0	73	2.4	0	0	2.6	12.5
Swap Health	dfpb3052	Refuse Swap Checkout Base	Refuse	0	0	1	2	2	4	Fresh Food	Fresh Meat	Fresh Beef	Tesco Value Beef Roasting Joint	8.25	8.25	0	1	1500	g	253230568	http://www.tesco.com/groceries/Product/Details/?id=253230568	710	170	9.9	4	0.6	0.2	0.25	0.1	0	19.4
Swap Health	dfpb3052	Refuse Swap Checkout Base	Refuse	0	0	1	3	2	4	Food Cupboard	Crisps Snacks & Nuts	Crisps & Snacks	Real Mccoys Classic Crisps 6 Pack	1	1	0	1	1	Unknown	251170603	http://www.tesco.com/groceries/Product/Details/?id=251170603	2196	526	31	3	53	2	2.5	1	4	7
Swap Health	dfpb3052	Refuse Swap Checkout Base	Refuse	0	0	1	4	2	4	Food Cupboard	Tins Cans & Packets	Soup	Baxters Favourite Cream Of Tomato Soup 400G	0.88	0.88	0	1	400	g	252511142	http://www.tesco.com/groceries/Product/Details/?id=252511142	270	64	2.8	1	8.7	5.1	0.525	0.21	0.3	1.1
Swap Cost	dfpv7658	Refuse Swap Checkout Base	Refuse	0	0	1	1	2	3	Food Cupboard	Pasta Rice & Noodles	Pasta	Tesco Egg Spaghetti 500G	0.89	0.89	0	1	500	g	250308277	http://www.tesco.com/groceries/Product/Details/?id=250308277	1505	355	3.5	1	66.9	2	0	0	2.6	14
Swap Cost	dfpv7658	Refuse Swap Checkout Base	Refuse	0	0	1	2	1	3	Fresh Food	Fresh Poultry	Fresh Chicken	Tesco Finest Free Range Whole Chicken 1.00-2.4Kg	0.46	0.46	0	1	100	g	252437656	http://www.tesco.com/groceries/Product/Details/?id=252437656	750	180	11.3	3	0	0	0.25	0.1	0	19.5
Swap Cost	dfpv7658	Refuse Swap Checkout Base	Refuse	0	0	1	3	2	3	Food Cupboard	Crisps Snacks & Nuts	Crisps & Snacks	Golden Wonder Cheese And Onion Crisps 6 Pack	1	1	0	1	1	Unknown	251017746	http://www.tesco.com/groceries/Product/Details/?id=251017746	2156	516	31.6	4	52.4	2.4	2	0.8	4	6
Swap Health	dgpy2359	Refuse Swap Checkout Base	Refuse	0	0	1	1	2	1	Food Cupboard	Crisps Snacks & Nuts	Crisps & Snacks	Golden Wonder Cheese And Onion Crisps 6 Pack	1	1	0	1	1	Unknown	251017746	http://www.tesco.com/groceries/Product/Details/?id=251017746	2156	516	31.6	4	52.4	2.4	2	0.8	4	6
Swap Social norm	dgxm7914	Refuse Swap Checkout Base	Refuse	0	0	1	1	1	4	Fresh Food	Cooked & Continental Meats	Sandwich Fillers	Tesco Chicken And Sweetcorn Sandwich Filler 250G	1.45	1.45	0	1	250	g	254927091	http://www.tesco.com/groceries/Product/Details/?id=254927091	825	200	13.7	1	7.3	2	0.5	0.2	1.1	10.7
Swap Social norm	dgxm7914	Refuse Swap Checkout Base	Refuse	0	0	1	2	2	4	Food Cupboard	Pasta Rice & Noodles	Pasta	Tesco Tagliatelle 500G	0.98	0.98	0	1	500	g	250211356	http://www.tesco.com/groceries/Product/Details/?id=250211356	1505	355	1.4	0	73	2.4	0	0	2.6	12.5
Swap Social norm	dgxm7914	Refuse Swap Checkout Base	Refuse	0	0	1	3	2	4	Food Cupboard	Crisps Snacks & Nuts	Crisps & Snacks	Walkers Light Variety 6Pk	1.58	1.58	0	1	1	Unknown	252370601	http://www.tesco.com/groceries/Product/Details/?id=252370601	2013	480	22	2	61	2	0	0	5	7
Swap Social norm	dgxm7914	Refuse Swap Checkout Base	Refuse	0	0	1	4	1	4	Food Cupboard	Tins Cans & Packets	Soup	Baxters Vegetarian Spicy Parsnip Soup 415G	1.08	1.08	0	1	415	g	252411709	http://www.tesco.com/groceries/Product/Details/?id=252411709	217	52	2.5	1	6.1	2.9	0.625	0.25	1.5	1.2
Swap Social norm	dhbf5127	Refuse Swap Checkout Base	Refuse	0	0	1	1	1	3	Fresh Food	Cooked & Continental Meats	Sandwich Fillers	Tesco Coronation Chicken Sandwich Filler 250G	1.45	1.45	0	1	250	g	268973896	http://www.tesco.com/groceries/Product/Details/?id=268973896	1269	306	25.2	2	7.8	7.7	0.5	0.2	1.5	12
Swap Social norm	dhbf5127	Refuse Swap Checkout Base	Refuse	0	0	1	2	2	3	Food Cupboard	Biscuits	Cereal Bars	UNAVAILABLE: Cadbury's Brunch Bars Raisin 6 Pack	1.89	1.89	0	1	1	Unknown	252047985	http://www.tesco.com/groceries/Product/Details/?id=252047985	1800	430	15.5	8	66.4	42.2	0.6	0.24	1.8	5.6
Swap Social norm	dhbf5127	Refuse Swap Checkout Base	Refuse	0	0	1	3	2	3	Food Cupboard	Pasta Rice & Noodles	Pasta	Tesco Wholewheat Fusilli Pasta Twists 500G	0.89	0.89	0	1	500	g	254878614	http://www.tesco.com/groceries/Product/Details/?id=254878614	1360	320	2.5	0	62.2	2.1	0	0	7.2	12.1
Swap Health	dhdo3497	Refuse Swap Checkout Base	Refuse	0	0	1	1	2	4	Food Cupboard	Chocolate & Sweets	Chocolate	Galaxy Snacktime 10 Pack 245G	2	2	0	1	245	g	253421074	http://www.tesco.com/groceries/Product/Details/?id=253421074	2269	543	32.7	19	56.3	55.5	0.2	0.08	1.6	6.5
Swap Health	dhdo3497	Refuse Swap Checkout Base	Refuse	0	0	1	2	1	4	Fresh Food	Cooked & Continental Meats	Sandwich Fillers	Tesco Coronation Chicken Sandwich Filler 250G	1.45	1.45	0	1	250	g	268973896	http://www.tesco.com/groceries/Product/Details/?id=268973896	1269	306	25.2	2	7.8	7.7	0.5	0.2	1.5	12
Swap Health	dhdo3497	Refuse Swap Checkout Base	Refuse	0	0	1	3	2	4	Food Cupboard	Crisps Snacks & Nuts	Crisps & Snacks	Tesco Variety Crisps 6 Pack	1.18	1.18	0	1	1	Unknown	254927010	http://www.tesco.com/groceries/Product/Details/?id=254927010	2227	535	34	3	51	1	2.5	1	4	6
Swap Health	dhdo3497	Refuse Swap Checkout Base	Refuse	0	0	1	4	1	4	Fresh Food	Sausages Burgers & BBQ Meat	Sausages	Richmond 8 Skinless Pork Sausages 213G	1	1	0	1	213	g	250165978	http://www.tesco.com/groceries/Product/Details/?id=250165978	1195	287	22.2	9	11.7	0.4	2.25	0.9	1.3	10.4
Swap Cost	dhgs5363	Accept Swap Checkout Choice	Accept	1	2	1	1	1	3	Fresh Food	Cooked & Continental Meats	Cooked & Continental Meats	From The Deli Roast Topside Of Beef 6 Slices	2.65	2.65	0	1	196.296	g	253420038	http://www.tesco.com/groceries/Product/Details/?id=253420038	201	47	0.9	1	1.5	0.9	0.15	0.06	0.25	21.1
Swap Cost	dhgs5363	Refuse Swap Checkout Base	Refuse	0	0	1	2	2	3	Food Cupboard	Crisps Snacks & Nuts	Crisps & Snacks	Real Mccoys Classic Crisps 6 Pack	1	1	0	1	1	Unknown	251170603	http://www.tesco.com/groceries/Product/Details/?id=251170603	2196	526	31	3	53	2	2.5	1	4	7
Swap Cost	dhgs5363	Refuse Swap Checkout Base	Refuse	0	0	1	3	2	3	Fresh Food	Dairy Eggs & Cheese	Healthy Eating Cheese	Tesco Lighter Mature Cheese 250G	2.1	2.1	0	1	250	g	266333734	http://www.tesco.com/groceries/Product/Details/?id=266333734	1260	305	22	14	0.1	0.1	2	0.8	0	26
Swap Cost	dhnl2277	Refuse Swap Checkout Base	Refuse	0	0	1	1	2	4	Food Cupboard	Chocolate & Sweets	Chocolate	Green And Black's Organic Milk Chocolate 100G	2.06	2.06	0	1	100	g	251580423	http://www.tesco.com/groceries/Product/Details/?id=251580423	2265	545	32.6	19	50.4	47.9	0.05	0.02	3.2	10.3
Swap Cost	dhnl2277	Accept Swap Checkout Choice	Accept	1	2	1	2	2	4	Food Cupboard	Pasta Rice & Noodles	Pasta	Tesco Wholewheat Fusilli Pasta Twists 500G	0.89	0.89	0	1	500	g	254878614	http://www.tesco.com/groceries/Product/Details/?id=254878614	1360	320	2.5	0	62.2	2.1	0	0	7.2	12.1
Swap Cost	dhnl2277	Accept Swap Checkout Choice	Accept	1	2	1	3	2	4	Frozen Food	Ice Cream & Desserts	Frozen desserts	Tesco Strawberry Cheesecake 500G	1.69	1.69	0	1	500	g	268123571	http://www.tesco.com/groceries/Product/Details/?id=268123571	1045	250	9.7	4	35.8	22	0.25	0.1	1.4	3.7
Swap Cost	dhnl2277	Accept Swap Checkout Choice	Accept	1	2	1	4	2	4	Food Cupboard	Tins Cans & Packets	Tinned Meat	Tesco Cured Turkey Breast 200G	1.96	1.96	0	1	200	g	268216657	http://www.tesco.com/groceries/Product/Details/?id=268216657	430	105	1.3	0	0.6	0.6	2.5	1	0	21.6
Swap Social norm	dhva8832	Refuse Swap Checkout Base	Refuse	0	0	1	1	2	4	Food Cupboard	Pasta Rice & Noodles	Pasta	Tesco Tagliatelle 500G	0.98	0.98	0	1	500	g	250211356	http://www.tesco.com/groceries/Product/Details/?id=250211356	1505	355	1.4	0	73	2.4	0	0	2.6	12.5
Swap Social norm	dhva8832	Refuse Swap Checkout Base	Refuse	0	0	1	2	2	4	Fresh Food	Fresh Meat	Fresh Beef	Tesco Value Beef Roasting Joint	2.75	2.75	0	1	500	g	253230568	http://www.tesco.com/groceries/Product/Details/?id=253230568	710	170	9.9	4	0.6	0.2	0.25	0.1	0	19.4
Swap Social norm	dhva8832	Refuse Swap Checkout Base	Refuse	0	0	1	3	2	4	Food Cupboard	Chocolate & Sweets	Chocolate	Galaxy Minstrels Standard Bag	0.54	0.54	0	1	1	Unknown	255613040	http://www.tesco.com/groceries/Product/Details/?id=255613040	2110	503	22.2	13	70.5	69.1	0.2	0.08	1.1	5.1
Swap Social norm	dhva8832	Refuse Swap Checkout Base	Refuse	0	0	1	4	2	4	Food Cupboard	Crisps Snacks & Nuts	Crisps & Snacks	Kp Frisps Assorted 6 Pack	1	1	0	1	1	Unknown	250051470	http://www.tesco.com/groceries/Product/Details/?id=250051470	2265	543	34	3	54	4	2.5	1	3	5
Swap Cost	digz1414	Refuse Swap Checkout Base	Refuse	0	0	1	1	2	2	Fresh Food	Chilled Food	Pies & Quiche	Tesco Bitesize 14 Sausage Rolls 216G	1.7	1.7	0	1	216	g	263544564	http://www.tesco.com/groceries/Product/Details/?id=263544564	1553	373	25.6	11	25.2	1.8	1	0.4	3	9
Swap Cost	digz1414	Refuse Swap Checkout Base	Refuse	0	0	1	2	2	2	Food Cupboard	Crisps Snacks & Nuts	Crisps & Snacks	Walkers Lights Simply Salted 6Pk	1.58	1.58	0	1	1	Unknown	252370526	http://www.tesco.com/groceries/Product/Details/?id=252370526	2012	480	22	2	61	0.5	1.5	0.6	5	7
Swap Social norm	diwj7784	Refuse Swap Checkout Base	Refuse	0	0	1	1	1	3	Fresh Food	Cooked & Continental Meats	Cooked & Continental Meats	Tesco Finest Wafer Thin Roast Beef 100G	2.85	2.85	0	1	100	g	251664411	http://www.tesco.com/groceries/Product/Details/?id=251664411	635	155	5	2	0.4	0.2	0.75	0.3	0.5	25.8
Swap Social norm	diwj7784	Accept Swap Checkout Choice	Accept	1	2	1	2	2	3	Food Cupboard	Crisps Snacks & Nuts	Crisps & Snacks	Real Crisp Co. Salt&Crsh Black Pepper Crisp150g	1.49	1.49	0	1	150	g	253078687	http://www.tesco.com/groceries/Product/Details/?id=253078687	1999	480	28.6	4	53.8	0.8	2.15	0.86	4.5	5.7
Swap Social norm	diwj7784	Refuse Swap Checkout Base	Refuse	0	0	1	3	2	3	Fresh Food	Fresh Meat	Fresh Beef	Tesco Value Beef Roasting Joint	2.75	2.75	0	1	500	g	253230568	http://www.tesco.com/groceries/Product/Details/?id=253230568	710	170	9.9	4	0.6	0.2	0.25	0.1	0	19.4
Swap Health	diyd2808	Refuse Swap Checkout Base	Refuse	0	0	1	1	2	4	Frozen Food	Frozen Chips Potatoes & Onion Rings	Frozen Chips	Mccain Crispy French Fries 1Kg	1.86	1.86	0	1	1000	g	252384798	http://www.tesco.com/groceries/Product/Details/?id=252384798	1135	270	10.9	1	38.8	0.5	1.025	0.41	2.9	4.3
Swap Health	diyd2808	Refuse Swap Checkout Base	Refuse	0	0	1	2	2	4	Fresh Food	Fresh Meat	Fresh Beef	Tesco Value Beef Roasting Joint	2.75	2.75	0	1	500	g	253230568	http://www.tesco.com/groceries/Product/Details/?id=253230568	710	170	9.9	4	0.6	0.2	0.25	0.1	0	19.4
Swap Health	diyd2808	Refuse Swap Checkout Base	Refuse	0	0	1	3	2	4	Food Cupboard	Crisps Snacks & Nuts	Crisps & Snacks	Walkers Ready Salted 6Pk	1.58	1.58	0	1	1	Unknown	254926800	http://www.tesco.com/groceries/Product/Details/?id=254926800	2241	537	34.1	3	49.7	0.4	1.5	0.6	4.2	5.9
Swap Health	diyd2808	Refuse Swap Checkout Base	Refuse	0	0	1	4	2	4	Fresh Food	Cooked & Continental Meats	Cooked & Continental Meats	Tesco No Added Water Thick Sliced Honey Roast Ham 132G	2	2	0	1	132	g	266379416	http://www.tesco.com/groceries/Product/Details/?id=266379416	680	165	7.5	3	3	2.8	1.5	0.6	0	20.6
Swap Cost	djev1537	Refuse Swap Checkout Base	Refuse	0	0	1	1	2	3	Food Cupboard	Chocolate & Sweets	Sweets	Cadbury Fair Trade Dairy Milk For Kids 6 Pack	1.12	1.12	0	1	1	Unknown	250283166	http://www.tesco.com/groceries/Product/Details/?id=250283166	2200	525	29.8	19	57	56.7	0.225	0.09	0.7	7.5
Swap Cost	djev1537	Refuse Swap Checkout Base	Refuse	0	0	1	2	2	3	Food Cupboard	Pasta Rice & Noodles	Pasta	Tesco Lasagne 500G	0.88	0.88	0	1	500	g	250211327	http://www.tesco.com/groceries/Product/Details/?id=250211327	1505	355	1.4	0	73	2.4	0	0	2.6	12.5
Swap Cost	djev1537	Refuse Swap Checkout Base	Refuse	0	0	1	3	2	3	Food Cupboard	Crisps Snacks & Nuts	Crisps & Snacks	Tesco Variety Crisps 6 Pack	1.18	1.18	0	1	1	Unknown	254927010	http://www.tesco.com/groceries/Product/Details/?id=254927010	2227	535	34	3	51	1	2.5	1	4	6
Swap Health	djrb8787	Refuse Swap Checkout Base	Refuse	0	0	1	1	2	1	Food Cupboard	Crisps Snacks & Nuts	Crisps & Snacks	Golden Wonder Cheese And Onion Crisps 6 Pack	1	1	0	1	1	Unknown	251017746	http://www.tesco.com/groceries/Product/Details/?id=251017746	2156	516	31.6	4	52.4	2.4	2	0.8	4	6
Swap Health	dkcy4712	Refuse Swap Checkout Base	Refuse	0	0	1	1	1	1	Fresh Food	Chilled Fish & Seafood	Fresh Fish	Tesco 2 Organic Salmon Fillets	3.6	3.6	0	1	200	g	251009232	http://www.tesco.com/groceries/Product/Details/?id=251009232	865	210	14.1	3	0	0	0.25	0.1	0	20
Swap Social norm	dkzx9493	Refuse Swap Checkout Base	Refuse	0	0	1	1	1	5	Food Cupboard	Jams Sweet & Savoury Spreads	Jams & Sweet spreads	Tesco Value Crunchy Peanut Butter 340G	0.92	0.92	0	1	340	g	250792306	http://www.tesco.com/groceries/Product/Details/?id=250792306	2590	625	50.9	9	15.5	6.2	0.75	0.3	6.5	23
Swap Social norm	dkzx9493	Refuse Swap Checkout Base	Refuse	0	0	1	2	2	5	Food Cupboard	Pasta Rice & Noodles	Pasta	Tesco Tagliatelle 500G	0.98	0.98	0	1	500	g	250211356	http://www.tesco.com/groceries/Product/Details/?id=250211356	1505	355	1.4	0	73	2.4	0	0	2.6	12.5
Swap Social norm	dkzx9493	Refuse Swap Checkout Base	Refuse	0	0	1	3	2	5	Food Cupboard	Crisps Snacks & Nuts	Crisps & Snacks	Tesco Assorted Crisps 20 Pack	3.29	3.29	0	1	1	Unknown	268414929	http://www.tesco.com/groceries/Product/Details/?id=268414929	2254	543	34	3	51	1	2.5	1	4	6
Swap Social norm	dkzx9493	Refuse Swap Checkout Base	Refuse	0	0	1	4	1	5	Food Cupboard	Biscuits	Sweet Biscuits	Tesco Value Milk Chocolate Digestives 300G	0.49	0.49	0	1	300	g	254308893	http://www.tesco.com/groceries/Product/Details/?id=254308893	2075	495	22.2	11	65.4	31.4	1	0.4	2.6	7.1
Swap Social norm	dkzx9493	Refuse Swap Checkout Base	Refuse	0	0	1	5	2	5	Fresh Food	Chilled Food	Fresh Soup	Tesco Finest Pea And Ham Soup 600G	2.2	2.2	0	1	600	g	253751308	http://www.tesco.com/groceries/Product/Details/?id=253751308	275	65	2.7	2	5.9	3.1	0.5	0.2	1.6	3.4
Swap Social norm	dmqu7208	Refuse Swap Checkout Base	Refuse	0	0	1	1	2	4	Food Cupboard	Pasta Rice & Noodles	Pasta	Tesco Egg Spaghetti 500G	0.89	0.89	0	1	500	g	250308277	http://www.tesco.com/groceries/Product/Details/?id=250308277	1505	355	3.5	1	66.9	2	0	0	2.6	14
Swap Social norm	dmqu7208	Refuse Swap Checkout Base	Refuse	0	0	1	2	1	4	Fresh Food	Fresh Poultry	Fresh Chicken	Tesco Finest Free Range Whole Chicken 1.00-2.4Kg	2.29	2.29	0	1	500	g	252437656	http://www.tesco.com/groceries/Product/Details/?id=252437656	750	180	11.3	3	0	0	0.25	0.1	0	19.5
Swap Social norm	dmqu7208	Refuse Swap Checkout Base	Refuse	0	0	1	3	2	4	Food Cupboard	Crisps Snacks & Nuts	Crisps & Snacks	Golden Wonder Cheese And Onion Crisps 6 Pack	1	1	0	1	1	Unknown	251017746	http://www.tesco.com/groceries/Product/Details/?id=251017746	2156	516	31.6	4	52.4	2.4	2	0.8	4	6
Swap Social norm	dmqu7208	Refuse Swap Checkout Base	Refuse	0	0	1	4	1	4	Food Cupboard	Biscuits	Sweet Biscuits	Fox's Jam Sandwich Creams 150G	0.98	0.98	0	1	150	g	251576968	http://www.tesco.com/groceries/Product/Details/?id=251576968	2086	497	23.7	13	64.8	30.2	0.475	0.19	2	6.1
Swap Social norm	dohi7817	Refuse Swap Checkout Base	Refuse	0	0	1	1	2	5	Food Cupboard	Crisps Snacks & Nuts	Nuts	Centennial Roasted Salted Cashews 200G	1.85	1.85	0	1	200	g	262593316	http://www.tesco.com/groceries/Product/Details/?id=262593316	2540	615	49.6	9	21	6.3	0.75	0.3	5.4	20.4
Swap Social norm	dohi7817	Refuse Swap Checkout Base	Refuse	0	0	1	2	2	5	Food Cupboard	Pasta Rice & Noodles	Pasta	Tesco Lasagne 500G	0.88	0.88	0	1	500	g	250211327	http://www.tesco.com/groceries/Product/Details/?id=250211327	1505	355	1.4	0	73	2.4	0	0	2.6	12.5
Swap Social norm	dohi7817	Refuse Swap Checkout Base	Refuse	0	0	1	3	1	5	Fresh Food	Cooked & Continental Meats	Cooked & Continental Meats	From The Deli Yorkshire Style Ham 4 Slices	2.76	2.76	0	2	185.235	g	253078748	http://www.tesco.com/groceries/Product/Details/?id=253078748	535	130	3.9	1	0.5	0.5	1	0.4	0.5	22.1
Swap Social norm	dohi7817	Refuse Swap Checkout Base	Refuse	0	0	1	4	1	5	Food Cupboard	Biscuits	Sweet Biscuits	Mcvities Digestive 250G	0.89	0.89	0	1	250	g	254922666	http://www.tesco.com/groceries/Product/Details/?id=254922666	2003	478	21.2	2	62.8	16.6	1.25	0.5	3.6	7.1
Swap Social norm	dohi7817	Refuse Swap Checkout Base	Refuse	0	0	1	5	2	5	Bakery	Bread	Seeded Bread	Burgen Soya And Linseed Bread 800G	1.39	1.39	0	1	800	g	253803607	http://www.tesco.com/groceries/Product/Details/?id=253803607	1183	282	10.1	1	27.3	5.4	0.75	0.3	9.3	15.9
Swap Social norm	dozp0903	Refuse Swap Checkout Base	Refuse	0	0	1	1	1	3	Fresh Food	Cooked & Continental Meats	Sandwich Fillers	Tesco Chicken And Stuffing Sandwich Filler 230G	1.45	1.45	0	1	230	g	267312660	http://www.tesco.com/groceries/Product/Details/?id=267312660	940	230	17	2	6.4	0.1	0.75	0.3	0.9	11.3
Swap Social norm	dozp0903	Refuse Swap Checkout Base	Refuse	0	0	1	2	1	3	Fresh Food	Fresh Poultry	Fresh Chicken	Tesco Finest Free Range Whole Chicken 1.00-2.4Kg	2.29	2.29	0	1	500	g	252437656	http://www.tesco.com/groceries/Product/Details/?id=252437656	750	180	11.3	3	0	0	0.25	0.1	0	19.5
Swap Social norm	dozp0903	Refuse Swap Checkout Base	Refuse	0	0	1	3	2	3	Food Cupboard	Crisps Snacks & Nuts	Crisps & Snacks	Kp Frisps Assorted 6 Pack	1	1	0	1	1	Unknown	250051470	http://www.tesco.com/groceries/Product/Details/?id=250051470	2265	543	34	3	54	4	2.5	1	3	5
Swap Health	drie8105	Refuse Swap Checkout Base	Refuse	0	0	1	1	2	5	Fresh Food	Dairy Eggs & Cheese	Yoghurts	Danone Activia Fig Yogurt 4X125g	1.84	1.84	0	1	500	g	254622566	http://www.tesco.com/groceries/Product/Details/?id=254622566	411	98	3.2	2	13.5	13.4	0.25	0.1	0.2	3.6
Swap Health	drie8105	Refuse Swap Checkout Base	Refuse	0	0	1	2	1	5	Fresh Food	Cooked & Continental Meats	Sandwich Fillers	Tesco Chicken And Sweetcorn Sandwich Filler 250G	1.45	1.45	0	1	250	g	254927091	http://www.tesco.com/groceries/Product/Details/?id=254927091	825	200	13.7	1	7.3	2	0.5	0.2	1.1	10.7
Swap Health	drie8105	Refuse Swap Checkout Base	Refuse	0	0	1	3	2	5	Food Cupboard	Biscuits	Sweet Biscuits	Tesco Chocolate Viennese Biscuits 150G	1.37	1.37	0	1	150	g	252704185	http://www.tesco.com/groceries/Product/Details/?id=252704185	2210	530	30.3	19	58	30.2	0.5	0.2	2.2	6.1
Swap Health	drie8105	Refuse Swap Checkout Base	Refuse	0	0	1	4	2	5	Fresh Food	Fresh Meat	Fresh Beef	Tesco Value Beef Roasting Joint	0.55	0.55	0	1	100	g	253230568	http://www.tesco.com/groceries/Product/Details/?id=253230568	710	170	9.9	4	0.6	0.2	0.25	0.1	0	19.4
Swap Health	drie8105	Refuse Swap Checkout Base	Refuse	0	0	1	5	2	5	Food Cupboard	Crisps Snacks & Nuts	Crisps & Snacks	Walkers Ready Salted 6Pk	1.58	1.58	0	1	1	Unknown	254926800	http://www.tesco.com/groceries/Product/Details/?id=254926800	2241	537	34.1	3	49.7	0.4	1.5	0.6	4.2	5.9
Swap Cost	driz2701	Accept Swap Checkout Choice	Accept	1	2	1	1	2	2	Fresh Food	Fresh Poultry	Fresh Chicken	Tesco Chicken Legs 900-1100G	1.73	1.73	0	1	500	g	257728241	http://www.tesco.com/groceries/Product/Details/?id=257728241	785	190	12.8	4	0	0	0.25	0.1	0	18.1
Swap Cost	driz2701	Accept Swap Checkout Choice	Accept	1	2	1	2	2	2	Food Cupboard	Crisps Snacks & Nuts	Crisps & Snacks	Tesco Bacon Rashers 6 Pack	0.99	0.99	0	1	150	g	266992402	http://www.tesco.com/groceries/Product/Details/?id=266992402	1980	475	22.4	2	59	2.6	2.25	0.9	3	8.7
Swap Social norm	dsgx4536	Refuse Swap Checkout Base	Refuse	0	0	1	1	1	3	Fresh Food	Salads & Dips	Prepared Salad	Tesco Chargrill Chicken Pasta Snack 275G Price Marked	1.5	1.5	0	1	275	g	251439327	http://www.tesco.com/groceries/Product/Details/?id=251439327	645	155	5.8	1	17.9	0.9	0.5	0.2	2.2	6.3
Swap Social norm	dsgx4536	Refuse Swap Checkout Base	Refuse	0	0	1	2	2	3	Food Cupboard	Crisps Snacks & Nuts	Crisps & Snacks	Kp Frisps Assorted 6 Pack	1	1	0	1	1	Unknown	250051470	http://www.tesco.com/groceries/Product/Details/?id=250051470	2265	543	34	3	54	4	2.5	1	3	5
Swap Social norm	dsgx4536	Accept Swap Checkout Choice	Accept	1	2	1	3	2	3	Food Cupboard	Biscuits	Sweet Biscuits	Jacobs Fig Rolls 200G	1.25	1.25	0	1	200	g	253496203	http://www.tesco.com/groceries/Product/Details/?id=253496203	1577	374	8.4	4	70.7	32.1	0.5	0.2	3.3	3.8
Swap Social norm	dtyg7279	Refuse Swap Checkout Base	Refuse	0	0	1	1	2	7	Food Cupboard	Chocolate & Sweets	Chocolate	Cadbury Fair Trade Dairy Milk 4 Pack 154G	1.75	1.75	0	1	154	g	267089606	http://www.tesco.com/groceries/Product/Details/?id=267089606	2200	525	29.8	19	57	56.7	0.225	0.09	0.7	7.5
Swap Social norm	dtyg7279	Refuse Swap Checkout Base	Refuse	0	0	1	2	1	7	Fresh Food	Cooked & Continental Meats	Sandwich Fillers	Tesco Cheese And Pickle Sandwich Filler 250G	1.45	1.45	0	1	250	g	264306494	http://www.tesco.com/groceries/Product/Details/?id=264306494	1405	340	31	10	5.2	3.7	1.25	0.5	1	9.4
Swap Social norm	dtyg7279	Refuse Swap Checkout Base	Refuse	0	0	1	3	2	7	Food Cupboard	Baking	Kids Snacking	Yu Fruit Raisins In Yoghurt Coating 5X25g	2	2	0	1	125	g	267701021	http://www.tesco.com/groceries/Product/Details/?id=267701021	1716	412	18	4	67.6	44.6	0.125	0.05	4.98	2.8
Swap Social norm	dtyg7279	Refuse Swap Checkout Base	Refuse	0	0	1	4	2	7	Frozen Food	Frozen Meat Free & Vegetarian	Frozen Meat Free & Vegetarian	Tesco Meat Free 4 Chicken Style Fillets 300G	1.99	1.99	0	2	300	g	264307556	http://www.tesco.com/groceries/Product/Details/?id=264307556	990	240	13.7	1	8.2	0.4	1	0.4	2.3	19.1
Swap Social norm	dtyg7279	Refuse Swap Checkout Base	Refuse	0	0	1	5	2	7	Food Cupboard	Crisps Snacks & Nuts	Crisps & Snacks	Real Mccoys Meaty Crisps 6 Pack	1	1	0	1	1	Unknown	256036681	http://www.tesco.com/groceries/Product/Details/?id=256036681	2195	526	31	3	53	2	2.5	1	4	7
Swap Social norm	dtyg7279	Refuse Swap Checkout Base	Refuse	0	0	1	6	2	7	Fresh Food	Dairy Eggs & Cheese	Cheese Spreads & Snacks	Dairylea Lunchables Ham And Cheese 101.9G	1.58	1.58	0	1	101.9	g	261533102	http://www.tesco.com/groceries/Product/Details/?id=261533102	1123	265	11.3	7	23	2.7	1.75	0.7	1.4	17
Swap Social norm	dtyg7279	Refuse Swap Checkout Base	Refuse	0	0	1	7	1	7	Food Cupboard	Biscuits	Sweet Biscuits	Tesco Milk Chocolate Digestives 300G	0.86	0.86	0	1	300	g	254924572	http://www.tesco.com/groceries/Product/Details/?id=254924572	2045	490	23.3	12	62.5	29.8	1.25	0.5	3.3	7
Swap Cost	duzf0368	Refuse Swap Checkout Base	Refuse	0	0	1	1	2	1	Frozen Food	Frozen Rice & Vegetables	Frozen Vegetables	Tesco Petits Pois 1Kg	1.45	1.45	0	1	1000	g	250172608	http://www.tesco.com/groceries/Product/Details/?id=250172608	255	65	0.9	0	5.4	2.9	0	0	5.5	5
Swap Social norm	duzn2310	Refuse Swap Checkout Base	Refuse	0	0	1	1	2	3	Food Cupboard	Crisps Snacks & Nuts	Crisps & Snacks	Real Mccoys Classic Crisps 6 Pack	1	1	0	1	1	Unknown	251170603	http://www.tesco.com/groceries/Product/Details/?id=251170603	2196	526	31	3	53	2	2.5	1	4	7
Swap Social norm	duzn2310	Refuse Swap Checkout Base	Refuse	0	0	1	2	1	3	Fresh Food	Cooked & Continental Meats	Sandwich Fillers	Tesco Chicken And Sweetcorn Sandwich Filler 250G	1.45	1.45	0	1	250	g	254927091	http://www.tesco.com/groceries/Product/Details/?id=254927091	825	200	13.7	1	7.3	2	0.5	0.2	1.1	10.7
Swap Social norm	duzn2310	Refuse Swap Checkout Base	Refuse	0	0	1	3	2	3	Bakery	Cakes & Pies	Small Cakes	Mr Kipling Mini Battenberg Cakes 5 Pack	1	1	0	1	1	Unknown	251816699	http://www.tesco.com/groceries/Product/Details/?id=251816699	1904	452	11.9	5	80.6	67.8	0.525	0.21	1.3	4.9
Swap Social norm	dwiy9262	Refuse Swap Checkout Base	Refuse	0	0	1	1	2	3	Food Cupboard	Crisps Snacks & Nuts	Nuts	Tesco Unsalted Mixed Nuts 200G	2.14	2.14	0	1	200	g	268419141	http://www.tesco.com/groceries/Product/Details/?id=268419141	2720	660	59.2	10	9.8	4.6	0	0	6.7	18
Swap Social norm	dwiy9262	Refuse Swap Checkout Base	Refuse	0	0	1	2	2	3	Food Cupboard	Biscuits	Sweet Biscuits	Tesco Bourbon Creams 200G	0.44	0.44	0	1	200	g	254921206	http://www.tesco.com/groceries/Product/Details/?id=254921206	2020	485	21.6	13	66.2	30.7	0.25	0.1	3.4	5.4
Swap Social norm	dwiy9262	Refuse Swap Checkout Base	Refuse	0	0	1	3	2	3	Food Cupboard	Crisps Snacks & Nuts	Crisps & Snacks	Kp Frisps Assorted 6 Pack	1	1	0	1	1	Unknown	250051470	http://www.tesco.com/groceries/Product/Details/?id=250051470	2265	543	34	3	54	4	2.5	1	3	5
Swap Health	dwlx0889	Accept Swap Checkout Choice	Accept	1	2	1	1	1	2	Fresh Food	Cooked & Continental Meats	Sandwich Fillers	Tesco Egg Mayonnaise Sandwich Filler 250G	1.19	1.19	0	1	250	g	268973883	http://www.tesco.com/groceries/Product/Details/?id=268973883	669	161	12.7	3	1	0.1	0.75	0.3	2.9	10.7
Swap Health	dwlx0889	Refuse Swap Checkout Base	Refuse	0	0	1	2	2	2	Food Cupboard	Crisps Snacks & Nuts	Crisps & Snacks	Real Mccoys Classic Crisps 6 Pack	1	1	0	1	1	Unknown	251170603	http://www.tesco.com/groceries/Product/Details/?id=251170603	2196	526	31	3	53	2	2.5	1	4	7
Swap Social norm	dxdq0375	Refuse Swap Checkout Base	Refuse	0	0	1	1	2	2	Food Cupboard	Biscuits	Cereal Bars	Mcvitie Go Ahead Apple Bakes 6 Pack	2	2	0	1	1	Unknown	251232560	http://www.tesco.com/groceries/Product/Details/?id=251232560	1578	375	8.5	2	72.1	34.6	0.5	0.2	3.8	3.5
Swap Social norm	dxdq0375	Refuse Swap Checkout Base	Refuse	0	0	1	2	2	2	Food Cupboard	Crisps Snacks & Nuts	Crisps & Snacks	Walkers Wotsits Cheese 6Pk	1.4	1.4	0	1	1	Unknown	254423859	http://www.tesco.com/groceries/Product/Details/?id=254423859	2290	547	33	4	56	8.5	1.95	0.78	1.1	5.5
Swap Social norm	dyjs5867	Refuse Swap Checkout Base	Refuse	0	0	1	1	2	2	Food Cupboard	Crisps Snacks & Nuts	Crisps & Snacks	Kp Frisps Assorted 6 Pack	1	1	0	1	1	Unknown	250051470	http://www.tesco.com/groceries/Product/Details/?id=250051470	2265	543	34	3	54	4	2.5	1	3	5
Swap Social norm	dyjs5867	Refuse Swap Checkout Base	Refuse	0	0	1	2	1	2	Fresh Food	Fresh Poultry	Fresh Chicken	Tesco Finest Free Range Whole Chicken 1.00-2.4Kg	0.46	0.46	0	1	100	g	252437656	http://www.tesco.com/groceries/Product/Details/?id=252437656	750	180	11.3	3	0	0	0.25	0.1	0	19.5
Swap Health	eacv5196	Accept Swap Checkout Choice	Accept	1	2	1	1	1	3	Fresh Food	Cooked & Continental Meats	Sandwich Fillers	Tesco Egg Mayonnaise Sandwich Filler 250G	1.19	1.19	0	1	250	g	268973883	http://www.tesco.com/groceries/Product/Details/?id=268973883	669	161	12.7	3	1	0.1	0.75	0.3	2.9	10.7
Swap Health	eacv5196	Refuse Swap Checkout Base	Refuse	0	0	1	2	2	3	Food Cupboard	Crisps Snacks & Nuts	Crisps & Snacks	Walkers Roast Chicken Crisps 6 Pack	1.58	1.58	0	1	1	Unknown	250580505	http://www.tesco.com/groceries/Product/Details/?id=250580505	2212	530	32.7	3	51	3.8	1.225	0.49	4.1	6
Swap Health	eacv5196	Refuse Swap Checkout Base	Refuse	0	0	1	3	1	3	Food Cupboard	Biscuits	Sweet Biscuits	Tesco Value Milk Chocolate Digestives 300G	0.49	0.49	0	1	300	g	254308893	http://www.tesco.com/groceries/Product/Details/?id=254308893	2075	495	22.2	11	65.4	31.4	1	0.4	2.6	7.1
Swap Cost	earc7665	Refuse Swap Checkout Base	Refuse	0	0	1	1	1	2	Fresh Food	Cooked & Continental Meats	Sandwich Fillers	Tesco Tuna And Sweetcorn Sandwich Filler 250G	1.45	1.45	0	1	250	g	264310062	http://www.tesco.com/groceries/Product/Details/?id=264310062	960	235	18.1	1	8.1	3.4	0.75	0.3	0.6	8.6
Swap Cost	earc7665	Refuse Swap Checkout Base	Refuse	0	0	1	2	2	2	Food Cupboard	Crisps Snacks & Nuts	Crisps & Snacks	Real Mccoys Classic Crisps 6 Pack	1	1	0	1	1	Unknown	251170603	http://www.tesco.com/groceries/Product/Details/?id=251170603	2196	526	31	3	53	2	2.5	1	4	7
Swap Cost	edow5558	Refuse Swap Checkout Base	Refuse	0	0	1	1	2	2	Food Cupboard	Crisps Snacks & Nuts	Crisps & Snacks	Walkers Sunbites Sweet Chilli 6Pk	1.58	1.58	0	1	1	Unknown	264441321	http://www.tesco.com/groceries/Product/Details/?id=264441321	2013	479	21.5	2	61.1	9.6	0.65	0.26	6.6	7.3
Swap Cost	edow5558	Refuse Swap Checkout Base	Refuse	0	0	1	2	2	2	Fresh Food	Fresh Meat	Fresh Beef	Tesco Value Beef Roasting Joint	5.5	5.5	0	1	1000	g	253230568	http://www.tesco.com/groceries/Product/Details/?id=253230568	710	170	9.9	4	0.6	0.2	0.25	0.1	0	19.4
Swap Cost	efyd3181	Refuse Swap Checkout Base	Refuse	0	0	1	1	1	4	Fresh Food	Cooked & Continental Meats	Sandwich Fillers	Tesco Cheese And Pickle Sandwich Filler 250G	1.45	1.45	0	1	250	g	264306494	http://www.tesco.com/groceries/Product/Details/?id=264306494	1405	340	31	10	5.2	3.7	1.25	0.5	1	9.4
Swap Cost	efyd3181	Refuse Swap Checkout Base	Refuse	0	0	1	2	2	4	Food Cupboard	Foods of the World	Asian Groceries	Cofresh Mild Bombay Mix 350G	0.99	0.99	0	1	350	g	259544351	http://www.tesco.com/groceries/Product/Details/?id=259544351	1950	464	17.4	7	67.8	9.8	0.625	0.25	6.58	9.2
Swap Cost	efyd3181	Refuse Swap Checkout Base	Refuse	0	0	1	3	2	4	Food Cupboard	Crisps Snacks & Nuts	Crisps & Snacks	Real Mccoys Classic Crisps 6 Pack	1	1	0	1	1	Unknown	251170603	http://www.tesco.com/groceries/Product/Details/?id=251170603	2196	526	31	3	53	2	2.5	1	4	7
Swap Cost	efyd3181	Refuse Swap Checkout Base	Refuse	0	0	1	4	2	4	Bakery	Bread	Seeded Bread	Burgen Soya And Linseed Bread 800G	1.39	1.39	0	1	800	g	253803607	http://www.tesco.com/groceries/Product/Details/?id=253803607	1183	282	10.1	1	27.3	5.4	0.75	0.3	9.3	15.9
Swap Health	ehhb9688	Refuse Swap Checkout Base	Refuse	0	0	1	1	2	4	Food Cupboard	Pasta Rice & Noodles	Pasta	Tesco Penne Pasta Quills 500G	0.89	0.89	0	1	500	g	254878482	http://www.tesco.com/groceries/Product/Details/?id=254878482	1505	355	1.4	0	73	2.4	0	0	2.6	12.5
Swap Health	ehhb9688	Refuse Swap Checkout Base	Refuse	0	0	1	2	1	4	Fresh Food	Fresh Meat	Fresh Beef	Tesco Finest Topside/ Top Rump/ Silversidebf Joint	5.5	5.5	0	1	500	g	254269241	http://www.tesco.com/groceries/Product/Details/?id=254269241	675	165	8.4	4	0	0	0.25	0.1	0	21.3
Swap Health	ehhb9688	Refuse Swap Checkout Base	Refuse	0	0	1	3	2	4	Food Cupboard	Crisps Snacks & Nuts	Crisps & Snacks	Real Mccoys Classic Crisps 6 Pack	1	1	0	1	1	Unknown	251170603	http://www.tesco.com/groceries/Product/Details/?id=251170603	2196	526	31	3	53	2	2.5	1	4	7
Swap Health	ehhb9688	Refuse Swap Checkout Base	Refuse	0	0	1	4	2	4	Food Cupboard	Biscuits	Sweet Biscuits	Fox's Melts Raspberry And Cream 150G	1.69	1.69	0	1	150	g	267539432	http://www.tesco.com/groceries/Product/Details/?id=267539432	2178	521	28.1	16	62.1	34.7	0.45	0.18	1.7	4
Swap Cost	eixv2602	Refuse Swap Checkout Base	Refuse	0	0	1	1	2	3	Food Cupboard	Crisps Snacks & Nuts	Crisps & Snacks	Tesco Shake To Salt Crisps 6 Pack	1.18	1.18	0	1	1	Unknown	253746528	http://www.tesco.com/groceries/Product/Details/?id=253746528	2170	520	32.3	3	52.2	0.7	2.25	0.9	3.7	5
Swap Cost	eixv2602	Refuse Swap Checkout Base	Refuse	0	0	1	2	1	3	Fresh Food	Fresh Poultry	Fresh Chicken	Tesco Finest Free Range Corn Fed Whole Chicken 1-2.95Kg	4.58	4.58	0	1	1000	g	256278098	http://www.tesco.com/groceries/Product/Details/?id=256278098	705	170	9.7	3	0	0	0.25	0.1	0	20.3
Swap Cost	eixv2602	Refuse Swap Checkout Base	Refuse	0	0	1	3	2	3	Bakery	Bread	Seeded Bread	Warburtons Seeded Batch 800G	1.4	1.4	0	1	800	g	257269645	http://www.tesco.com/groceries/Product/Details/?id=257269645	1262	299	9	2	39.7	3.3	1.1	0.44	6	12.2
Swap Health	ejyu5691	Refuse Swap Checkout Base	Refuse	0	0	1	1	1	1	Food Cupboard	Biscuits	Sweet Biscuits	Cadbury Crunchie Biscuits 130G	1	1	0	1	130	g	266295628	http://www.tesco.com/groceries/Product/Details/?id=266295628	2075	495	23.6	14	65.7	50.3	0.475	0.19	0.9	4.8
Swap Cost	ekml1694	Refuse Swap Checkout Base	Refuse	0	0	1	1	2	4	Food Cupboard	Pasta Rice & Noodles	Pasta	Tesco Wholewheat Fusilli Pasta Twists 500G	0.89	0.89	0	1	500	g	254878614	http://www.tesco.com/groceries/Product/Details/?id=254878614	1360	320	2.5	0	62.2	2.1	0	0	7.2	12.1
Swap Cost	ekml1694	Refuse Swap Checkout Base	Refuse	0	0	1	2	2	4	Food Cupboard	Crisps Snacks & Nuts	Crisps & Snacks	Kettle Chips Balsamic Vinegar And Sea Salt 150G	1.85	1.85	0	1	150	g	254935150	http://www.tesco.com/groceries/Product/Details/?id=254935150	2094	502	28.4	3	53	1.3	1.9	0.76	6.1	5.4
Swap Cost	ekml1694	Refuse Swap Checkout Base	Refuse	0	0	1	3	2	4	Food Cupboard	Biscuits	Sweet Biscuits	Tesco Value Plain Chocolate Digestives 300G	0.49	0.49	0	1	300	g	254381850	http://www.tesco.com/groceries/Product/Details/?id=254381850	2135	510	23.4	12	66.5	23.2	0.75	0.3	2.2	7.1
Swap Cost	ekml1694	Accept Swap Checkout Choice	Accept	1	2	1	4	1	4	Fresh Food	Dairy Eggs & Cheese	Cheese Sliced & Grated	Cath City Lighter Slices 160G	1.87	1.87	0	1	160	g	265787820	http://www.tesco.com/groceries/Product/Details/?id=265787820	1295	311	21.8	15	0.1	0.1	1.75	0.7	0	28.6
Swap Cost	ekrd7334	Refuse Swap Checkout Base	Refuse	0	0	1	1	2	3	Food Cupboard	Pickles Chutneys & Olives	Relishes & Chutneys	Tesco Finest Apple Chutney And Roasted Tomato Garlic 300G	1.79	1.79	0	1	300	g	255180815	http://www.tesco.com/groceries/Product/Details/?id=255180815	690	165	0.9	0	37.2	19.2	1.25	0.5	2.3	1.3
Swap Cost	ekrd7334	Refuse Swap Checkout Base	Refuse	0	0	1	3	2	3	Food Cupboard	Crisps Snacks & Nuts	Crisps & Snacks	Walkers Roast Chicken Crisps 6 Pack	1.58	1.58	0	1	1	Unknown	250580505	http://www.tesco.com/groceries/Product/Details/?id=250580505	2212	530	32.7	3	51	3.8	1.225	0.49	4.1	6
Swap Cost	ekrd7334	Refuse Swap Checkout Base	Refuse	0	0	1	4	2	3	Food Cupboard	Pasta Rice & Noodles	Pasta	Tesco Tagliatelle 500G	0.98	0.98	0	1	500	g	250211356	http://www.tesco.com/groceries/Product/Details/?id=250211356	1505	355	1.4	0	73	2.4	0	0	2.6	12.5
Swap Health	ekwd9125	Refuse Swap Checkout Base	Refuse	0	0	1	1	1	3	Food Cupboard	Crisps Snacks & Nuts	Nuts	Tesco Jumbo Roasted Salted Peanuts/ Cashews 200G	2	2	0	1	200	g	257795603	http://www.tesco.com/groceries/Product/Details/?id=257795603	2435	590	46.9	9	11.3	5.1	0.5	0.2	11.7	24.3
Swap Health	ekwd9125	Refuse Swap Checkout Base	Refuse	0	0	1	2	2	3	Food Cupboard	Pasta Rice & Noodles	Pasta	Tesco Tagliatelle 500G	0.98	0.98	0	1	500	g	250211356	http://www.tesco.com/groceries/Product/Details/?id=250211356	1505	355	1.4	0	73	2.4	0	0	2.6	12.5
Swap Health	ekwd9125	Refuse Swap Checkout Base	Refuse	0	0	1	3	2	3	Food Cupboard	Crisps Snacks & Nuts	Crisps & Snacks	Real Mccoys Cheese Onion Crisps 6 Pack	1	1	0	1	1	Unknown	257152103	http://www.tesco.com/groceries/Product/Details/?id=257152103	2188	525	30.6	3	53.1	3.4	1.5	0.6	4	7
Swap Health	elzz8030	Refuse Swap Checkout Base	Refuse	0	0	1	1	1	2	Fresh Food	Cooked & Continental Meats	Sandwich Fillers	Tesco Chunky Seafood Cocktail Sandwich Filler 250G	1.45	1.45	0	1	250	g	253110350	http://www.tesco.com/groceries/Product/Details/?id=253110350	1120	270	23.7	2	8.2	3.3	1.25	0.5	1.1	5.4
Swap Health	elzz8030	Refuse Swap Checkout Base	Refuse	0	0	1	2	2	2	Food Cupboard	Crisps Snacks & Nuts	Crisps & Snacks	Golden Wonder Cheese And Onion Crisps 6 Pack	1	1	0	1	1	Unknown	251017746	http://www.tesco.com/groceries/Product/Details/?id=251017746	2156	516	31.6	4	52.4	2.4	2	0.8	4	6
Swap Cost	endp4550	Refuse Swap Checkout Base	Refuse	0	0	1	1	1	4	Fresh Food	Cooked & Continental Meats	Sandwich Fillers	Tesco Tuna And Sweetcorn Sandwich Filler 250G	1.45	1.45	0	1	250	g	264310062	http://www.tesco.com/groceries/Product/Details/?id=264310062	960	235	18.1	1	8.1	3.4	0.75	0.3	0.6	8.6
Swap Cost	endp4550	Refuse Swap Checkout Base	Refuse	0	0	1	2	2	4	Fresh Food	Fresh Meat	Fresh Beef	Tesco Value Beef Roasting Joint	2.75	2.75	0	1	500	g	253230568	http://www.tesco.com/groceries/Product/Details/?id=253230568	710	170	9.9	4	0.6	0.2	0.25	0.1	0	19.4
Swap Cost	endp4550	Refuse Swap Checkout Base	Refuse	0	0	1	3	2	4	Food Cupboard	Crisps Snacks & Nuts	Crisps & Snacks	Tesco Variety Crisps 6 Pack	1.18	1.18	0	1	1	Unknown	254927010	http://www.tesco.com/groceries/Product/Details/?id=254927010	2227	535	34	3	51	1	2.5	1	4	6
Swap Cost	endp4550	Refuse Swap Checkout Base	Refuse	0	0	1	4	2	4	Bakery	Bread	Seeded Bread	Warburtons Seeded Batch 800G	1.4	1.4	0	1	800	g	257269645	http://www.tesco.com/groceries/Product/Details/?id=257269645	1262	299	9	2	39.7	3.3	1.1	0.44	6	12.2
Swap Cost	enir8043	Accept Swap Checkout Choice	Accept	1	2	1	1	2	4	Food Cupboard	Pasta Rice & Noodles	Pasta	Tesco Wholewheat Fusilli Pasta Twists 500G	0.89	0.89	0	1	500	g	254878614	http://www.tesco.com/groceries/Product/Details/?id=254878614	1360	320	2.5	0	62.2	2.1	0	0	7.2	12.1
Swap Cost	enir8043	Refuse Swap Checkout Base	Refuse	0	0	1	2	1	4	Fresh Food	Fresh Poultry	Fresh Chicken	Tesco Finest Free Range Whole Chicken 1.00-2.4Kg	0.46	0.46	0	1	100	g	252437656	http://www.tesco.com/groceries/Product/Details/?id=252437656	750	180	11.3	3	0	0	0.25	0.1	0	19.5
Swap Cost	enir8043	Refuse Swap Checkout Base	Refuse	0	0	1	3	2	4	Food Cupboard	Crisps Snacks & Nuts	Crisps & Snacks	Real Mccoys Classic Crisps 6 Pack	1	1	0	1	1	Unknown	251170603	http://www.tesco.com/groceries/Product/Details/?id=251170603	2196	526	31	3	53	2	2.5	1	4	7
Swap Cost	enir8043	Accept Swap Checkout Choice	Accept	1	2	1	4	1	4	Fresh Food	Cooked & Continental Meats	Cooked & Continental Meats	Tesco Finest Five Pepper Pork Loin 110G	2.7	2.7	0	1	110	g	264785305	http://www.tesco.com/groceries/Product/Details/?id=264785305	525	125	2.2	1	0.9	0.9	1.75	0.7	0.5	24.9
Swap Health	enky4601	Refuse Swap Checkout Base	Refuse	0	0	1	1	2	2	Frozen Food	Ice Cream & Desserts	Frozen desserts	Tesco Banoffee Cheesecake 600G	1.76	1.76	0	1	600	g	266129003	http://www.tesco.com/groceries/Product/Details/?id=266129003	1190	285	15.2	8	32.5	22.5	0.25	0.1	2.7	3.1
Swap Health	enky4601	Refuse Swap Checkout Base	Refuse	0	0	1	2	2	2	Food Cupboard	Crisps Snacks & Nuts	Crisps & Snacks	Real Mccoys Classic Crisps 6 Pack	1	1	0	1	1	Unknown	251170603	http://www.tesco.com/groceries/Product/Details/?id=251170603	2196	526	31	3	53	2	2.5	1	4	7
Swap Social norm	epbf9270	Accept Swap Checkout Choice	Accept	1	2	1	1	1	3	Fresh Food	Fresh Ready Meals	Potato & Veg Side Dishes	Tesco Cauliflower Cheese 350G	1.5	1.5	0	1	350	g	258302991	http://www.tesco.com/groceries/Product/Details/?id=258302991	445	110	7.2	4	5.8	2.1	0.5	0.2	1.2	4.4
Swap Social norm	epbf9270	Accept Swap Checkout Choice	Accept	1	2	1	2	2	3	Food Cupboard	Pasta Rice & Noodles	Pasta	Tesco Wholewheat Fusilli Pasta Twists 500G	0.89	0.89	0	1	500	g	254878614	http://www.tesco.com/groceries/Product/Details/?id=254878614	1360	320	2.5	0	62.2	2.1	0	0	7.2	12.1
Swap Social norm	epbf9270	Accept Swap Checkout Choice	Accept	1	2	1	3	2	3	Fresh Food	Dairy Eggs & Cheese	Continental Cheese	Creamfields Dutch Edam Slices 200G	0.95	0.95	0	1	200	g	259481447	http://www.tesco.com/groceries/Product/Details/?id=259481447	1315	320	23.8	16	0.1	0.1	2.25	0.9	0	25.4
Swap Social norm	eplx7701	Accept Swap Checkout Choice	Accept	1	2	1	1	1	3	Fresh Food	Cooked & Continental Meats	Sandwich Fillers	Tesco Egg Mayonnaise Sandwich Filler 250G	1.19	1.19	0	1	250	g	268973883	http://www.tesco.com/groceries/Product/Details/?id=268973883	669	161	12.7	3	1	0.1	0.75	0.3	2.9	10.7
Swap Social norm	eplx7701	Refuse Swap Checkout Base	Refuse	0	0	1	2	2	3	Fresh Food	Chilled Fish & Seafood	Fresh Fish	Tesco 2 Fresh Rainbow Trout	0.9	0.9	0	1	100	g	250597929	http://www.tesco.com/groceries/Product/Details/?id=250597929	675	165	8.7	2	0.1	0.1	0.25	0.1	0.5	20.3
Swap Social norm	eplx7701	Accept Swap Checkout Choice	Accept	1	2	1	3	2	3	Food Cupboard	Crisps Snacks & Nuts	Crisps & Snacks	Tesco Potato Loops 6 Pack	0.99	0.99	0	1	120	g	266992496	http://www.tesco.com/groceries/Product/Details/?id=266992496	1950	465	18.8	2	69	1.5	1.75	0.7	1.1	4.6
Swap Cost	equv2108	Accept Swap Checkout Choice	Accept	1	2	1	1	2	6	Food Cupboard	Pasta Rice & Noodles	Pasta	Tesco Wholewheat Fusilli Pasta Twists 500G	0.89	0.89	0	1	500	g	254878614	http://www.tesco.com/groceries/Product/Details/?id=254878614	1360	320	2.5	0	62.2	2.1	0	0	7.2	12.1
Swap Cost	equv2108	Refuse Swap Checkout Base	Refuse	0	0	1	2	1	6	Fresh Food	Cooked & Continental Meats	Sandwich Fillers	Tesco Coronation Chicken Sandwich Filler 250G	1.45	1.45	0	1	250	g	268973896	http://www.tesco.com/groceries/Product/Details/?id=268973896	1269	306	25.2	2	7.8	7.7	0.5	0.2	1.5	12
Swap Cost	equv2108	Refuse Swap Checkout Base	Refuse	0	0	1	3	2	6	Food Cupboard	Chocolate & Sweets	Chocolate	Nestle Aero Peppermint Balls Single	0.54	0.54	0	1	1	Unknown	254024364	http://www.tesco.com/groceries/Product/Details/?id=254024364	2269	543	30.7	19	60.7	60.1	0.3	0.12	0.9	5.1
Swap Cost	equv2108	Refuse Swap Checkout Base	Refuse	0	0	1	4	1	6	Fresh Food	Chilled Desserts	Indulgent Desserts	Gu Cheeky Little Chocolate Tortes 3X50g	2.19	2.19	0	2	150	g	264761282	http://www.tesco.com/groceries/Product/Details/?id=264761282	1850	444	32.4	19	34.2	28.8	0	0	2	6
Swap Cost	equv2108	Refuse Swap Checkout Base	Refuse	0	0	1	5	2	6	Food Cupboard	Crisps Snacks & Nuts	Crisps & Snacks	Walkers Roast Chicken Crisps 6 Pack	1.58	1.58	0	1	1	Unknown	250580505	http://www.tesco.com/groceries/Product/Details/?id=250580505	2212	530	32.7	3	51	3.8	1.225	0.49	4.1	6
Swap Cost	equv2108	Refuse Swap Checkout Base	Refuse	0	0	1	6	1	6	Food Cupboard	Biscuits	Sweet Biscuits	Foxs Chocolate Caramel Shortcake 125G	1.79	1.79	0	1	125	g	255087293	http://www.tesco.com/groceries/Product/Details/?id=255087293	2107	503	25.4	15	61.4	45.7	0.475	0.19	1.8	6.3
Swap Social norm	eqwj1827	Accept Swap Checkout Choice	Accept	1	2	1	1	1	2	Food Cupboard	Desserts	Desserts	Tesco Value Unsweetened Soya Drink 1 Litre	0.65	0.65	0	1	1000	ml	257159574	http://www.tesco.com/groceries/Product/Details/?id=257159574	136	33	1.9	0	0.2	0.1	0	0	0.6	3.4
Swap Social norm	eqwj1827	Accept Swap Checkout Choice	Accept	1	2	1	2	2	2	Fresh Food	Fresh Ready Meals	Vegetarian & Healthy	Tesco Vegelicious Mushroom Lasagne 400G	2.3	2.3	0	1	400	g	267604846	http://www.tesco.com/groceries/Product/Details/?id=267604846	675	165	10.1	4	12.7	2.4	0.5	0.2	1.3	4.3
Swap Health	erce2269	Refuse Swap Checkout Base	Refuse	0	0	1	1	1	5	Fresh Food	Cooked & Continental Meats	Sandwich Fillers	Tesco Chicken And Sweetcorn Sandwich Filler 250G	1.45	1.45	0	1	250	g	254927091	http://www.tesco.com/groceries/Product/Details/?id=254927091	825	200	13.7	1	7.3	2	0.5	0.2	1.1	10.7
Swap Health	erce2269	Refuse Swap Checkout Base	Refuse	0	0	1	2	1	5	Bakery	Fresh Bakery	Fresh Danish Pastries	Mini Fruit Lattice Squares 8 Pack	1.2	1.2	0	1	1	Unknown	255952317	http://www.tesco.com/groceries/Product/Details/?id=255952317	1735	415	22.5	0	48	17.2	0	0	0	3.7
Swap Health	erce2269	Refuse Swap Checkout Base	Refuse	0	0	1	3	2	5	Food Cupboard	Crisps Snacks & Nuts	Crisps & Snacks	Real Mccoys Classic Crisps 6 Pack	1	1	0	1	1	Unknown	251170603	http://www.tesco.com/groceries/Product/Details/?id=251170603	2196	526	31	3	53	2	2.5	1	4	7
Swap Health	erce2269	Refuse Swap Checkout Base	Refuse	0	0	1	4	2	5	Fresh Food	Fresh Meat	Fresh Beef	Tesco Value Beef Roasting Joint	2.75	2.75	0	1	500	g	253230568	http://www.tesco.com/groceries/Product/Details/?id=253230568	710	170	9.9	4	0.6	0.2	0.25	0.1	0	19.4
Swap Health	erce2269	Refuse Swap Checkout Base	Refuse	0	0	1	5	2	5	Fresh Food	Dairy Eggs & Cheese	Cheddar Cheese	Tesco Canadian Extra Mature Cheddar 250G	2.79	2.79	0	1	250	g	256147518	http://www.tesco.com/groceries/Product/Details/?id=256147518	1725	420	34.9	22	0.1	0.1	1.75	0.7	0	25.4
Swap Social norm	ersm4738	Refuse Swap Checkout Base	Refuse	0	0	1	1	2	6	Food Cupboard	Biscuits	Sweet Biscuits	Tesco Mint Chocolate Fingers 8Pk	0.95	0.95	0	1	1	Unknown	251763228	http://www.tesco.com/groceries/Product/Details/?id=251763228	2180	525	27.6	17	61.8	39.1	0	0	2.3	6.3
Swap Social norm	ersm4738	Refuse Swap Checkout Base	Refuse	0	0	1	2	2	6	Bakery	Cakes & Pies	Small Cakes	Fabulous Bakin' Boys 6 Chocolate Flavoured Cup Cakes	1	1	0	1	1	Unknown	250116855	http://www.tesco.com/groceries/Product/Details/?id=250116855	1953	467	26.6	12	55	31.9	0.85	0.34	1	3
Swap Social norm	ersm4738	Refuse Swap Checkout Base	Refuse	0	0	1	3	1	6	Fresh Food	Salads & Dips	Prepared Salad	Tesco Chargrill Chicken Pasta Snack 275G Price Marked	1.5	1.5	0	1	275	g	251439327	http://www.tesco.com/groceries/Product/Details/?id=251439327	645	155	5.8	1	17.9	0.9	0.5	0.2	2.2	6.3
Swap Social norm	ersm4738	Refuse Swap Checkout Base	Refuse	0	0	1	4	2	6	Food Cupboard	Pasta Rice & Noodles	Pasta	Tesco Tagliatelle 500G	0.98	0.98	0	1	500	g	250211356	http://www.tesco.com/groceries/Product/Details/?id=250211356	1505	355	1.4	0	73	2.4	0	0	2.6	12.5
Swap Social norm	ersm4738	Refuse Swap Checkout Base	Refuse	0	0	1	5	2	6	Fresh Food	Dairy Eggs & Cheese	Yoghurts	Muller Fruit Corner 6X175g	3.59	3.59	0	1	1050	g	254146536	http://www.tesco.com/groceries/Product/Details/?id=254146536	453	108	4	2	14	14	0	0	1	4
Swap Social norm	ersm4738	Refuse Swap Checkout Base	Refuse	0	0	1	6	2	6	Food Cupboard	Crisps Snacks & Nuts	Crisps & Snacks	Kp Frisps Assorted 6 Pack	1	1	0	1	1	Unknown	250051470	http://www.tesco.com/groceries/Product/Details/?id=250051470	2265	543	34	3	54	4	2.5	1	3	5
Swap Social norm	erua3457	Refuse Swap Checkout Base	Refuse	0	0	1	1	1	7	Fresh Food	Fresh Meat	Fresh Pork	Tesco Large Pork Vacuum Pack Shoulder Joint	1.25	1.25	0	1	500	g	259541778	http://www.tesco.com/groceries/Product/Details/?id=259541778	910	220	16.2	5	0	0	0.25	0.1	0	18.1
Swap Social norm	erua3457	Refuse Swap Checkout Base	Refuse	0	0	1	2	2	7	Food Cupboard	Crisps Snacks & Nuts	Crisps & Snacks	Real Mccoys Classic Crisps 6 Pack	1	1	0	1	1	Unknown	251170603	http://www.tesco.com/groceries/Product/Details/?id=251170603	2196	526	31	3	53	2	2.5	1	4	7
Swap Social norm	erua3457	Refuse Swap Checkout Base	Refuse	0	0	1	3	2	7	Food Cupboard	Pasta Rice & Noodles	Pasta	Tesco Tricolore Fusilli Pasta Twists 500G	0.89	0.89	0	1	500	g	254878522	http://www.tesco.com/groceries/Product/Details/?id=254878522	1530	360	1.4	0	73	2.4	0	0	2.6	12.5
Swap Social norm	erua3457	Refuse Swap Checkout Base	Refuse	0	0	1	4	1	7	Fresh Food	Cooked & Continental Meats	Sandwich Fillers	Tesco Cheese And Pickle Sandwich Filler 250G	1.45	1.45	0	1	250	g	264306494	http://www.tesco.com/groceries/Product/Details/?id=264306494	1405	340	31	10	5.2	3.7	1.25	0.5	1	9.4
Swap Social norm	erua3457	Refuse Swap Checkout Base	Refuse	0	0	1	5	2	7	Bakery	Fresh Bakery	Fresh Speciality Bread	Tear 'N' Share Garlic And Herb Bread	1.55	1.55	0	1	1	Unknown	251673164	http://www.tesco.com/groceries/Product/Details/?id=251673164	1470	355	16.4	3	41.1	2.3	0.75	0.3	2.3	8.5
Swap Social norm	erua3457	Refuse Swap Checkout Base	Refuse	0	0	1	6	2	7	Food Cupboard	Biscuits	Sweet Biscuits	UNAVAILABLE: Mcvities Penguins 27 Pack	2	2	0	1	1	Unknown	254353588	http://www.tesco.com/groceries/Product/Details/?id=254353588	2152	515	27.1	15	61.4	39.5	0.25	0.1	2.4	5.1
Swap Social norm	erua3457	Refuse Swap Checkout Base	Refuse	0	0	1	7	1	7	Food Cupboard	Tins Cans & Packets	Soup	Heinz Big Soup Beef And Vegetable 400G	1.09	1.09	0	1	400	g	258146927	http://www.tesco.com/groceries/Product/Details/?id=258146927	222	53	0.9	0	7.5	2	0.625	0.25	1	3.3
Swap Cost	esaf3741	Refuse Swap Checkout Base	Refuse	0	0	1	1	1	3	Fresh Food	Fresh Meat	Fresh Beef	Tesco Fresh Beef Topside/Top Rump Silverside Jnts	4.99	4.99	0	1	500	g	258719325	http://www.tesco.com/groceries/Product/Details/?id=258719325	675	165	8.4	4	0	0	0.25	0.1	0	21.3
Swap Cost	esaf3741	Refuse Swap Checkout Base	Refuse	0	0	1	2	2	3	Food Cupboard	Pasta Rice & Noodles	Pasta	Tesco Casereccie Pasta 500G	0.99	0.99	0	1	500	g	262038163	http://www.tesco.com/groceries/Product/Details/?id=262038163	1530	360	1.4	0	73	2.4	0	0	2.6	12.5
Swap Cost	esaf3741	Refuse Swap Checkout Base	Refuse	0	0	1	3	2	3	Food Cupboard	Crisps Snacks & Nuts	Crisps & Snacks	Walkers Quavers Variety 6Pk	1.4	1.4	0	1	1	Unknown	266203451	http://www.tesco.com/groceries/Product/Details/?id=266203451	2230	533	30	3	62	3	2.5	1	1	2
Swap Health	evep3758	Refuse Swap Checkout Base	Refuse	0	0	1	1	2	1	Food Cupboard	Biscuits	Sweet Biscuits	Foxs Echo 6 Pack	1	1	0	1	1	Unknown	255362203	http://www.tesco.com/groceries/Product/Details/?id=255362203	2152	513	26.7	16	60.7	49.3	0.5	0.2	2.3	7.1
Swap Health	ewae7203	Refuse Swap Checkout Base	Refuse	0	0	1	1	2	3	Food Cupboard	Biscuits	Cereal Bars	Mcvitie Go Ahead Yogurt Breaks Strawberry 6Pk	2	2	0	1	1	Unknown	258746407	http://www.tesco.com/groceries/Product/Details/?id=258746407	1700	405	10	5	73.1	39.9	0.5	0.2	2.2	5.5
Swap Health	ewae7203	Refuse Swap Checkout Base	Refuse	0	0	1	2	2	3	Food Cupboard	Pasta Rice & Noodles	Pasta	Tesco Riccioli Pasta 500G	0.95	0.95	0	1	500	g	262038134	http://www.tesco.com/groceries/Product/Details/?id=262038134	1530	360	1.4	0	73	2.4	0	0	2.6	12.5
Swap Health	ewae7203	Refuse Swap Checkout Base	Refuse	0	0	1	3	2	3	Food Cupboard	Crisps Snacks & Nuts	Crisps & Snacks	Real Mccoys Classic Crisps 6 Pack	1	1	0	1	1	Unknown	251170603	http://www.tesco.com/groceries/Product/Details/?id=251170603	2196	526	31	3	53	2	2.5	1	4	7
Swap Social norm	ewkr9230	Refuse Swap Checkout Base	Refuse	0	0	1	1	2	5	Food Cupboard	Biscuits	Cereal Bars	Mcvitie Go Ahead Yogurt Breaks Strawberry 6Pk	2	2	0	1	1	Unknown	258746407	http://www.tesco.com/groceries/Product/Details/?id=258746407	1700	405	10	5	73.1	39.9	0.5	0.2	2.2	5.5
Swap Social norm	ewkr9230	Refuse Swap Checkout Base	Refuse	0	0	1	2	2	5	Food Cupboard	Pasta Rice & Noodles	Pasta	Tesco Penne Pasta Quills 500G	0.89	0.89	0	1	500	g	254878482	http://www.tesco.com/groceries/Product/Details/?id=254878482	1505	355	1.4	0	73	2.4	0	0	2.6	12.5
Swap Social norm	ewkr9230	Refuse Swap Checkout Base	Refuse	0	0	1	3	1	5	Fresh Food	Fresh Meat	Fresh Beef	Tesco Finest Topside/ Top Rump/ Silversidebf Joint	5.5	5.5	0	1	500	g	254269241	http://www.tesco.com/groceries/Product/Details/?id=254269241	675	165	8.4	4	0	0	0.25	0.1	0	21.3
Swap Social norm	ewkr9230	Refuse Swap Checkout Base	Refuse	0	0	1	4	2	5	Food Cupboard	Crisps Snacks & Nuts	Crisps & Snacks	Tesco Shake To Salt Crisps 6 Pack	1.18	1.18	0	1	1	Unknown	253746528	http://www.tesco.com/groceries/Product/Details/?id=253746528	2170	520	32.3	3	52.2	0.7	2.25	0.9	3.7	5
Swap Social norm	ewkr9230	Refuse Swap Checkout Base	Refuse	0	0	1	5	1	5	Food Cupboard	Biscuits	Sweet Biscuits	Fox's Chunkie Chocolate Chunk Cookies 200G	1	1	0	1	200	g	260897980	http://www.tesco.com/groceries/Product/Details/?id=260897980	2111	502	25.7	14	61.8	37.5	0.7	0.28	2.7	6
Swap Health	ewxq3439	Refuse Swap Checkout Base	Refuse	0	0	1	1	1	4	Food Cupboard	Foods of the World	Speciality Groceries	Go Tan Nasi Goreng Meal Kit 380G	3.69	3.69	0	1	380	g	263092781	http://www.tesco.com/groceries/Product/Details/?id=263092781	1191	282	3.1	1	56.5	6.1	2.05	0.82	1.9	5.1
Swap Health	ewxq3439	Refuse Swap Checkout Base	Refuse	0	0	1	2	2	4	Food Cupboard	Pasta Rice & Noodles	Pasta	Tesco Riccioli Pasta 500G	0.95	0.95	0	1	500	g	262038134	http://www.tesco.com/groceries/Product/Details/?id=262038134	1530	360	1.4	0	73	2.4	0	0	2.6	12.5
Swap Health	ewxq3439	Refuse Swap Checkout Base	Refuse	0	0	1	3	2	4	Food Cupboard	Crisps Snacks & Nuts	Crisps & Snacks	Walkers Worcester Sauce 6 Pack	1.58	1.58	0	1	1	Unknown	262523683	http://www.tesco.com/groceries/Product/Details/?id=262523683	2200	528	32.7	3	50.3	1.5	1.25	0.5	4.1	6
Swap Health	ewxq3439	Refuse Swap Checkout Base	Refuse	0	0	1	4	2	4	Frozen Food	Frozen Ready Meals	Frozen Ready Meals	Tesco Sweet And Sour Battered Chicken 400G	1.8	1.8	0	1	400	g	264612131	http://www.tesco.com/groceries/Product/Details/?id=264612131	625	150	2.8	1	26	7.6	0.5	0.2	3	4.6
Swap Cost	exaw0007	Refuse Swap Checkout Base	Refuse	0	0	1	1	2	3	Fresh Food	Dairy Eggs & Cheese	Yoghurts	Muller Fruit Corner 6X175g	3.59	3.59	0	1	1050	g	254146536	http://www.tesco.com/groceries/Product/Details/?id=254146536	453	108	4	2	14	14	0	0	1	4
Swap Cost	exaw0007	Refuse Swap Checkout Base	Refuse	0	0	1	2	2	3	Food Cupboard	Crisps Snacks & Nuts	Crisps & Snacks	Walkers Salt And Vinegar 6Pk	1.58	1.58	0	1	1	Unknown	259738992	http://www.tesco.com/groceries/Product/Details/?id=259738992	2193	526	32.3	3	51	1	1.925	0.77	4	5.8
Swap Cost	exaw0007	Refuse Swap Checkout Base	Refuse	0	0	1	3	2	3	Food Cupboard	Biscuits	Sweet Biscuits	Mcvities Penguin 9Pk	1.75	1.75	0	1	1	Unknown	252741408	http://www.tesco.com/groceries/Product/Details/?id=252741408	2152	515	27.1	15	61.4	39.5	0.25	0.1	2.4	5.1
Swap Cost	eywl4552	Refuse Swap Checkout Base	Refuse	0	0	1	1	1	5	Fresh Food	Counters	Counter - Delicatessen Pies Savouries & Olives	Counter Tesco Medium Crispy Bake Pork Pie	1.2	1.2	0	1	1	Unknown	260273330	http://www.tesco.com/groceries/Product/Details/?id=260273330	1527	367	25.3	11	24.5	1.9	1.25	0.5	1.8	9.3
Swap Cost	eywl4552	Refuse Swap Checkout Base	Refuse	0	0	1	2	1	5	Fresh Food	Chilled Food	Pies & Quiche	Ginsters Large Cornish Pasty	1.29	1.29	0	1	1	Unknown	259448131	http://www.tesco.com/groceries/Product/Details/?id=259448131	1008	242	14.2	7	23.2	1.4	1.2	0.48	3.1	5.3
Swap Cost	eywl4552	Refuse Swap Checkout Base	Refuse	0	0	1	3	2	5	Fresh Food	Fresh Ready Meals	Potato & Veg Side Dishes	Tesco Finest Chunky Chips 450G	2.8	2.8	0	1	450	g	261893654	http://www.tesco.com/groceries/Product/Details/?id=261893654	565	135	4	0	22.3	2.1	0.25	0.1	2.7	2.1
Swap Cost	eywl4552	Refuse Swap Checkout Base	Refuse	0	0	1	4	2	5	Food Cupboard	Crisps Snacks & Nuts	Crisps & Snacks	Golden Wonder Cheese And Onion Crisps 6 Pack	1	1	0	1	1	Unknown	251017746	http://www.tesco.com/groceries/Product/Details/?id=251017746	2156	516	31.6	4	52.4	2.4	2	0.8	4	6
Swap Cost	eywl4552	Accept Swap Checkout Choice	Accept	1	2	1	5	2	5	Food Cupboard	Crisps Snacks & Nuts	Crisps & Snacks	Velvet Crunch Cheese And Spring Onion 6X20g	1.57	1.57	0	1	120	g	254835821	http://www.tesco.com/groceries/Product/Details/?id=254835821	1750	415	10	1	79	11	1.25	0.5	3.5	2
Swap Social norm	fcof5784	Refuse Swap Checkout Base	Refuse	0	0	1	1	2	2	Food Cupboard	Pasta Rice & Noodles	Pasta	Tesco Tagliatelle 500G	0.98	0.98	0	1	500	g	250211356	http://www.tesco.com/groceries/Product/Details/?id=250211356	1505	355	1.4	0	73	2.4	0	0	2.6	12.5
Swap Social norm	fcof5784	Refuse Swap Checkout Base	Refuse	0	0	1	2	2	2	Food Cupboard	Crisps Snacks & Nuts	Crisps & Snacks	Kp Frisps Assorted 6 Pack	1	1	0	1	1	Unknown	250051470	http://www.tesco.com/groceries/Product/Details/?id=250051470	2265	543	34	3	54	4	2.5	1	3	5
Swap Social norm	fcrb5609	Refuse Swap Checkout Base	Refuse	0	0	1	1	1	3	Food Cupboard	Condiments & Table Sauces	Table Sauces	Tesco/Burgess English Mustard 190G	0.59	0.59	0	1	190	g	255664065	http://www.tesco.com/groceries/Product/Details/?id=255664065	545	130	6.3	2	11.9	8.5	3.25	1.3	3	6.4
Swap Social norm	fcrb5609	Accept Swap Checkout Choice	Accept	1	2	1	2	2	3	Food Cupboard	Pasta Rice & Noodles	Pasta	Italfresco Ready Made Polenta 500G	0.75	0.75	0	1	500	g	251279936	http://www.tesco.com/groceries/Product/Details/?id=251279936	305	72	0.3	2	15.7	3.2	1	0.4	2.19	1.6
Swap Social norm	fcrb5609	Refuse Swap Checkout Base	Refuse	0	0	1	3	2	3	Food Cupboard	Crisps Snacks & Nuts	Crisps & Snacks	Tesco Variety Crisps 6 Pack	1.18	1.18	0	1	1	Unknown	254927010	http://www.tesco.com/groceries/Product/Details/?id=254927010	2227	535	34	3	51	1	2.5	1	4	6
Swap Health	fcxg2894	Refuse Swap Checkout Base	Refuse	0	0	1	1	1	2	Fresh Food	Fresh Meat	Fresh Pork	Tesco Pork Leg Crackling Joint	3.5	3.5	0	1	500	g	258232969	http://www.tesco.com/groceries/Product/Details/?id=258232969	885	215	15.2	5	0	0	0.25	0.1	0	19
Swap Health	fcxg2894	Accept Swap Checkout Choice	Accept	1	2	1	2	2	2	Food Cupboard	Crisps Snacks & Nuts	Crisps & Snacks	Real Crisp Co. Salt&Crsh Black Pepper Crisp150g	1.49	1.49	0	1	150	g	253078687	http://www.tesco.com/groceries/Product/Details/?id=253078687	1999	480	28.6	4	53.8	0.8	2.15	0.86	4.5	5.7
Swap Health	fdkz1589	Refuse Swap Checkout Base	Refuse	0	0	1	1	1	5	Fresh Food	Cooked & Continental Meats	Sandwich Fillers	Tesco Cheese And Onion Sandwich Filler 250G	1.45	1.45	0	1	250	g	268973877	http://www.tesco.com/groceries/Product/Details/?id=268973877	1465	354	33.2	10	3.8	2	1	0.4	0.5	10.1
Swap Health	fdkz1589	Refuse Swap Checkout Base	Refuse	0	0	1	2	1	5	Food Cupboard	Pasta Rice & Noodles	Pasta	Tesco Finest Pennoni Rigate 500G	1.57	1.57	0	1	500	g	254236998	http://www.tesco.com/groceries/Product/Details/?id=254236998	1520	360	1.5	0	72.5	0.6	0	0	1.6	13.5
Swap Health	fdkz1589	Refuse Swap Checkout Base	Refuse	0	0	1	3	2	5	Food Cupboard	Crisps Snacks & Nuts	Crisps & Snacks	Walkers Sunbites Sour Cream And Black Pepper 6 Pack	1.58	1.58	0	1	1	Unknown	264127141	http://www.tesco.com/groceries/Product/Details/?id=264127141	2012	479	21.7	2	60.3	8.4	1.25	0.5	6.6	7.6
Swap Health	fdkz1589	Refuse Swap Checkout Base	Refuse	0	0	1	4	1	5	Food Cupboard	Biscuits	Sweet Biscuits	Tesco Buttery Viennese Biscuits 150G	1.29	1.29	0	1	150	g	256328157	http://www.tesco.com/groceries/Product/Details/?id=256328157	2245	540	30.5	19	59.8	31.2	0.5	0.2	2	5.7
Swap Health	fdkz1589	Refuse Swap Checkout Base	Refuse	0	0	1	5	2	5	Fresh Food	Cooked & Continental Meats	Cooked & Continental Meats	Tesco German Sausage Selection 130G	2	2	0	1	130	g	263737797	http://www.tesco.com/groceries/Product/Details/?id=263737797	1160	280	25	10	1	1	2.5	1	0	13
Swap Social norm	fdno5363	Refuse Swap Checkout Base	Refuse	0	0	1	1	1	2	Food Cupboard	Biscuits	Sweet Biscuits	Cadbury Caramel Biscuits 130G	1	1	0	1	130	g	266295191	http://www.tesco.com/groceries/Product/Details/?id=266295191	1995	475	23.5	12	61.1	40.3	0.4	0.16	1	5.2
Swap Social norm	fdno5363	Refuse Swap Checkout Base	Refuse	0	0	1	2	1	2	Food Cupboard	Biscuits	Sweet Biscuits	Cadbury Crunchie Biscuits 130G	1	1	0	1	130	g	266295628	http://www.tesco.com/groceries/Product/Details/?id=266295628	2075	495	23.6	14	65.7	50.3	0.475	0.19	0.9	4.8
Swap Health	fefu6394	Refuse Swap Checkout Base	Refuse	0	0	1	1	2	2	Food Cupboard	Crisps Snacks & Nuts	Crisps & Snacks	Walkers Lights Simply Salted 6Pk	1.58	1.58	0	1	1	Unknown	252370526	http://www.tesco.com/groceries/Product/Details/?id=252370526	2012	480	22	2	61	0.5	1.5	0.6	5	7
Swap Health	fefu6394	Refuse Swap Checkout Base	Refuse	0	0	1	2	1	2	Food Cupboard	Biscuits	Sweet Biscuits	Fox's Jam Sandwich Creams 150G	0.98	0.98	0	1	150	g	251576968	http://www.tesco.com/groceries/Product/Details/?id=251576968	2086	497	23.7	13	64.8	30.2	0.475	0.19	2	6.1
Swap Cost	fgza2479	Refuse Swap Checkout Base	Refuse	0	0	1	1	2	3	Food Cupboard	Pasta Rice & Noodles	Pasta	Tesco Tagliatelle 500G	0.98	0.98	0	1	500	g	250211356	http://www.tesco.com/groceries/Product/Details/?id=250211356	1505	355	1.4	0	73	2.4	0	0	2.6	12.5
Swap Cost	fgza2479	Refuse Swap Checkout Base	Refuse	0	0	1	2	2	3	Food Cupboard	Crisps Snacks & Nuts	Crisps & Snacks	Kp Frisps Assorted 6 Pack	1	1	0	1	1	Unknown	250051470	http://www.tesco.com/groceries/Product/Details/?id=250051470	2265	543	34	3	54	4	2.5	1	3	5
Swap Cost	fgza2479	Refuse Swap Checkout Base	Refuse	0	0	1	3	1	3	Fresh Food	Fresh Meat	Fresh Pork	Tesco Pork Leg Crackling Joint	3.5	3.5	0	1	500	g	258232969	http://www.tesco.com/groceries/Product/Details/?id=258232969	885	215	15.2	5	0	0	0.25	0.1	0	19
Swap Cost	fhue4036	Refuse Swap Checkout Base	Refuse	0	0	1	1	1	5	Fresh Food	Fresh Ready Meals	Potato & Veg Side Dishes	Tesco Finest Creamy Garlic Mushrooms 300G	2.5	2.5	0	1	300	g	267721947	http://www.tesco.com/groceries/Product/Details/?id=267721947	675	165	14.6	5	3.8	3.4	0.75	0.3	2.5	4.1
Swap Cost	fhue4036	Refuse Swap Checkout Base	Refuse	0	0	1	2	2	5	Fresh Food	Cooked & Continental Meats	Sandwich Fillers	Tesco Prawn Mayonnaise Sandwich Filler 230G	1.69	1.69	0	1	230	g	266631911	http://www.tesco.com/groceries/Product/Details/?id=266631911	770	185	15.5	1	1.3	0.4	1.5	0.6	0.9	9.7
Swap Cost	fhue4036	Refuse Swap Checkout Base	Refuse	0	0	1	3	2	5	Food Cupboard	Chocolate & Sweets	Chocolate	Cadbury Flake Standard	0.59	0.59	0	1	1	Unknown	254894675	http://www.tesco.com/groceries/Product/Details/?id=254894675	2220	530	30.8	19	55.6	55.2	0.275	0.11	0.7	8.1
Swap Cost	fhue4036	Refuse Swap Checkout Base	Refuse	0	0	1	4	2	5	Food Cupboard	Crisps Snacks & Nuts	Crisps & Snacks	Walkers Variety 6Pk	1.58	1.58	0	1	1	Unknown	254927131	http://www.tesco.com/groceries/Product/Details/?id=254927131	2219	532	33.1	3	50.2	1.3	1.55	0.62	4.1	6.2
Swap Cost	fhue4036	Refuse Swap Checkout Base	Refuse	0	0	1	5	2	5	Food Cupboard	Tins Cans & Packets	Soup	Baxters Favourite Lentil And Bacon Soup 400G	0.88	0.88	0	1	400	g	252414303	http://www.tesco.com/groceries/Product/Details/?id=252414303	241	57	1	1	8.5	1.3	0.65	0.26	0.9	3.8
Swap Cost	fjfg1300	Accept Swap Checkout Choice	Accept	1	2	1	1	2	4	Food Cupboard	Pasta Rice & Noodles	Pasta	Trattoria Verdi Potato Gnocchi 500G	0.79	0.79	0	1	500	g	259578648	http://www.tesco.com/groceries/Product/Details/?id=259578648	645	155	0.5	0	32.9	0	1	0.4	2.2	3.7
Swap Cost	fjfg1300	Refuse Swap Checkout Base	Refuse	0	0	1	2	2	4	Fresh Food	Fresh Meat	Fresh Beef	Tesco Value Beef Roasting Joint	8.25	8.25	0	1	1500	g	253230568	http://www.tesco.com/groceries/Product/Details/?id=253230568	710	170	9.9	4	0.6	0.2	0.25	0.1	0	19.4
Swap Cost	fjfg1300	Refuse Swap Checkout Base	Refuse	0	0	1	3	2	4	Food Cupboard	Crisps Snacks & Nuts	Crisps & Snacks	Walkers Salt And Vinegar 6Pk	1.58	1.58	0	1	1	Unknown	259738992	http://www.tesco.com/groceries/Product/Details/?id=259738992	2193	526	32.3	3	51	1	1.925	0.77	4	5.8
Swap Cost	fjfg1300	Refuse Swap Checkout Base	Refuse	0	0	1	4	1	4	Food Cupboard	Biscuits	Sweet Biscuits	Cadbury Caramel Biscuits 130G	1	1	0	1	130	g	266295191	http://www.tesco.com/groceries/Product/Details/?id=266295191	1995	475	23.5	12	61.1	40.3	0.4	0.16	1	5.2
Swap Health	fjqb3633	Refuse Swap Checkout Base	Refuse	0	0	1	1	2	2	Food Cupboard	Crisps Snacks & Nuts	Crisps & Snacks	Kp Hula Hoops Cheese Onion 7 Pack	1.58	1.58	0	1	146.296	g	256096658	http://www.tesco.com/groceries/Product/Details/?id=256096658	2148	516	28.4	3	60.8	1.2	2	0.8	2	3.6
Swap Health	fjqb3633	Refuse Swap Checkout Base	Refuse	0	0	1	2	2	2	Food Cupboard	Crisps Snacks & Nuts	Crisps & Snacks	Nandos Peri Peri Chicken Crisps 150G	1.72	1.72	0	1	150	g	257039814	http://www.tesco.com/groceries/Product/Details/?id=257039814	2283	547	27	3	57.4	0.5	2.4	0.96	3.4	5.1
Swap Health	fljm0067	Accept Swap Checkout Choice	Accept	1	2	1	1	1	6	Fresh Food	Cooked & Continental Meats	Sandwich Fillers	Tesco Egg Mayonnaise Sandwich Filler 250G	1.19	1.19	0	1	250	g	268973883	http://www.tesco.com/groceries/Product/Details/?id=268973883	669	161	12.7	3	1	0.1	0.75	0.3	2.9	10.7
Swap Health	fljm0067	Refuse Swap Checkout Base	Refuse	0	0	1	2	1	6	Fresh Food	Fresh Ready Meals	Potato & Veg Side Dishes	Tesco Cheddar Mash 500G	1.25	1.25	0	1	500	g	260713093	http://www.tesco.com/groceries/Product/Details/?id=260713093	460	110	6	4	11	0.9	0.5	0.2	1.6	2.9
Swap Health	fljm0067	Refuse Swap Checkout Base	Refuse	0	0	1	3	2	6	Food Cupboard	Pasta Rice & Noodles	Pasta	Tesco Farfalle Pasta Bows 500G	0.89	0.89	0	1	500	g	254878476	http://www.tesco.com/groceries/Product/Details/?id=254878476	1460	345	1	0	72	2	0	0	3.4	11.5
Swap Health	fljm0067	Accept Swap Checkout Choice	Accept	1	2	1	4	1	6	Fresh Food	Fresh Meat	Fresh Beef	Tesco Fresh Beef Boneless Rolled Rib Roast Medium	6	6	0	1	500	g	256536020	http://www.tesco.com/groceries/Product/Details/?id=256536020	525	125	3.8	2	0.1	0.1	0.25	0.1	0.02	22.6
Swap Health	fljm0067	Refuse Swap Checkout Base	Refuse	0	0	1	5	2	6	Frozen Food	Ice Cream & Desserts	Frozen desserts	Tesco Strawberry Cheesecake 500G	1.69	1.69	0	1	500	g	268123571	http://www.tesco.com/groceries/Product/Details/?id=268123571	1045	250	9.7	4	35.8	22	0.25	0.1	1.4	3.7
Swap Health	fljm0067	Refuse Swap Checkout Base	Refuse	0	0	1	6	2	6	Food Cupboard	Crisps Snacks & Nuts	Crisps & Snacks	Real Mccoys Classic Crisps 6 Pack	1	1	0	1	1	Unknown	251170603	http://www.tesco.com/groceries/Product/Details/?id=251170603	2196	526	31	3	53	2	2.5	1	4	7
Swap Cost	fllm1231	Refuse Swap Checkout Base	Refuse	0	0	1	1	1	4	Fresh Food	Cooked & Continental Meats	Cooked & Continental Meats	Tesco Finest Wafer Thin Roast Beef 100G	2.85	2.85	0	1	100	g	251664411	http://www.tesco.com/groceries/Product/Details/?id=251664411	635	155	5	2	0.4	0.2	0.75	0.3	0.5	25.8
Swap Cost	fllm1231	Accept Swap Checkout Choice	Accept	1	2	1	2	2	4	Food Cupboard	Tins Cans & Packets	Tinned Fish & Seafood	Tesco Tuna Chunks In Springwater 185G	0.99	0.99	0	1	185	g	260169270	http://www.tesco.com/groceries/Product/Details/?id=260169270	425	100	0.6	0	0	0	0.75	0.3	0	23.5
Swap Cost	fllm1231	Refuse Swap Checkout Base	Refuse	0	0	1	3	1	4	Fresh Food	Counters	Counter - Butchers	Counter Pork Boneless Leg	3	3	0	1	500	g	264946277	http://www.tesco.com/groceries/Product/Details/?id=264946277	840	205	13.4	5	0	0	0.25	0.1	0	20
Swap Cost	fllm1231	Refuse Swap Checkout Base	Refuse	0	0	1	4	2	4	Food Cupboard	Pasta Rice & Noodles	Pasta	Tesco Egg Spaghetti 500G	0.89	0.89	0	1	500	g	250308277	http://www.tesco.com/groceries/Product/Details/?id=250308277	1505	355	3.5	1	66.9	2	0	0	2.6	14
Swap Cost	flwf8762	Refuse Swap Checkout Base	Refuse	0	0	1	1	2	2	Frozen Food	Ice Cream & Desserts	Frozen desserts	Tesco Summer Fruit Cheesecake 500G	1.69	1.69	0	1	500	g	268121901	http://www.tesco.com/groceries/Product/Details/?id=268121901	1135	270	10.2	4	39.3	26	0.25	0.1	2.2	4
Swap Cost	flwf8762	Refuse Swap Checkout Base	Refuse	0	0	1	2	2	2	Food Cupboard	Crisps Snacks & Nuts	Crisps & Snacks	Real Mccoys Classic Crisps 6 Pack	1	1	0	1	1	Unknown	251170603	http://www.tesco.com/groceries/Product/Details/?id=251170603	2196	526	31	3	53	2	2.5	1	4	7
Swap Cost	fmjj9365	Refuse Swap Checkout Base	Refuse	0	0	1	1	2	2	Food Cupboard	Pasta Rice & Noodles	Pasta	Tesco Penne Pasta Quills 500G	0.89	0.89	0	1	500	g	254878482	http://www.tesco.com/groceries/Product/Details/?id=254878482	1505	355	1.4	0	73	2.4	0	0	2.6	12.5
Swap Cost	fmjj9365	Refuse Swap Checkout Base	Refuse	0	0	1	2	2	2	Food Cupboard	Crisps Snacks & Nuts	Crisps & Snacks	Kp Frisps Assorted 6 Pack	1	1	0	1	1	Unknown	250051470	http://www.tesco.com/groceries/Product/Details/?id=250051470	2265	543	34	3	54	4	2.5	1	3	5
Swap Health	fmwr0317	Refuse Swap Checkout Base	Refuse	0	0	1	1	1	6	Food Cupboard	Chocolate & Sweets	Chocolate	Nestle Treat Size Minis 310G	3.29	3.29	0	1	310	g	264319657	http://www.tesco.com/groceries/Product/Details/?id=264319657	1986	473	20	12	67	57	0	0	1	6
Swap Health	fmwr0317	Accept Swap Checkout Choice	Accept	1	2	1	2	2	6	Fresh Food	Cooked & Continental Meats	Sandwich Fillers	Tesco Reduced Fat Coronation Chicken Sandwich Filler 230G	1.45	1.45	0	1	230	g	268334148	http://www.tesco.com/groceries/Product/Details/?id=268334148	860	210	13	1	10.3	8.7	0.5	0.2	1.6	11.2
Swap Health	fmwr0317	Refuse Swap Checkout Base	Refuse	0	0	1	3	2	6	Food Cupboard	Biscuits	Sweet Biscuits	Cadburys Snack Shortcake 6 Pack	1.19	1.19	0	1	1	Unknown	255102368	http://www.tesco.com/groceries/Product/Details/?id=255102368	2155	515	27	15	60.6	32	0.6	0.24	1.8	7.3
Swap Health	fmwr0317	Refuse Swap Checkout Base	Refuse	0	0	1	4	1	6	Food Cupboard	Chocolate & Sweets	Sweets	Kinder Snack Bars 6Pk 126G	1.05	1.05	0	1	126	g	252947317	http://www.tesco.com/groceries/Product/Details/?id=252947317	2352	564	34.8	23	53.5	53	0.3	0.12	0.9	8.7
Swap Health	fmwr0317	Refuse Swap Checkout Base	Refuse	0	0	1	5	2	6	Food Cupboard	Crisps Snacks & Nuts	Crisps & Snacks	Walkers Variety 6Pk	1.58	1.58	0	1	1	Unknown	254927131	http://www.tesco.com/groceries/Product/Details/?id=254927131	2219	532	33.1	3	50.2	1.3	1.55	0.62	4.1	6.2
Swap Health	fmwr0317	Refuse Swap Checkout Base	Refuse	0	0	1	6	2	6	Food Cupboard	Biscuits	Sweet Biscuits	Jacobs Club Chocolate 8 Pack	1.75	1.75	0	1	1	Unknown	261254789	http://www.tesco.com/groceries/Product/Details/?id=261254789	2137	509	26.5	16	61.5	38.1	1	0.4	2.7	5.8
Swap Social norm	fnfn1913	Refuse Swap Checkout Base	Refuse	0	0	1	1	2	1	Food Cupboard	Pasta Rice & Noodles	Pasta	Tesco Wholewheat Fusilli Pasta Twists 500G	0.89	0.89	0	1	500	g	254878614	http://www.tesco.com/groceries/Product/Details/?id=254878614	1360	320	2.5	0	62.2	2.1	0	0	7.2	12.1
Swap Social norm	focb1940	Refuse Swap Checkout Base	Refuse	0	0	1	1	1	7	Fresh Food	Cooked & Continental Meats	Sandwich Fillers	Tesco Reduced Fat Coronation Chicken Sandwich Filler 230G	1.45	1.45	0	1	230	g	268334148	http://www.tesco.com/groceries/Product/Details/?id=268334148	860	210	13	1	10.3	8.7	0.5	0.2	1.6	11.2
Swap Social norm	focb1940	Refuse Swap Checkout Base	Refuse	0	0	1	2	1	7	Food Cupboard	Chocolate & Sweets	Chocolate	Galaxy Bubbles 100G	1	1	0	1	100	g	267532923	http://www.tesco.com/groceries/Product/Details/?id=267532923	2317	555	34.2	20	54.7	54.1	0.275	0.11	1.5	6.5
Swap Social norm	focb1940	Refuse Swap Checkout Base	Refuse	0	0	1	3	2	7	Bakery	Fresh Bakery	Fresh Speciality Bread	Tear 'N' Share Garlic And Herb Bread	1.55	1.55	0	1	1	Unknown	251673164	http://www.tesco.com/groceries/Product/Details/?id=251673164	1470	355	16.4	3	41.1	2.3	0.75	0.3	2.3	8.5
Swap Social norm	focb1940	Refuse Swap Checkout Base	Refuse	0	0	1	4	2	7	Food Cupboard	Pasta Rice & Noodles	Pasta	Tesco Farfalle Pasta Bows 500G	0.89	0.89	0	1	500	g	254878476	http://www.tesco.com/groceries/Product/Details/?id=254878476	1460	345	1	0	72	2	0	0	3.4	11.5
Swap Social norm	focb1940	Refuse Swap Checkout Base	Refuse	0	0	1	5	2	7	Food Cupboard	Crisps Snacks & Nuts	Crisps & Snacks	Walkers Sunbites Sweet Chilli 6Pk	1.58	1.58	0	1	1	Unknown	264441321	http://www.tesco.com/groceries/Product/Details/?id=264441321	2013	479	21.5	2	61.1	9.6	0.65	0.26	6.6	7.3
Swap Social norm	focb1940	Refuse Swap Checkout Base	Refuse	0	0	1	6	1	7	Food Cupboard	Biscuits	Sweet Biscuits	Oatland Biscuit Co Milk Chocolate Oaties 300G	0.89	0.89	0	1	300	g	259312326	http://www.tesco.com/groceries/Product/Details/?id=259312326	2075	495	22.9	11	63.9	33.3	0.75	0.3	4	6.5
Swap Social norm	focb1940	Refuse Swap Checkout Base	Refuse	0	0	1	7	2	7	Bakery	Bread	Seeded Bread	Warburtons Seeded Batch 800G	1.4	1.4	0	1	800	g	257269645	http://www.tesco.com/groceries/Product/Details/?id=257269645	1262	299	9	2	39.7	3.3	1.1	0.44	6	12.2
Swap Cost	foig8135	Refuse Swap Checkout Base	Refuse	0	0	1	1	1	4	Fresh Food	Fresh Meat	Fresh Beef	Tesco Fresh Beef Topside/Top Rump Silverside Jnts	4.99	4.99	0	1	500	g	258719325	http://www.tesco.com/groceries/Product/Details/?id=258719325	675	165	8.4	4	0	0	0.25	0.1	0	21.3
Swap Cost	foig8135	Refuse Swap Checkout Base	Refuse	0	0	1	2	2	4	Food Cupboard	Organic & Free From	Food Cupboard Free From	Mrs Crimble's Rice Cakes 4 Pack Apple Flavour	1.15	1.15	0	1	1	Unknown	264155245	http://www.tesco.com/groceries/Product/Details/?id=264155245	1718	406	2.9	1	87.6	25.7	0.475	0.19	2.7	5.9
Swap Cost	foig8135	Refuse Swap Checkout Base	Refuse	0	0	1	3	2	4	Food Cupboard	Organic & Free From	Food Cupboard Free From	Hale And Hearty Cassava Crisps 6X30g	2.5	2.5	0	1	180	g	266330501	http://www.tesco.com/groceries/Product/Details/?id=266330501	1931	463	23.3	12	56.7	3.3	0.65	0.26	6.7	3.3
Swap Cost	foig8135	Refuse Swap Checkout Base	Refuse	0	0	1	4	1	4	Food Cupboard	Organic & Free From	Food Cupboard Free From	Tesco Free From Chocolate Chip Cookies 150G	1.5	1.5	0	1	150	g	266319850	http://www.tesco.com/groceries/Product/Details/?id=266319850	2040	490	22.5	10	63.4	35.1	0.5	0.2	5	5.2
Swap Social norm	foyd4851	Refuse Swap Checkout Base	Refuse	0	0	1	1	1	5	Fresh Food	Cooked & Continental Meats	Sandwich Fillers	Tesco Chunky Seafood Cocktail Sandwich Filler 250G	1.45	1.45	0	1	250	g	253110350	http://www.tesco.com/groceries/Product/Details/?id=253110350	1120	270	23.7	2	8.2	3.3	1.25	0.5	1.1	5.4
Swap Social norm	foyd4851	Refuse Swap Checkout Base	Refuse	0	0	1	2	1	5	Fresh Food	Fresh Meat	Fresh Pork	Tesco Large Pork Vacuum Pack Shoulder Joint	0.25	0.25	0	1	100	g	259541778	http://www.tesco.com/groceries/Product/Details/?id=259541778	910	220	16.2	5	0	0	0.25	0.1	0	18.1
Swap Social norm	foyd4851	Refuse Swap Checkout Base	Refuse	0	0	1	3	1	5	Bakery	Cakes & Pies	Small Cakes	Cadburys Chocolate Mini Rolls 6 Pack	1.3	1.3	0	1	1	Unknown	254948221	http://www.tesco.com/groceries/Product/Details/?id=254948221	1900	455	23	11	56.1	45.6	0.775	0.31	1.3	5.2
Swap Social norm	foyd4851	Refuse Swap Checkout Base	Refuse	0	0	1	4	1	5	Food Cupboard	Biscuits	Sweet Biscuits	Tesco Value Milk Chocolate Digestives 300G	0.49	0.49	0	1	300	g	254308893	http://www.tesco.com/groceries/Product/Details/?id=254308893	2075	495	22.2	11	65.4	31.4	1	0.4	2.6	7.1
Swap Social norm	foyd4851	Refuse Swap Checkout Base	Refuse	0	0	1	5	1	5	Food Cupboard	Crisps Snacks & Nuts	Crisps & Snacks	My Porky Pork Crackles Sharing Bag 70G	0.87	0.87	0	1	70	g	259546090	http://www.tesco.com/groceries/Product/Details/?id=259546090	2560	616	45.7	17	1.6	0.2	2.85	1.14	1.9	48.6
Swap Cost	fpsv4964	Refuse Swap Checkout Base	Refuse	0	0	1	1	2	4	Fresh Food	Counters	Counter - Delicatessen Meats	Counter Roast Pork	5.5	5.5	0	1	500	g	256178316	http://www.tesco.com/groceries/Product/Details/?id=256178316	805	195	11.6	5	1.8	1	1.5	0.6	0.4	20
Swap Cost	fpsv4964	Refuse Swap Checkout Base	Refuse	0	0	1	2	1	4	Fresh Food	Cooked & Continental Meats	Sandwich Fillers	Tesco Cheese And Onion Sandwich Filler 250G	1.45	1.45	0	1	250	g	268973877	http://www.tesco.com/groceries/Product/Details/?id=268973877	1465	354	33.2	10	3.8	2	1	0.4	0.5	10.1
Swap Cost	fpsv4964	Refuse Swap Checkout Base	Refuse	0	0	1	3	2	4	Food Cupboard	Pasta Rice & Noodles	Pasta	Tesco Fusilli Pasta Twists 500G	0.89	0.89	0	1	500	g	254878545	http://www.tesco.com/groceries/Product/Details/?id=254878545	1505	355	1.4	0	73	2.4	0	0	2.6	12.5
Swap Cost	fpsv4964	Refuse Swap Checkout Base	Refuse	0	0	1	4	2	4	Food Cupboard	Crisps Snacks & Nuts	Crisps & Snacks	Walkers Variety 6Pk	1.58	1.58	0	1	1	Unknown	254927131	http://www.tesco.com/groceries/Product/Details/?id=254927131	2219	532	33.1	3	50.2	1.3	1.55	0.62	4.1	6.2
Swap Cost	fpyl9902	Refuse Swap Checkout Base	Refuse	0	0	1	1	2	5	Food Cupboard	Crisps Snacks & Nuts	Crisps & Snacks	Walkers Sunbites Sweet Chilli 6Pk	1.58	1.58	0	1	1	Unknown	264441321	http://www.tesco.com/groceries/Product/Details/?id=264441321	2013	479	21.5	2	61.1	9.6	0.65	0.26	6.6	7.3
Swap Cost	fpyl9902	Refuse Swap Checkout Base	Refuse	0	0	1	2	2	5	Food Cupboard	Tins Cans & Packets	Soup	Baxters Favourite Lentil And Bacon Soup 400G	0.88	0.88	0	2	400	g	252414303	http://www.tesco.com/groceries/Product/Details/?id=252414303	241	57	1	1	8.5	1.3	0.65	0.26	0.9	3.8
Swap Cost	fpyl9902	Refuse Swap Checkout Base	Refuse	0	0	1	3	2	5	Bakery	Bread	Seeded Bread	Burgen Soya And Linseed Bread 800G	1.39	1.39	0	1	800	g	253803607	http://www.tesco.com/groceries/Product/Details/?id=253803607	1183	282	10.1	1	27.3	5.4	0.75	0.3	9.3	15.9
Swap Cost	fpyl9902	Refuse Swap Checkout Base	Refuse	0	0	1	4	1	5	Fresh Food	Chilled Fish & Seafood	Fresh Fish	Tesco 2 Organic Salmon Fillets	1.8	1.8	0	1	100	g	251009232	http://www.tesco.com/groceries/Product/Details/?id=251009232	865	210	14.1	3	0	0	0.25	0.1	0	20
Swap Cost	fpyl9902	Refuse Swap Checkout Base	Refuse	0	0	1	5	1	5	Fresh Food	Cooked & Continental Meats	Sandwich Fillers	Tesco Chunky Seafood Cocktail Sandwich Filler 250G	1.45	1.45	0	1	250	g	253110350	http://www.tesco.com/groceries/Product/Details/?id=253110350	1120	270	23.7	2	8.2	3.3	1.25	0.5	1.1	5.4
Swap Health	frbe7114	Refuse Swap Checkout Base	Refuse	0	0	1	1	2	2	Food Cupboard	Crisps Snacks & Nuts	Crisps & Snacks	Kettle Chips Lightly Salted 150G	1.85	1.85	0	1	150	g	256463468	http://www.tesco.com/groceries/Product/Details/?id=256463468	2139	513	30.1	4	51.5	0.5	0.9	0.36	6.5	5.8
Swap Health	frbe7114	Refuse Swap Checkout Base	Refuse	0	0	1	2	2	2	Fresh Food	Fresh Meat	Fresh Beef	Tesco Fresh Beef Brisket Slow Roast Medium	0.7	0.7	0	1	100	g	256536158	http://www.tesco.com/groceries/Product/Details/?id=256536158	905	220	16	7	0	0	0.25	0.1	0	18.4
Swap Health	ftfz9028	Refuse Swap Checkout Base	Refuse	0	0	1	1	2	2	Food Cupboard	Pasta Rice & Noodles	Pasta	Tesco Riccioli Pasta 500G	0.95	0.95	0	1	500	g	262038134	http://www.tesco.com/groceries/Product/Details/?id=262038134	1530	360	1.4	0	73	2.4	0	0	2.6	12.5
Swap Health	ftfz9028	Refuse Swap Checkout Base	Refuse	0	0	1	2	2	2	Food Cupboard	Crisps Snacks & Nuts	Crisps & Snacks	Kp Frisps Assorted 6 Pack	1	1	0	1	1	Unknown	250051470	http://www.tesco.com/groceries/Product/Details/?id=250051470	2265	543	34	3	54	4	2.5	1	3	5
Swap Cost	fujs6241	Refuse Swap Checkout Base	Refuse	0	0	1	1	1	4	Food Cupboard	Crisps Snacks & Nuts	Crisps & Snacks	Tesco Ready Salted Snack Mix 150G	1.39	1.39	0	1	150	g	263869773	http://www.tesco.com/groceries/Product/Details/?id=263869773	2285	550	34.5	3	55.2	0.4	3	1.2	2.9	2.7
Swap Cost	fujs6241	Refuse Swap Checkout Base	Refuse	0	0	1	2	2	4	Food Cupboard	Crisps Snacks & Nuts	Crisps & Snacks	Walkers Ready Salted 6Pk	1.58	1.58	0	1	1	Unknown	254926800	http://www.tesco.com/groceries/Product/Details/?id=254926800	2241	537	34.1	3	49.7	0.4	1.5	0.6	4.2	5.9
Swap Cost	fujs6241	Refuse Swap Checkout Base	Refuse	0	0	1	3	2	4	Food Cupboard	Biscuits	Sweet Biscuits	Tesco Value Plain Chocolate Digestives 300G	0.49	0.49	0	1	300	g	254381850	http://www.tesco.com/groceries/Product/Details/?id=254381850	2135	510	23.4	12	66.5	23.2	0.75	0.3	2.2	7.1
Swap Cost	fujs6241	Refuse Swap Checkout Base	Refuse	0	0	1	4	1	4	Fresh Food	Fresh Poultry	Fresh Chicken	Tesco Finest Free Range Whole Chicken 1.00-2.4Kg	6.87	6.87	0	1	1500	g	252437656	http://www.tesco.com/groceries/Product/Details/?id=252437656	750	180	11.3	3	0	0	0.25	0.1	0	19.5
Swap Health	fuve9895	Refuse Swap Checkout Base	Refuse	0	0	1	1	1	2	Food Cupboard	Biscuits	Sweet Biscuits	Fox's Jam Sandwich Creams 150G	0.98	0.98	0	1	150	g	251576968	http://www.tesco.com/groceries/Product/Details/?id=251576968	2086	497	23.7	13	64.8	30.2	0.475	0.19	2	6.1
Swap Health	fuve9895	Refuse Swap Checkout Base	Refuse	0	0	1	2	1	2	Fresh Food	Cooked & Continental Meats	Sandwich Fillers	Tesco Chicken And Sweetcorn Sandwich Filler 250G	1.45	1.45	0	1	250	g	254927091	http://www.tesco.com/groceries/Product/Details/?id=254927091	825	200	13.7	1	7.3	2	0.5	0.2	1.1	10.7
Swap Health	fvga1765	Refuse Swap Checkout Base	Refuse	0	0	1	1	2	3	Food Cupboard	Chocolate & Sweets	Sweets	Skittles Fruits 55G	0.42	0.42	0	1	55	g	250151616	http://www.tesco.com/groceries/Product/Details/?id=250151616	1694	403	4.2	2	90.5	77.6	0.025	0.01	0	0
Swap Health	fvga1765	Refuse Swap Checkout Base	Refuse	0	0	1	2	2	3	Food Cupboard	Pasta Rice & Noodles	Pasta	Tesco Linguine Pasta 500G	0.89	0.89	0	1	500	g	257798842	http://www.tesco.com/groceries/Product/Details/?id=257798842	1460	345	1	0	72	2	0	0	3.4	11.5
Swap Health	fvga1765	Refuse Swap Checkout Base	Refuse	0	0	1	3	2	3	Food Cupboard	Crisps Snacks & Nuts	Crisps & Snacks	Walkers Light Variety 6Pk	1.58	1.58	0	1	1	Unknown	252370601	http://www.tesco.com/groceries/Product/Details/?id=252370601	2013	480	22	2	61	2	0	0	5	7
Swap Cost	fvoc5785	Refuse Swap Checkout Base	Refuse	0	0	1	1	2	1	Food Cupboard	Crisps Snacks & Nuts	Crisps & Snacks	Walkers Roast Chicken Crisps 6 Pack	1.58	1.58	0	1	1	Unknown	250580505	http://www.tesco.com/groceries/Product/Details/?id=250580505	2212	530	32.7	3	51	3.8	1.225	0.49	4.1	6
Swap Health	fwcd3675	Refuse Swap Checkout Base	Refuse	0	0	1	1	1	5	Food Cupboard	Chocolate & Sweets	Chocolate	Lindt Excellence Noir 85% Cacao Chocolate 100G	1.74	1.74	0	1	100	g	250986325	http://www.tesco.com/groceries/Product/Details/?id=250986325	2210	530	46	28	19	14	0.075	0.03	2.3	11
Swap Health	fwcd3675	Refuse Swap Checkout Base	Refuse	0	0	1	2	1	5	Fresh Food	Cooked & Continental Meats	Sandwich Fillers	Tesco Chicken And Sweetcorn Sandwich Filler 250G	1.45	1.45	0	1	250	g	254927091	http://www.tesco.com/groceries/Product/Details/?id=254927091	825	200	13.7	1	7.3	2	0.5	0.2	1.1	10.7
Swap Health	fwcd3675	Refuse Swap Checkout Base	Refuse	0	0	1	3	2	5	Food Cupboard	Tins Cans & Packets	Instant Snacks	Batch Pasta 'N' Sauce Cheese Leek And Ham 120G	0.94	0.94	0	1	120	g	257960742	http://www.tesco.com/groceries/Product/Details/?id=257960742	1610	378	5.1	3	67	4.8	3	1.2	2	16.1
Swap Health	fwcd3675	Accept Swap Checkout Choice	Accept	1	2	1	4	2	5	Food Cupboard	Crisps Snacks & Nuts	Crisps & Snacks	Real Crisp Co. Sea Salt Potato Handcooked Crisp150g	1.49	1.49	0	1	150	g	253078756	http://www.tesco.com/groceries/Product/Details/?id=253078756	2036	488	30	4	53.2	0.4	1.3	0.52	4.8	5.6
Swap Health	fwcd3675	Accept Swap Checkout Choice	Accept	1	2	1	5	2	5	Food Cupboard	Biscuits	Sweet Biscuits	Tesco Milk Chocolate Digestives 300G	0.86	0.86	0	1	300	g	254924572	http://www.tesco.com/groceries/Product/Details/?id=254924572	2045	490	23.3	12	62.5	29.8	1.25	0.5	3.3	7
Swap Health	fwrv3997	Refuse Swap Checkout Base	Refuse	0	0	1	1	1	2	Fresh Food	Cooked & Continental Meats	Sandwich Fillers	Tesco Cheese And Pickle Sandwich Filler 250G	1.45	1.45	0	1	250	g	264306494	http://www.tesco.com/groceries/Product/Details/?id=264306494	1405	340	31	10	5.2	3.7	1.25	0.5	1	9.4
Swap Health	fwrv3997	Refuse Swap Checkout Base	Refuse	0	0	1	2	2	2	Food Cupboard	Crisps Snacks & Nuts	Crisps & Snacks	Real Mccoys Classic Crisps 6 Pack	1	1	0	1	1	Unknown	251170603	http://www.tesco.com/groceries/Product/Details/?id=251170603	2196	526	31	3	53	2	2.5	1	4	7
Swap Cost	fyth7531	Refuse Swap Checkout Base	Refuse	0	0	1	1	1	3	Fresh Food	Counters	Counter - Butchers	Counter Lamb Shoulder	5	5	0	1	500	g	268969883	http://www.tesco.com/groceries/Product/Details/?id=268969883	780	190	14.6	7	0	0	0.25	0.1	0	14.1
Swap Cost	fyth7531	Refuse Swap Checkout Base	Refuse	0	0	1	2	2	3	Food Cupboard	Crisps Snacks & Nuts	Crisps & Snacks	Walkers Sunbites Sweet Chilli 6Pk	1.58	1.58	0	1	1	Unknown	264441321	http://www.tesco.com/groceries/Product/Details/?id=264441321	2013	479	21.5	2	61.1	9.6	0.65	0.26	6.6	7.3
Swap Cost	fyth7531	Refuse Swap Checkout Base	Refuse	0	0	1	3	1	3	Fresh Food	Chilled Food	Fresh Soup	Tesco Finest Butternut And Sage 600G	2.2	2.2	0	1	600	g	268776990	http://www.tesco.com/groceries/Product/Details/?id=268776990	255	60	3.5	2	6.3	3.6	0.25	0.1	0.8	0.5
Swap Health	fzqy9161	Refuse Swap Checkout Base	Refuse	0	0	1	1	2	1	Food Cupboard	Pasta Rice & Noodles	Pasta	Tesco Egg Spaghetti 500G	0.89	0.89	0	1	500	g	250308277	http://www.tesco.com/groceries/Product/Details/?id=250308277	1505	355	3.5	1	66.9	2	0	0	2.6	14
Swap Cost	fzvn3209	Accept Swap Checkout Choice	Accept	1	2	1	1	2	1	Food Cupboard	Crisps Snacks & Nuts	Crisps & Snacks	Penn State Salted Pretzels 175G	1.45	1.45	0	1	175	g	254168775	http://www.tesco.com/groceries/Product/Details/?id=254168775	1647	387	3.7	0	77.7	0.7	2.5	1	1.7	10.7
Swap Health	gadt6503	Refuse Swap Checkout Base	Refuse	0	0	1	1	2	2	Food Cupboard	Organic & Free From	Food Cupboard Free From	Tesco Free From Fusilli Pasta 500G	1.5	1.5	0	1	500	g	256876792	http://www.tesco.com/groceries/Product/Details/?id=256876792	1490	355	1	0	78.4	0.5	0	0	0.2	7
Swap Health	gadt6503	Refuse Swap Checkout Base	Refuse	0	0	1	2	2	2	Food Cupboard	Crisps Snacks & Nuts	Crisps & Snacks	Walkers Variety 6Pk	1.58	1.58	0	1	1	Unknown	254927131	http://www.tesco.com/groceries/Product/Details/?id=254927131	2219	532	33.1	3	50.2	1.3	1.55	0.62	4.1	6.2
Swap Social norm	geao8109	Refuse Swap Checkout Base	Refuse	0	0	1	1	1	4	Food Cupboard	Biscuits	Savoury Biscuits	Tesco 5 Mini Snacks 125G	1.24	1.24	0	1	125	g	266822927	http://www.tesco.com/groceries/Product/Details/?id=266822927	1775	425	16.9	8	59.7	8.2	2.25	0.9	2	7.7
Swap Social norm	geao8109	Refuse Swap Checkout Base	Refuse	0	0	1	2	1	4	Food Cupboard	Crisps Snacks & Nuts	Crisps & Snacks	Walkers Baked Variety 6Pk	1.58	1.58	0	1	1	Unknown	260733380	http://www.tesco.com/groceries/Product/Details/?id=260733380	1701	402	8.1	1	73.8	7	1.5	0.6	4.9	6.2
Swap Social norm	geao8109	Accept Swap Checkout Choice	Accept	1	2	1	3	1	4	Food Cupboard	Biscuits	Sweet Biscuits	Bahlsen Messino Chocolate Orange Biscuits 125G	0.98	0.98	0	1	125	g	256587483	http://www.tesco.com/groceries/Product/Details/?id=256587483	1717	409	14	8	66	49	0.15	0.06	2.6	3.7
Swap Social norm	geao8109	Refuse Swap Checkout Base	Refuse	0	0	1	4	2	4	Fresh Food	Cooked & Continental Meats	Cooked & Continental Meats	From The Deli Crumbed Ham 2 Slices	1.92	1.92	0	1	137.143	g	253184138	http://www.tesco.com/groceries/Product/Details/?id=253184138	630	150	7.1	3	1.4	0.8	2	0.8	3.3	20
Swap Cost	geni6804	Refuse Swap Checkout Base	Refuse	0	0	1	1	1	7	Fresh Food	Cooked & Continental Meats	Sandwich Fillers	Tesco Chicken And Sweetcorn Sandwich Filler 250G	1.45	1.45	0	1	250	g	254927091	http://www.tesco.com/groceries/Product/Details/?id=254927091	825	200	13.7	1	7.3	2	0.5	0.2	1.1	10.7
Swap Cost	geni6804	Refuse Swap Checkout Base	Refuse	0	0	1	2	2	7	Food Cupboard	Chocolate & Sweets	Sweets	Skittles Crazy Sours 55G	0.45	0.45	0	1	55	g	252036088	http://www.tesco.com/groceries/Product/Details/?id=252036088	1692	403	4.2	2	89.2	74.6	0.025	0.01	0	0
Swap Cost	geni6804	Refuse Swap Checkout Base	Refuse	0	0	1	3	2	7	Frozen Food	Frozen Chips Potatoes & Onion Rings	Frozen Chips	Mccain Crispy French Fries 1Kg	1.86	1.86	0	1	1000	g	252384798	http://www.tesco.com/groceries/Product/Details/?id=252384798	1135	270	10.9	1	38.8	0.5	1.025	0.41	2.9	4.3
Swap Cost	geni6804	Refuse Swap Checkout Base	Refuse	0	0	1	4	2	7	Food Cupboard	Pasta Rice & Noodles	Pasta	Tesco Penne Pasta Quills 500G	0.89	0.89	0	1	500	g	254878482	http://www.tesco.com/groceries/Product/Details/?id=254878482	1505	355	1.4	0	73	2.4	0	0	2.6	12.5
Swap Cost	geni6804	Refuse Swap Checkout Base	Refuse	0	0	1	5	1	7	Food Cupboard	Crisps Snacks & Nuts	Crisps & Snacks	Jacobs Twiglets 150G	1.68	1.68	0	1	150	g	256638717	http://www.tesco.com/groceries/Product/Details/?id=256638717	1724	412	12	2	57.6	0.8	2	0.8	12.4	12.4
Swap Cost	geni6804	Refuse Swap Checkout Base	Refuse	0	0	1	6	2	7	Food Cupboard	Crisps Snacks & Nuts	Crisps & Snacks	Kettle Chips Balsamic Vinegar And Sea Salt 150G	1.85	1.85	0	1	150	g	254935150	http://www.tesco.com/groceries/Product/Details/?id=254935150	2094	502	28.4	3	53	1.3	1.9	0.76	6.1	5.4
Swap Cost	geni6804	Refuse Swap Checkout Base	Refuse	0	0	1	7	1	7	Food Cupboard	Biscuits	Sweet Biscuits	Mcvities Digestive 250G	0.89	0.89	0	1	250	g	254922666	http://www.tesco.com/groceries/Product/Details/?id=254922666	2003	478	21.2	2	62.8	16.6	1.25	0.5	3.6	7.1
Swap Cost	genx9051	Refuse Swap Checkout Base	Refuse	0	0	1	1	2	4	Food Cupboard	Pasta Rice & Noodles	Pasta	Tesco Tagliatelle 500G	0.98	0.98	0	1	500	g	250211356	http://www.tesco.com/groceries/Product/Details/?id=250211356	1505	355	1.4	0	73	2.4	0	0	2.6	12.5
Swap Cost	genx9051	Refuse Swap Checkout Base	Refuse	0	0	1	2	1	4	Fresh Food	Dairy Eggs & Cheese	Cheddar Cheese	Tesco Finest Vintage Canadian Cheddar 250G	2.69	2.69	0	1	250	g	256147668	http://www.tesco.com/groceries/Product/Details/?id=256147668	1700	410	34.4	23	0.1	0.1	1.75	0.7	0	25
Swap Cost	genx9051	Refuse Swap Checkout Base	Refuse	0	0	1	3	2	4	Food Cupboard	Tins Cans & Packets	Soup	Baxters Favourite Cream Of Tomato Soup 400G	0.88	0.88	0	1	400	g	252511142	http://www.tesco.com/groceries/Product/Details/?id=252511142	270	64	2.8	1	8.7	5.1	0.525	0.21	0.3	1.1
Swap Cost	genx9051	Refuse Swap Checkout Base	Refuse	0	0	1	4	2	4	Bakery	Bread	Seeded Bread	Burgen Soya And Linseed Bread 800G	1.39	1.39	0	1	800	g	253803607	http://www.tesco.com/groceries/Product/Details/?id=253803607	1183	282	10.1	1	27.3	5.4	0.75	0.3	9.3	15.9
Swap Cost	ggih7002	Refuse Swap Checkout Base	Refuse	0	0	1	1	1	3	Fresh Food	Fresh Ready Meals	Potato & Veg Side Dishes	Tesco Cheddar Mash 500G	1.25	1.25	0	1	500	g	260713093	http://www.tesco.com/groceries/Product/Details/?id=260713093	460	110	6	4	11	0.9	0.5	0.2	1.6	2.9
Swap Cost	ggih7002	Accept Swap Checkout Choice	Accept	1	2	1	2	2	3	Food Cupboard	Crisps Snacks & Nuts	Crisps & Snacks	Tesco Bacon Rashers 6 Pack	0.99	0.99	0	1	150	g	266992402	http://www.tesco.com/groceries/Product/Details/?id=266992402	1980	475	22.4	2	59	2.6	2.25	0.9	3	8.7
Swap Cost	ggih7002	Refuse Swap Checkout Base	Refuse	0	0	1	3	1	3	Food Cupboard	Biscuits	Sweet Biscuits	Tesco Value Milk Chocolate Digestives 300G	0.49	0.49	0	1	300	g	254308893	http://www.tesco.com/groceries/Product/Details/?id=254308893	2075	495	22.2	11	65.4	31.4	1	0.4	2.6	7.1
Swap Social norm	ggim9451	Refuse Swap Checkout Base	Refuse	0	0	1	1	1	3	Fresh Food	Cooked & Continental Meats	Sandwich Fillers	Tesco Chicken And Sweetcorn Sandwich Filler 250G	1.45	1.45	0	1	250	g	254927091	http://www.tesco.com/groceries/Product/Details/?id=254927091	825	200	13.7	1	7.3	2	0.5	0.2	1.1	10.7
Swap Social norm	ggim9451	Refuse Swap Checkout Base	Refuse	0	0	1	2	2	3	Food Cupboard	Crisps Snacks & Nuts	Crisps & Snacks	Walkers Sunbites Sweet Chilli 6Pk	1.58	1.58	0	1	1	Unknown	264441321	http://www.tesco.com/groceries/Product/Details/?id=264441321	2013	479	21.5	2	61.1	9.6	0.65	0.26	6.6	7.3
Swap Social norm	ggim9451	Refuse Swap Checkout Base	Refuse	0	0	1	3	2	3	Food Cupboard	Chocolate & Sweets	Chocolate	Milky Way Magic Stars	0.33	0.33	0	1	1	Unknown	251610320	http://www.tesco.com/groceries/Product/Details/?id=251610320	2316	555	34.9	21	54.1	53.3	0.2	0.08	1.8	6.2
Swap Cost	ggva6707	Refuse Swap Checkout Base	Refuse	0	0	1	1	2	3	Food Cupboard	Crisps Snacks & Nuts	Crisps & Snacks	Walkers Cheese And Onion 6Pk	1.58	1.58	0	1	1	Unknown	259738773	http://www.tesco.com/groceries/Product/Details/?id=259738773	2222	533	33	3	50	2.5	1.25	0.5	4	7
Swap Cost	ggva6707	Refuse Swap Checkout Base	Refuse	0	0	1	2	2	3	Frozen Food	Frozen Rice & Vegetables	Frozen Vegetables	Tesco Garden Peas 1Kg	1.4	1.4	0	1	1000	g	250172580	http://www.tesco.com/groceries/Product/Details/?id=250172580	341	81	0.9	0	9.7	2.7	0	0	5.1	6
Swap Cost	ggva6707	Refuse Swap Checkout Base	Refuse	0	0	1	3	2	3	Food Cupboard	Crisps Snacks & Nuts	Crisps & Snacks	Walkers Ready Salted 6Pk	1.58	1.58	0	1	1	Unknown	254926800	http://www.tesco.com/groceries/Product/Details/?id=254926800	2241	537	34.1	3	49.7	0.4	1.5	0.6	4.2	5.9
Swap Social norm	ghwn7352	Refuse Swap Checkout Base	Refuse	0	0	1	1	1	2	Food Cupboard	Chocolate & Sweets	Chocolate	Cadbury Fair Trade Milk Chocolate Snack Size 8 Pack 313G	2.99	2.99	0	1	313	g	253277209	http://www.tesco.com/groceries/Product/Details/?id=253277209	2200	525	29.8	19	57	56.7	0.225	0.09	0.7	7.5
Swap Social norm	ghwn7352	Refuse Swap Checkout Base	Refuse	0	0	1	2	1	2	Food Cupboard	Biscuits	Savoury Biscuits	Tesco 5 Mini Snacks 125G	1.24	1.24	0	1	125	g	266822927	http://www.tesco.com/groceries/Product/Details/?id=266822927	1775	425	16.9	8	59.7	8.2	2.25	0.9	2	7.7
Swap Social norm	gkfp6098	Refuse Swap Checkout Base	Refuse	0	0	1	1	2	5	Fresh Food	Counters	Counter - Delicatessen Meats	Counter Loose Ox Tongue	1.05	1.05	0	1	100	g	255775043	http://www.tesco.com/groceries/Product/Details/?id=255775043	789	190	13.2	6	1.2	1.2	2.75	1.1	0	16.5
Swap Social norm	gkfp6098	Refuse Swap Checkout Base	Refuse	0	0	1	2	2	5	Fresh Food	Chilled Food	Fresh Soup	Tesco Finest Sri Lankan Chicken Soup 600G	2.2	2.2	0	1	600	g	267237566	http://www.tesco.com/groceries/Product/Details/?id=267237566	360	90	6.2	4	3.7	2.4	0.25	0.1	1.7	3
Swap Social norm	gkfp6098	Refuse Swap Checkout Base	Refuse	0	0	1	3	1	5	Food Cupboard	Tins Cans & Packets	Pulses	Tesco Lentilles Vertes 500G	0.95	0.95	0	1	500	g	256535758	http://www.tesco.com/groceries/Product/Details/?id=256535758	470	115	0.7	0	15.4	0.4	0	0	3.8	8.8
Swap Social norm	gkfp6098	Refuse Swap Checkout Base	Refuse	0	0	1	4	1	5	Fresh Food	Fresh Poultry	Fresh Chicken	Tesco Finest Free Range Whole Chicken 1.00-2.4Kg	2.29	2.29	0	1	500	g	252437656	http://www.tesco.com/groceries/Product/Details/?id=252437656	750	180	11.3	3	0	0	0.25	0.1	0	19.5
Swap Social norm	gkfp6098	Accept Swap Checkout Choice	Accept	1	2	1	5	2	5	Bakery	Bread	Seeded Bread	Tesco Finest Farmhouse Multigrain Batch Bread 800G	1.35	1.35	0	1	800	g	256528456	http://www.tesco.com/groceries/Product/Details/?id=256528456	1150	275	8.5	1	35.6	3.8	1	0.4	6.7	10.4
Swap Health	gkkn8242	Accept Swap Checkout Choice	Accept	1	2	1	1	2	6	Food Cupboard	Crisps Snacks & Nuts	Crisps & Snacks	Red Sky Sea Salt And Suffolk Cider Vinegar 150G	1.61	1.61	0	1	150	g	266203819	http://www.tesco.com/groceries/Product/Details/?id=266203819	1947	467	20.7	2	60.3	2	1.25	0.5	4.7	6.7
Swap Health	gkkn8242	Refuse Swap Checkout Base	Refuse	0	0	1	2	2	6	Food Cupboard	Crisps Snacks & Nuts	Crisps & Snacks	Kp Frisps Assorted 6 Pack	1	1	0	1	1	Unknown	250051470	http://www.tesco.com/groceries/Product/Details/?id=250051470	2265	543	34	3	54	4	2.5	1	3	5
Swap Health	gkkn8242	Accept Swap Checkout Choice	Accept	1	2	1	3	2	6	Food Cupboard	Biscuits	Sweet Biscuits	Tesco Stem Ginger Biscuits 200G	0.8	0.8	0	1	200	g	259312856	http://www.tesco.com/groceries/Product/Details/?id=259312856	2040	490	22.4	10	65.3	29.2	1	0.4	3	5.6
Swap Health	gkkn8242	Refuse Swap Checkout Base	Refuse	0	0	1	4	1	6	Fresh Food	Dairy Eggs & Cheese	Cheddar Cheese	Tesco Finest Vintage Canadian Cheddar 250G	2.69	2.69	0	1	250	g	256147668	http://www.tesco.com/groceries/Product/Details/?id=256147668	1700	410	34.4	23	0.1	0.1	1.75	0.7	0	25
Swap Health	gkkn8242	Accept Swap Checkout Choice	Accept	1	2	1	5	2	6	Fresh Food	Chilled Food	Fresh Soup	New Covent Garden Wild Mushroom Soup 600G	2.1	2.1	0	1	600	g	254409508	http://www.tesco.com/groceries/Product/Details/?id=254409508	154	37	1.2	1	4.1	0.9	0.65	0.26	0.9	1.5
Swap Health	gkkn8242	Refuse Swap Checkout Base	Refuse	0	0	1	6	2	6	Bakery	Bread	Seeded Bread	Burgen Soya And Linseed Bread 800G	1.39	1.39	0	1	800	g	253803607	http://www.tesco.com/groceries/Product/Details/?id=253803607	1183	282	10.1	1	27.3	5.4	0.75	0.3	9.3	15.9
Swap Social norm	gkmm4614	Refuse Swap Checkout Base	Refuse	0	0	1	1	2	3	Food Cupboard	Chocolate & Sweets	Chocolate	Milky Way Magic Stars	0.33	0.33	0	1	1	Unknown	251610320	http://www.tesco.com/groceries/Product/Details/?id=251610320	2316	555	34.9	21	54.1	53.3	0.2	0.08	1.8	6.2
Swap Social norm	gkmm4614	Refuse Swap Checkout Base	Refuse	0	0	1	2	2	3	Food Cupboard	Crisps Snacks & Nuts	Crisps & Snacks	Tesco Shake To Salt Crisps 6 Pack	1.18	1.18	0	1	1	Unknown	253746528	http://www.tesco.com/groceries/Product/Details/?id=253746528	2170	520	32.3	3	52.2	0.7	2.25	0.9	3.7	5
Swap Social norm	gkmm4614	Refuse Swap Checkout Base	Refuse	0	0	1	3	1	3	Fresh Food	Fresh Poultry	Fresh Chicken	Tesco Finest Free Range Whole Chicken 1.00-2.4Kg	4.58	4.58	0	1	1000	g	252437656	http://www.tesco.com/groceries/Product/Details/?id=252437656	750	180	11.3	3	0	0	0.25	0.1	0	19.5
Swap Cost	gksr2999	Refuse Swap Checkout Base	Refuse	0	0	1	1	2	2	Food Cupboard	Crisps Snacks & Nuts	Crisps & Snacks	Real Mccoys Classic Crisps 6 Pack	1	1	0	1	1	Unknown	251170603	http://www.tesco.com/groceries/Product/Details/?id=251170603	2196	526	31	3	53	2	2.5	1	4	7
Swap Cost	gksr2999	Refuse Swap Checkout Base	Refuse	0	0	1	2	1	2	Fresh Food	Fresh Meat	Fresh Pork	Pork Loin Joint	2	2	0	1	500	g	258261577	http://www.tesco.com/groceries/Product/Details/?id=258261577	1085	265	21.4	9	0	0	0.25	0.1	0	17
Swap Cost	gkvc4061	Refuse Swap Checkout Base	Refuse	0	0	1	1	2	3	Food Cupboard	Pasta Rice & Noodles	Pasta	Tesco Organic Wholewheat Spaghetti 500G	0.89	0.89	0	1	500	g	262043041	http://www.tesco.com/groceries/Product/Details/?id=262043041	1370	325	2.5	0	62.2	2.1	0	0	9	12.7
Swap Cost	gkvc4061	Refuse Swap Checkout Base	Refuse	0	0	1	2	2	3	Food Cupboard	Crisps Snacks & Nuts	Crisps & Snacks	Real Mccoys Classic Crisps 6 Pack	1	1	0	1	1	Unknown	251170603	http://www.tesco.com/groceries/Product/Details/?id=251170603	2196	526	31	3	53	2	2.5	1	4	7
Swap Cost	gkvc4061	Refuse Swap Checkout Base	Refuse	0	0	1	3	2	3	Food Cupboard	Biscuits	Cereal Bars	UNAVAILABLE: Cadbury's Brunch Bars Raisin 6 Pack	1.89	1.89	0	1	1	Unknown	252047985	http://www.tesco.com/groceries/Product/Details/?id=252047985	1800	430	15.5	8	66.4	42.2	0.6	0.24	1.8	5.6
Swap Cost	gmon1405	Refuse Swap Checkout Base	Refuse	0	0	1	1	1	2	Fresh Food	Cooked & Continental Meats	Sandwich Fillers	Tesco Chunky Seafood Cocktail Sandwich Filler 250G	1.45	1.45	0	1	250	g	253110350	http://www.tesco.com/groceries/Product/Details/?id=253110350	1120	270	23.7	2	8.2	3.3	1.25	0.5	1.1	5.4
Swap Cost	gmon1405	Refuse Swap Checkout Base	Refuse	0	0	1	2	2	2	Food Cupboard	Crisps Snacks & Nuts	Crisps & Snacks	Kp Frisps Assorted 6 Pack	1	1	0	1	1	Unknown	250051470	http://www.tesco.com/groceries/Product/Details/?id=250051470	2265	543	34	3	54	4	2.5	1	3	5
Swap Cost	gmyv2283	Refuse Swap Checkout Base	Refuse	0	0	1	1	1	3	Fresh Food	Cooked & Continental Meats	Sandwich Fillers	Tesco Chicken And Sweetcorn Sandwich Filler 250G	1.45	1.45	0	1	250	g	254927091	http://www.tesco.com/groceries/Product/Details/?id=254927091	825	200	13.7	1	7.3	2	0.5	0.2	1.1	10.7
Swap Cost	gmyv2283	Refuse Swap Checkout Base	Refuse	0	0	1	2	2	3	Food Cupboard	Crisps Snacks & Nuts	Crisps & Snacks	Walkers Variety 6Pk	1.58	1.58	0	1	1	Unknown	254927131	http://www.tesco.com/groceries/Product/Details/?id=254927131	2219	532	33.1	3	50.2	1.3	1.55	0.62	4.1	6.2
Swap Cost	gmyv2283	Refuse Swap Checkout Base	Refuse	0	0	1	3	1	3	Food Cupboard	Biscuits	Sweet Biscuits	Fox's Jam Sandwich Creams 150G	0.98	0.98	0	1	150	g	251576968	http://www.tesco.com/groceries/Product/Details/?id=251576968	2086	497	23.7	13	64.8	30.2	0.475	0.19	2	6.1
Swap Health	gohf3080	Refuse Swap Checkout Base	Refuse	0	0	1	1	1	2	Frozen Food	Frozen Chips Potatoes & Onion Rings	Frozen Chips	Mccain Home Chips 1Kg	1.65	1.65	0	1	1000	g	271571974	http://www.tesco.com/groceries/Product/Details/?id=271571974	759	181	6.2	1	28.1	0.5	0.675	0.27	2.4	3.1
Swap Health	gohf3080	Accept Swap Checkout Choice	Accept	1	2	1	2	2	2	Food Cupboard	Crisps Snacks & Nuts	Crisps & Snacks	Tesco Bacon Rashers 6 Pack	0.99	0.99	0	1	150	g	266992402	http://www.tesco.com/groceries/Product/Details/?id=266992402	1980	475	22.4	2	59	2.6	2.25	0.9	3	8.7
Swap Social norm	gpkm0648	Refuse Swap Checkout Base	Refuse	0	0	1	1	1	2	Fresh Food	Fresh Meat	Fresh Beef	Tesco Fresh Beef Topside/Top Rump Silverside Jnts	9.97	9.97	0	1	1000	g	258719325	http://www.tesco.com/groceries/Product/Details/?id=258719325	675	165	8.4	4	0	0	0.25	0.1	0	21.3
Swap Social norm	gpkm0648	Refuse Swap Checkout Base	Refuse	0	0	1	2	2	2	Bakery	Fresh Bakery	Fresh White Bread	Finest White Farmhouse 800 Grams	1.3	1.3	0	1	800	g	255809189	http://www.tesco.com/groceries/Product/Details/?id=255809189	1460	350	10.6	7	55.1	16	1.25	0.5	1.7	7.6
Swap Cost	grdj8637	Refuse Swap Checkout Base	Refuse	0	0	1	1	2	6	Fresh Food	Dairy Eggs & Cheese	Yoghurts	Rachel's Organic Coconut Greek Yoghurt 450G	1.89	1.89	0	1	450	g	256381121	http://www.tesco.com/groceries/Product/Details/?id=256381121	652	156	11.1	8	10.4	10.1	0.1	0.04	0.2	3.6
Swap Cost	grdj8637	Refuse Swap Checkout Base	Refuse	0	0	1	2	2	6	Food Cupboard	Baking	Kids Snacking	Yu Fruit Strawberry In Yoghurt Coating 5X25g	2	2	0	1	125	g	267700536	http://www.tesco.com/groceries/Product/Details/?id=267700536	1940	464	20.8	4	64.8	44.6	0.125	0.05	4.98	1.6
Swap Cost	grdj8637	Refuse Swap Checkout Base	Refuse	0	0	1	3	2	6	Food Cupboard	Pasta Rice & Noodles	Pasta	Tesco Wholewheat Fusilli Pasta Twists 500G	0.89	0.89	0	1	500	g	254878614	http://www.tesco.com/groceries/Product/Details/?id=254878614	1360	320	2.5	0	62.2	2.1	0	0	7.2	12.1
Swap Cost	grdj8637	Refuse Swap Checkout Base	Refuse	0	0	1	4	1	6	Fresh Food	Fresh Meat	Fresh Bacon & Gammon	Tesco Finest Smoked Wiltshire Cure Thick Cut Bacon 240G	2.84	2.84	0	1	240	g	259742220	http://www.tesco.com/groceries/Product/Details/?id=259742220	1045	255	20.1	7	0	0	3	1.2	0	17.7
Swap Cost	grdj8637	Refuse Swap Checkout Base	Refuse	0	0	1	5	1	6	Food Cupboard	Crisps Snacks & Nuts	Crisps & Snacks	Walkers Baked Variety 6Pk	1.58	1.58	0	1	1	Unknown	260733380	http://www.tesco.com/groceries/Product/Details/?id=260733380	1701	402	8.1	1	73.8	7	1.5	0.6	4.9	6.2
Swap Cost	grdj8637	Refuse Swap Checkout Base	Refuse	0	0	1	6	2	6	Bakery	Bread	Seeded Bread	Burgen Soya And Linseed Bread 800G	1.39	1.39	0	1	800	g	253803607	http://www.tesco.com/groceries/Product/Details/?id=253803607	1183	282	10.1	1	27.3	5.4	0.75	0.3	9.3	15.9
Swap Cost	grly4292	Refuse Swap Checkout Base	Refuse	0	0	1	1	1	4	Food Cupboard	Chocolate & Sweets	Chocolate	M And M's Chocolate Bag 185G	2.09	2.09	0	1	185	g	264642924	http://www.tesco.com/groceries/Product/Details/?id=264642924	2057	491	22.4	14	67.2	64.9	0.175	0.07	2.7	5
Swap Cost	grly4292	Refuse Swap Checkout Base	Refuse	0	0	1	2	1	4	Fresh Food	Cooked & Continental Meats	Sandwich Fillers	Tesco Tuna And Sweetcorn Sandwich Filler 250G	1.45	1.45	0	1	250	g	264310062	http://www.tesco.com/groceries/Product/Details/?id=264310062	960	235	18.1	1	8.1	3.4	0.75	0.3	0.6	8.6
Swap Cost	grly4292	Refuse Swap Checkout Base	Refuse	0	0	1	3	2	4	Food Cupboard	Pasta Rice & Noodles	Pasta	Tesco Penne Pasta Quills 500G	0.89	0.89	0	1	500	g	254878482	http://www.tesco.com/groceries/Product/Details/?id=254878482	1505	355	1.4	0	73	2.4	0	0	2.6	12.5
Swap Cost	grly4292	Refuse Swap Checkout Base	Refuse	0	0	1	4	2	4	Food Cupboard	Crisps Snacks & Nuts	Crisps & Snacks	Walkers Wotsits Cheese 6Pk	1.4	1.4	0	1	1	Unknown	254423859	http://www.tesco.com/groceries/Product/Details/?id=254423859	2290	547	33	4	56	8.5	1.95	0.78	1.1	5.5
Swap Social norm	gsut5998	Refuse Swap Checkout Base	Refuse	0	0	1	1	1	4	Fresh Food	Cooked & Continental Meats	Sandwich Fillers	Tesco Chunky Seafood Cocktail Sandwich Filler 250G	1.45	1.45	0	1	250	g	253110350	http://www.tesco.com/groceries/Product/Details/?id=253110350	1120	270	23.7	2	8.2	3.3	1.25	0.5	1.1	5.4
Swap Social norm	gsut5998	Refuse Swap Checkout Base	Refuse	0	0	1	2	2	4	Food Cupboard	Pasta Rice & Noodles	Pasta	Tesco Tagliatelle 500G	0.98	0.98	0	1	500	g	250211356	http://www.tesco.com/groceries/Product/Details/?id=250211356	1505	355	1.4	0	73	2.4	0	0	2.6	12.5
Swap Social norm	gsut5998	Refuse Swap Checkout Base	Refuse	0	0	1	3	2	4	Fresh Food	Fresh Meat	Fresh Pork	Tesco Pork Rind On Belly Joint	2.75	2.75	0	1	500	g	254501715	http://www.tesco.com/groceries/Product/Details/?id=254501715	1245	300	0.3	0	0.1	0	0.25	0.1	0	19.1
Swap Social norm	gsut5998	Accept Swap Checkout Choice	Accept	1	2	1	4	2	4	Food Cupboard	Crisps Snacks & Nuts	Crisps & Snacks	Sensations Southern Style Barbeque 150G	0.87	0.87	0	1	150	g	267308166	http://www.tesco.com/groceries/Product/Details/?id=267308166	2101	503	26.4	2	58.8	2.9	1.5	0.6	4	5.9
Swap Social norm	gvdo8693	Refuse Swap Checkout Base	Refuse	0	0	1	1	2	3	Food Cupboard	Pasta Rice & Noodles	Pasta	Tesco Riccioli Pasta 500G	0.95	0.95	0	1	500	g	262038134	http://www.tesco.com/groceries/Product/Details/?id=262038134	1530	360	1.4	0	73	2.4	0	0	2.6	12.5
Swap Social norm	gvdo8693	Refuse Swap Checkout Base	Refuse	0	0	1	2	2	3	Food Cupboard	Crisps Snacks & Nuts	Crisps & Snacks	Walkers Wotsits Cheese 6Pk	1.4	1.4	0	1	1	Unknown	254423859	http://www.tesco.com/groceries/Product/Details/?id=254423859	2290	547	33	4	56	8.5	1.95	0.78	1.1	5.5
Swap Social norm	gvdo8693	Refuse Swap Checkout Base	Refuse	0	0	1	3	1	3	Food Cupboard	Biscuits	Sweet Biscuits	Tesco Value Milk Chocolate Digestives 300G	0.49	0.49	0	1	300	g	254308893	http://www.tesco.com/groceries/Product/Details/?id=254308893	2075	495	22.2	11	65.4	31.4	1	0.4	2.6	7.1
Swap Social norm	gxvu9634	Refuse Swap Checkout Base	Refuse	0	0	1	1	2	2	Food Cupboard	Chocolate & Sweets	Chocolate	Milky Way Magic Stars	0.33	0.33	0	1	1	Unknown	251610320	http://www.tesco.com/groceries/Product/Details/?id=251610320	2316	555	34.9	21	54.1	53.3	0.2	0.08	1.8	6.2
Swap Social norm	gxvu9634	Refuse Swap Checkout Base	Refuse	0	0	1	2	2	2	Food Cupboard	Crisps Snacks & Nuts	Crisps & Snacks	Kp Frisps Assorted 6 Pack	1	1	0	1	1	Unknown	250051470	http://www.tesco.com/groceries/Product/Details/?id=250051470	2265	543	34	3	54	4	2.5	1	3	5
Swap Health	gybw5116	Refuse Swap Checkout Base	Refuse	0	0	1	1	1	2	Food Cupboard	Crisps Snacks & Nuts	Crisps & Snacks	Walkers Baked Sour Cream Chive 6Pk	1.58	1.58	0	1	1	Unknown	262057290	http://www.tesco.com/groceries/Product/Details/?id=262057290	1735	411	8.5	1	74.1	6.8	1.125	0.45	4.8	7.1
Swap Health	gybw5116	Refuse Swap Checkout Base	Refuse	0	0	1	2	2	2	Food Cupboard	Biscuits	Sweet Biscuits	Tesco Chocolate Viennese Biscuits 150G	1.37	1.37	0	1	150	g	252704185	http://www.tesco.com/groceries/Product/Details/?id=252704185	2210	530	30.3	19	58	30.2	0.5	0.2	2.2	6.1
Swap Health	gzpn7264	Accept Swap Checkout Choice	Accept	1	2	1	1	1	3	Fresh Food	Cooked & Continental Meats	Cooked & Continental Meats	From The Deli Roast Topside Of Beef 6 Slices	2.65	2.65	0	1	196.296	g	253420038	http://www.tesco.com/groceries/Product/Details/?id=253420038	201	47	0.9	1	1.5	0.9	0.15	0.06	0.25	21.1
Swap Health	gzpn7264	Refuse Swap Checkout Base	Refuse	0	0	1	2	2	3	Fresh Food	Chilled Fish & Seafood	Fresh Fish	Tesco 2 Fresh Rainbow Trout	0.9	0.9	0	2	100	g	250597929	http://www.tesco.com/groceries/Product/Details/?id=250597929	675	165	8.7	2	0.1	0.1	0.25	0.1	0.5	20.3
Swap Health	gzpn7264	Refuse Swap Checkout Base	Refuse	0	0	1	3	1	3	Fresh Food	Chilled Fish & Seafood	Fresh Fish	Tesco 2 Organic Salmon Fillets	1.8	1.8	0	1	100	g	251009232	http://www.tesco.com/groceries/Product/Details/?id=251009232	865	210	14.1	3	0	0	0.25	0.1	0	20
Swap Cost	gzps8613	Refuse Swap Checkout Base	Refuse	0	0	1	1	2	3	Food Cupboard	Chocolate & Sweets	Chocolate	Nestle Aero Peppermint Balls Single	0.54	0.54	0	1	1	Unknown	254024364	http://www.tesco.com/groceries/Product/Details/?id=254024364	2269	543	30.7	19	60.7	60.1	0.3	0.12	0.9	5.1
Swap Cost	gzps8613	Refuse Swap Checkout Base	Refuse	0	0	1	2	1	3	Fresh Food	Chilled Desserts	Indulgent Desserts	Gu Cheeky Little Chocolate Tortes 3X50g	2.19	2.19	0	2	150	g	264761282	http://www.tesco.com/groceries/Product/Details/?id=264761282	1850	444	32.4	19	34.2	28.8	0	0	2	6
Swap Cost	gzps8613	Refuse Swap Checkout Base	Refuse	0	0	1	3	2	3	Food Cupboard	Pasta Rice & Noodles	Pasta	Tesco Wholewheat Fusilli Pasta Twists 500G	0.89	0.89	0	1	500	g	254878614	http://www.tesco.com/groceries/Product/Details/?id=254878614	1360	320	2.5	0	62.2	2.1	0	0	7.2	12.1
Swap Social norm	hbvl6999	Refuse Swap Checkout Base	Refuse	0	0	1	1	2	2	Food Cupboard	Crisps Snacks & Nuts	Crisps & Snacks	Real Mccoys Classic Crisps 6 Pack	1	1	0	1	1	Unknown	251170603	http://www.tesco.com/groceries/Product/Details/?id=251170603	2196	526	31	3	53	2	2.5	1	4	7
Swap Social norm	hbvl6999	Refuse Swap Checkout Base	Refuse	0	0	1	2	2	2	Food Cupboard	Pasta Rice & Noodles	Pasta	Tesco Tagliatelle 500G	0.98	0.98	0	1	500	g	250211356	http://www.tesco.com/groceries/Product/Details/?id=250211356	1505	355	1.4	0	73	2.4	0	0	2.6	12.5
Swap Health	hdoj4978	Refuse Swap Checkout Base	Refuse	0	0	1	1	1	4	Fresh Food	Cooked & Continental Meats	Sandwich Fillers	Tesco Chicken And Stuffing Sandwich Filler 230G	1.45	1.45	0	1	230	g	267312660	http://www.tesco.com/groceries/Product/Details/?id=267312660	940	230	17	2	6.4	0.1	0.75	0.3	0.9	11.3
Swap Health	hdoj4978	Refuse Swap Checkout Base	Refuse	0	0	1	2	2	4	Food Cupboard	Pasta Rice & Noodles	Pasta	Tesco Riccioli Pasta 500G	0.95	0.95	0	1	500	g	262038134	http://www.tesco.com/groceries/Product/Details/?id=262038134	1530	360	1.4	0	73	2.4	0	0	2.6	12.5
Swap Health	hdoj4978	Accept Swap Checkout Choice	Accept	1	2	1	3	2	4	Food Cupboard	Crisps Snacks & Nuts	Crisps & Snacks	Tesco Potato Loops 6 Pack	0.99	0.99	0	1	120	g	266992496	http://www.tesco.com/groceries/Product/Details/?id=266992496	1950	465	18.8	2	69	1.5	1.75	0.7	1.1	4.6
Swap Health	hdoj4978	Refuse Swap Checkout Base	Refuse	0	0	1	4	2	4	Food Cupboard	Biscuits	Sweet Biscuits	Tesco Shortcake Biscuits 200G	0.48	0.48	0	1	200	g	254922142	http://www.tesco.com/groceries/Product/Details/?id=254922142	2115	505	24.8	11	64.2	17.9	0.5	0.2	1.9	6.2
Swap Health	hhtj0221	Refuse Swap Checkout Base	Refuse	0	0	1	1	1	3	Fresh Food	Fresh Ready Meals	Potato & Veg Side Dishes	Tesco Cheddar Mash 500G	1.25	1.25	0	1	500	g	260713093	http://www.tesco.com/groceries/Product/Details/?id=260713093	460	110	6	4	11	0.9	0.5	0.2	1.6	2.9
Swap Health	hhtj0221	Accept Swap Checkout Choice	Accept	1	2	1	2	2	3	Food Cupboard	Pasta Rice & Noodles	Pasta	Italfresco Ready Made Polenta 500G	0.75	0.75	0	1	500	g	251279936	http://www.tesco.com/groceries/Product/Details/?id=251279936	305	72	0.3	2	15.7	3.2	1	0.4	2.19	1.6
Swap Health	hhtj0221	Refuse Swap Checkout Base	Refuse	0	0	1	3	1	3	Food Cupboard	Biscuits	Sweet Biscuits	Tesco Stem Ginger Biscuits 200G	0.8	0.8	0	1	200	g	259312856	http://www.tesco.com/groceries/Product/Details/?id=259312856	2040	490	22.4	10	65.3	29.2	1	0.4	3	5.6
Swap Cost	higj8121	Refuse Swap Checkout Base	Refuse	0	0	1	1	1	5	Food Cupboard	Biscuits	Cereal Bars	Kellogg's Rice Krispies Cereal Milk Bars 6S120g	1.89	1.89	0	1	120	g	252040802	http://www.tesco.com/groceries/Product/Details/?id=252040802	1740	415	10	8	70	35	0.625	0.25	0.5	7.5
Swap Cost	higj8121	Accept Swap Checkout Choice	Accept	1	2	1	2	2	5	Food Cupboard	Pasta Rice & Noodles	Pasta	Tesco Wholewheat Fusilli Pasta Twists 500G	0.89	0.89	0	1	500	g	254878614	http://www.tesco.com/groceries/Product/Details/?id=254878614	1360	320	2.5	0	62.2	2.1	0	0	7.2	12.1
Swap Cost	higj8121	Refuse Swap Checkout Base	Refuse	0	0	1	3	2	5	Fresh Food	Fresh Meat	Fresh Beef	Tesco Value Beef Roasting Joint	0.55	0.55	0	1	100	g	253230568	http://www.tesco.com/groceries/Product/Details/?id=253230568	710	170	9.9	4	0.6	0.2	0.25	0.1	0	19.4
Swap Cost	higj8121	Refuse Swap Checkout Base	Refuse	0	0	1	4	2	5	Food Cupboard	Crisps Snacks & Nuts	Crisps & Snacks	Real Mccoys Classic Crisps 6 Pack	1	1	0	1	1	Unknown	251170603	http://www.tesco.com/groceries/Product/Details/?id=251170603	2196	526	31	3	53	2	2.5	1	4	7
Swap Cost	higj8121	Refuse Swap Checkout Base	Refuse	0	0	1	5	1	5	Food Cupboard	Biscuits	Sweet Biscuits	Fox's Jam Sandwich Creams 150G	0.98	0.98	0	1	150	g	251576968	http://www.tesco.com/groceries/Product/Details/?id=251576968	2086	497	23.7	13	64.8	30.2	0.475	0.19	2	6.1
Swap Health	hiqw0259	Refuse Swap Checkout Base	Refuse	0	0	1	1	1	4	Fresh Food	Cooked & Continental Meats	Sandwich Fillers	Tesco Chunky Seafood Cocktail Sandwich Filler 250G	1.45	1.45	0	1	250	g	253110350	http://www.tesco.com/groceries/Product/Details/?id=253110350	1120	270	23.7	2	8.2	3.3	1.25	0.5	1.1	5.4
Swap Health	hiqw0259	Refuse Swap Checkout Base	Refuse	0	0	1	2	2	4	Food Cupboard	Chocolate & Sweets	Chocolate	Green And Black's Organic Milk Chocolate 100G	2.06	2.06	0	1	100	g	251580423	http://www.tesco.com/groceries/Product/Details/?id=251580423	2265	545	32.6	19	50.4	47.9	0.05	0.02	3.2	10.3
Swap Health	hiqw0259	Refuse Swap Checkout Base	Refuse	0	0	1	3	1	4	Fresh Food	Chilled Fish & Seafood	Fresh Fish	Tesco 2 Organic Salmon Fillets	1.8	1.8	0	1	100	g	251009232	http://www.tesco.com/groceries/Product/Details/?id=251009232	865	210	14.1	3	0	0	0.25	0.1	0	20
Swap Health	hiqw0259	Refuse Swap Checkout Base	Refuse	0	0	1	4	1	4	Bakery	Bread	Seeded Bread	Tesco Finest Farmhouse Multigrain Batch Bread 800G	1.35	1.35	0	1	800	g	256528456	http://www.tesco.com/groceries/Product/Details/?id=256528456	1150	275	8.5	1	35.6	3.8	1	0.4	6.7	10.4
Swap Social norm	hkjh7683	Refuse Swap Checkout Base	Refuse	0	0	1	1	1	2	Fresh Food	Cooked & Continental Meats	Sandwich Fillers	Tesco Chicken And Sweetcorn Sandwich Filler 250G	1.45	1.45	0	1	250	g	254927091	http://www.tesco.com/groceries/Product/Details/?id=254927091	825	200	13.7	1	7.3	2	0.5	0.2	1.1	10.7
Swap Social norm	hkjh7683	Refuse Swap Checkout Base	Refuse	0	0	1	2	2	2	Food Cupboard	Crisps Snacks & Nuts	Crisps & Snacks	Real Mccoys Classic Crisps 6 Pack	1	1	0	1	1	Unknown	251170603	http://www.tesco.com/groceries/Product/Details/?id=251170603	2196	526	31	3	53	2	2.5	1	4	7
Swap Health	hnyc2179	Refuse Swap Checkout Base	Refuse	0	0	1	1	2	7	Food Cupboard	Tins Cans & Packets	Tinned Meat	Princes Lunch Tongue 184G	2.24	2.24	0	1	184	g	251223409	http://www.tesco.com/groceries/Product/Details/?id=251223409	808	194	13.3	3	0.3	0.5	2	0.8	0.19	18.3
Swap Health	hnyc2179	Refuse Swap Checkout Base	Refuse	0	0	1	2	1	7	Fresh Food	Fresh Ready Meals	Potato & Veg Side Dishes	Tesco Finest Creamy Mash 500G	1.25	1.25	0	1	500	g	250337893	http://www.tesco.com/groceries/Product/Details/?id=250337893	615	150	10.6	7	11	0.5	0.5	0.2	0.7	1.6
Swap Health	hnyc2179	Refuse Swap Checkout Base	Refuse	0	0	1	3	2	7	Fresh Food	Chilled Food	Fresh Soup	Tesco Finest Wild Mushroom Soup 600G	2.2	2.2	0	1	600	g	254318028	http://www.tesco.com/groceries/Product/Details/?id=254318028	345	85	5.7	3	5.2	1.5	0.5	0.2	0.7	2.1
Swap Health	hnyc2179	Refuse Swap Checkout Base	Refuse	0	0	1	4	2	7	Food Cupboard	Biscuits	Sweet Biscuits	Tesco Mint Chocolate Fingers 8Pk	0.95	0.95	0	1	1	Unknown	251763228	http://www.tesco.com/groceries/Product/Details/?id=251763228	2180	525	27.6	17	61.8	39.1	0	0	2.3	6.3
Swap Health	hnyc2179	Refuse Swap Checkout Base	Refuse	0	0	1	5	1	7	Food Cupboard	Chocolate & Sweets	Chocolate	Nestle After Eights Dark Chocolate Mints 300G	3	3	0	1	300	g	252204546	http://www.tesco.com/groceries/Product/Details/?id=252204546	1779	422	12.9	8	73.6	73.6	0	0	2.5	2
Swap Health	hnyc2179	Refuse Swap Checkout Base	Refuse	0	0	1	6	2	7	Food Cupboard	Chocolate & Sweets	Chocolate	Green And Black's Organic Milk Chocolate 100G	2.06	2.06	0	1	100	g	251580423	http://www.tesco.com/groceries/Product/Details/?id=251580423	2265	545	32.6	19	50.4	47.9	0.05	0.02	3.2	10.3
Swap Health	hnyc2179	Refuse Swap Checkout Base	Refuse	0	0	1	7	2	7	Food Cupboard	Crisps Snacks & Nuts	Crisps & Snacks	Walkers Roast Chicken Crisps 6 Pack	1.58	1.58	0	1	1	Unknown	250580505	http://www.tesco.com/groceries/Product/Details/?id=250580505	2212	530	32.7	3	51	3.8	1.225	0.49	4.1	6
Swap Health	hper9206	Refuse Swap Checkout Base	Refuse	0	0	1	1	1	6	Fresh Food	Cooked & Continental Meats	Sandwich Fillers	Tesco Chunky Seafood Cocktail Sandwich Filler 250G	1.45	1.45	0	1	250	g	253110350	http://www.tesco.com/groceries/Product/Details/?id=253110350	1120	270	23.7	2	8.2	3.3	1.25	0.5	1.1	5.4
Swap Health	hper9206	Refuse Swap Checkout Base	Refuse	0	0	1	2	2	6	Fresh Food	Chilled Desserts	Trifles Cheesecakes & Sundaes	Tesco Triple Chocolate Trifle 600G	2.6	2.6	0	1	600	g	253423233	http://www.tesco.com/groceries/Product/Details/?id=253423233	835	200	10.8	7	21.8	14.6	0.25	0.1	0.9	3.2
Swap Health	hper9206	Accept Swap Checkout Choice	Accept	1	2	1	3	2	6	Food Cupboard	Crisps Snacks & Nuts	Crisps & Snacks	Sensations Lime/Coriander Chutney Poppadoms 82.5G	0.87	0.87	0	1	82.5	g	264339339	http://www.tesco.com/groceries/Product/Details/?id=264339339	1945	471	22	2	59	3	3	1.2	4.4	7
Swap Health	hper9206	Refuse Swap Checkout Base	Refuse	0	0	1	4	2	6	Food Cupboard	Biscuits	Sweet Biscuits	Tesco Shortcake Biscuits 200G	0.48	0.48	0	1	200	g	254922142	http://www.tesco.com/groceries/Product/Details/?id=254922142	2115	505	24.8	11	64.2	17.9	0.5	0.2	1.9	6.2
Swap Health	hper9206	Refuse Swap Checkout Base	Refuse	0	0	1	5	2	6	Fresh Food	Dairy Eggs & Cheese	Continental Cheese	Tesco Blue Shropshire 150G	1.1	1.1	0	1	150	g	261543050	http://www.tesco.com/groceries/Product/Details/?id=261543050	1700	410	35	23	0.1	0.1	2	0.8	0	23.7
Swap Health	hper9206	Refuse Swap Checkout Base	Refuse	0	0	1	6	2	6	Food Cupboard	Tins Cans & Packets	Soup	Baxters Favourite Cream Of Tomato Soup 400G	0.88	0.88	0	1	400	g	252511142	http://www.tesco.com/groceries/Product/Details/?id=252511142	270	64	2.8	1	8.7	5.1	0.525	0.21	0.3	1.1
Swap Health	hphn9021	Refuse Swap Checkout Base	Refuse	0	0	1	1	1	3	Fresh Food	Fresh Ready Meals	Potato & Veg Side Dishes	Tesco Finest Creamy Garlic Mushrooms 300G	2.5	2.5	0	1	300	g	267721947	http://www.tesco.com/groceries/Product/Details/?id=267721947	675	165	14.6	5	3.8	3.4	0.75	0.3	2.5	4.1
Swap Health	hphn9021	Refuse Swap Checkout Base	Refuse	0	0	1	2	2	3	Food Cupboard	Pasta Rice & Noodles	Pasta	Tesco Tagliatelle 500G	0.98	0.98	0	1	500	g	250211356	http://www.tesco.com/groceries/Product/Details/?id=250211356	1505	355	1.4	0	73	2.4	0	0	2.6	12.5
Swap Health	hphn9021	Refuse Swap Checkout Base	Refuse	0	0	1	3	2	3	Food Cupboard	Biscuits	Sweet Biscuits	Tesco Shortcake Biscuits 200G	0.48	0.48	0	1	200	g	254922142	http://www.tesco.com/groceries/Product/Details/?id=254922142	2115	505	24.8	11	64.2	17.9	0.5	0.2	1.9	6.2
Swap Cost	hrka1840	Refuse Swap Checkout Base	Refuse	0	0	1	1	1	4	Fresh Food	Cooked & Continental Meats	Sandwich Fillers	Tesco Chicken And Sweetcorn Sandwich Filler 250G	1.45	1.45	0	1	250	g	254927091	http://www.tesco.com/groceries/Product/Details/?id=254927091	825	200	13.7	1	7.3	2	0.5	0.2	1.1	10.7
Swap Cost	hrka1840	Refuse Swap Checkout Base	Refuse	0	0	1	2	2	4	Food Cupboard	Pasta Rice & Noodles	Rice	Uncle Bens Bib Wholegrain Rice 500G	2.99	2.99	0	1	500	g	251800090	http://www.tesco.com/groceries/Product/Details/?id=251800090	1459	344	2.2	1	73.6	0.5	0	0	3.2	8
Swap Cost	hrka1840	Refuse Swap Checkout Base	Refuse	0	0	1	3	2	4	Food Cupboard	Crisps Snacks & Nuts	Crisps & Snacks	Kp Frisps Assorted 6 Pack	1	1	0	1	1	Unknown	250051470	http://www.tesco.com/groceries/Product/Details/?id=250051470	2265	543	34	3	54	4	2.5	1	3	5
Swap Cost	hrka1840	Refuse Swap Checkout Base	Refuse	0	0	1	4	1	4	Food Cupboard	Biscuits	Sweet Biscuits	Fox's Jam Sandwich Creams 150G	0.98	0.98	0	1	150	g	251576968	http://www.tesco.com/groceries/Product/Details/?id=251576968	2086	497	23.7	13	64.8	30.2	0.475	0.19	2	6.1
Swap Social norm	hrlg7244	Refuse Swap Checkout Base	Refuse	0	0	1	1	2	2	Fresh Food	Fresh Meat	Fresh Beef	Tesco Fresh Beef Brisket Slow Roast Medium	3.5	3.5	0	1	500	g	256536158	http://www.tesco.com/groceries/Product/Details/?id=256536158	905	220	16	7	0	0	0.25	0.1	0	18.4
Swap Social norm	hrlg7244	Refuse Swap Checkout Base	Refuse	0	0	1	2	2	2	Food Cupboard	Crisps Snacks & Nuts	Crisps & Snacks	Kp Frisps Assorted 6 Pack	1	1	0	1	1	Unknown	250051470	http://www.tesco.com/groceries/Product/Details/?id=250051470	2265	543	34	3	54	4	2.5	1	3	5
Swap Cost	htjb2212	Refuse Swap Checkout Base	Refuse	0	0	1	1	2	3	Fresh Food	Chilled Food	Fresh Soup	Tesco Finest Chicken Mulligatawny Soup 600G	2.2	2.2	0	1	600	g	253769098	http://www.tesco.com/groceries/Product/Details/?id=253769098	340	80	4	2	7	1.1	0.25	0.1	0.8	4
Swap Cost	htjb2212	Refuse Swap Checkout Base	Refuse	0	0	1	2	2	3	Food Cupboard	Pasta Rice & Noodles	Pasta	Tesco Linguine Pasta 500G	0.89	0.89	0	1	500	g	257798842	http://www.tesco.com/groceries/Product/Details/?id=257798842	1460	345	1	0	72	2	0	0	3.4	11.5
Swap Cost	htjb2212	Refuse Swap Checkout Base	Refuse	0	0	1	3	1	3	Fresh Food	Fresh Meat	Fresh Pork	Tesco Pork Leg Crackling Joint	3.5	3.5	0	1	500	g	258232969	http://www.tesco.com/groceries/Product/Details/?id=258232969	885	215	15.2	5	0	0	0.25	0.1	0	19
Swap Cost	htjd6014	Refuse Swap Checkout Base	Refuse	0	0	1	1	1	1	Frozen Food	Ice Cream & Desserts	Frozen desserts	Tesco Value Apple Pie 400G	1.13	1.13	0	1	400	g	252571352	http://www.tesco.com/groceries/Product/Details/?id=252571352	1385	330	13.8	4	46.9	19.1	0.25	0.1	1.9	3.4
Swap Cost	htwf2815	Refuse Swap Checkout Base	Refuse	0	0	1	1	2	3	Fresh Food	Cooked & Continental Meats	Sandwich Fillers	Tesco Prawn Mayonnaise Sandwich Filler 230G	1.69	1.69	0	1	230	g	266631911	http://www.tesco.com/groceries/Product/Details/?id=266631911	770	185	15.5	1	1.3	0.4	1.5	0.6	0.9	9.7
Swap Cost	htwf2815	Refuse Swap Checkout Base	Refuse	0	0	1	2	2	3	Food Cupboard	Pasta Rice & Noodles	Pasta	Tesco Lasagne 500G	0.88	0.88	0	1	500	g	250211327	http://www.tesco.com/groceries/Product/Details/?id=250211327	1505	355	1.4	0	73	2.4	0	0	2.6	12.5
Swap Cost	htwf2815	Refuse Swap Checkout Base	Refuse	0	0	1	3	1	3	Fresh Food	Fresh Meat	Fresh Pork	Tesco Fresh Pork Fillet	4.5	4.5	0	1	500	g	256565146	http://www.tesco.com/groceries/Product/Details/?id=256565146	615	150	6.5	2	0	0	0.25	0.1	0	22
Swap Health	huev7117	Refuse Swap Checkout Base	Refuse	0	0	1	1	1	3	Food Cupboard	Chocolate & Sweets	Chocolate	Maltesers Bag 135G	2.09	2.09	0	1	135	g	264642953	http://www.tesco.com/groceries/Product/Details/?id=264642953	2112	505	25	15	61.9	53.3	0.35	0.14	1.1	7.9
Swap Health	huev7117	Refuse Swap Checkout Base	Refuse	0	0	1	2	2	3	Food Cupboard	Pasta Rice & Noodles	Pasta	Tesco Conchiglie Pasta Shells 500G	0.89	0.89	0	1	500	g	254878539	http://www.tesco.com/groceries/Product/Details/?id=254878539	1530	360	1.4	0	73	2.4	0	0	2.6	12.5
Swap Health	huev7117	Refuse Swap Checkout Base	Refuse	0	0	1	3	2	3	Frozen Food	Ice Cream & Desserts	Frozen desserts	Tesco Banoffee Cheesecake 600G	1.76	1.76	0	1	600	g	266129003	http://www.tesco.com/groceries/Product/Details/?id=266129003	1190	285	15.2	8	32.5	22.5	0.25	0.1	2.7	3.1
Swap Cost	hyjk6626	Refuse Swap Checkout Base	Refuse	0	0	1	1	2	4	Fresh Food	Cooked & Continental Meats	Sandwich Fillers	Tesco Prawn Mayonnaise Sandwich Filler 230G	1.69	1.69	0	1	230	g	266631911	http://www.tesco.com/groceries/Product/Details/?id=266631911	770	185	15.5	1	1.3	0.4	1.5	0.6	0.9	9.7
Swap Cost	hyjk6626	Refuse Swap Checkout Base	Refuse	0	0	1	2	1	4	Fresh Food	Chilled Food	Pies & Quiche	Island Delight Vegetable Pattie 149G	0.7	0.7	0	1	149	g	253133910	http://www.tesco.com/groceries/Product/Details/?id=253133910	1274	305	17.1	8	32.2	3	0.975	0.39	1.5	5.5
Swap Cost	hyjk6626	Refuse Swap Checkout Base	Refuse	0	0	1	3	1	4	Fresh Food	Fresh Ready Meals	Potato & Veg Side Dishes	Tesco Finest Creamy Garlic Mushrooms 300G	2.5	2.5	0	1	300	g	267721947	http://www.tesco.com/groceries/Product/Details/?id=267721947	675	165	14.6	5	3.8	3.4	0.75	0.3	2.5	4.1
Swap Cost	hyjk6626	Refuse Swap Checkout Base	Refuse	0	0	1	4	1	4	Food Cupboard	Crisps Snacks & Nuts	Crisps & Snacks	Red Sky Sea Salt And Suffolk Cider Vinegar 150G	1.61	1.61	0	1	150	g	266203819	http://www.tesco.com/groceries/Product/Details/?id=266203819	1947	467	20.7	2	60.3	2	1.25	0.5	4.7	6.7
Swap Health	hylt4996	Refuse Swap Checkout Base	Refuse	0	0	1	1	1	4	Bakery	Fresh Bakery	Fresh Sweet Treats	Finest Triple C/Chunk Cookies 4 Pack	1.5	1.5	0	1	320	g	253825783	http://www.tesco.com/groceries/Product/Details/?id=253825783	1860	445	19.8	9	60.9	40.5	0.75	0.3	2.8	5.4
Swap Health	hylt4996	Refuse Swap Checkout Base	Refuse	0	0	1	2	1	4	Fresh Food	Fresh Poultry	Fresh Chicken	Tesco Finest Free Range Whole Chicken 1.00-2.4Kg	0.46	0.46	0	1	100	g	252437656	http://www.tesco.com/groceries/Product/Details/?id=252437656	750	180	11.3	3	0	0	0.25	0.1	0	19.5
Swap Health	hylt4996	Refuse Swap Checkout Base	Refuse	0	0	1	3	2	4	Fresh Food	Cooked & Continental Meats	Sandwich Fillers	Tesco Prawn Mayonnaise Sandwich Filler 230G	1.69	1.69	0	1	230	g	266631911	http://www.tesco.com/groceries/Product/Details/?id=266631911	770	185	15.5	1	1.3	0.4	1.5	0.6	0.9	9.7
Swap Health	hylt4996	Refuse Swap Checkout Base	Refuse	0	0	1	4	2	4	Food Cupboard	Crisps Snacks & Nuts	Crisps & Snacks	Real Mccoys Classic Crisps 6 Pack	1	1	0	1	1	Unknown	251170603	http://www.tesco.com/groceries/Product/Details/?id=251170603	2196	526	31	3	53	2	2.5	1	4	7
Swap Cost	hzek7835	Refuse Swap Checkout Base	Refuse	0	0	1	1	2	1	Food Cupboard	Crisps Snacks & Nuts	Crisps & Snacks	Kp Skips Prawn Cocktail 6 Pack	1	1	0	1	1	Unknown	253629595	http://www.tesco.com/groceries/Product/Details/?id=253629595	2023	482	27.6	2	53.5	6.5	1.5	0.6	1.2	5.3
Swap Health	hzhd2058	Accept Swap Checkout Choice	Accept	1	2	1	1	2	1	Food Cupboard	Crisps Snacks & Nuts	Crisps & Snacks	Velvet Crunch Thai Sweet Chilli Snack 6X20g	1.57	1.57	0	1	120	g	265711755	http://www.tesco.com/groceries/Product/Details/?id=265711755	1705	405	9.5	1	77.5	15.5	1.25	0.5	2	1.5
Swap Social norm	iaeg0078	Refuse Swap Checkout Base	Refuse	0	0	1	1	1	4	Fresh Food	Fresh Meat	Fresh Beef	Tesco Finest Topside/ Top Rump/ Silversidebf Joint	5.5	5.5	0	1	500	g	254269241	http://www.tesco.com/groceries/Product/Details/?id=254269241	675	165	8.4	4	0	0	0.25	0.1	0	21.3
Swap Social norm	iaeg0078	Refuse Swap Checkout Base	Refuse	0	0	1	2	2	4	Food Cupboard	Crisps Snacks & Nuts	Crisps & Snacks	Walkers Variety 6Pk	1.58	1.58	0	1	1	Unknown	254927131	http://www.tesco.com/groceries/Product/Details/?id=254927131	2219	532	33.1	3	50.2	1.3	1.55	0.62	4.1	6.2
Swap Social norm	iaeg0078	Refuse Swap Checkout Base	Refuse	0	0	1	3	2	4	Fresh Food	Cooked & Continental Meats	Cooked & Continental Meats	Mattessons Smoked Pork Sausage 227G	1.65	1.65	0	1	227	g	256108470	http://www.tesco.com/groceries/Product/Details/?id=256108470	1340	320	30	11	0.5	0.3	2.25	0.9	0.9	13
Swap Social norm	iaeg0078	Refuse Swap Checkout Base	Refuse	0	0	1	4	2	4	Fresh Food	Cooked & Continental Meats	Sandwich Fillers	Tesco Tuna Crunch Sandwich Filler 230G	1.69	1.69	0	1	230	g	253206502	http://www.tesco.com/groceries/Product/Details/?id=253206502	1165	285	24.9	2	2.5	0.8	0.5	0.2	1	11.2
Swap Social norm	idiy1280	Refuse Swap Checkout Base	Refuse	0	0	1	1	2	1	Food Cupboard	Pasta Rice & Noodles	Pasta	Tesco Tagliatelle 500G	0.98	0.98	0	1	500	g	250211356	http://www.tesco.com/groceries/Product/Details/?id=250211356	1505	355	1.4	0	73	2.4	0	0	2.6	12.5
Swap Social norm	idli9650	Refuse Swap Checkout Base	Refuse	0	0	1	1	1	3	Fresh Food	Chilled Fish & Seafood	Fresh Fish	Tesco 2 Organic Salmon Fillets	1.8	1.8	0	3	100	g	251009232	http://www.tesco.com/groceries/Product/Details/?id=251009232	865	210	14.1	3	0	0	0.25	0.1	0	20
Swap Social norm	idli9650	Accept Swap Checkout Choice	Accept	1	2	1	2	2	3	Food Cupboard	Tins Cans & Packets	Soup	Heinz Minestrone Soup 400G	0.85	0.85	0	1	400	g	258147425	http://www.tesco.com/groceries/Product/Details/?id=258147425	141	33	0.2	0	6.4	1.8	0.625	0.25	0.8	1.1
Swap Social norm	idli9650	Refuse Swap Checkout Base	Refuse	0	0	1	3	2	3	Bakery	Bread	Seeded Bread	Burgen Soya And Linseed Bread 800G	1.39	1.39	0	1	800	g	253803607	http://www.tesco.com/groceries/Product/Details/?id=253803607	1183	282	10.1	1	27.3	5.4	0.75	0.3	9.3	15.9
Swap Social norm	ieet6084	Refuse Swap Checkout Base	Refuse	0	0	1	1	1	6	Food Cupboard	Chocolate & Sweets	Sweets	Nestle Milk Chocolate Animal Bar Single	0.26	0.26	0	2	1	Unknown	266724669	http://www.tesco.com/groceries/Product/Details/?id=266724669	2149	513	26	16	64.1	63	0.25	0.1	1.9	5.7
Swap Social norm	ieet6084	Refuse Swap Checkout Base	Refuse	0	0	1	2	2	6	Frozen Food	Frozen Chips Potatoes & Onion Rings	Frozen Potatoes	Mccain Winners Curly Fries 750G	1.99	1.99	0	1	750	g	263007170	http://www.tesco.com/groceries/Product/Details/?id=263007170	951	227	10.9	2	30	2.1	0.725	0.29	2.1	2.2
Swap Social norm	ieet6084	Refuse Swap Checkout Base	Refuse	0	0	1	3	2	6	Food Cupboard	Pasta Rice & Noodles	Pasta	Tesco Egg Lasagne Verdi 500G	0.92	0.92	0	1	500	g	254239908	http://www.tesco.com/groceries/Product/Details/?id=254239908	1505	355	3.5	1	66.8	2	0	0	2.6	14
Swap Social norm	ieet6084	Refuse Swap Checkout Base	Refuse	0	0	1	4	2	6	Fresh Food	Dairy Eggs & Cheese	Yoghurts	Yeo Valley Organic Raspberry Yogurt 450G	1.48	1.48	0	1	450	g	252293214	http://www.tesco.com/groceries/Product/Details/?id=252293214	446	106	3.8	2	13.1	12.8	0.15	0.06	0.13	4.8
Swap Social norm	ieet6084	Refuse Swap Checkout Base	Refuse	0	0	1	5	1	6	Food Cupboard	Crisps Snacks & Nuts	Crisps & Snacks	Walkers Baked Variety 6Pk	1.58	1.58	0	1	1	Unknown	260733380	http://www.tesco.com/groceries/Product/Details/?id=260733380	1701	402	8.1	1	73.8	7	1.5	0.6	4.9	6.2
Swap Social norm	ieet6084	Refuse Swap Checkout Base	Refuse	0	0	1	6	2	6	Food Cupboard	Biscuits	Sweet Biscuits	Tesco Shortcake Biscuits 200G	0.48	0.48	0	1	200	g	254922142	http://www.tesco.com/groceries/Product/Details/?id=254922142	2115	505	24.8	11	64.2	17.9	0.5	0.2	1.9	6.2
Swap Health	ifhz2752	Refuse Swap Checkout Base	Refuse	0	0	1	1	1	1	Fresh Food	Cooked & Continental Meats	Sandwich Fillers	Tesco Coronation Chicken Sandwich Filler 250G	1.45	1.45	0	1	250	g	268973896	http://www.tesco.com/groceries/Product/Details/?id=268973896	1269	306	25.2	2	7.8	7.7	0.5	0.2	1.5	12
Swap Health	igxe3529	Accept Swap Checkout Choice	Accept	1	2	1	1	1	4	Fresh Food	Chilled Desserts	Individual Chocolate Desserts	Cadbury Milk Chunks Twinpot 90G	0.78	0.78	0	6	90	g	264395277	http://www.tesco.com/groceries/Product/Details/?id=264395277	1035	250	13.5	7	27.1	0	0	0	1.18	4.4
Swap Health	igxe3529	Accept Swap Checkout Choice	Accept	1	2	1	2	1	4	Fresh Food	Fresh Ready Meals	British & Tex Mex	Tesco Chilli Con Carne And Rice 450G	2.65	2.65	0	1	450	g	265821383	http://www.tesco.com/groceries/Product/Details/?id=265821383	520	125	2.3	1	17.3	2.8	0.5	0.2	1.8	7.3
Swap Health	igxe3529	Accept Swap Checkout Choice	Accept	1	2	1	3	2	4	Food Cupboard	Pasta Rice & Noodles	Pasta	Trattoria Verdi Potato Gnocchi 500G	0.79	0.79	0	1	500	g	259578648	http://www.tesco.com/groceries/Product/Details/?id=259578648	645	155	0.5	0	32.9	0	1	0.4	2.2	3.7
Swap Health	igxe3529	Refuse Swap Checkout Base	Refuse	0	0	1	4	2	4	Food Cupboard	Crisps Snacks & Nuts	Crisps & Snacks	Tesco Ready Salted Crisps 6 Pack	1.18	1.18	0	1	149.936	g	254926662	http://www.tesco.com/groceries/Product/Details/?id=254926662	2285	550	36.3	4	49.2	0.4	1.25	0.5	3.7	6.1
Swap Health	ihxb1816	Refuse Swap Checkout Base	Refuse	0	0	1	1	2	4	Food Cupboard	Crisps Snacks & Nuts	Crisps & Snacks	Kp Frisps Assorted 6 Pack	1	1	0	1	1	Unknown	250051470	http://www.tesco.com/groceries/Product/Details/?id=250051470	2265	543	34	3	54	4	2.5	1	3	5
Swap Health	ihxb1816	Refuse Swap Checkout Base	Refuse	0	0	1	2	1	4	Food Cupboard	Biscuits	Sweet Biscuits	Fox's Jam Sandwich Creams 150G	0.98	0.98	0	1	150	g	251576968	http://www.tesco.com/groceries/Product/Details/?id=251576968	2086	497	23.7	13	64.8	30.2	0.475	0.19	2	6.1
Swap Health	ihxb1816	Refuse Swap Checkout Base	Refuse	0	0	1	3	2	4	Food Cupboard	Pasta Rice & Noodles	Pasta	Tesco Lasagne 500G	0.88	0.88	0	1	500	g	250211327	http://www.tesco.com/groceries/Product/Details/?id=250211327	1505	355	1.4	0	73	2.4	0	0	2.6	12.5
Swap Health	ihxb1816	Refuse Swap Checkout Base	Refuse	0	0	1	4	1	4	Fresh Food	Cooked & Continental Meats	Sandwich Fillers	Tesco Chicken And Sweetcorn Sandwich Filler 250G	1.45	1.45	0	1	250	g	254927091	http://www.tesco.com/groceries/Product/Details/?id=254927091	825	200	13.7	1	7.3	2	0.5	0.2	1.1	10.7
Swap Social norm	iisk9878	Accept Swap Checkout Choice	Accept	1	2	1	1	1	3	Fresh Food	Cooked & Continental Meats	Sandwich Fillers	Tesco Egg Mayonnaise Sandwich Filler 250G	1.19	1.19	0	1	250	g	268973883	http://www.tesco.com/groceries/Product/Details/?id=268973883	669	161	12.7	3	1	0.1	0.75	0.3	2.9	10.7
Swap Social norm	iisk9878	Refuse Swap Checkout Base	Refuse	0	0	1	2	2	3	Food Cupboard	Biscuits	Cereal Bars	Tracker Roasted Nut 8 Pack	1.99	1.99	0	1	1	Unknown	254140462	http://www.tesco.com/groceries/Product/Details/?id=254140462	2046	489	25.4	10	55	26.9	0.375	0.15	5	8.1
Swap Social norm	iisk9878	Refuse Swap Checkout Base	Refuse	0	0	1	3	2	3	Food Cupboard	Crisps Snacks & Nuts	Crisps & Snacks	Tesco Variety Crisps 6 Pack	1.18	1.18	0	1	1	Unknown	254927010	http://www.tesco.com/groceries/Product/Details/?id=254927010	2227	535	34	3	51	1	2.5	1	4	6
Swap Cost	ikoc3970	Refuse Swap Checkout Base	Refuse	0	0	1	1	2	4	Food Cupboard	Chocolate & Sweets	Chocolate	Tesco Finest Swiss 72% Plain Chocolate 100G	1.29	1.29	0	1	100	g	256176290	http://www.tesco.com/groceries/Product/Details/?id=256176290	2350	566	45.6	28	31.3	27	0	0	11.2	7.7
Swap Cost	ikoc3970	Refuse Swap Checkout Base	Refuse	0	0	1	2	2	4	Fresh Food	Chilled Fish & Seafood	Fresh Fish	Tesco Smoked Mackerel/Crushed Peppercorn Kilograms	2.99	2.99	0	1	299.9	g	251631082	http://www.tesco.com/groceries/Product/Details/?id=251631082	1235	300	23.8	6	0	0	1.75	0.7	0	20.7
Swap Cost	ikoc3970	Refuse Swap Checkout Base	Refuse	0	0	1	3	2	4	Food Cupboard	Crisps Snacks & Nuts	Crisps & Snacks	Tesco Ready Salted Crisps 6 Pack	1.18	1.18	0	1	149.936	g	254926662	http://www.tesco.com/groceries/Product/Details/?id=254926662	2285	550	36.3	4	49.2	0.4	1.25	0.5	3.7	6.1
Swap Cost	ikoc3970	Refuse Swap Checkout Base	Refuse	0	0	1	4	2	4	Fresh Food	Fresh Meat	Fresh Pork	Tesco Pork Rind On Belly Joint	2.75	2.75	0	1	500	g	254501715	http://www.tesco.com/groceries/Product/Details/?id=254501715	1245	300	0.3	0	0.1	0	0.25	0.1	0	19.1
Swap Health	imcn8624	Refuse Swap Checkout Base	Refuse	0	0	1	1	2	5	Bakery	Cakes & Pies	Healthier Cakes	Weight Watchers Mini Victoria Sponge Cakes 6Pk	1.5	1.5	0	1	1	Unknown	261145636	http://www.tesco.com/groceries/Product/Details/?id=261145636	1487	353	9.2	3	62.3	38.6	0.45	0.18	2.4	4.2
Swap Health	imcn8624	Refuse Swap Checkout Base	Refuse	0	0	1	2	1	5	Fresh Food	Salads & Dips	Dips & Dressings	Tesco Reduced Fat Houmous Dip 300G	1.2	1.2	0	1	300	g	255412715	http://www.tesco.com/groceries/Product/Details/?id=255412715	1060	255	18.4	2	10.8	0.5	1	0.4	4.5	9.3
Swap Health	imcn8624	Refuse Swap Checkout Base	Refuse	0	0	1	3	2	5	Food Cupboard	Pasta Rice & Noodles	Pasta	Tesco Casereccie Pasta 500G	0.99	0.99	0	1	500	g	262038163	http://www.tesco.com/groceries/Product/Details/?id=262038163	1530	360	1.4	0	73	2.4	0	0	2.6	12.5
Swap Health	imcn8624	Refuse Swap Checkout Base	Refuse	0	0	1	4	1	5	Food Cupboard	Crisps Snacks & Nuts	Crisps & Snacks	Walkers Baked Variety 6Pk	1.58	1.58	0	1	1	Unknown	260733380	http://www.tesco.com/groceries/Product/Details/?id=260733380	1701	402	8.1	1	73.8	7	1.5	0.6	4.9	6.2
Swap Health	imcn8624	Refuse Swap Checkout Base	Refuse	0	0	1	5	1	5	Food Cupboard	Crisps Snacks & Nuts	Crisps & Snacks	Tesco Cheese Curls 6 Pack	0.99	0.99	0	1	102	g	266992362	http://www.tesco.com/groceries/Product/Details/?id=266992362	2215	530	32	3	56	3	2.5	1	1.9	3.5
Swap Cost	immm1296	Accept Swap Checkout Choice	Accept	1	2	1	1	1	2	Food Cupboard	Biscuits	Sweet Biscuits	Oreo Vanilla 154G	0.93	0.93	0	1	154	g	264375347	http://www.tesco.com/groceries/Product/Details/?id=264375347	1964	473	21	11	65	41	1.125	0.45	3.6	5.5
Swap Cost	immm1296	Accept Swap Checkout Choice	Accept	1	2	1	2	1	2	Fresh Food	Dairy Eggs & Cheese	Cheese Sliced & Grated	Primula Original Cheese Spread 200G Pack	1.15	1.15	0	1	200	g	254266561	http://www.tesco.com/groceries/Product/Details/?id=254266561	832	200	15.2	10	3.2	3.2	2	0.8	4.4	12
Swap Cost	ioba1641	Accept Swap Checkout Choice	Accept	1	2	1	1	1	2	Fresh Food	Cooked & Continental Meats	Sandwich Fillers	Tesco Egg Mayonnaise Sandwich Filler 250G	1.19	1.19	0	1	250	g	268973883	http://www.tesco.com/groceries/Product/Details/?id=268973883	669	161	12.7	3	1	0.1	0.75	0.3	2.9	10.7
Swap Cost	ioba1641	Accept Swap Checkout Choice	Accept	1	2	1	2	2	2	Food Cupboard	Crisps Snacks & Nuts	Crisps & Snacks	Tesco Potato Loops 6 Pack	0.99	0.99	0	1	120	g	266992496	http://www.tesco.com/groceries/Product/Details/?id=266992496	1950	465	18.8	2	69	1.5	1.75	0.7	1.1	4.6
Swap Social norm	ioij1792	Accept Swap Checkout Choice	Accept	1	2	1	1	2	2	Food Cupboard	Crisps Snacks & Nuts	Crisps & Snacks	Pom Bear Original Potato Snack 6 X 19G	1	1	0	1	114	g	263082666	http://www.tesco.com/groceries/Product/Details/?id=263082666	2126	511	28.4	3	60	1.1	1.325	0.53	2.6	3.7
Swap Social norm	ioij1792	Accept Swap Checkout Choice	Accept	1	2	1	2	2	2	Bakery	Bread	Seeded Bread	Hovis Granary Thick 800G	1.34	1.34	0	1	800	g	250871708	http://www.tesco.com/groceries/Product/Details/?id=250871708	1082	255	2.3	1	46.4	3.4	1.025	0.41	3.6	10.2
Swap Cost	ioyg6518	Accept Swap Checkout Choice	Accept	1	2	1	1	1	2	Fresh Food	Fresh Ready Meals	Prepared Meals	Tesco Finest Lancashire Hotpot 450G	4.25	4.25	0	1	450	g	260654951	http://www.tesco.com/groceries/Product/Details/?id=260654951	500	120	4.6	1	11.3	2.2	0.75	0.3	1.9	7.9
Swap Cost	ioyg6518	Refuse Swap Checkout Base	Refuse	0	0	1	2	2	2	Food Cupboard	Crisps Snacks & Nuts	Crisps & Snacks	Real Mccoys Classic Crisps 6 Pack	1	1	0	1	1	Unknown	251170603	http://www.tesco.com/groceries/Product/Details/?id=251170603	2196	526	31	3	53	2	2.5	1	4	7
Swap Cost	iphc7123	Refuse Swap Checkout Base	Refuse	0	0	1	1	2	3	Bakery	Fresh Bakery	Fresh Speciality Bread	Tear 'N' Share Garlic And Herb Bread	1.55	1.55	0	1	1	Unknown	251673164	http://www.tesco.com/groceries/Product/Details/?id=251673164	1470	355	16.4	3	41.1	2.3	0.75	0.3	2.3	8.5
Swap Cost	iphc7123	Refuse Swap Checkout Base	Refuse	0	0	1	2	2	3	Food Cupboard	Crisps Snacks & Nuts	Crisps & Snacks	Walkers Salt And Vinegar 6Pk	1.58	1.58	0	1	1	Unknown	259738992	http://www.tesco.com/groceries/Product/Details/?id=259738992	2193	526	32.3	3	51	1	1.925	0.77	4	5.8
Swap Cost	iphc7123	Refuse Swap Checkout Base	Refuse	0	0	1	3	2	3	Fresh Food	Dairy Eggs & Cheese	Cheese Spreads & Snacks	President Mini Cheese Selection 108G	1.5	1.5	0	1	108	g	267771461	http://www.tesco.com/groceries/Product/Details/?id=267771461	1371	330	26.3	17	2.8	1.5	1.475	0.59	0.21	20.4
Swap Social norm	iqwk9692	Refuse Swap Checkout Base	Refuse	0	0	1	1	2	2	Food Cupboard	Crisps Snacks & Nuts	Crisps & Snacks	Tesco Cheese And Onion Crisps 6 Pack	1.18	1.18	0	1	149.936	g	254926725	http://www.tesco.com/groceries/Product/Details/?id=254926725	2210	530	32.8	3	51.8	2	1.25	0.5	4	6.6
Swap Social norm	iqwk9692	Refuse Swap Checkout Base	Refuse	0	0	1	2	2	2	Fresh Food	Fresh Meat	Fresh Beef	Tesco Value Beef Roasting Joint	0.55	0.55	0	1	100	g	253230568	http://www.tesco.com/groceries/Product/Details/?id=253230568	710	170	9.9	4	0.6	0.2	0.25	0.1	0	19.4
Swap Health	ircr6534	Refuse Swap Checkout Base	Refuse	0	0	1	1	1	3	Fresh Food	Cooked & Continental Meats	Sandwich Fillers	Tesco Tuna And Sweetcorn Sandwich Filler 250G	1.45	1.45	0	1	250	g	264310062	http://www.tesco.com/groceries/Product/Details/?id=264310062	960	235	18.1	1	8.1	3.4	0.75	0.3	0.6	8.6
Swap Health	ircr6534	Accept Swap Checkout Choice	Accept	1	2	1	2	1	3	Fresh Food	Fresh Ready Meals	Potato & Veg Side Dishes	Tesco Cauliflower Cheese 350G	1.5	1.5	0	1	350	g	258302991	http://www.tesco.com/groceries/Product/Details/?id=258302991	445	110	7.2	4	5.8	2.1	0.5	0.2	1.2	4.4
Swap Health	ircr6534	Accept Swap Checkout Choice	Accept	1	2	1	3	2	3	Food Cupboard	Crisps Snacks & Nuts	Crisps & Snacks	Walkers Doritos Tangy Cheese 6X30g	1.38	1.38	0	1	180	g	251672476	http://www.tesco.com/groceries/Product/Details/?id=251672476	2115	506	26.5	3	57.1	2.8	1.8	0.72	3	8.2
Swap Social norm	isij5364	Refuse Swap Checkout Base	Refuse	0	0	1	1	1	2	Bakery	Croissants Brioche & Pastries	Croissants Brioche & Pastries	Mcvities Mini Croissants Chocolate 6Pk	1.5	1.5	0	1	1	Unknown	264648250	http://www.tesco.com/groceries/Product/Details/?id=264648250	1860	450	26	13	47	20	0.5	0.2	3	8
Swap Social norm	isij5364	Refuse Swap Checkout Base	Refuse	0	0	1	2	2	2	Food Cupboard	Crisps Snacks & Nuts	Crisps & Snacks	Real Mccoys Classic Crisps 6 Pack	1	1	0	1	1	Unknown	251170603	http://www.tesco.com/groceries/Product/Details/?id=251170603	2196	526	31	3	53	2	2.5	1	4	7
Swap Social norm	issb3895	Refuse Swap Checkout Base	Refuse	0	0	1	1	2	2	Bakery	Cakes & Pies	Small Cakes	Fabulous Bakin' Boys 6 Chocolate Flavoured Cup Cakes	1	1	0	1	1	Unknown	250116855	http://www.tesco.com/groceries/Product/Details/?id=250116855	1953	467	26.6	12	55	31.9	0.85	0.34	1	3
Swap Social norm	issb3895	Refuse Swap Checkout Base	Refuse	0	0	1	2	1	2	Food Cupboard	Crisps Snacks & Nuts	Crisps & Snacks	Walkers Baked Variety 6Pk	1.58	1.58	0	1	1	Unknown	260733380	http://www.tesco.com/groceries/Product/Details/?id=260733380	1701	402	8.1	1	73.8	7	1.5	0.6	4.9	6.2
Swap Health	itah1253	Refuse Swap Checkout Base	Refuse	0	0	1	1	2	3	Fresh Food	Fresh Meat	Fresh Pork	Tesco Pork Rind On Belly Joint	2.75	2.75	0	1	500	g	254501715	http://www.tesco.com/groceries/Product/Details/?id=254501715	1245	300	0.3	0	0.1	0	0.25	0.1	0	19.1
Swap Health	itah1253	Refuse Swap Checkout Base	Refuse	0	0	1	2	2	3	Food Cupboard	Crisps Snacks & Nuts	Crisps & Snacks	Real Mccoys Classic Crisps 6 Pack	1	1	0	1	1	Unknown	251170603	http://www.tesco.com/groceries/Product/Details/?id=251170603	2196	526	31	3	53	2	2.5	1	4	7
Swap Health	itah1253	Refuse Swap Checkout Base	Refuse	0	0	1	3	2	3	Bakery	Bread	Seeded Bread	Burgen Soya And Linseed Bread 800G	1.39	1.39	0	2	800	g	253803607	http://www.tesco.com/groceries/Product/Details/?id=253803607	1183	282	10.1	1	27.3	5.4	0.75	0.3	9.3	15.9
Swap Cost	iugj6736	Refuse Swap Checkout Base	Refuse	0	0	1	1	2	3	Fresh Food	Cooked & Continental Meats	Cooked & Continental Meats	Tesco No Added Water Thick Sliced Honey Roast Ham 132G	2	2	0	1	132	g	266379416	http://www.tesco.com/groceries/Product/Details/?id=266379416	680	165	7.5	3	3	2.8	1.5	0.6	0	20.6
Swap Cost	iugj6736	Accept Swap Checkout Choice	Accept	1	2	1	2	2	3	Food Cupboard	Pasta Rice & Noodles	Rice	Tilda Basmati Brown Rice 500G	2.49	2.49	0	1	500	g	254199298	http://www.tesco.com/groceries/Product/Details/?id=254199298	480	113	0.9	0	23	0	0	0	3.2	3.3
Swap Cost	iugj6736	Accept Swap Checkout Choice	Accept	1	2	1	3	2	3	Food Cupboard	Crisps Snacks & Nuts	Crisps & Snacks	Velvet Crunch Thai Sweet Chilli Snack 6X20g	1.57	1.57	0	1	120	g	265711755	http://www.tesco.com/groceries/Product/Details/?id=265711755	1705	405	9.5	1	77.5	15.5	1.25	0.5	2	1.5
Swap Health	iujp3404	Accept Swap Checkout Choice	Accept	1	2	1	1	2	1	Fresh Food	Chilled Fish & Seafood	Fresh Fish	Tesco Finest Thai Style Prawn Fishcakes 290G	2.5	2.5	0	1	290	g	268337976	http://www.tesco.com/groceries/Product/Details/?id=268337976	880	210	9.3	1	24.2	4.4	1.25	0.5	1	6.7
Swap Health	ixpl5582	Refuse Swap Checkout Base	Refuse	0	0	1	1	1	6	Bakery	Fresh Bakery	Fresh White Bread	Crusty White Sliced Bloomer 400 Grams	0.6	0.6	0	1	400	g	258397693	http://www.tesco.com/groceries/Product/Details/?id=258397693	1460	350	10.6	7	55.1	16	1.25	0.5	1.7	7.6
Swap Health	ixpl5582	Refuse Swap Checkout Base	Refuse	0	0	1	2	1	6	Food Cupboard	Chocolate & Sweets	Chocolate	Cadbury Fair Trade Dairy Milk 230G	1.99	1.99	0	1	230	g	264049436	http://www.tesco.com/groceries/Product/Details/?id=264049436	2200	525	29.8	19	57	56.7	0.225	0.09	0.7	7.5
Swap Health	ixpl5582	Refuse Swap Checkout Base	Refuse	0	0	1	3	2	6	Fresh Food	Cooked & Continental Meats	Sandwich Fillers	Tesco Piri Piri Sandwich Filler 250G	1.69	1.69	0	1	250	g	265453432	http://www.tesco.com/groceries/Product/Details/?id=265453432	1170	285	24.3	2	4.5	1.9	0.5	0.2	0.1	11.2
Swap Health	ixpl5582	Refuse Swap Checkout Base	Refuse	0	0	1	4	2	6	Food Cupboard	Pasta Rice & Noodles	Pasta	Tesco Wholewheat Fusilli Pasta Twists 500G	0.89	0.89	0	1	500	g	254878614	http://www.tesco.com/groceries/Product/Details/?id=254878614	1360	320	2.5	0	62.2	2.1	0	0	7.2	12.1
Swap Health	ixpl5582	Refuse Swap Checkout Base	Refuse	0	0	1	5	1	6	Fresh Food	Fresh Meat	Fresh Pork	Tesco Pork Leg Crackling Joint	3.5	3.5	0	1	500	g	258232969	http://www.tesco.com/groceries/Product/Details/?id=258232969	885	215	15.2	5	0	0	0.25	0.1	0	19
Swap Health	ixpl5582	Refuse Swap Checkout Base	Refuse	0	0	1	6	2	6	Food Cupboard	Crisps Snacks & Nuts	Crisps & Snacks	Kp Frisps Assorted 6 Pack	1	1	0	1	1	Unknown	250051470	http://www.tesco.com/groceries/Product/Details/?id=250051470	2265	543	34	3	54	4	2.5	1	3	5
Swap Social norm	iyll6890	Refuse Swap Checkout Base	Refuse	0	0	1	1	1	2	Fresh Food	Fresh Ready Meals	Potato & Veg Side Dishes	Tesco Cheddar Mash 500G	1.25	1.25	0	1	500	g	260713093	http://www.tesco.com/groceries/Product/Details/?id=260713093	460	110	6	4	11	0.9	0.5	0.2	1.6	2.9
Swap Social norm	iyll6890	Accept Swap Checkout Choice	Accept	1	2	1	2	2	2	Fresh Food	Fresh Meat	Fresh Lamb	Tesco Healthy Living Lamb Leg Steaks	1.55	1.55	0	1	100	g	254259368	http://www.tesco.com/groceries/Product/Details/?id=254259368	505	120	4.4	2	0	0	0.25	0.1	0	20.1
Swap Cost	iyoe2913	Accept Swap Checkout Choice	Accept	1	2	1	1	2	2	Food Cupboard	Chocolate & Sweets	Chocolate	Tesco Value Milk Chocolate 100G	0.3	0.3	0	1	100	g	254381873	http://www.tesco.com/groceries/Product/Details/?id=254381873	2135	510	25.3	16	63	62	0.25	0.1	2.6	6.2
Swap Cost	iyoe2913	Refuse Swap Checkout Base	Refuse	0	0	1	2	2	2	Food Cupboard	Crisps Snacks & Nuts	Crisps & Snacks	Kp Mini Cheddars Family 7 Pack	1	1	0	1	1	Unknown	258442634	http://www.tesco.com/groceries/Product/Details/?id=258442634	2186	524	30	11	52	5	2.5	1	3	10
Swap Cost	izdu9523	Refuse Swap Checkout Base	Refuse	0	0	1	1	2	2	Food Cupboard	Crisps Snacks & Nuts	Crisps & Snacks	Kp Frisps Assorted 6 Pack	1	1	0	1	1	Unknown	250051470	http://www.tesco.com/groceries/Product/Details/?id=250051470	2265	543	34	3	54	4	2.5	1	3	5
Swap Cost	izdu9523	Refuse Swap Checkout Base	Refuse	0	0	1	2	2	2	Fresh Food	Fresh Meat	Fresh Beef	Tesco Value Beef Roasting Joint	2.75	2.75	0	1	500	g	253230568	http://www.tesco.com/groceries/Product/Details/?id=253230568	710	170	9.9	4	0.6	0.2	0.25	0.1	0	19.4
Swap Cost	izqf2177	Refuse Swap Checkout Base	Refuse	0	0	1	1	2	1	Food Cupboard	Crisps Snacks & Nuts	Crisps & Snacks	Tesco Salt And Vinegar Crisps 6 Pack	1.18	1.18	0	1	150	g	254926691	http://www.tesco.com/groceries/Product/Details/?id=254926691	2185	525	32.6	3	51.5	0.4	2.25	0.9	4.1	5.9
Swap Social norm	iztb1092	Refuse Swap Checkout Base	Refuse	0	0	1	1	1	2	Fresh Food	Cooked & Continental Meats	Sandwich Fillers	Tesco Cheese And Pickle Sandwich Filler 250G	1.45	1.45	0	1	250	g	264306494	http://www.tesco.com/groceries/Product/Details/?id=264306494	1405	340	31	10	5.2	3.7	1.25	0.5	1	9.4
Swap Social norm	iztb1092	Refuse Swap Checkout Base	Refuse	0	0	1	2	2	2	Food Cupboard	Crisps Snacks & Nuts	Crisps & Snacks	Real Mccoys Classic Crisps 6 Pack	1	1	0	1	1	Unknown	251170603	http://www.tesco.com/groceries/Product/Details/?id=251170603	2196	526	31	3	53	2	2.5	1	4	7
Swap Social norm	jbbp5592	Refuse Swap Checkout Base	Refuse	0	0	1	1	1	3	Food Cupboard	Biscuits	Sweet Biscuits	Tesco Value Milk Chocolate Digestives 300G	0.49	0.49	0	1	300	g	254308893	http://www.tesco.com/groceries/Product/Details/?id=254308893	2075	495	22.2	11	65.4	31.4	1	0.4	2.6	7.1
Swap Social norm	jbbp5592	Refuse Swap Checkout Base	Refuse	0	0	1	2	1	3	Fresh Food	Fresh Meat	Fresh Pork	Tesco Large Pork Vacuum Pack Shoulder Joint	1.25	1.25	0	1	500	g	259541778	http://www.tesco.com/groceries/Product/Details/?id=259541778	910	220	16.2	5	0	0	0.25	0.1	0	18.1
Swap Social norm	jbbp5592	Refuse Swap Checkout Base	Refuse	0	0	1	3	1	3	Fresh Food	Cooked & Continental Meats	Sandwich Fillers	Tesco Reduced Fat Coronation Chicken Sandwich Filler 230G	1.45	1.45	0	1	230	g	268334148	http://www.tesco.com/groceries/Product/Details/?id=268334148	860	210	13	1	10.3	8.7	0.5	0.2	1.6	11.2
Swap Cost	jbey3972	Refuse Swap Checkout Base	Refuse	0	0	1	1	2	4	Food Cupboard	Pasta Rice & Noodles	Pasta	Tesco Egg Spaghetti 500G	0.89	0.89	0	1	500	g	250308277	http://www.tesco.com/groceries/Product/Details/?id=250308277	1505	355	3.5	1	66.9	2	0	0	2.6	14
Swap Cost	jbey3972	Refuse Swap Checkout Base	Refuse	0	0	1	2	2	4	Food Cupboard	Crisps Snacks & Nuts	Crisps & Snacks	Walkers Lights Simply Salted 6Pk	1.58	1.58	0	1	1	Unknown	252370526	http://www.tesco.com/groceries/Product/Details/?id=252370526	2012	480	22	2	61	0.5	1.5	0.6	5	7
Swap Cost	jbey3972	Refuse Swap Checkout Base	Refuse	0	0	1	3	1	4	Food Cupboard	Biscuits	Sweet Biscuits	Fox's Jam Sandwich Creams 150G	0.98	0.98	0	1	150	g	251576968	http://www.tesco.com/groceries/Product/Details/?id=251576968	2086	497	23.7	13	64.8	30.2	0.475	0.19	2	6.1
Swap Cost	jbey3972	Refuse Swap Checkout Base	Refuse	0	0	1	4	1	4	Fresh Food	Fresh Meat	Fresh Pork	Tesco Pork Leg Crackling Joint	3.5	3.5	0	1	500	g	258232969	http://www.tesco.com/groceries/Product/Details/?id=258232969	885	215	15.2	5	0	0	0.25	0.1	0	19
Swap Health	jbjn7909	Accept Swap Checkout Choice	Accept	1	2	1	1	2	1	Frozen Food	Frozen Fish	Frozen Fish	Tesco Healthy Eating Cod Fillets 450G	3.25	3.25	0	1	450	g	266264873	http://www.tesco.com/groceries/Product/Details/?id=266264873	330	80	0.7	0	0	0	0.25	0.1	0	17.8
Swap Health	jboq1303	Refuse Swap Checkout Base	Refuse	0	0	1	1	1	1	Fresh Food	Cooked & Continental Meats	Sandwich Fillers	Tesco Reduced Fat Coronation Chicken Sandwich Filler 230G	1.45	1.45	0	1	230	g	268334148	http://www.tesco.com/groceries/Product/Details/?id=268334148	860	210	13	1	10.3	8.7	0.5	0.2	1.6	11.2
Swap Social norm	jcsj8515	Refuse Swap Checkout Base	Refuse	0	0	1	1	2	3	Food Cupboard	Crisps Snacks & Nuts	Crisps & Snacks	Walkers Variety 6Pk	1.58	1.58	0	1	1	Unknown	254927131	http://www.tesco.com/groceries/Product/Details/?id=254927131	2219	532	33.1	3	50.2	1.3	1.55	0.62	4.1	6.2
Swap Social norm	jcsj8515	Accept Swap Checkout Choice	Accept	1	2	1	2	1	3	Food Cupboard	Tins Cans & Packets	Soup	Baxters Favourite Cock A Leekie Soup 400G	0.98	0.98	0	1	400	g	252511948	http://www.tesco.com/groceries/Product/Details/?id=252511948	96	23	0.5	0	2.9	0.5	0.625	0.25	0.4	1.3
Swap Social norm	jcsj8515	Refuse Swap Checkout Base	Refuse	0	0	1	3	1	3	Fresh Food	Fresh Meat	Fresh Beef	Tesco Finest Topside/ Top Rump/ Silversidebf Joint	5.5	5.5	0	1	500	g	254269241	http://www.tesco.com/groceries/Product/Details/?id=254269241	675	165	8.4	4	0	0	0.25	0.1	0	21.3
Swap Health	jdaz3727	Refuse Swap Checkout Base	Refuse	0	0	1	1	2	1	Food Cupboard	Crisps Snacks & Nuts	Crisps & Snacks	Tesco Variety Crisps 6 Pack	1.18	1.18	0	1	1	Unknown	254927010	http://www.tesco.com/groceries/Product/Details/?id=254927010	2227	535	34	3	51	1	2.5	1	4	6
Swap Social norm	jeke2893	Accept Swap Checkout Choice	Accept	1	2	1	1	2	5	Fresh Food	Dairy Eggs & Cheese	Yoghurts	Yeo Vally Organic Special Edition 450G	1.48	1.48	0	1	450	g	266321306	http://www.tesco.com/groceries/Product/Details/?id=266321306	452	107	3.8	2	13.5	13.1	0.15	0.06	0.07	4.8
Swap Social norm	jeke2893	Refuse Swap Checkout Base	Refuse	0	0	1	2	2	5	Fresh Food	Dairy Eggs & Cheese	Yoghurts	Yeo Valley Organic Strawberry Yogurt 450G	1.48	1.48	0	1	450	g	250983242	http://www.tesco.com/groceries/Product/Details/?id=250983242	446	106	3.8	2	13.2	12.9	0.175	0.07	0.1	4.7
Swap Social norm	jeke2893	Accept Swap Checkout Choice	Accept	1	2	1	3	2	5	Food Cupboard	Crisps Snacks & Nuts	Crisps & Snacks	Real Crisp Co. Salt&Crsh Black Pepper Crisp150g	1.49	1.49	0	1	150	g	253078687	http://www.tesco.com/groceries/Product/Details/?id=253078687	1999	480	28.6	4	53.8	0.8	2.15	0.86	4.5	5.7
Swap Social norm	jeke2893	Accept Swap Checkout Choice	Accept	1	2	1	4	2	5	Fresh Food	Dairy Eggs & Cheese	Cheddar Cheese	Tesco Finest Extra Mature Red Leicester 250G	2.5	2.5	0	1	250	g	264156837	http://www.tesco.com/groceries/Product/Details/?id=264156837	1620	390	32	21	0.1	0.1	1.75	0.7	0	25.5
Swap Social norm	jeke2893	Refuse Swap Checkout Base	Refuse	0	0	1	5	2	5	Bakery	Bread	Seeded Bread	Burgen Soya And Linseed Bread 800G	1.39	1.39	0	2	800	g	253803607	http://www.tesco.com/groceries/Product/Details/?id=253803607	1183	282	10.1	1	27.3	5.4	0.75	0.3	9.3	15.9
Swap Health	jekz6399	Refuse Swap Checkout Base	Refuse	0	0	1	1	2	2	Fresh Food	Fresh Fruit	Dried Fruit & Nuts	Wholefoods Pecan Nuts 100G	2.5	2.5	0	1	100	g	266375275	http://www.tesco.com/groceries/Product/Details/?id=266375275	2886	700	70.1	6	5.8	4.3	0	0	4.7	11
Swap Health	jekz6399	Refuse Swap Checkout Base	Refuse	0	0	1	2	2	2	Food Cupboard	Pasta Rice & Noodles	Pasta	Tesco Tagliatelle 500G	0.98	0.98	0	1	500	g	250211356	http://www.tesco.com/groceries/Product/Details/?id=250211356	1505	355	1.4	0	73	2.4	0	0	2.6	12.5
Swap Health	jfat0312	Refuse Swap Checkout Base	Refuse	0	0	1	1	2	11	Food Cupboard	Pickles Chutneys & Olives	Antipasti	Sacla Sun Dried Tomato 280G	2.89	2.89	0	1	280	g	250072433	http://www.tesco.com/groceries/Product/Details/?id=250072433	740	180	15.2	3	7	6.6	3.075	1.23	7.9	3.5
Swap Health	jfat0312	Refuse Swap Checkout Base	Refuse	0	0	1	2	1	11	Food Cupboard	Tins Cans & Packets	Pulses	Tesco Wholefood Pinto Beans 500G	0.98	0.98	0	1	500	g	260261321	http://www.tesco.com/groceries/Product/Details/?id=260261321	545	130	0.7	0	17.2	0.3	0	0	9	9
Swap Health	jfat0312	Accept Swap Checkout Choice	Accept	1	2	1	3	1	11	Food Cupboard	Tins Cans & Packets	Pulses	Tesco Borlotti Beans 400G	0.65	0.65	0	1	400	g	262489966	http://www.tesco.com/groceries/Product/Details/?id=262489966	345	85	0.5	0	11.8	0.5	0	0	6.3	7.3
Swap Health	jfat0312	Refuse Swap Checkout Base	Refuse	0	0	1	4	2	11	Food Cupboard	Pasta Rice & Noodles	Pasta	Tesco Tagliatelle 500G	0.98	0.98	0	1	500	g	250211356	http://www.tesco.com/groceries/Product/Details/?id=250211356	1505	355	1.4	0	73	2.4	0	0	2.6	12.5
Swap Health	jfat0312	Refuse Swap Checkout Base	Refuse	0	0	1	5	1	11	Food Cupboard	Crisps Snacks & Nuts	Nuts	Tesco Jumbo Dry Roasted Peanuts 550G	2.19	2.19	0	1	550	g	254929624	http://www.tesco.com/groceries/Product/Details/?id=254929624	2380	575	47.6	8	10.2	5.3	2	0.8	9.3	26.1
Swap Health	jfat0312	Refuse Swap Checkout Base	Refuse	0	0	1	6	1	11	Food Cupboard	Crisps Snacks & Nuts	Nuts	Tesco Roasted Salted Pistachio Nuts 150G	1.75	1.75	0	1	150	g	251495069	http://www.tesco.com/groceries/Product/Details/?id=251495069	2535	615	49.3	6	12.3	7.6	1.25	0.5	7.3	26
Swap Health	jfat0312	Refuse Swap Checkout Base	Refuse	0	0	1	7	2	11	Food Cupboard	Crisps Snacks & Nuts	Crisps & Snacks	Tesco Cheese And Onion Crisps 6 Pack	1.18	1.18	0	1	149.936	g	254926725	http://www.tesco.com/groceries/Product/Details/?id=254926725	2210	530	32.8	3	51.8	2	1.25	0.5	4	6.6
Swap Health	jfat0312	Refuse Swap Checkout Base	Refuse	0	0	1	8	2	11	Food Cupboard	Biscuits	Sweet Biscuits	Tesco Milk Chocolate Mint Sandwich Bars 14 Pack	1.39	1.39	0	1	1	Unknown	252984439	http://www.tesco.com/groceries/Product/Details/?id=252984439	2191	524	28.7	17	61.3	37.8	0.25	0.1	2.4	5.1
Swap Health	jfat0312	Refuse Swap Checkout Base	Refuse	0	0	1	9	1	11	Fresh Food	Counters	Counter - Delicatessen Meats	Counter British Roast Topside Of Beef	1.35	1.35	0	1	100	g	254276007	http://www.tesco.com/groceries/Product/Details/?id=254276007	600	145	3.4	2	0.4	0.1	1.25	0.5	0	27.5
Swap Health	jfat0312	Refuse Swap Checkout Base	Refuse	0	0	1	10	2	11	Fresh Food	Chilled Fish & Seafood	Fresh Fish	Tesco Smoked Mackerel/Crushed Peppercorn Kilograms	2.99	2.99	0	1	299.9	g	251631082	http://www.tesco.com/groceries/Product/Details/?id=251631082	1235	300	23.8	6	0	0	1.75	0.7	0	20.7
Swap Health	jfat0312	Refuse Swap Checkout Base	Refuse	0	0	1	11	2	11	Food Cupboard	Tins Cans & Packets	Soup	Heinz Big Soup Lamb And Vegetable 400G	1.09	1.09	0	1	400	g	258147045	http://www.tesco.com/groceries/Product/Details/?id=258147045	253	60	1.3	1	8.5	2.5	0.5	0.2	1.3	3
Swap Cost	jfdz6080	Refuse Swap Checkout Base	Refuse	0	0	1	1	2	5	Fresh Food	Dairy Eggs & Cheese	Yoghurts	Frubes 9X40g	2	2	0	1	360	g	251107657	http://www.tesco.com/groceries/Product/Details/?id=251107657	444	105	2.8	2	14.9	14.6	0.125	0.05	0.1	5
Swap Cost	jfdz6080	Refuse Swap Checkout Base	Refuse	0	0	1	2	2	5	Food Cupboard	Biscuits	Cereal Bars	Mcvitie Go Ahead Yogurt Breaks Tropical 6Pk	2	2	0	1	1	Unknown	253957768	http://www.tesco.com/groceries/Product/Details/?id=253957768	1703	405	10	5	73.3	40.1	0.5	0.2	2.2	5.5
Swap Cost	jfdz6080	Refuse Swap Checkout Base	Refuse	0	0	1	3	2	5	Food Cupboard	Pasta Rice & Noodles	Pasta	Tesco Riccioli Pasta 500G	0.95	0.95	0	1	500	g	262038134	http://www.tesco.com/groceries/Product/Details/?id=262038134	1530	360	1.4	0	73	2.4	0	0	2.6	12.5
Swap Cost	jfdz6080	Refuse Swap Checkout Base	Refuse	0	0	1	4	2	5	Food Cupboard	Crisps Snacks & Nuts	Crisps & Snacks	Tesco Assorted Crisps 20 Pack	3.29	3.29	0	1	1	Unknown	268414929	http://www.tesco.com/groceries/Product/Details/?id=268414929	2254	543	34	3	51	1	2.5	1	4	6
Swap Cost	jfdz6080	Refuse Swap Checkout Base	Refuse	0	0	1	5	2	5	Fresh Food	Dairy Eggs & Cheese	Cheese Spreads & Snacks	Creamfields Cheese Dippers 150G	0.99	0.99	0	1	150	g	262620308	http://www.tesco.com/groceries/Product/Details/?id=262620308	1100	265	12.7	9	25	3.4	1.75	0.7	4.2	12
Swap Health	jfvg0176	Refuse Swap Checkout Base	Refuse	0	0	1	1	1	5	Fresh Food	Cooked & Continental Meats	Sandwich Fillers	Tesco Cheese And Pickle Sandwich Filler 250G	1.45	1.45	0	1	250	g	264306494	http://www.tesco.com/groceries/Product/Details/?id=264306494	1405	340	31	10	5.2	3.7	1.25	0.5	1	9.4
Swap Health	jfvg0176	Refuse Swap Checkout Base	Refuse	0	0	1	2	2	5	Food Cupboard	Chocolate & Sweets	Chocolate	Galaxy Minstrels Standard Bag	0.54	0.54	0	1	1	Unknown	255613040	http://www.tesco.com/groceries/Product/Details/?id=255613040	2110	503	22.2	13	70.5	69.1	0.2	0.08	1.1	5.1
Swap Health	jfvg0176	Refuse Swap Checkout Base	Refuse	0	0	1	3	2	5	Food Cupboard	Pasta Rice & Noodles	Pasta	Tesco Conchiglie Pasta Shells 500G	0.89	0.89	0	1	500	g	254878539	http://www.tesco.com/groceries/Product/Details/?id=254878539	1530	360	1.4	0	73	2.4	0	0	2.6	12.5
Swap Health	jfvg0176	Refuse Swap Checkout Base	Refuse	0	0	1	4	1	5	Fresh Food	Fresh Meat	Fresh Pork	Tesco Pork Leg Crackling Joint	3.5	3.5	0	1	500	g	258232969	http://www.tesco.com/groceries/Product/Details/?id=258232969	885	215	15.2	5	0	0	0.25	0.1	0	19
Swap Health	jfvg0176	Refuse Swap Checkout Base	Refuse	0	0	1	5	2	5	Food Cupboard	Crisps Snacks & Nuts	Crisps & Snacks	Walkers Variety 6Pk	1.58	1.58	0	1	1	Unknown	254927131	http://www.tesco.com/groceries/Product/Details/?id=254927131	2219	532	33.1	3	50.2	1.3	1.55	0.62	4.1	6.2
Swap Social norm	jiud0846	Refuse Swap Checkout Base	Refuse	0	0	1	1	1	5	Bakery	Cakes & Pies	Flapjacks & Traybakes	Fabulous Bakin' 6Pk Chocolate Flapjack Fingers	1	1	0	1	1	Unknown	268774796	http://www.tesco.com/groceries/Product/Details/?id=268774796	2062	493	25.1	7	59.4	33.7	0.5	0.2	3.2	5.7
Swap Social norm	jiud0846	Refuse Swap Checkout Base	Refuse	0	0	1	2	1	5	Fresh Food	Cooked & Continental Meats	Sandwich Fillers	Tesco Chunky Seafood Cocktail Sandwich Filler 250G	1.45	1.45	0	1	250	g	253110350	http://www.tesco.com/groceries/Product/Details/?id=253110350	1120	270	23.7	2	8.2	3.3	1.25	0.5	1.1	5.4
Swap Social norm	jiud0846	Refuse Swap Checkout Base	Refuse	0	0	1	3	2	5	Food Cupboard	Crisps Snacks & Nuts	Crisps & Snacks	Walkers Roast Chicken Crisps 6 Pack	1.58	1.58	0	1	1	Unknown	250580505	http://www.tesco.com/groceries/Product/Details/?id=250580505	2212	530	32.7	3	51	3.8	1.225	0.49	4.1	6
Swap Social norm	jiud0846	Refuse Swap Checkout Base	Refuse	0	0	1	4	2	5	Frozen Food	Frozen Ready Meals	Frozen Ready Meals	Birds Eye Chicken Curry With Rice 400G	1.5	1.5	0	1	400	g	253921678	http://www.tesco.com/groceries/Product/Details/?id=253921678	505	119	2	1	20.1	2	0.4	0.16	0.9	4.8
Swap Social norm	jiud0846	Accept Swap Checkout Choice	Accept	1	2	1	5	2	5	Food Cupboard	Pasta Rice & Noodles	Pasta	Italfresco Ready Made Polenta 500G	0.75	0.75	0	1	500	g	251279936	http://www.tesco.com/groceries/Product/Details/?id=251279936	305	72	0.3	2	15.7	3.2	1	0.4	2.19	1.6
Swap Cost	jjag5429	Refuse Swap Checkout Base	Refuse	0	0	1	1	2	2	Fresh Food	Dairy Eggs & Cheese	Continental Cheese	President Emmental Slices 200G	1.99	1.99	0	1	200	g	252755515	http://www.tesco.com/groceries/Product/Details/?id=252755515	1512	364	28	0	0	0	0.175	0.07	0.21	28
Swap Cost	jjag5429	Refuse Swap Checkout Base	Refuse	0	0	1	2	2	2	Fresh Food	Dairy Eggs & Cheese	Continental Cheese	Galbani Dolcelatte 150G	1.78	1.78	0	1	150	g	252965693	http://www.tesco.com/groceries/Product/Details/?id=252965693	1371	330	26.3	17	2.8	1.5	1.475	0.59	0.21	20.4
Swap Social norm	jkib6035	Refuse Swap Checkout Base	Refuse	0	0	1	1	1	2	Fresh Food	Fresh Meat	Fresh Beef	Tesco Finest Topside/ Top Rump/ Silversidebf Joint	5.5	5.5	0	1	500	g	254269241	http://www.tesco.com/groceries/Product/Details/?id=254269241	675	165	8.4	4	0	0	0.25	0.1	0	21.3
Swap Social norm	jkib6035	Refuse Swap Checkout Base	Refuse	0	0	1	2	2	2	Food Cupboard	Crisps Snacks & Nuts	Crisps & Snacks	Golden Wonder Cheese And Onion Crisps 6 Pack	1	1	0	1	1	Unknown	251017746	http://www.tesco.com/groceries/Product/Details/?id=251017746	2156	516	31.6	4	52.4	2.4	2	0.8	4	6
Swap Health	jloy6113	Refuse Swap Checkout Base	Refuse	0	0	1	1	2	5	Bakery	Cakes & Pies	Small Cakes	Mr Kipling Viennese Whirls 6 Pack	1	1	0	1	1	Unknown	252958742	http://www.tesco.com/groceries/Product/Details/?id=252958742	2154	516	30.3	13	56.2	28.5	0.575	0.23	1.4	3.8
Swap Health	jloy6113	Refuse Swap Checkout Base	Refuse	0	0	1	2	2	5	Fresh Food	Cooked & Continental Meats	Sandwich Fillers	Tesco Tuna Crunch Sandwich Filler 230G	1.69	1.69	0	1	230	g	253206502	http://www.tesco.com/groceries/Product/Details/?id=253206502	1165	285	24.9	2	2.5	0.8	0.5	0.2	1	11.2
Swap Health	jloy6113	Refuse Swap Checkout Base	Refuse	0	0	1	3	2	5	Food Cupboard	Pasta Rice & Noodles	Pasta	Tesco Tagliatelle 500G	0.98	0.98	0	1	500	g	250211356	http://www.tesco.com/groceries/Product/Details/?id=250211356	1505	355	1.4	0	73	2.4	0	0	2.6	12.5
Swap Health	jloy6113	Refuse Swap Checkout Base	Refuse	0	0	1	4	2	5	Fresh Food	Chilled Fish & Seafood	Fresh Fish	Tesco 2 Fresh Rainbow Trout	4.5	4.5	0	1	500	g	250597929	http://www.tesco.com/groceries/Product/Details/?id=250597929	675	165	8.7	2	0.1	0.1	0.25	0.1	0.5	20.3
Swap Health	jloy6113	Refuse Swap Checkout Base	Refuse	0	0	1	5	2	5	Food Cupboard	Crisps Snacks & Nuts	Crisps & Snacks	Real Mccoys Classic Crisps 6 Pack	1	1	0	1	1	Unknown	251170603	http://www.tesco.com/groceries/Product/Details/?id=251170603	2196	526	31	3	53	2	2.5	1	4	7
Swap Health	jmcp8261	Accept Swap Checkout Choice	Accept	1	2	1	1	1	7	Fresh Food	Cooked & Continental Meats	Cooked & Continental Meats	From The Deli Roast Topside Of Beef 6 Slices	2.65	2.65	0	1	196.296	g	253420038	http://www.tesco.com/groceries/Product/Details/?id=253420038	201	47	0.9	1	1.5	0.9	0.15	0.06	0.25	21.1
Swap Health	jmcp8261	Refuse Swap Checkout Base	Refuse	0	0	1	2	2	7	Food Cupboard	Chocolate & Sweets	Chocolate	Nestle Aero Peppermint Balls Single	0.54	0.54	0	1	1	Unknown	254024364	http://www.tesco.com/groceries/Product/Details/?id=254024364	2269	543	30.7	19	60.7	60.1	0.3	0.12	0.9	5.1
Swap Health	jmcp8261	Refuse Swap Checkout Base	Refuse	0	0	1	3	2	7	Food Cupboard	Crisps Snacks & Nuts	Crisps & Snacks	Real Mccoys Classic Crisps 6 Pack	1	1	0	1	1	Unknown	251170603	http://www.tesco.com/groceries/Product/Details/?id=251170603	2196	526	31	3	53	2	2.5	1	4	7
Swap Health	jmcp8261	Refuse Swap Checkout Base	Refuse	0	0	1	4	2	7	Food Cupboard	Tins Cans & Packets	Soup	Baxters Favourite Lentil And Bacon Soup 400G	0.88	0.88	0	1	400	g	252414303	http://www.tesco.com/groceries/Product/Details/?id=252414303	241	57	1	1	8.5	1.3	0.65	0.26	0.9	3.8
Swap Health	jmcp8261	Refuse Swap Checkout Base	Refuse	0	0	1	5	1	7	Fresh Food	Fresh Poultry	Fresh Chicken	Tesco Finest Free Range Whole Chicken 1.00-2.4Kg	6.87	6.87	0	1	1500	g	252437656	http://www.tesco.com/groceries/Product/Details/?id=252437656	750	180	11.3	3	0	0	0.25	0.1	0	19.5
Swap Health	jmcp8261	Refuse Swap Checkout Base	Refuse	0	0	1	6	2	7	Fresh Food	Dairy Eggs & Cheese	Yoghurts	Rachel's Organic Low Fat Vanilla Yogurt 450G	1.59	1.59	0	1	450	g	252403028	http://www.tesco.com/groceries/Product/Details/?id=252403028	355	85	1.8	1	12.8	12.7	0.125	0.05	0	4.4
Swap Health	jmcp8261	Refuse Swap Checkout Base	Refuse	0	0	1	7	2	7	Fresh Food	Dairy Eggs & Cheese	Yoghurts	Yeo Valley Organic Strawberry Yogurt 450G	1.48	1.48	0	1	450	g	250983242	http://www.tesco.com/groceries/Product/Details/?id=250983242	446	106	3.8	2	13.2	12.9	0.175	0.07	0.1	4.7
Swap Cost	jmmh5792	Refuse Swap Checkout Base	Refuse	0	0	1	1	1	4	Bakery	Fresh Bakery	Fresh Sweet Treats	Finest Triple C/Chunk Cookies 4 Pack	1.5	1.5	0	1	320	g	253825783	http://www.tesco.com/groceries/Product/Details/?id=253825783	1860	445	19.8	9	60.9	40.5	0.75	0.3	2.8	5.4
Swap Cost	jmmh5792	Refuse Swap Checkout Base	Refuse	0	0	1	2	1	4	Bakery	Cakes & Pies	Large Cakes	Tesco Finest Spiced Carrot Cake	2.25	2.25	0	1	1	Unknown	253046846	http://www.tesco.com/groceries/Product/Details/?id=253046846	1620	390	18.2	5	51	30.4	0.5	0.2	2.2	3.5
Swap Cost	jmmh5792	Refuse Swap Checkout Base	Refuse	0	0	1	3	2	4	Food Cupboard	Pasta Rice & Noodles	Pasta	Tesco Tagliatelle 500G	0.98	0.98	0	1	500	g	250211356	http://www.tesco.com/groceries/Product/Details/?id=250211356	1505	355	1.4	0	73	2.4	0	0	2.6	12.5
Swap Cost	jmmh5792	Refuse Swap Checkout Base	Refuse	0	0	1	4	2	4	Food Cupboard	Crisps Snacks & Nuts	Crisps & Snacks	Real Mccoys Classic Crisps 6 Pack	1	1	0	1	1	Unknown	251170603	http://www.tesco.com/groceries/Product/Details/?id=251170603	2196	526	31	3	53	2	2.5	1	4	7
Swap Social norm	jmxp6570	Accept Swap Checkout Choice	Accept	1	2	1	1	1	5	Food Cupboard	Crisps Snacks & Nuts	Crisps & Snacks	Sensations Lime/Coriander Chutney Poppadoms 82.5G	0.87	0.87	0	1	82.5	g	264339339	http://www.tesco.com/groceries/Product/Details/?id=264339339	1945	471	22	2	59	3	3	1.2	4.4	7
Swap Social norm	jmxp6570	Accept Swap Checkout Choice	Accept	1	2	1	2	2	5	Frozen Food	Frozen Chips Potatoes & Onion Rings	Frozen Chips	Mccain Rustic Oven Chips 1Kg	1.5	1.5	0	1	1000	g	260971137	http://www.tesco.com/groceries/Product/Details/?id=260971137	552	131	2.7	0	24.5	0.8	0.075	0.03	2.2	2.1
Swap Social norm	jmxp6570	Refuse Swap Checkout Base	Refuse	0	0	1	3	2	5	Fresh Food	Cooked & Continental Meats	Sandwich Fillers	Tesco Tuna Crunch Sandwich Filler 230G	1.69	1.69	0	1	230	g	253206502	http://www.tesco.com/groceries/Product/Details/?id=253206502	1165	285	24.9	2	2.5	0.8	0.5	0.2	1	11.2
Swap Social norm	jmxp6570	Refuse Swap Checkout Base	Refuse	0	0	1	4	2	5	Food Cupboard	Crisps Snacks & Nuts	Crisps & Snacks	Golden Wonder Cheese And Onion Crisps 6 Pack	1	1	0	1	1	Unknown	251017746	http://www.tesco.com/groceries/Product/Details/?id=251017746	2156	516	31.6	4	52.4	2.4	2	0.8	4	6
Swap Social norm	jmxp6570	Refuse Swap Checkout Base	Refuse	0	0	1	5	2	5	Food Cupboard	Pasta Rice & Noodles	Pasta	Tesco Egg Spaghetti 500G	0.89	0.89	0	1	500	g	250308277	http://www.tesco.com/groceries/Product/Details/?id=250308277	1505	355	3.5	1	66.9	2	0	0	2.6	14
Swap Health	jpdq0907	Refuse Swap Checkout Base	Refuse	0	0	1	1	2	5	Food Cupboard	Pasta Rice & Noodles	Rice	Uncle Bens Bib Wholegrain Rice 500G	2.99	2.99	0	1	500	g	251800090	http://www.tesco.com/groceries/Product/Details/?id=251800090	1459	344	2.2	1	73.6	0.5	0	0	3.2	8
Swap Health	jpdq0907	Accept Swap Checkout Choice	Accept	1	2	1	2	2	5	Frozen Food	Ice Cream & Desserts	Frozen desserts	Tesco Strawberry Cheesecake 500G	1.69	1.69	0	1	500	g	268123571	http://www.tesco.com/groceries/Product/Details/?id=268123571	1045	250	9.7	4	35.8	22	0.25	0.1	1.4	3.7
Swap Health	jpdq0907	Refuse Swap Checkout Base	Refuse	0	0	1	3	2	5	Food Cupboard	Crisps Snacks & Nuts	Crisps & Snacks	Walkers Roast Chicken Crisps 6 Pack	1.58	1.58	0	1	1	Unknown	250580505	http://www.tesco.com/groceries/Product/Details/?id=250580505	2212	530	32.7	3	51	3.8	1.225	0.49	4.1	6
Swap Health	jpdq0907	Accept Swap Checkout Choice	Accept	1	2	1	4	2	5	Food Cupboard	Biscuits	Sweet Biscuits	Cadbury Jaffa Cakes 144G	1.29	1.29	0	1	144	g	266296529	http://www.tesco.com/groceries/Product/Details/?id=266296529	1585	375	9.5	6	68	50.5	0.1	0.04	0.6	4.7
Swap Health	jpdq0907	Refuse Swap Checkout Base	Refuse	0	0	1	5	1	5	Fresh Food	Cooked & Continental Meats	Sandwich Fillers	Tesco Chicken And Stuffing Sandwich Filler 230G	1.45	1.45	0	1	230	g	267312660	http://www.tesco.com/groceries/Product/Details/?id=267312660	940	230	17	2	6.4	0.1	0.75	0.3	0.9	11.3
Swap Health	jrju0281	Refuse Swap Checkout Base	Refuse	0	0	1	1	2	4	Food Cupboard	Crisps Snacks & Nuts	Crisps & Snacks	Walkers Roast Chicken Crisps 6 Pack	1.58	1.58	0	1	1	Unknown	250580505	http://www.tesco.com/groceries/Product/Details/?id=250580505	2212	530	32.7	3	51	3.8	1.225	0.49	4.1	6
Swap Health	jrju0281	Refuse Swap Checkout Base	Refuse	0	0	1	2	1	4	Food Cupboard	Pasta Rice & Noodles	Pasta	Tesco Finest Conchiglioni Rigate 500G	1.57	1.57	0	1	500	g	254236848	http://www.tesco.com/groceries/Product/Details/?id=254236848	1520	360	1.5	0	72.5	0.6	0	0	1.6	13.5
Swap Health	jrju0281	Refuse Swap Checkout Base	Refuse	0	0	1	3	2	4	Food Cupboard	Chocolate & Sweets	Sweets	Cadbury Fair Trade Dairy Milk For Kids 6 Pack	1.12	1.12	0	1	1	Unknown	250283166	http://www.tesco.com/groceries/Product/Details/?id=250283166	2200	525	29.8	19	57	56.7	0.225	0.09	0.7	7.5
Swap Health	jrju0281	Refuse Swap Checkout Base	Refuse	0	0	1	4	1	4	Bakery	Bread	Seeded Bread	Tesco Finest Farmhouse Multigrain Batch Bread 800G	1.35	1.35	0	1	800	g	256528456	http://www.tesco.com/groceries/Product/Details/?id=256528456	1150	275	8.5	1	35.6	3.8	1	0.4	6.7	10.4
Swap Social norm	jusr3533	Refuse Swap Checkout Base	Refuse	0	0	1	1	2	2	Food Cupboard	Crisps Snacks & Nuts	Crisps & Snacks	Walkers Prawn Cocktail 6Pk	1.58	1.58	0	1	1	Unknown	256644773	http://www.tesco.com/groceries/Product/Details/?id=256644773	2214	531	32.7	3	51.3	1.9	1.375	0.55	4.1	5.8
Swap Social norm	jusr3533	Refuse Swap Checkout Base	Refuse	0	0	1	2	2	2	Fresh Food	Dairy Eggs & Cheese	Continental Cheese	Jarlsberg Cheese 250G	2.39	2.39	0	1	250	g	265218936	http://www.tesco.com/groceries/Product/Details/?id=265218936	1512	364	28	0	0	0	0.175	0.07	0.21	28
Swap Cost	jvok8791	Refuse Swap Checkout Base	Refuse	0	0	1	1	2	2	Food Cupboard	Pasta Rice & Noodles	Pasta	Tesco Egg Spaghetti 500G	0.89	0.89	0	1	500	g	250308277	http://www.tesco.com/groceries/Product/Details/?id=250308277	1505	355	3.5	1	66.9	2	0	0	2.6	14
Swap Cost	jvok8791	Refuse Swap Checkout Base	Refuse	0	0	1	2	1	2	Fresh Food	Cooked & Continental Meats	Sandwich Fillers	Tesco Chunky Seafood Cocktail Sandwich Filler 250G	1.45	1.45	0	1	250	g	253110350	http://www.tesco.com/groceries/Product/Details/?id=253110350	1120	270	23.7	2	8.2	3.3	1.25	0.5	1.1	5.4
Swap Cost	jwoh7098	Accept Swap Checkout Choice	Accept	1	2	1	1	2	1	Food Cupboard	Biscuits	Sweet Biscuits	Crawfords Marie Biscuits 200G	1.25	1.25	0	1	200	g	254922608	http://www.tesco.com/groceries/Product/Details/?id=254922608	1900	452	15.5	7	70.9	20.2	1.25	0.5	2.9	7
Swap Health	jxbx3081	Refuse Swap Checkout Base	Refuse	0	0	1	1	2	3	Fresh Food	Fresh Meat	Fresh Beef	Tesco Value Beef Roasting Joint	2.75	2.75	0	1	500	g	253230568	http://www.tesco.com/groceries/Product/Details/?id=253230568	710	170	9.9	4	0.6	0.2	0.25	0.1	0	19.4
Swap Health	jxbx3081	Refuse Swap Checkout Base	Refuse	0	0	1	2	1	3	Fresh Food	Cooked & Continental Meats	Sandwich Fillers	Tesco Chunky Seafood Cocktail Sandwich Filler 250G	1.45	1.45	0	1	250	g	253110350	http://www.tesco.com/groceries/Product/Details/?id=253110350	1120	270	23.7	2	8.2	3.3	1.25	0.5	1.1	5.4
Swap Health	jxbx3081	Accept Swap Checkout Choice	Accept	1	2	1	3	2	3	Food Cupboard	Crisps Snacks & Nuts	Crisps & Snacks	Tesco Bacon Rashers 6 Pack	0.99	0.99	0	1	150	g	266992402	http://www.tesco.com/groceries/Product/Details/?id=266992402	1980	475	22.4	2	59	2.6	2.25	0.9	3	8.7
Swap Cost	jymr5314	Refuse Swap Checkout Base	Refuse	0	0	1	1	2	1	Food Cupboard	Crisps Snacks & Nuts	Crisps & Snacks	Walkers Light Variety 6Pk	1.58	1.58	0	1	1	Unknown	252370601	http://www.tesco.com/groceries/Product/Details/?id=252370601	2013	480	22	2	61	2	0	0	5	7
Swap Health	kaid3912	Refuse Swap Checkout Base	Refuse	0	0	1	1	2	3	Food Cupboard	Jams Sweet & Savoury Spreads	Jams & Sweet spreads	Whole Earth No Added Sugar Crunchy Peanut Butter 454G	2	2	0	1	454	g	263926798	http://www.tesco.com/groceries/Product/Details/?id=263926798	2645	637	51.1	6	16.8	4.9	1.25	0.5	8.7	25.7
Swap Health	kaid3912	Refuse Swap Checkout Base	Refuse	0	0	1	2	2	3	Food Cupboard	Crisps Snacks & Nuts	Crisps & Snacks	Tesco Variety Crisps 6 Pack	1.18	1.18	0	1	1	Unknown	254927010	http://www.tesco.com/groceries/Product/Details/?id=254927010	2227	535	34	3	51	1	2.5	1	4	6
Swap Health	kaid3912	Refuse Swap Checkout Base	Refuse	0	0	1	3	2	3	Fresh Food	Fresh Ready Meals	British & Tex Mex	Tesco Chicken Fajitas 450G	3.3	3.3	0	1	450	g	264574096	http://www.tesco.com/groceries/Product/Details/?id=264574096	725	175	6	3	18.6	3.5	0.5	0.2	2.1	9.9
Swap Health	kaph7679	Refuse Swap Checkout Base	Refuse	0	0	1	1	2	3	Fresh Food	Cooked & Continental Meats	Sandwich Fillers	Tesco Prawn Mayonnaise Sandwich Filler 230G	1.69	1.69	0	1	230	g	266631911	http://www.tesco.com/groceries/Product/Details/?id=266631911	770	185	15.5	1	1.3	0.4	1.5	0.6	0.9	9.7
Swap Health	kaph7679	Refuse Swap Checkout Base	Refuse	0	0	1	2	2	3	Fresh Food	Fresh Meat	Fresh Pork	Tesco Pork Rind On Belly Joint	2.75	2.75	0	1	500	g	254501715	http://www.tesco.com/groceries/Product/Details/?id=254501715	1245	300	0.3	0	0.1	0	0.25	0.1	0	19.1
Swap Health	kaph7679	Refuse Swap Checkout Base	Refuse	0	0	1	3	2	3	Food Cupboard	Crisps Snacks & Nuts	Crisps & Snacks	Walkers Ready Salted 6Pk	1.58	1.58	0	1	1	Unknown	254926800	http://www.tesco.com/groceries/Product/Details/?id=254926800	2241	537	34.1	3	49.7	0.4	1.5	0.6	4.2	5.9
Swap Cost	kasq5049	Refuse Swap Checkout Base	Refuse	0	0	1	1	1	4	Fresh Food	Cooked & Continental Meats	Sandwich Fillers	Tesco Coronation Chicken Sandwich Filler 250G	1.45	1.45	0	1	250	g	268973896	http://www.tesco.com/groceries/Product/Details/?id=268973896	1269	306	25.2	2	7.8	7.7	0.5	0.2	1.5	12
Swap Cost	kasq5049	Accept Swap Checkout Choice	Accept	1	2	1	2	2	4	Food Cupboard	Chocolate & Sweets	Chocolate	Cadbury Double Decker 4 Pack 240G	1.75	1.75	0	1	240	g	266712453	http://www.tesco.com/groceries/Product/Details/?id=266712453	1935	460	18.8	10	68.5	54.6	0.225	0.09	1.4	4.3
Swap Cost	kasq5049	Refuse Swap Checkout Base	Refuse	0	0	1	3	2	4	Food Cupboard	Crisps Snacks & Nuts	Crisps & Snacks	Kp Frisps Assorted 6 Pack	1	1	0	1	1	Unknown	250051470	http://www.tesco.com/groceries/Product/Details/?id=250051470	2265	543	34	3	54	4	2.5	1	3	5
Swap Cost	kasq5049	Refuse Swap Checkout Base	Refuse	0	0	1	4	2	4	Food Cupboard	Biscuits	Sweet Biscuits	Jacobs Lemon Puff 200G	1.53	1.53	0	1	200	g	250541005	http://www.tesco.com/groceries/Product/Details/?id=250541005	2264	541	29.5	19	63.3	19.7	0.75	0.3	1.8	5.6
Swap Health	kaxv2234	Refuse Swap Checkout Base	Refuse	0	0	1	1	2	3	Fresh Food	Dairy Eggs & Cheese	Continental Cheese	Galbani Dolcelatte 150G	1.78	1.78	0	1	150	g	252965693	http://www.tesco.com/groceries/Product/Details/?id=252965693	1371	330	26.3	17	2.8	1.5	1.475	0.59	0.21	20.4
Swap Health	kaxv2234	Refuse Swap Checkout Base	Refuse	0	0	1	2	2	3	Fresh Food	Dairy Eggs & Cheese	Continental Cheese	Coeur De Lion Brie 200G	1.65	1.65	0	1	200	g	251098637	http://www.tesco.com/groceries/Product/Details/?id=251098637	1476	357	32	0	0.2	0	0.175	0.07	0.21	17
Swap Health	kaxv2234	Refuse Swap Checkout Base	Refuse	0	0	1	3	1	3	Fresh Food	Dairy Eggs & Cheese	Butter Margarine & Spreads	Anchor Lighter Spreadable 500G	2.9	2.9	0	1	500	g	251607518	http://www.tesco.com/groceries/Product/Details/?id=251607518	2242	545	60.1	23	0.6	0.6	1.325	0.53	0	0.5
Swap Social norm	kbtv3533	Refuse Swap Checkout Base	Refuse	0	0	1	1	1	6	Food Cupboard	Crisps Snacks & Nuts	Nuts	Tesco Jumbo Roasted Salted Peanuts/ Cashews 200G	2	2	0	1	200	g	257795603	http://www.tesco.com/groceries/Product/Details/?id=257795603	2435	590	46.9	9	11.3	5.1	0.5	0.2	11.7	24.3
Swap Social norm	kbtv3533	Refuse Swap Checkout Base	Refuse	0	0	1	2	2	6	Food Cupboard	Pasta Rice & Noodles	Pasta	Tesco Tricolore Fusilli Pasta Twists 500G	0.89	0.89	0	1	500	g	254878522	http://www.tesco.com/groceries/Product/Details/?id=254878522	1530	360	1.4	0	73	2.4	0	0	2.6	12.5
Swap Social norm	kbtv3533	Refuse Swap Checkout Base	Refuse	0	0	1	3	2	6	Food Cupboard	Crisps Snacks & Nuts	Crisps & Snacks	Walkers Lights Simply Salted 6Pk	1.58	1.58	0	1	1	Unknown	252370526	http://www.tesco.com/groceries/Product/Details/?id=252370526	2012	480	22	2	61	0.5	1.5	0.6	5	7
Swap Social norm	kbtv3533	Refuse Swap Checkout Base	Refuse	0	0	1	4	2	6	Food Cupboard	Biscuits	Sweet Biscuits	Jacobs Lemon Puff 200G	1.53	1.53	0	1	200	g	250541005	http://www.tesco.com/groceries/Product/Details/?id=250541005	2264	541	29.5	19	63.3	19.7	0.75	0.3	1.8	5.6
Swap Social norm	kbtv3533	Refuse Swap Checkout Base	Refuse	0	0	1	5	2	6	Fresh Food	Cooked & Continental Meats	Sandwich Fillers	Tesco Tuna Crunch Sandwich Filler 230G	1.69	1.69	0	1	230	g	253206502	http://www.tesco.com/groceries/Product/Details/?id=253206502	1165	285	24.9	2	2.5	0.8	0.5	0.2	1	11.2
Swap Social norm	kbtv3533	Refuse Swap Checkout Base	Refuse	0	0	1	6	2	6	Fresh Food	Chilled Desserts	Trifles Cheesecakes & Sundaes	Tesco Triple Chocolate Trifle 600G	2.6	2.6	0	1	600	g	253423233	http://www.tesco.com/groceries/Product/Details/?id=253423233	835	200	10.8	7	21.8	14.6	0.25	0.1	0.9	3.2
Swap Health	kcdf3868	Refuse Swap Checkout Base	Refuse	0	0	1	1	2	5	Food Cupboard	Chocolate & Sweets	Chocolate	Milky Way Magic Stars	0.33	0.33	0	1	1	Unknown	251610320	http://www.tesco.com/groceries/Product/Details/?id=251610320	2316	555	34.9	21	54.1	53.3	0.2	0.08	1.8	6.2
Swap Health	kcdf3868	Refuse Swap Checkout Base	Refuse	0	0	1	2	1	5	Fresh Food	Cooked & Continental Meats	Sandwich Fillers	Tesco Reduced Fat Coronation Chicken Sandwich Filler 230G	1.45	1.45	0	1	230	g	268334148	http://www.tesco.com/groceries/Product/Details/?id=268334148	860	210	13	1	10.3	8.7	0.5	0.2	1.6	11.2
Swap Health	kcdf3868	Refuse Swap Checkout Base	Refuse	0	0	1	3	2	5	Food Cupboard	Pasta Rice & Noodles	Pasta	Tesco Tagliatelle 500G	0.98	0.98	0	1	500	g	250211356	http://www.tesco.com/groceries/Product/Details/?id=250211356	1505	355	1.4	0	73	2.4	0	0	2.6	12.5
Swap Health	kcdf3868	Refuse Swap Checkout Base	Refuse	0	0	1	4	2	5	Food Cupboard	Crisps Snacks & Nuts	Crisps & Snacks	Walkers Quavers Cheese 6Pk	1.4	1.4	0	1	1	Unknown	254928032	http://www.tesco.com/groceries/Product/Details/?id=254928032	2236	534	30.1	3	62.5	4.1	2.175	0.87	1.1	2.7
Swap Health	kcdf3868	Refuse Swap Checkout Base	Refuse	0	0	1	5	1	5	Food Cupboard	Biscuits	Sweet Biscuits	Tesco Value Milk Chocolate Digestives 300G	0.49	0.49	0	1	300	g	254308893	http://www.tesco.com/groceries/Product/Details/?id=254308893	2075	495	22.2	11	65.4	31.4	1	0.4	2.6	7.1
Swap Social norm	kcek9262	Refuse Swap Checkout Base	Refuse	0	0	1	1	2	3	Bakery	Fresh Bakery	Fresh Speciality Bread	Tear 'N' Share Garlic And Herb Bread	1.55	1.55	0	1	1	Unknown	251673164	http://www.tesco.com/groceries/Product/Details/?id=251673164	1470	355	16.4	3	41.1	2.3	0.75	0.3	2.3	8.5
Swap Social norm	kcek9262	Refuse Swap Checkout Base	Refuse	0	0	1	2	2	3	Food Cupboard	Crisps Snacks & Nuts	Crisps & Snacks	Real Mccoys Classic Crisps 6 Pack	1	1	0	1	1	Unknown	251170603	http://www.tesco.com/groceries/Product/Details/?id=251170603	2196	526	31	3	53	2	2.5	1	4	7
Swap Social norm	kcek9262	Accept Swap Checkout Choice	Accept	1	2	1	3	2	3	Fresh Food	Counters	Counter - Delicatessen Meats	Counter Garlic And Herb Chicken	1	1	0	1	100	g	252201169	http://www.tesco.com/groceries/Product/Details/?id=252201169	450	110	1.5	1	1.1	0.3	1.75	0.7	0.5	22
Swap Cost	kdjm5854	Refuse Swap Checkout Base	Refuse	0	0	1	1	1	2	Food Cupboard	Crisps Snacks & Nuts	Nuts	Tesco Roasted Salted Pistachio Nuts 150G	1.75	1.75	0	1	150	g	251495069	http://www.tesco.com/groceries/Product/Details/?id=251495069	2535	615	49.3	6	12.3	7.6	1.25	0.5	7.3	26
Swap Cost	kdjm5854	Refuse Swap Checkout Base	Refuse	0	0	1	2	2	2	Fresh Food	Dairy Eggs & Cheese	Continental Cheese	Saint Agur Blue Veined Cheese 150G	1.99	1.99	0	1	150	g	252890607	http://www.tesco.com/groceries/Product/Details/?id=252890607	1510	363	33	17	0.2	1.5	1.475	0.59	0.21	16
Swap Cost	kdoj2843	Refuse Swap Checkout Base	Refuse	0	0	1	1	2	5	Food Cupboard	Chocolate & Sweets	Chocolate	Milky Way Magic Stars	0.33	0.33	0	1	1	Unknown	251610320	http://www.tesco.com/groceries/Product/Details/?id=251610320	2316	555	34.9	21	54.1	53.3	0.2	0.08	1.8	6.2
Swap Cost	kdoj2843	Refuse Swap Checkout Base	Refuse	0	0	1	2	1	5	Fresh Food	Cooked & Continental Meats	Sandwich Fillers	Tesco Cheese And Pickle Sandwich Filler 250G	1.45	1.45	0	1	250	g	264306494	http://www.tesco.com/groceries/Product/Details/?id=264306494	1405	340	31	10	5.2	3.7	1.25	0.5	1	9.4
Swap Cost	kdoj2843	Refuse Swap Checkout Base	Refuse	0	0	1	3	2	5	Food Cupboard	Biscuits	Cereal Bars	UNAVAILABLE: Cadbury's Brunch Bars Raisin 6 Pack	1.89	1.89	0	1	1	Unknown	252047985	http://www.tesco.com/groceries/Product/Details/?id=252047985	1800	430	15.5	8	66.4	42.2	0.6	0.24	1.8	5.6
Swap Cost	kdoj2843	Refuse Swap Checkout Base	Refuse	0	0	1	4	2	5	Food Cupboard	Pasta Rice & Noodles	Pasta	Tesco Lasagne 500G	0.88	0.88	0	1	500	g	250211327	http://www.tesco.com/groceries/Product/Details/?id=250211327	1505	355	1.4	0	73	2.4	0	0	2.6	12.5
Swap Cost	kdoj2843	Refuse Swap Checkout Base	Refuse	0	0	1	5	2	5	Food Cupboard	Crisps Snacks & Nuts	Crisps & Snacks	Walkers Lights Simply Salted 6Pk	1.58	1.58	0	1	1	Unknown	252370526	http://www.tesco.com/groceries/Product/Details/?id=252370526	2012	480	22	2	61	0.5	1.5	0.6	5	7
Swap Health	kdup0038	Refuse Swap Checkout Base	Refuse	0	0	1	1	2	2	Food Cupboard	Crisps Snacks & Nuts	Crisps & Snacks	Real Mccoys Classic Crisps 6 Pack	1	1	0	1	1	Unknown	251170603	http://www.tesco.com/groceries/Product/Details/?id=251170603	2196	526	31	3	53	2	2.5	1	4	7
Swap Health	kdup0038	Refuse Swap Checkout Base	Refuse	0	0	1	2	1	2	Food Cupboard	Biscuits	Sweet Biscuits	Fox's Jam Sandwich Creams 150G	0.98	0.98	0	1	150	g	251576968	http://www.tesco.com/groceries/Product/Details/?id=251576968	2086	497	23.7	13	64.8	30.2	0.475	0.19	2	6.1
Swap Social norm	kekt0995	Refuse Swap Checkout Base	Refuse	0	0	1	1	1	3	Fresh Food	Cooked & Continental Meats	Sandwich Fillers	Tesco Chicken And Sweetcorn Sandwich Filler 250G	1.45	1.45	0	1	250	g	254927091	http://www.tesco.com/groceries/Product/Details/?id=254927091	825	200	13.7	1	7.3	2	0.5	0.2	1.1	10.7
Swap Social norm	kekt0995	Accept Swap Checkout Choice	Accept	1	2	1	2	2	3	Food Cupboard	Crisps Snacks & Nuts	Crisps & Snacks	Tesco Bacon Rashers 6 Pack	0.99	0.99	0	1	150	g	266992402	http://www.tesco.com/groceries/Product/Details/?id=266992402	1980	475	22.4	2	59	2.6	2.25	0.9	3	8.7
Swap Social norm	kekt0995	Refuse Swap Checkout Base	Refuse	0	0	1	3	2	3	Food Cupboard	Biscuits	Sweet Biscuits	Fox's Echo Mint 6Pk	1	1	0	1	1	Unknown	254075738	http://www.tesco.com/groceries/Product/Details/?id=254075738	2151	512	26.8	16	60.7	49.2	0.5	0.2	2.2	7.1
Swap Cost	kgsw7641	Refuse Swap Checkout Base	Refuse	0	0	1	1	1	3	Fresh Food	Cooked & Continental Meats	Sandwich Fillers	Tesco Reduced Fat Coronation Chicken Sandwich Filler 230G	1.45	1.45	0	1	230	g	268334148	http://www.tesco.com/groceries/Product/Details/?id=268334148	860	210	13	1	10.3	8.7	0.5	0.2	1.6	11.2
Swap Cost	kgsw7641	Refuse Swap Checkout Base	Refuse	0	0	1	2	2	3	Food Cupboard	Crisps Snacks & Nuts	Crisps & Snacks	Tesco Variety Crisps 6 Pack	1.18	1.18	0	1	1	Unknown	254927010	http://www.tesco.com/groceries/Product/Details/?id=254927010	2227	535	34	3	51	1	2.5	1	4	6
Swap Cost	kgsw7641	Refuse Swap Checkout Base	Refuse	0	0	1	3	2	3	Frozen Food	Frozen Ready Meals	Frozen Ready Meals	Birds Eye Chicken Tikka Masala With Rice 400G	1.5	1.5	0	1	400	g	253934398	http://www.tesco.com/groceries/Product/Details/?id=253934398	527	125	2.5	1	20.1	2.6	0.4	0.16	0.7	5.1
Swap Cost	khrv9477	Refuse Swap Checkout Base	Refuse	0	0	1	1	2	2	Food Cupboard	Chocolate & Sweets	Sweets	Rowntree Jelly Tots Hanging Bag 195G	1.55	1.55	0	1	195	g	263523013	http://www.tesco.com/groceries/Product/Details/?id=263523013	1493	351	0	0	86.2	60.9	0.5	0.2	0.1	0.1
Swap Cost	khrv9477	Refuse Swap Checkout Base	Refuse	0	0	1	2	2	2	Frozen Food	Frozen Ready Meals	Frozen Ready Meals	Tesco Macaroni Cheese 400G	1.3	1.3	0	1	400	g	264610254	http://www.tesco.com/groceries/Product/Details/?id=264610254	600	145	3.9	3	20.5	3.3	0.75	0.3	0.9	5.8
Swap Health	kiwm3162	Accept Swap Checkout Choice	Accept	1	2	1	1	2	1	Food Cupboard	Tins Cans & Packets	Soup	Heinz Minestrone Soup 400G	0.85	0.85	0	3	400	g	258147425	http://www.tesco.com/groceries/Product/Details/?id=258147425	141	33	0.2	0	6.4	1.8	0.625	0.25	0.8	1.1
Swap Health	kjmr3928	Accept Swap Checkout Choice	Accept	1	2	1	1	1	7	Bakery	Tea Cakes Fruit Loaves & Scones	Tea Cakes Fruit Loaves & Scones	Tesco 6 White Hot Cross Buns	1	1	0	1	420	g	254946119	http://www.tesco.com/groceries/Product/Details/?id=254946119	1145	275	4	2	49.7	21.4	1	0.4	3.9	7.1
Swap Health	kjmr3928	Refuse Swap Checkout Base	Refuse	0	0	1	2	1	7	Food Cupboard	Biscuits	Sweet Biscuits	Tesco Value Milk Chocolate Digestives 300G	0.49	0.49	0	1	300	g	254308893	http://www.tesco.com/groceries/Product/Details/?id=254308893	2075	495	22.2	11	65.4	31.4	1	0.4	2.6	7.1
Swap Health	kjmr3928	Refuse Swap Checkout Base	Refuse	0	0	1	3	2	7	Food Cupboard	Crisps Snacks & Nuts	Crisps & Snacks	Tesco Cheese And Onion Crisps 6 Pack	1.18	1.18	0	1	149.936	g	254926725	http://www.tesco.com/groceries/Product/Details/?id=254926725	2210	530	32.8	3	51.8	2	1.25	0.5	4	6.6
Swap Health	kjmr3928	Refuse Swap Checkout Base	Refuse	0	0	1	4	2	7	Food Cupboard	Pasta Rice & Noodles	Pasta	Tesco Penne Pasta Quills 500G	0.89	0.89	0	1	500	g	254878482	http://www.tesco.com/groceries/Product/Details/?id=254878482	1505	355	1.4	0	73	2.4	0	0	2.6	12.5
Swap Health	kjmr3928	Refuse Swap Checkout Base	Refuse	0	0	1	5	1	7	Fresh Food	Fresh Meat	Fresh Beef	Tesco Finest Topside/ Top Rump/ Silversidebf Joint	5.5	5.5	0	1	500	g	254269241	http://www.tesco.com/groceries/Product/Details/?id=254269241	675	165	8.4	4	0	0	0.25	0.1	0	21.3
Swap Health	kjmr3928	Refuse Swap Checkout Base	Refuse	0	0	1	6	1	7	Fresh Food	Cooked & Continental Meats	Sandwich Fillers	Tesco Chicken And Sweetcorn Sandwich Filler 250G	1.45	1.45	0	1	250	g	254927091	http://www.tesco.com/groceries/Product/Details/?id=254927091	825	200	13.7	1	7.3	2	0.5	0.2	1.1	10.7
Swap Health	kjmr3928	Refuse Swap Checkout Base	Refuse	0	0	1	7	2	7	Bakery	Bread	Seeded Bread	Warburtons Seeded Batch 800G	1.4	1.4	0	1	800	g	257269645	http://www.tesco.com/groceries/Product/Details/?id=257269645	1262	299	9	2	39.7	3.3	1.1	0.44	6	12.2
Swap Social norm	kjwp7853	Accept Swap Checkout Choice	Accept	1	2	1	1	2	2	Fresh Food	Fresh Meat	Fresh Beef	Tesco Fresh Diced Beef Large	3.95	3.95	0	1	500	g	257413607	http://www.tesco.com/groceries/Product/Details/?id=257413607	672	161	8.6	4	0.8	0.1	0.25	0.1	0.5	19.9
Swap Social norm	kjwp7853	Accept Swap Checkout Choice	Accept	1	2	1	2	2	2	Food Cupboard	Crisps Snacks & Nuts	Crisps & Snacks	Tesco Finest Sea Slt/ Cider And Vinegar Crisps 150G	1.39	1.39	0	1	150	g	256420312	http://www.tesco.com/groceries/Product/Details/?id=256420312	2005	480	29.7	4	47.5	2.6	2.75	1.1	8.2	5.6
Swap Health	kksy5815	Refuse Swap Checkout Base	Refuse	0	0	1	1	2	2	Fresh Food	Chilled Food	Pies & Quiche	Tesco Bitesize 14 Sausage Rolls 216G	1.7	1.7	0	1	216	g	263544564	http://www.tesco.com/groceries/Product/Details/?id=263544564	1553	373	25.6	11	25.2	1.8	1	0.4	3	9
Swap Health	kksy5815	Refuse Swap Checkout Base	Refuse	0	0	1	2	2	2	Bakery	Bread	Seeded Bread	Warburtons Seeded Batch 800G	1.4	1.4	0	1	800	g	257269645	http://www.tesco.com/groceries/Product/Details/?id=257269645	1262	299	9	2	39.7	3.3	1.1	0.44	6	12.2
Swap Health	kldd4991	Refuse Swap Checkout Base	Refuse	0	0	1	1	2	2	Food Cupboard	Crisps Snacks & Nuts	Crisps & Snacks	Tesco Cheese And Onion Crisps 6 Pack	1.18	1.18	0	1	149.936	g	254926725	http://www.tesco.com/groceries/Product/Details/?id=254926725	2210	530	32.8	3	51.8	2	1.25	0.5	4	6.6
Swap Health	kldd4991	Refuse Swap Checkout Base	Refuse	0	0	1	2	1	2	Food Cupboard	Biscuits	Sweet Biscuits	Tesco Value Milk Chocolate Digestives 300G	0.49	0.49	0	1	300	g	254308893	http://www.tesco.com/groceries/Product/Details/?id=254308893	2075	495	22.2	11	65.4	31.4	1	0.4	2.6	7.1
Swap Health	kmtv6202	Accept Swap Checkout Choice	Accept	1	2	1	1	2	3	Fresh Food	Dairy Eggs & Cheese	Yoghurts	Yoo Light Thing Rhubarb And Raspberry 6X180g	2.99	2.99	0	1	1080	g	268286377	http://www.tesco.com/groceries/Product/Details/?id=268286377	310	75	0	0	13	13	0	0	0	5
Swap Health	kmtv6202	Refuse Swap Checkout Base	Refuse	0	0	1	2	2	3	Food Cupboard	Pasta Rice & Noodles	Pasta	Tesco Penne Pasta Quills 500G	0.89	0.89	0	1	500	g	254878482	http://www.tesco.com/groceries/Product/Details/?id=254878482	1505	355	1.4	0	73	2.4	0	0	2.6	12.5
Swap Health	kmtv6202	Refuse Swap Checkout Base	Refuse	0	0	1	3	2	3	Food Cupboard	Crisps Snacks & Nuts	Crisps & Snacks	Tesco Variety Crisps 6 Pack	1.18	1.18	0	1	1	Unknown	254927010	http://www.tesco.com/groceries/Product/Details/?id=254927010	2227	535	34	3	51	1	2.5	1	4	6
Swap Cost	knwl0623	Refuse Swap Checkout Base	Refuse	0	0	1	1	2	3	Food Cupboard	Biscuits	Sweet Biscuits	Cadburys Snack Shortcake 6 Pack	1.19	1.19	0	1	1	Unknown	255102368	http://www.tesco.com/groceries/Product/Details/?id=255102368	2155	515	27	15	60.6	32	0.6	0.24	1.8	7.3
Swap Cost	knwl0623	Refuse Swap Checkout Base	Refuse	0	0	1	2	1	3	Food Cupboard	Crisps Snacks & Nuts	Crisps & Snacks	Walkers Baked Variety 6Pk	1.58	1.58	0	1	1	Unknown	260733380	http://www.tesco.com/groceries/Product/Details/?id=260733380	1701	402	8.1	1	73.8	7	1.5	0.6	4.9	6.2
Swap Cost	knwl0623	Refuse Swap Checkout Base	Refuse	0	0	1	3	2	3	Food Cupboard	Biscuits	Sweet Biscuits	Tesco Shortcake Biscuits 200G	0.48	0.48	0	1	200	g	254922142	http://www.tesco.com/groceries/Product/Details/?id=254922142	2115	505	24.8	11	64.2	17.9	0.5	0.2	1.9	6.2
Swap Cost	kook5603	Refuse Swap Checkout Base	Refuse	0	0	1	1	2	4	Food Cupboard	Chocolate & Sweets	Chocolate	Nestle Aero Peppermint Balls Single	0.54	0.54	0	1	1	Unknown	254024364	http://www.tesco.com/groceries/Product/Details/?id=254024364	2269	543	30.7	19	60.7	60.1	0.3	0.12	0.9	5.1
Swap Cost	kook5603	Refuse Swap Checkout Base	Refuse	0	0	1	2	1	4	Fresh Food	Cooked & Continental Meats	Sandwich Fillers	Tesco Chicken And Sweetcorn Sandwich Filler 250G	1.45	1.45	0	1	250	g	254927091	http://www.tesco.com/groceries/Product/Details/?id=254927091	825	200	13.7	1	7.3	2	0.5	0.2	1.1	10.7
Swap Cost	kook5603	Refuse Swap Checkout Base	Refuse	0	0	1	3	1	4	Fresh Food	Fresh Meat	Fresh Pork	Tesco Large Pork Vacuum Pack Shoulder Joint	1.25	1.25	0	1	500	g	259541778	http://www.tesco.com/groceries/Product/Details/?id=259541778	910	220	16.2	5	0	0	0.25	0.1	0	18.1
Swap Cost	kook5603	Refuse Swap Checkout Base	Refuse	0	0	1	4	2	4	Food Cupboard	Crisps Snacks & Nuts	Crisps & Snacks	Kp Skips Prawn Cocktail 6 Pack	1	1	0	1	1	Unknown	253629595	http://www.tesco.com/groceries/Product/Details/?id=253629595	2023	482	27.6	2	53.5	6.5	1.5	0.6	1.2	5.3
Swap Cost	kowi8910	Refuse Swap Checkout Base	Refuse	0	0	1	1	2	2	Food Cupboard	Pasta Rice & Noodles	Pasta	Tesco Organic Wholewheat Spaghetti 500G	0.89	0.89	0	1	500	g	262043041	http://www.tesco.com/groceries/Product/Details/?id=262043041	1370	325	2.5	0	62.2	2.1	0	0	9	12.7
Swap Cost	kowi8910	Refuse Swap Checkout Base	Refuse	0	0	1	2	2	2	Food Cupboard	Crisps Snacks & Nuts	Crisps & Snacks	Real Mccoys Salt And Vinegar Crisps 6 Pack	1	1	0	1	1	Unknown	257152190	http://www.tesco.com/groceries/Product/Details/?id=257152190	2182	523	30.6	4	53.3	0.9	2.5	1	3.9	6.7
Swap Social norm	kowt5764	Refuse Swap Checkout Base	Refuse	0	0	1	1	2	4	Food Cupboard	Chocolate & Sweets	Chocolate	Galaxy Snacktime 10 Pack 245G	2	2	0	1	245	g	253421074	http://www.tesco.com/groceries/Product/Details/?id=253421074	2269	543	32.7	19	56.3	55.5	0.2	0.08	1.6	6.5
Swap Social norm	kowt5764	Refuse Swap Checkout Base	Refuse	0	0	1	2	1	4	Food Cupboard	Crisps Snacks & Nuts	Nuts	Tesco Roasted Salted Pistachio Nuts 150G	1.75	1.75	0	1	150	g	251495069	http://www.tesco.com/groceries/Product/Details/?id=251495069	2535	615	49.3	6	12.3	7.6	1.25	0.5	7.3	26
Swap Social norm	kowt5764	Refuse Swap Checkout Base	Refuse	0	0	1	3	2	4	Food Cupboard	Biscuits	Sweet Biscuits	Mcvities Gold Bars 9 Pack	1.75	1.75	0	1	1	Unknown	252854528	http://www.tesco.com/groceries/Product/Details/?id=252854528	2131	509	24.9	20	64.8	50.2	0.5	0.2	0.7	6.3
Swap Social norm	kowt5764	Refuse Swap Checkout Base	Refuse	0	0	1	4	2	4	Fresh Food	Cooked & Continental Meats	Cooked & Continental Meats	From The Deli Crumbed Ham 2 Slices	1.92	1.92	0	1	137.143	g	253184138	http://www.tesco.com/groceries/Product/Details/?id=253184138	630	150	7.1	3	1.4	0.8	2	0.8	3.3	20
Swap Cost	kqae0835	Accept Swap Checkout Choice	Accept	1	2	1	1	2	2	Food Cupboard	Crisps Snacks & Nuts	Crisps & Snacks	Sensations Thai Sweet Chilli 160G	0.87	0.87	0	1	160	g	264345153	http://www.tesco.com/groceries/Product/Details/?id=264345153	2105	504	26.2	2	59.1	3.6	1.55	0.62	4	5.8
Swap Cost	kqae0835	Accept Swap Checkout Choice	Accept	1	2	1	2	2	2	Food Cupboard	Pasta Rice & Noodles	Pasta	Tesco Wholewheat Fusilli Pasta Twists 500G	0.89	0.89	0	1	500	g	254878614	http://www.tesco.com/groceries/Product/Details/?id=254878614	1360	320	2.5	0	62.2	2.1	0	0	7.2	12.1
Swap Social norm	kslx0002	Accept Swap Checkout Choice	Accept	1	2	1	1	2	3	Food Cupboard	Crisps Snacks & Nuts	Crisps & Snacks	Sensations Lime/Coriander Chutney Poppadoms 82.5G	0.87	0.87	0	1	82.5	g	264339339	http://www.tesco.com/groceries/Product/Details/?id=264339339	1945	471	22	2	59	3	3	1.2	4.4	7
Swap Social norm	kslx0002	Refuse Swap Checkout Base	Refuse	0	0	1	2	2	3	Fresh Food	Chilled Food	Fresh Soup	Tesco Finest Sri Lankan Chicken Soup 600G	2.2	2.2	0	1	600	g	267237566	http://www.tesco.com/groceries/Product/Details/?id=267237566	360	90	6.2	4	3.7	2.4	0.25	0.1	1.7	3
Swap Social norm	kslx0002	Refuse Swap Checkout Base	Refuse	0	0	1	3	2	3	Food Cupboard	Pasta Rice & Noodles	Pasta	Tesco Egg Spaghetti 500G	0.89	0.89	0	1	500	g	250308277	http://www.tesco.com/groceries/Product/Details/?id=250308277	1505	355	3.5	1	66.9	2	0	0	2.6	14
Swap Cost	ksrf9999	Refuse Swap Checkout Base	Refuse	0	0	1	1	2	3	Food Cupboard	Chocolate & Sweets	Chocolate	Nestle Fair Trade Kitkat 70% Dark Chocolate 4 Finger	0.58	0.58	0	1	1	Unknown	261045121	http://www.tesco.com/groceries/Product/Details/?id=261045121	2110	505	25.7	16	58.1	42.2	0.075	0.03	5.9	5.8
Swap Cost	ksrf9999	Refuse Swap Checkout Base	Refuse	0	0	1	2	2	3	Food Cupboard	Pasta Rice & Noodles	Pasta	Tesco Tagliatelle 500G	0.98	0.98	0	1	500	g	250211356	http://www.tesco.com/groceries/Product/Details/?id=250211356	1505	355	1.4	0	73	2.4	0	0	2.6	12.5
Swap Cost	ksrf9999	Refuse Swap Checkout Base	Refuse	0	0	1	3	1	3	Food Cupboard	Crisps Snacks & Nuts	Crisps & Snacks	Pom Bear Cheese And Onion Snack 6 X 19G	1	1	0	1	114	g	263082712	http://www.tesco.com/groceries/Product/Details/?id=263082712	2079	500	27.9	3	57.9	2.6	1.325	0.53	3.2	3.7
Swap Social norm	kste0516	Refuse Swap Checkout Base	Refuse	0	0	1	1	2	3	Food Cupboard	Biscuits	Sweet Biscuits	Fox's Echo Mint 6Pk	1	1	0	1	1	Unknown	254075738	http://www.tesco.com/groceries/Product/Details/?id=254075738	2151	512	26.8	16	60.7	49.2	0.5	0.2	2.2	7.1
Swap Social norm	kste0516	Refuse Swap Checkout Base	Refuse	0	0	1	2	1	3	Fresh Food	Cooked & Continental Meats	Sandwich Fillers	Tesco Tuna And Sweetcorn Sandwich Filler 250G	1.45	1.45	0	1	250	g	264310062	http://www.tesco.com/groceries/Product/Details/?id=264310062	960	235	18.1	1	8.1	3.4	0.75	0.3	0.6	8.6
Swap Social norm	kste0516	Refuse Swap Checkout Base	Refuse	0	0	1	3	2	3	Bakery	Bread	Seeded Bread	Warburtons Seeded Batch 800G	1.4	1.4	0	1	800	g	257269645	http://www.tesco.com/groceries/Product/Details/?id=257269645	1262	299	9	2	39.7	3.3	1.1	0.44	6	12.2
Swap Health	kstz4112	Refuse Swap Checkout Base	Refuse	0	0	1	1	2	1	Fresh Food	Fresh Ready Meals	Prepared Meals	Tesco Finest Chicken Kiev 475G	5.5	5.5	0	1	475	g	253917496	http://www.tesco.com/groceries/Product/Details/?id=253917496	925	225	9.8	4	14.1	2.8	0.75	0.3	1.2	18.6
Swap Social norm	ktcx9519	Refuse Swap Checkout Base	Refuse	0	0	1	1	2	5	Food Cupboard	Chocolate & Sweets	Sweets	Skittles Fruits 55G	0.42	0.42	0	1	55	g	250151616	http://www.tesco.com/groceries/Product/Details/?id=250151616	1694	403	4.2	2	90.5	77.6	0.025	0.01	0	0
Swap Social norm	ktcx9519	Refuse Swap Checkout Base	Refuse	0	0	1	2	1	5	Fresh Food	Cooked & Continental Meats	Sandwich Fillers	Tesco Chunky Seafood Cocktail Sandwich Filler 250G	1.45	1.45	0	1	250	g	253110350	http://www.tesco.com/groceries/Product/Details/?id=253110350	1120	270	23.7	2	8.2	3.3	1.25	0.5	1.1	5.4
Swap Social norm	ktcx9519	Refuse Swap Checkout Base	Refuse	0	0	1	3	2	5	Food Cupboard	Pasta Rice & Noodles	Pasta	Tesco Lasagne 500G	0.88	0.88	0	1	500	g	250211327	http://www.tesco.com/groceries/Product/Details/?id=250211327	1505	355	1.4	0	73	2.4	0	0	2.6	12.5
Swap Social norm	ktcx9519	Refuse Swap Checkout Base	Refuse	0	0	1	4	2	5	Food Cupboard	Crisps Snacks & Nuts	Crisps & Snacks	Kp Frisps Assorted 6 Pack	1	1	0	1	1	Unknown	250051470	http://www.tesco.com/groceries/Product/Details/?id=250051470	2265	543	34	3	54	4	2.5	1	3	5
Swap Social norm	ktcx9519	Refuse Swap Checkout Base	Refuse	0	0	1	5	2	5	Food Cupboard	Biscuits	Sweet Biscuits	Jacobs Lemon Puff 200G	1.53	1.53	0	1	200	g	250541005	http://www.tesco.com/groceries/Product/Details/?id=250541005	2264	541	29.5	19	63.3	19.7	0.75	0.3	1.8	5.6
Swap Cost	ktha2003	Refuse Swap Checkout Base	Refuse	0	0	1	1	1	2	Fresh Food	Cooked & Continental Meats	Sandwich Fillers	Tesco Tuna And Sweetcorn Sandwich Filler 250G	1.45	1.45	0	1	250	g	264310062	http://www.tesco.com/groceries/Product/Details/?id=264310062	960	235	18.1	1	8.1	3.4	0.75	0.3	0.6	8.6
Swap Cost	ktha2003	Refuse Swap Checkout Base	Refuse	0	0	1	2	2	2	Food Cupboard	Pasta Rice & Noodles	Rice	Uncle Bens Bib Wholegrain Rice 500G	2.99	2.99	0	1	500	g	251800090	http://www.tesco.com/groceries/Product/Details/?id=251800090	1459	344	2.2	1	73.6	0.5	0	0	3.2	8
Swap Health	ktrx1883	Refuse Swap Checkout Base	Refuse	0	0	1	1	1	2	Fresh Food	Cooked & Continental Meats	Sandwich Fillers	Tesco Chunky Seafood Cocktail Sandwich Filler 250G	1.45	1.45	0	1	250	g	253110350	http://www.tesco.com/groceries/Product/Details/?id=253110350	1120	270	23.7	2	8.2	3.3	1.25	0.5	1.1	5.4
Swap Health	ktrx1883	Refuse Swap Checkout Base	Refuse	0	0	1	2	2	2	Food Cupboard	Crisps Snacks & Nuts	Crisps & Snacks	Real Mccoys Meaty Crisps 6 Pack	1	1	0	1	1	Unknown	256036681	http://www.tesco.com/groceries/Product/Details/?id=256036681	2195	526	31	3	53	2	2.5	1	4	7
Swap Social norm	kunm5348	Refuse Swap Checkout Base	Refuse	0	0	1	1	1	1	Food Cupboard	Crisps Snacks & Nuts	Crisps & Snacks	Kp Hula Hoops Original 7 Pack	1.58	1.58	0	2	174.972	g	253923618	http://www.tesco.com/groceries/Product/Details/?id=253923618	2150	514	28.4	3	61.5	0.4	2.25	0.9	1.9	3.2
Swap Social norm	kvsj5437	Accept Swap Checkout Choice	Accept	1	2	1	1	1	4	Food Cupboard	Chocolate & Sweets	Chocolate	Mars Bar Single 58G Fa Flash	0.49	0.49	0	1	58	g	266333285	http://www.tesco.com/groceries/Product/Details/?id=266333285	1875	446	16.8	10	70.1	63.7	0.425	0.17	1.1	3.5
Swap Social norm	kvsj5437	Accept Swap Checkout Choice	Accept	1	2	1	2	2	4	Food Cupboard	Pasta Rice & Noodles	Pasta	Tesco Wholewheat Fusilli Pasta Twists 500G	0.89	0.89	0	1	500	g	254878614	http://www.tesco.com/groceries/Product/Details/?id=254878614	1360	320	2.5	0	62.2	2.1	0	0	7.2	12.1
Swap Social norm	kvsj5437	Refuse Swap Checkout Base	Refuse	0	0	1	3	1	4	Fresh Food	Counters	Counter - Butchers	Counter Lamb Shoulder	5	5	0	1	500	g	268969883	http://www.tesco.com/groceries/Product/Details/?id=268969883	780	190	14.6	7	0	0	0.25	0.1	0	14.1
Swap Social norm	kvsj5437	Accept Swap Checkout Choice	Accept	1	2	1	4	2	4	Food Cupboard	Crisps Snacks & Nuts	Crisps & Snacks	Tesco Bacon Rashers 6 Pack	0.99	0.99	0	1	150	g	266992402	http://www.tesco.com/groceries/Product/Details/?id=266992402	1980	475	22.4	2	59	2.6	2.25	0.9	3	8.7
Swap Cost	kwiy3947	Refuse Swap Checkout Base	Refuse	0	0	1	1	2	1	Food Cupboard	Crisps Snacks & Nuts	Crisps & Snacks	Walkers Cheddar Cheese And Bacon Crisps 6Pk	1.58	1.58	0	1	1	Unknown	266204058	http://www.tesco.com/groceries/Product/Details/?id=266204058	2203	528	32.4	3	51.1	1.7	1.275	0.51	4.1	6
Swap Social norm	kwlc0068	Refuse Swap Checkout Base	Refuse	0	0	1	1	1	1	Food Cupboard	Biscuits	Savoury Biscuits	Jacobs Tuc Snack Crackers 150G	1.29	1.29	0	1	150	g	254925202	http://www.tesco.com/groceries/Product/Details/?id=254925202	2143	513	28.6	21	56.5	7	2.5	1	2.7	7.3
Swap Social norm	kxtd2022	Refuse Swap Checkout Base	Refuse	0	0	1	1	1	5	Fresh Food	Counters	Counter - Delicatessen Meats	Counter British Roast Topside Of Beef	1.35	1.35	0	1	100	g	254276007	http://www.tesco.com/groceries/Product/Details/?id=254276007	600	145	3.4	2	0.4	0.1	1.25	0.5	0	27.5
Swap Social norm	kxtd2022	Refuse Swap Checkout Base	Refuse	0	0	1	2	2	5	Food Cupboard	Pasta Rice & Noodles	Pasta	Tesco Egg Spaghetti 500G	0.89	0.89	0	1	500	g	250308277	http://www.tesco.com/groceries/Product/Details/?id=250308277	1505	355	3.5	1	66.9	2	0	0	2.6	14
Swap Social norm	kxtd2022	Refuse Swap Checkout Base	Refuse	0	0	1	3	2	5	Food Cupboard	Crisps Snacks & Nuts	Crisps & Snacks	Real Mccoys Classic Crisps 6 Pack	1	1	0	1	1	Unknown	251170603	http://www.tesco.com/groceries/Product/Details/?id=251170603	2196	526	31	3	53	2	2.5	1	4	7
Swap Social norm	kxtd2022	Refuse Swap Checkout Base	Refuse	0	0	1	4	1	5	Fresh Food	Dairy Eggs & Cheese	Cheddar Cheese	Tesco Finest Vintage Canadian Cheddar 250G	2.69	2.69	0	1	250	g	256147668	http://www.tesco.com/groceries/Product/Details/?id=256147668	1700	410	34.4	23	0.1	0.1	1.75	0.7	0	25
Swap Social norm	kxtd2022	Refuse Swap Checkout Base	Refuse	0	0	1	5	1	5	Fresh Food	Fresh Meat	Fresh Lamb	Tesco Fresh Lamb Half Legs	5.5	5.5	0	1	500	g	256531152	http://www.tesco.com/groceries/Product/Details/?id=256531152	725	175	10.7	6	0	0	0.25	0.1	0	19.1
Swap Health	kyht3160	Refuse Swap Checkout Base	Refuse	0	0	1	1	2	4	Food Cupboard	Chocolate & Sweets	Chocolate	Green And Black's Organic Milk Chocolate 100G	2.06	2.06	0	1	100	g	251580423	http://www.tesco.com/groceries/Product/Details/?id=251580423	2265	545	32.6	19	50.4	47.9	0.05	0.02	3.2	10.3
Swap Health	kyht3160	Accept Swap Checkout Choice	Accept	1	2	1	2	1	4	Fresh Food	Fresh Meat	Fresh Pork	Tesco Finest Pork Fillet	5	5	0	1	500	g	263745286	http://www.tesco.com/groceries/Product/Details/?id=263745286	615	150	6.5	2	0	0	0.25	0.1	0	22
Swap Health	kyht3160	Refuse Swap Checkout Base	Refuse	0	0	1	3	2	4	Food Cupboard	Pasta Rice & Noodles	Pasta	Tesco Egg Spaghetti 500G	0.89	0.89	0	1	500	g	250308277	http://www.tesco.com/groceries/Product/Details/?id=250308277	1505	355	3.5	1	66.9	2	0	0	2.6	14
Swap Health	kyht3160	Refuse Swap Checkout Base	Refuse	0	0	1	4	2	4	Food Cupboard	Crisps Snacks & Nuts	Crisps & Snacks	Walkers Ready Salted 6Pk	1.58	1.58	0	1	1	Unknown	254926800	http://www.tesco.com/groceries/Product/Details/?id=254926800	2241	537	34.1	3	49.7	0.4	1.5	0.6	4.2	5.9
Swap Cost	kzun1865	Refuse Swap Checkout Base	Refuse	0	0	1	1	1	2	Food Cupboard	Crisps Snacks & Nuts	Nuts	Tesco Roasted Salted Pistachio Nuts 150G	1.75	1.75	0	1	150	g	251495069	http://www.tesco.com/groceries/Product/Details/?id=251495069	2535	615	49.3	6	12.3	7.6	1.25	0.5	7.3	26
Swap Cost	kzun1865	Refuse Swap Checkout Base	Refuse	0	0	1	2	2	2	Food Cupboard	Crisps Snacks & Nuts	Crisps & Snacks	Real Mccoys Classic Crisps 6 Pack	1	1	0	1	1	Unknown	251170603	http://www.tesco.com/groceries/Product/Details/?id=251170603	2196	526	31	3	53	2	2.5	1	4	7
Swap Health	laee7231	Refuse Swap Checkout Base	Refuse	0	0	1	1	2	2	Food Cupboard	Crisps Snacks & Nuts	Crisps & Snacks	Kp Frisps Assorted 6 Pack	1	1	0	1	1	Unknown	250051470	http://www.tesco.com/groceries/Product/Details/?id=250051470	2265	543	34	3	54	4	2.5	1	3	5
Swap Health	laee7231	Refuse Swap Checkout Base	Refuse	0	0	1	2	1	2	Fresh Food	Dairy Eggs & Cheese	Cheddar Cheese	Tesco Finest Vintage Canadian Cheddar 250G	2.69	2.69	0	1	250	g	256147668	http://www.tesco.com/groceries/Product/Details/?id=256147668	1700	410	34.4	23	0.1	0.1	1.75	0.7	0	25
Swap Cost	lbkg3723	Refuse Swap Checkout Base	Refuse	0	0	1	1	2	3	Food Cupboard	Chocolate & Sweets	Chocolate	Cadbury Flake Standard	0.59	0.59	0	1	1	Unknown	254894675	http://www.tesco.com/groceries/Product/Details/?id=254894675	2220	530	30.8	19	55.6	55.2	0.275	0.11	0.7	8.1
Swap Cost	lbkg3723	Refuse Swap Checkout Base	Refuse	0	0	1	2	1	3	Fresh Food	Cooked & Continental Meats	Sandwich Fillers	Tesco Chicken And Stuffing Sandwich Filler 230G	1.45	1.45	0	1	230	g	267312660	http://www.tesco.com/groceries/Product/Details/?id=267312660	940	230	17	2	6.4	0.1	0.75	0.3	0.9	11.3
Swap Cost	lbkg3723	Refuse Swap Checkout Base	Refuse	0	0	1	3	2	3	Food Cupboard	Pasta Rice & Noodles	Pasta	Tesco Tagliatelle 500G	0.98	0.98	0	1	500	g	250211356	http://www.tesco.com/groceries/Product/Details/?id=250211356	1505	355	1.4	0	73	2.4	0	0	2.6	12.5
Swap Cost	lbzr7994	Refuse Swap Checkout Base	Refuse	0	0	1	1	2	3	Food Cupboard	Pasta Rice & Noodles	Pasta	Tesco Casereccie Pasta 500G	0.99	0.99	0	1	500	g	262038163	http://www.tesco.com/groceries/Product/Details/?id=262038163	1530	360	1.4	0	73	2.4	0	0	2.6	12.5
Swap Cost	lbzr7994	Refuse Swap Checkout Base	Refuse	0	0	1	2	1	3	Fresh Food	Fresh Meat	Fresh Pork	Pork Loin Joint	3.99	3.99	0	1	1000	g	258261577	http://www.tesco.com/groceries/Product/Details/?id=258261577	1085	265	21.4	9	0	0	0.25	0.1	0	17
Swap Cost	lbzr7994	Refuse Swap Checkout Base	Refuse	0	0	1	6	2	3	Food Cupboard	Crisps Snacks & Nuts	Crisps & Snacks	Kp Skips Prawn Cocktail 6 Pack	1	1	0	1	1	Unknown	253629595	http://www.tesco.com/groceries/Product/Details/?id=253629595	2023	482	27.6	2	53.5	6.5	1.5	0.6	1.2	5.3
Swap Social norm	lcdu1960	Refuse Swap Checkout Base	Refuse	0	0	1	1	2	3	Fresh Food	Cooked & Continental Meats	Sandwich Fillers	Tesco Tuna Crunch Sandwich Filler 230G	1.69	1.69	0	1	230	g	253206502	http://www.tesco.com/groceries/Product/Details/?id=253206502	1165	285	24.9	2	2.5	0.8	0.5	0.2	1	11.2
Swap Social norm	lcdu1960	Refuse Swap Checkout Base	Refuse	0	0	1	2	1	3	Fresh Food	Dairy Eggs & Cheese	Continental Cheese	Tesco Danish Blue 150G	0.99	0.99	0	1	150	g	250745191	http://www.tesco.com/groceries/Product/Details/?id=250745191	1415	345	28.6	18	0.7	0.7	3.75	1.5	0	20.2
Swap Social norm	lcdu1960	Refuse Swap Checkout Base	Refuse	0	0	1	3	2	3	Food Cupboard	Crisps Snacks & Nuts	Crisps & Snacks	Tesco Variety Crisps 6 Pack	1.18	1.18	0	1	1	Unknown	254927010	http://www.tesco.com/groceries/Product/Details/?id=254927010	2227	535	34	3	51	1	2.5	1	4	6
Swap Social norm	lebp2083	Refuse Swap Checkout Base	Refuse	0	0	1	1	2	5	Food Cupboard	Chocolate & Sweets	Chocolate	Lindt Lindor Milk Chocolate Truffles 200G	4.5	4.5	0	1	200	g	250265770	http://www.tesco.com/groceries/Product/Details/?id=250265770	2024	483	26.1	14	57.6	44.4	0.225	0.09	2.34	6
Swap Social norm	lebp2083	Accept Swap Checkout Choice	Accept	1	2	1	2	2	5	Fresh Food	Cooked & Continental Meats	Sandwich Fillers	Tesco Tuna And Sweetcorn Sandwich Filler 250G	1.45	1.45	0	1	250	g	264310062	http://www.tesco.com/groceries/Product/Details/?id=264310062	960	235	18.1	1	8.1	3.4	0.75	0.3	0.6	8.6
Swap Social norm	lebp2083	Accept Swap Checkout Choice	Accept	1	2	1	3	2	5	Food Cupboard	Pasta Rice & Noodles	Pasta	Tesco Wholewheat Fusilli Pasta Twists 500G	0.89	0.89	0	1	500	g	254878614	http://www.tesco.com/groceries/Product/Details/?id=254878614	1360	320	2.5	0	62.2	2.1	0	0	7.2	12.1
Swap Social norm	lebp2083	Refuse Swap Checkout Base	Refuse	0	0	1	4	2	5	Fresh Food	Fresh Meat	Fresh Lamb	Tesco Fresh Lamb Value Chops	5.13	5.13	0	1	500	g	250202937	http://www.tesco.com/groceries/Product/Details/?id=250202937	895	220	17.9	8	0	0	0.25	0.1	0	13.7
Swap Social norm	lebp2083	Refuse Swap Checkout Base	Refuse	0	0	1	5	2	5	Food Cupboard	Crisps Snacks & Nuts	Crisps & Snacks	Real Mccoys Salt And Vinegar Crisps 6 Pack	1	1	0	1	1	Unknown	257152190	http://www.tesco.com/groceries/Product/Details/?id=257152190	2182	523	30.6	4	53.3	0.9	2.5	1	3.9	6.7
Swap Health	lewk4898	Refuse Swap Checkout Base	Refuse	0	0	1	1	1	5	Food Cupboard	Crisps Snacks & Nuts	Nuts	Tesco Jumbo Roasted Salted Peanuts/ Cashews 200G	2	2	0	1	200	g	257795603	http://www.tesco.com/groceries/Product/Details/?id=257795603	2435	590	46.9	9	11.3	5.1	0.5	0.2	11.7	24.3
Swap Health	lewk4898	Refuse Swap Checkout Base	Refuse	0	0	1	2	2	5	Fresh Food	Chilled Fish & Seafood	Fresh Fish	Tesco Finest Traditional Lightly Smoked Salmon Fillets	1.73	1.73	0	1	100	g	252987768	http://www.tesco.com/groceries/Product/Details/?id=252987768	960	230	16.5	3	0	0	0.75	0.3	0	20.4
Swap Health	lewk4898	Refuse Swap Checkout Base	Refuse	0	0	1	3	2	5	Food Cupboard	Crisps Snacks & Nuts	Crisps & Snacks	Real Mccoys Classic Crisps 6 Pack	1	1	0	1	1	Unknown	251170603	http://www.tesco.com/groceries/Product/Details/?id=251170603	2196	526	31	3	53	2	2.5	1	4	7
Swap Health	lewk4898	Refuse Swap Checkout Base	Refuse	0	0	1	4	1	5	Fresh Food	Cooked & Continental Meats	Cooked & Continental Meats	From The Deli Yorkshire Style Ham 4 Slices	2.76	2.76	0	1	185.235	g	253078748	http://www.tesco.com/groceries/Product/Details/?id=253078748	535	130	3.9	1	0.5	0.5	1	0.4	0.5	22.1
Swap Health	lewk4898	Refuse Swap Checkout Base	Refuse	0	0	1	5	2	5	Bakery	Fresh Bakery	Fresh White Bread	Finest White Farmhouse Sliced 800 Grams	1.3	1.3	0	1	800	g	250759508	http://www.tesco.com/groceries/Product/Details/?id=250759508	1460	350	10.6	7	55.1	16	1.25	0.5	1.7	7.6
Swap Social norm	lgsr1148	Refuse Swap Checkout Base	Refuse	0	0	1	1	2	4	Fresh Food	Salads & Dips	Coleslaw & Dressed Salads	Tesco Cheese Coleslaw 300G	0.76	0.76	0	1	300	g	255412053	http://www.tesco.com/groceries/Product/Details/?id=255412053	905	220	19.9	4	5.5	4	0.75	0.3	1.2	3.6
Swap Social norm	lgsr1148	Refuse Swap Checkout Base	Refuse	0	0	1	2	2	4	Food Cupboard	Biscuits	Sweet Biscuits	Jacobs Lemon Puff 200G	1.53	1.53	0	1	200	g	250541005	http://www.tesco.com/groceries/Product/Details/?id=250541005	2264	541	29.5	19	63.3	19.7	0.75	0.3	1.8	5.6
Swap Social norm	lgsr1148	Refuse Swap Checkout Base	Refuse	0	0	1	3	2	4	Food Cupboard	Biscuits	Cereal Bars	Kelloggs Chocolate Caramel Krispie Square 4 X 36G	1.89	1.89	0	1	144	g	250202816	http://www.tesco.com/groceries/Product/Details/?id=250202816	1767	419	12.5	8	75	39	1	0.4	1.9	4.2
Swap Social norm	lgsr1148	Refuse Swap Checkout Base	Refuse	0	0	1	4	2	4	Food Cupboard	Pasta Rice & Noodles	Pasta	Tesco Lasagne 500G	0.88	0.88	0	1	500	g	250211327	http://www.tesco.com/groceries/Product/Details/?id=250211327	1505	355	1.4	0	73	2.4	0	0	2.6	12.5
Swap Health	lgzk7052	Accept Swap Checkout Choice	Accept	1	2	1	1	1	2	Food Cupboard	Chocolate & Sweets	Chocolate	Tesco Sugared Almonds 160G	0.44	0.44	0	1	160	g	262320030	http://www.tesco.com/groceries/Product/Details/?id=262320030	1860	445	10.1	1	81.9	81	0	0	1.6	4.8
Swap Health	lgzk7052	Refuse Swap Checkout Base	Refuse	0	0	1	2	1	2	Fresh Food	Fresh Ready Meals	Potato & Veg Side Dishes	Tesco Finest Creamy Garlic Mushrooms 300G	2.5	2.5	0	1	300	g	267721947	http://www.tesco.com/groceries/Product/Details/?id=267721947	675	165	14.6	5	3.8	3.4	0.75	0.3	2.5	4.1
Swap Health	liii3569	Accept Swap Checkout Choice	Accept	1	2	1	1	2	4	Fresh Food	Fresh Meat	Fresh Beef	Tesco Fresh Healthy Living Tender Beef Steak	5.5	5.5	0	1	500	g	253398210	http://www.tesco.com/groceries/Product/Details/?id=253398210	450	110	1.9	1	0	0	0.25	0.1	0	22.2
Swap Health	liii3569	Refuse Swap Checkout Base	Refuse	0	0	1	2	2	4	Food Cupboard	Chocolate & Sweets	Chocolate	Nestle Aero Peppermint Balls Single	0.54	0.54	0	1	1	Unknown	254024364	http://www.tesco.com/groceries/Product/Details/?id=254024364	2269	543	30.7	19	60.7	60.1	0.3	0.12	0.9	5.1
Swap Health	liii3569	Refuse Swap Checkout Base	Refuse	0	0	1	3	2	4	Food Cupboard	Crisps Snacks & Nuts	Crisps & Snacks	Tesco Variety Crisps 6 Pack	1.18	1.18	0	1	1	Unknown	254927010	http://www.tesco.com/groceries/Product/Details/?id=254927010	2227	535	34	3	51	1	2.5	1	4	6
Swap Health	liii3569	Refuse Swap Checkout Base	Refuse	0	0	1	4	2	4	Food Cupboard	Pasta Rice & Noodles	Pasta	Tesco Linguine Pasta 500G	0.89	0.89	0	1	500	g	257798842	http://www.tesco.com/groceries/Product/Details/?id=257798842	1460	345	1	0	72	2	0	0	3.4	11.5
Swap Health	livr4401	Refuse Swap Checkout Base	Refuse	0	0	1	1	1	5	Food Cupboard	Chocolate & Sweets	Sweets	Bassetts Liquorice Allsorts 215G	1.48	1.48	0	1	215	g	257495371	http://www.tesco.com/groceries/Product/Details/?id=257495371	1600	380	4.2	4	77.8	62.2	0.1	0.04	1.2	5.6
Swap Health	livr4401	Refuse Swap Checkout Base	Refuse	0	0	1	2	1	5	Bakery	Cakes & Pies	Large Cakes	Tesco Finest White Chocolate And Strawberry Cake	2.25	2.25	0	1	1	Unknown	264982901	http://www.tesco.com/groceries/Product/Details/?id=264982901	1790	430	21.5	7	53.8	36.4	0.5	0.2	2.2	3.6
Swap Health	livr4401	Refuse Swap Checkout Base	Refuse	0	0	1	3	2	5	Food Cupboard	Crisps Snacks & Nuts	Crisps & Snacks	Real Mccoys Classic Crisps 6 Pack	1	1	0	1	1	Unknown	251170603	http://www.tesco.com/groceries/Product/Details/?id=251170603	2196	526	31	3	53	2	2.5	1	4	7
Swap Health	livr4401	Accept Swap Checkout Choice	Accept	1	2	1	4	2	5	Fresh Food	Cooked & Continental Meats	Sandwich Fillers	Tesco Reduced Fat Egg Mayonnaise 230G	1.45	1.45	0	1	230	g	268334154	http://www.tesco.com/groceries/Product/Details/?id=268334154	525	125	7.6	3	3.8	0.8	0.75	0.3	0.5	10.2
Swap Health	livr4401	Refuse Swap Checkout Base	Refuse	0	0	1	5	2	5	Bakery	Bread	Seeded Bread	Warburtons Seeded Batch 800G	1.4	1.4	0	1	800	g	257269645	http://www.tesco.com/groceries/Product/Details/?id=257269645	1262	299	9	2	39.7	3.3	1.1	0.44	6	12.2
Swap Cost	lkri7513	Refuse Swap Checkout Base	Refuse	0	0	1	1	2	3	Fresh Food	Dairy Eggs & Cheese	Continental Cheese	Galbani Dolcelatte 150G	1.78	1.78	0	1	150	g	252965693	http://www.tesco.com/groceries/Product/Details/?id=252965693	1371	330	26.3	17	2.8	1.5	1.475	0.59	0.21	20.4
Swap Cost	lkri7513	Refuse Swap Checkout Base	Refuse	0	0	1	2	2	3	Fresh Food	Chilled Food	Fresh Soup	Tesco Finest Wild Mushroom Soup 600G	2.2	2.2	0	1	600	g	254318028	http://www.tesco.com/groceries/Product/Details/?id=254318028	345	85	5.7	3	5.2	1.5	0.5	0.2	0.7	2.1
Swap Cost	lkri7513	Refuse Swap Checkout Base	Refuse	0	0	1	3	2	3	Fresh Food	Fresh Meat	Fresh Beef	Tesco Fresh Beef Sirloin Steak	3.2	3.2	0	1	200	g	253691421	http://www.tesco.com/groceries/Product/Details/?id=253691421	840	205	12.7	6	0	0	0.25	0.1	0	21.6
Swap Health	lmdc2835	Refuse Swap Checkout Base	Refuse	0	0	1	1	1	4	Fresh Food	Dairy Eggs & Cheese	Cream	Tesco Creme Fraiche 300Ml	1	1	0	1	300	ml	263772662	http://www.tesco.com/groceries/Product/Details/?id=263772662	1245	305	31.1	22	2.8	2.7	0	0	0	2.7
Swap Health	lmdc2835	Refuse Swap Checkout Base	Refuse	0	0	1	2	2	4	Food Cupboard	Crisps Snacks & Nuts	Crisps & Snacks	Real Mccoys Classic Crisps 6 Pack	1	1	0	1	1	Unknown	251170603	http://www.tesco.com/groceries/Product/Details/?id=251170603	2196	526	31	3	53	2	2.5	1	4	7
Swap Health	lmdc2835	Refuse Swap Checkout Base	Refuse	0	0	1	3	2	4	Food Cupboard	Biscuits	Sweet Biscuits	Tunnocks Milk Chocolate Caramel Wafers 8 Pack	1.49	1.49	0	1	1	Unknown	255526609	http://www.tesco.com/groceries/Product/Details/?id=255526609	1873	448	17.4	127	69.2	34.7	0.475	0.19	2.5	3.6
Swap Health	lmdc2835	Refuse Swap Checkout Base	Refuse	0	0	1	4	2	4	Fresh Food	Counters	Counter - Cheese	Counter Tesco Blue Stilton	1.35	1.35	0	1	200	g	254275319	http://www.tesco.com/groceries/Product/Details/?id=254275319	1700	410	35	23	0.1	0.1	2	0.8	0	23.7
Swap Health	lojw0212	Refuse Swap Checkout Base	Refuse	0	0	1	1	2	4	Food Cupboard	Crisps Snacks & Nuts	Crisps & Snacks	Walkers Quavers Cheese 6Pk	1.4	1.4	0	1	1	Unknown	254928032	http://www.tesco.com/groceries/Product/Details/?id=254928032	2236	534	30.1	3	62.5	4.1	2.175	0.87	1.1	2.7
Swap Health	lojw0212	Accept Swap Checkout Choice	Accept	1	2	1	2	1	4	Fresh Food	Fresh Poultry	Fresh Chicken	Willow Farm 2 Skinless Chicken Breast Fillets 200-333G	12.99	12.99	0	1	1000	g	254608250	http://www.tesco.com/groceries/Product/Details/?id=254608250	465	110	1.7	1	0	0	0.25	0.1	0	23.5
Swap Health	lojw0212	Refuse Swap Checkout Base	Refuse	0	0	1	3	2	4	Food Cupboard	Cooking Sauces & Meal kits	Mexican	Discovery Mexican Fajita Dinner Kit 470G	1.59	1.59	0	1	470	g	258034426	http://www.tesco.com/groceries/Product/Details/?id=258034426	981	233	5.5	2	38.3	4.2	3.9	1.56	3.1	6
Swap Health	lojw0212	Refuse Swap Checkout Base	Refuse	0	0	1	4	1	4	Food Cupboard	Tins Cans & Packets	Soup	Mug Shot Pasta Snack Creamy Cheese Sachet 68G	0.69	0.69	0	1	68	g	251171815	http://www.tesco.com/groceries/Product/Details/?id=251171815	478	113	2.2	1	19.1	1	0.6	0.24	1	3.7
Swap Health	looz3705	Refuse Swap Checkout Base	Refuse	0	0	1	1	1	1	Food Cupboard	Crisps Snacks & Nuts	Crisps & Snacks	Mini Cheddars Cheese 7 Pack	1	1	0	1	100	g	260089681	http://www.tesco.com/groceries/Product/Details/?id=260089681	2180	524	30	12	51.6	4.8	2	0.8	2.4	10.8
Swap Health	lpgc5098	Accept Swap Checkout Choice	Accept	1	2	1	1	2	2	Food Cupboard	Pasta Rice & Noodles	Pasta	Italfresco Ready Made Polenta 500G	0.75	0.75	0	1	500	g	251279936	http://www.tesco.com/groceries/Product/Details/?id=251279936	305	72	0.3	2	15.7	3.2	1	0.4	2.19	1.6
Swap Health	lpgc5098	Refuse Swap Checkout Base	Refuse	0	0	1	2	2	2	Food Cupboard	Crisps Snacks & Nuts	Crisps & Snacks	Kp Skips Prawn Cocktail 6 Pack	1	1	0	1	1	Unknown	253629595	http://www.tesco.com/groceries/Product/Details/?id=253629595	2023	482	27.6	2	53.5	6.5	1.5	0.6	1.2	5.3
Swap Social norm	lphz3396	Refuse Swap Checkout Base	Refuse	0	0	1	1	1	4	Fresh Food	Chilled Desserts	Individual Chocolate Desserts	Cadbury Twinpot 90G	0.84	0.84	0	1	90	g	254450628	http://www.tesco.com/groceries/Product/Details/?id=254450628	1140	275	13.6	7	32.7	18.8	0.225	0.09	1.18	4.8
Swap Social norm	lphz3396	Refuse Swap Checkout Base	Refuse	0	0	1	2	2	4	Food Cupboard	Chocolate & Sweets	Chocolate	Galaxy Milk Chocolate 46G	0.59	0.59	0	1	46	g	262835515	http://www.tesco.com/groceries/Product/Details/?id=262835515	2271	544	32.5	19	56.3	55.7	0.25	0.1	1.5	6.6
Swap Social norm	lphz3396	Refuse Swap Checkout Base	Refuse	0	0	1	3	2	4	Food Cupboard	Crisps Snacks & Nuts	Crisps & Snacks	Real Mccoys Meaty Crisps 6 Pack	1	1	0	1	1	Unknown	256036681	http://www.tesco.com/groceries/Product/Details/?id=256036681	2195	526	31	3	53	2	2.5	1	4	7
Swap Social norm	lphz3396	Refuse Swap Checkout Base	Refuse	0	0	1	4	2	4	Food Cupboard	Biscuits	Sweet Biscuits	Tesco Shortcake Biscuits 200G	0.48	0.48	0	1	200	g	254922142	http://www.tesco.com/groceries/Product/Details/?id=254922142	2115	505	24.8	11	64.2	17.9	0.5	0.2	1.9	6.2
Swap Social norm	lqch7646	Refuse Swap Checkout Base	Refuse	0	0	1	1	2	2	Food Cupboard	Crisps Snacks & Nuts	Crisps & Snacks	Walkers Quavers Variety 6Pk	1.4	1.4	0	1	1	Unknown	266203451	http://www.tesco.com/groceries/Product/Details/?id=266203451	2230	533	30	3	62	3	2.5	1	1	2
Swap Social norm	lqch7646	Refuse Swap Checkout Base	Refuse	0	0	1	2	2	2	Frozen Food	Frozen Ready Meals	Frozen Ready Meals	Tesco Chilli Con Carne 400G	1.2	1.2	0	1	400	g	264610248	http://www.tesco.com/groceries/Product/Details/?id=264610248	550	135	5	2	14.9	1.1	0.5	0.2	0.9	6.1
Swap Cost	lqhh9437	Accept Swap Checkout Choice	Accept	1	2	1	1	2	3	Food Cupboard	Chocolate & Sweets	Chocolate	Cadburys Caramel 230G	1.99	1.99	0	1	230	g	264044929	http://www.tesco.com/groceries/Product/Details/?id=264044929	2050	490	24.8	15	61.2	50.2	0.35	0.14	0.5	5.5
Swap Cost	lqhh9437	Refuse Swap Checkout Base	Refuse	0	0	1	2	2	3	Food Cupboard	Crisps Snacks & Nuts	Crisps & Snacks	Kp Frisps Assorted 6 Pack	1	1	0	1	1	Unknown	250051470	http://www.tesco.com/groceries/Product/Details/?id=250051470	2265	543	34	3	54	4	2.5	1	3	5
Swap Cost	lqhh9437	Accept Swap Checkout Choice	Accept	1	2	1	3	1	3	Food Cupboard	Tins Cans & Packets	Soup	Heinz Tomato Squeeze And Stir 70G	0.59	0.59	0	1	70	g	268698771	http://www.tesco.com/groceries/Product/Details/?id=268698771	242	58	2.9	0	6.8	6	0.5	0.2	0.4	0.9
Swap Social norm	lqud4989	Refuse Swap Checkout Base	Refuse	0	0	1	1	2	5	Food Cupboard	Chocolate & Sweets	Chocolate	Galaxy Minstrels Standard Bag	0.54	0.54	0	1	1	Unknown	255613040	http://www.tesco.com/groceries/Product/Details/?id=255613040	2110	503	22.2	13	70.5	69.1	0.2	0.08	1.1	5.1
Swap Social norm	lqud4989	Refuse Swap Checkout Base	Refuse	0	0	1	2	2	5	Food Cupboard	Pasta Rice & Noodles	Pasta	Napolina Fusili Bronze Pasta 500G	1.04	1.04	0	1	500	g	255721476	http://www.tesco.com/groceries/Product/Details/?id=255721476	1524	359	1	0	74	2.2	0.15	0.06	3.7	13.5
Swap Social norm	lqud4989	Accept Swap Checkout Choice	Accept	1	2	1	3	2	5	Food Cupboard	Crisps Snacks & Nuts	Crisps & Snacks	Red Sky Sea Salt And Suffolk Cider Vinegar 150G	1.61	1.61	0	3	150	g	266203819	http://www.tesco.com/groceries/Product/Details/?id=266203819	1947	467	20.7	2	60.3	2	1.25	0.5	4.7	6.7
Swap Social norm	lqud4989	Refuse Swap Checkout Base	Refuse	0	0	1	4	1	5	Food Cupboard	Biscuits	Sweet Biscuits	Mcvities Digestive 250G	0.89	0.89	0	1	250	g	254922666	http://www.tesco.com/groceries/Product/Details/?id=254922666	2003	478	21.2	2	62.8	16.6	1.25	0.5	3.6	7.1
Swap Social norm	lqud4989	Refuse Swap Checkout Base	Refuse	0	0	1	5	1	5	Fresh Food	Dairy Eggs & Cheese	Cheddar Cheese	Tesco Finest Vintage Canadian Cheddar 250G	2.69	2.69	0	1	250	g	256147668	http://www.tesco.com/groceries/Product/Details/?id=256147668	1700	410	34.4	23	0.1	0.1	1.75	0.7	0	25
Swap Health	lrfd7561	Refuse Swap Checkout Base	Refuse	0	0	1	1	2	3	Food Cupboard	Chocolate & Sweets	Chocolate	Cadbury Flake Standard	0.59	0.59	0	1	1	Unknown	254894675	http://www.tesco.com/groceries/Product/Details/?id=254894675	2220	530	30.8	19	55.6	55.2	0.275	0.11	0.7	8.1
Swap Health	lrfd7561	Refuse Swap Checkout Base	Refuse	0	0	1	2	2	3	Food Cupboard	Crisps Snacks & Nuts	Crisps & Snacks	Real Mccoys Classic Crisps 6 Pack	1	1	0	2	1	Unknown	251170603	http://www.tesco.com/groceries/Product/Details/?id=251170603	2196	526	31	3	53	2	2.5	1	4	7
Swap Health	lrfd7561	Refuse Swap Checkout Base	Refuse	0	0	1	3	1	3	Fresh Food	Cooked & Continental Meats	Sandwich Fillers	Tesco Chicken And Sweetcorn Sandwich Filler 250G	1.45	1.45	0	1	250	g	254927091	http://www.tesco.com/groceries/Product/Details/?id=254927091	825	200	13.7	1	7.3	2	0.5	0.2	1.1	10.7
Swap Cost	lsdr7499	Refuse Swap Checkout Base	Refuse	0	0	1	1	2	5	Frozen Food	Frozen Rice & Vegetables	Frozen Vegetables	Tesco Garden Peas 1Kg	1.4	1.4	0	1	1000	g	250172580	http://www.tesco.com/groceries/Product/Details/?id=250172580	341	81	0.9	0	9.7	2.7	0	0	5.1	6
Swap Cost	lsdr7499	Refuse Swap Checkout Base	Refuse	0	0	1	2	1	5	Food Cupboard	Biscuits	Sweet Biscuits	Cadbury Caramel Biscuits 130G	1	1	0	1	130	g	266295191	http://www.tesco.com/groceries/Product/Details/?id=266295191	1995	475	23.5	12	61.1	40.3	0.4	0.16	1	5.2
Swap Cost	lsdr7499	Refuse Swap Checkout Base	Refuse	0	0	1	3	2	5	Bakery	Fresh Bakery	Fresh White Bread	Finest White Farmhouse Sliced 800 Grams	1.3	1.3	0	1	800	g	250759508	http://www.tesco.com/groceries/Product/Details/?id=250759508	1460	350	10.6	7	55.1	16	1.25	0.5	1.7	7.6
Swap Cost	lsdr7499	Refuse Swap Checkout Base	Refuse	0	0	1	4	2	5	Fresh Food	Dairy Eggs & Cheese	Continental Cheese	Tesco Dutch Gouda 265G	2	2	0	1	265	g	262174830	http://www.tesco.com/groceries/Product/Details/?id=262174830	1505	365	30	20	0.1	0.1	2	0.8	0	23
Swap Cost	lsdr7499	Refuse Swap Checkout Base	Refuse	0	0	1	5	2	5	Food Cupboard	Crisps Snacks & Nuts	Crisps & Snacks	Walkers Roast Chicken Crisps 6 Pack	1.58	1.58	0	2	1	Unknown	250580505	http://www.tesco.com/groceries/Product/Details/?id=250580505	2212	530	32.7	3	51	3.8	1.225	0.49	4.1	6
Swap Health	lsvu8872	Refuse Swap Checkout Base	Refuse	0	0	1	1	1	4	Fresh Food	Fresh Meat	Fresh Beef	Tesco Premium Beef Mince 500G	2.5	2.5	0	1	500	g	251032324	http://www.tesco.com/groceries/Product/Details/?id=251032324	1045	255	19.8	10	0	0	0.25	0.1	0.09	18.4
Swap Health	lsvu8872	Refuse Swap Checkout Base	Refuse	0	0	1	2	2	4	Fresh Food	Chilled Fish & Seafood	Fresh Fish	Tesco Finest Traditional Lightly Smoked Salmon Fillets	1.73	1.73	0	1	100	g	252987768	http://www.tesco.com/groceries/Product/Details/?id=252987768	960	230	16.5	3	0	0	0.75	0.3	0	20.4
Swap Health	lsvu8872	Refuse Swap Checkout Base	Refuse	0	0	1	3	2	4	Food Cupboard	Crisps Snacks & Nuts	Crisps & Snacks	Kp Frisps Assorted 6 Pack	1	1	0	1	1	Unknown	250051470	http://www.tesco.com/groceries/Product/Details/?id=250051470	2265	543	34	3	54	4	2.5	1	3	5
Swap Health	lsvu8872	Refuse Swap Checkout Base	Refuse	0	0	1	4	2	4	Food Cupboard	Biscuits	Savoury Biscuits	Jacobs Biscuits For Cheese 200G	1.85	1.85	0	1	200	g	252922306	http://www.tesco.com/groceries/Product/Details/?id=252922306	1695	403	10.5	4	67.5	4.8	1.425	0.57	5.31	9.7
Swap Cost	luwj4129	Refuse Swap Checkout Base	Refuse	0	0	1	1	2	3	Food Cupboard	Pasta Rice & Noodles	Pasta	Tesco Egg Spaghetti 500G	0.89	0.89	0	1	500	g	250308277	http://www.tesco.com/groceries/Product/Details/?id=250308277	1505	355	3.5	1	66.9	2	0	0	2.6	14
Swap Cost	luwj4129	Refuse Swap Checkout Base	Refuse	0	0	1	2	2	3	Food Cupboard	Crisps Snacks & Nuts	Crisps & Snacks	Walkers Roast Chicken Crisps 6 Pack	1.58	1.58	0	1	1	Unknown	250580505	http://www.tesco.com/groceries/Product/Details/?id=250580505	2212	530	32.7	3	51	3.8	1.225	0.49	4.1	6
Swap Cost	luwj4129	Refuse Swap Checkout Base	Refuse	0	0	1	3	2	3	Fresh Food	Chilled Food	Fresh Soup	Tesco Finest Chicken Mulligatawny Soup 600G	2.2	2.2	0	1	600	g	253769098	http://www.tesco.com/groceries/Product/Details/?id=253769098	340	80	4	2	7	1.1	0.25	0.1	0.8	4
Swap Health	lvmy2738	Refuse Swap Checkout Base	Refuse	0	0	1	1	1	4	Fresh Food	Cooked & Continental Meats	Sandwich Fillers	Tesco Chicken And Sweetcorn Sandwich Filler 250G	1.45	1.45	0	1	250	g	254927091	http://www.tesco.com/groceries/Product/Details/?id=254927091	825	200	13.7	1	7.3	2	0.5	0.2	1.1	10.7
Swap Health	lvmy2738	Refuse Swap Checkout Base	Refuse	0	0	1	2	2	4	Fresh Food	Dairy Eggs & Cheese	Yoghurts	Yeo Valley Organic Strawberry Yogurt 450G	1.48	1.48	0	1	450	g	250983242	http://www.tesco.com/groceries/Product/Details/?id=250983242	446	106	3.8	2	13.2	12.9	0.175	0.07	0.1	4.7
Swap Health	lvmy2738	Refuse Swap Checkout Base	Refuse	0	0	1	3	1	4	Fresh Food	Dairy Eggs & Cheese	Cheese Sliced & Grated	Dairylea Slices 200G	1.28	1.28	0	1	200	g	254266296	http://www.tesco.com/groceries/Product/Details/?id=254266296	1064	256	18	12	8	6.4	1.5	0.6	0	14.8
Swap Health	lvmy2738	Refuse Swap Checkout Base	Refuse	0	0	1	4	2	4	Food Cupboard	Crisps Snacks & Nuts	Crisps & Snacks	Kp Frisps Assorted 6 Pack	1	1	0	1	1	Unknown	250051470	http://www.tesco.com/groceries/Product/Details/?id=250051470	2265	543	34	3	54	4	2.5	1	3	5
Swap Health	lwkr8160	Accept Swap Checkout Choice	Accept	1	2	1	1	2	3	Fresh Food	Dairy Eggs & Cheese	Continental Cheese	President 60% Foil Brie 200G	1.87	1.87	0	1	200	g	257349263	http://www.tesco.com/groceries/Product/Details/?id=257349263	1371	330	26.3	17	2.8	1.5	1.475	0.59	0.21	20.4
Swap Health	lwkr8160	Refuse Swap Checkout Base	Refuse	0	0	1	2	1	3	Food Cupboard	Tins Cans & Packets	Soup	Baxters Vegetarian Spicy Parsnip Soup 415G	1.08	1.08	0	1	415	g	252411709	http://www.tesco.com/groceries/Product/Details/?id=252411709	217	52	2.5	1	6.1	2.9	0.625	0.25	1.5	1.2
Swap Health	lwkr8160	Refuse Swap Checkout Base	Refuse	0	0	1	3	2	3	Fresh Food	Dairy Eggs & Cheese	Butter Margarine & Spreads	Saint Ivel Utterly Butterly 500G	1.8	1.8	0	1	500	g	251833027	http://www.tesco.com/groceries/Product/Details/?id=251833027	2237	544	60	26	0.5	0.5	0.9	0.36	0	0.5
Swap Cost	lwqr9951	Refuse Swap Checkout Base	Refuse	0	0	1	1	1	3	Fresh Food	Cooked & Continental Meats	Sandwich Fillers	Tesco Chicken And Stuffing Sandwich Filler 230G	1.45	1.45	0	1	230	g	267312660	http://www.tesco.com/groceries/Product/Details/?id=267312660	940	230	17	2	6.4	0.1	0.75	0.3	0.9	11.3
Swap Cost	lwqr9951	Refuse Swap Checkout Base	Refuse	0	0	1	2	2	3	Food Cupboard	Crisps Snacks & Nuts	Crisps & Snacks	Kp Mini Cheddars Family 7 Pack	1	1	0	1	1	Unknown	258442634	http://www.tesco.com/groceries/Product/Details/?id=258442634	2186	524	30	11	52	5	2.5	1	3	10
Swap Cost	lwqr9951	Refuse Swap Checkout Base	Refuse	0	0	1	3	1	3	Fresh Food	Fresh Meat	Fresh Pork	Tesco Fresh Pork Fillet	4.5	4.5	0	1	500	g	256565146	http://www.tesco.com/groceries/Product/Details/?id=256565146	615	150	6.5	2	0	0	0.25	0.1	0	22
Swap Health	lwup7940	Refuse Swap Checkout Base	Refuse	0	0	1	1	2	1	Food Cupboard	Crisps Snacks & Nuts	Crisps & Snacks	Walkers Variety 6Pk	1.58	1.58	0	1	1	Unknown	254927131	http://www.tesco.com/groceries/Product/Details/?id=254927131	2219	532	33.1	3	50.2	1.3	1.55	0.62	4.1	6.2
Swap Cost	lyoh4570	Refuse Swap Checkout Base	Refuse	0	0	1	1	1	3	Fresh Food	Sausages Burgers & BBQ Meat	Sausages	Richmond 8 Skinless Pork Sausages 213G	1	1	0	1	213	g	250165978	http://www.tesco.com/groceries/Product/Details/?id=250165978	1195	287	22.2	9	11.7	0.4	2.25	0.9	1.3	10.4
Swap Cost	lyoh4570	Refuse Swap Checkout Base	Refuse	0	0	1	2	1	3	Frozen Food	Ice Cream & Desserts	Frozen desserts	Tesco Value Apple Pie 400G	1.13	1.13	0	1	400	g	252571352	http://www.tesco.com/groceries/Product/Details/?id=252571352	1385	330	13.8	4	46.9	19.1	0.25	0.1	1.9	3.4
Swap Cost	lyoh4570	Refuse Swap Checkout Base	Refuse	0	0	1	3	2	3	Food Cupboard	Crisps Snacks & Nuts	Crisps & Snacks	Kp Frisps Assorted 6 Pack	1	1	0	1	1	Unknown	250051470	http://www.tesco.com/groceries/Product/Details/?id=250051470	2265	543	34	3	54	4	2.5	1	3	5
Swap Social norm	lyyf3450	Refuse Swap Checkout Base	Refuse	0	0	1	1	1	3	Bakery	Cakes & Pies	Small Cakes	Mcvities Galaxy Caramel Cake Bars 5 Pack	1	1	0	1	1	Unknown	250221275	http://www.tesco.com/groceries/Product/Details/?id=250221275	1828	437	21.4	11	56.1	41.8	0.75	0.3	1.4	5.4
Swap Social norm	lyyf3450	Refuse Swap Checkout Base	Refuse	0	0	1	2	1	3	Frozen Food	Ice Cream & Desserts	Frozen desserts	Tesco Value Apple Pie 400G	1.13	1.13	0	1	400	g	252571352	http://www.tesco.com/groceries/Product/Details/?id=252571352	1385	330	13.8	4	46.9	19.1	0.25	0.1	1.9	3.4
Swap Social norm	lyyf3450	Refuse Swap Checkout Base	Refuse	0	0	1	3	2	3	Food Cupboard	Crisps Snacks & Nuts	Crisps & Snacks	Golden Wonder Cheese And Onion Crisps 6 Pack	1	1	0	1	1	Unknown	251017746	http://www.tesco.com/groceries/Product/Details/?id=251017746	2156	516	31.6	4	52.4	2.4	2	0.8	4	6
Swap Health	lzuj0163	Refuse Swap Checkout Base	Refuse	0	0	1	1	2	3	Fresh Food	Cooked & Continental Meats	Sandwich Fillers	Tesco Tuna Crunch Sandwich Filler 230G	1.69	1.69	0	1	230	g	253206502	http://www.tesco.com/groceries/Product/Details/?id=253206502	1165	285	24.9	2	2.5	0.8	0.5	0.2	1	11.2
Swap Health	lzuj0163	Refuse Swap Checkout Base	Refuse	0	0	1	3	2	3	Food Cupboard	Crisps Snacks & Nuts	Crisps & Snacks	Golden Wonder Cheese And Onion Crisps 6 Pack	1	1	0	1	1	Unknown	251017746	http://www.tesco.com/groceries/Product/Details/?id=251017746	2156	516	31.6	4	52.4	2.4	2	0.8	4	6
Swap Health	lzuj0163	Refuse Swap Checkout Base	Refuse	0	0	1	6	2	3	Food Cupboard	Pasta Rice & Noodles	Pasta	Tesco Organic Fusilli 500G	0.89	0.89	0	1	500	g	255874790	http://www.tesco.com/groceries/Product/Details/?id=255874790	1465	345	1.4	0	70.6	4.2	0	0	2.6	12.5
Swap Social norm	maol3864	Refuse Swap Checkout Base	Refuse	0	0	1	1	2	2	Food Cupboard	Pasta Rice & Noodles	Pasta	Tesco Linguine Pasta 500G	0.89	0.89	0	1	500	g	257798842	http://www.tesco.com/groceries/Product/Details/?id=257798842	1460	345	1	0	72	2	0	0	3.4	11.5
Swap Social norm	maol3864	Refuse Swap Checkout Base	Refuse	0	0	1	2	2	2	Food Cupboard	Crisps Snacks & Nuts	Crisps & Snacks	Real Mccoys Meaty Crisps 6 Pack	1	1	0	1	1	Unknown	256036681	http://www.tesco.com/groceries/Product/Details/?id=256036681	2195	526	31	3	53	2	2.5	1	4	7
Swap Health	mdpx7408	Refuse Swap Checkout Base	Refuse	0	0	1	1	1	4	Fresh Food	Cooked & Continental Meats	Sandwich Fillers	Tesco Chunky Seafood Cocktail Sandwich Filler 250G	1.45	1.45	0	1	250	g	253110350	http://www.tesco.com/groceries/Product/Details/?id=253110350	1120	270	23.7	2	8.2	3.3	1.25	0.5	1.1	5.4
Swap Health	mdpx7408	Refuse Swap Checkout Base	Refuse	0	0	1	2	1	4	Fresh Food	Salads & Dips	Prepared Salad	Tesco Chargrill Chicken Pasta Snack 275G Price Marked	1.5	1.5	0	1	275	g	251439327	http://www.tesco.com/groceries/Product/Details/?id=251439327	645	155	5.8	1	17.9	0.9	0.5	0.2	2.2	6.3
Swap Health	mdpx7408	Refuse Swap Checkout Base	Refuse	0	0	1	3	2	4	Food Cupboard	Crisps Snacks & Nuts	Crisps & Snacks	Kp Frisps Assorted 6 Pack	1	1	0	1	1	Unknown	250051470	http://www.tesco.com/groceries/Product/Details/?id=250051470	2265	543	34	3	54	4	2.5	1	3	5
Swap Health	mdpx7408	Refuse Swap Checkout Base	Refuse	0	0	1	4	2	4	Food Cupboard	Pasta Rice & Noodles	Pasta	Tesco Tagliatelle 500G	0.98	0.98	0	1	500	g	250211356	http://www.tesco.com/groceries/Product/Details/?id=250211356	1505	355	1.4	0	73	2.4	0	0	2.6	12.5
Swap Health	mege2976	Accept Swap Checkout Choice	Accept	1	2	1	1	2	4	Food Cupboard	Pasta Rice & Noodles	Pasta	Trattoria Verdi Potato Gnocchi 500G	0.79	0.79	0	1	500	g	259578648	http://www.tesco.com/groceries/Product/Details/?id=259578648	645	155	0.5	0	32.9	0	1	0.4	2.2	3.7
Swap Health	mege2976	Refuse Swap Checkout Base	Refuse	0	0	1	2	2	4	Food Cupboard	Crisps Snacks & Nuts	Crisps & Snacks	Kp Frisps Assorted 6 Pack	1	1	0	1	1	Unknown	250051470	http://www.tesco.com/groceries/Product/Details/?id=250051470	2265	543	34	3	54	4	2.5	1	3	5
Swap Health	mege2976	Accept Swap Checkout Choice	Accept	1	2	1	3	1	4	Food Cupboard	Biscuits	Sweet Biscuits	Tesco Value Jaffa Cakes 24Pk 270G	0.79	0.79	0	1	270	g	253908835	http://www.tesco.com/groceries/Product/Details/?id=253908835	1560	370	8.8	5	67.6	53.3	0.25	0.1	1.9	4.8
Swap Health	mege2976	Accept Swap Checkout Choice	Accept	1	2	1	4	1	4	Fresh Food	Dairy Eggs & Cheese	Cheese Sliced & Grated	Tesco Healthy Living Mature 10 Cheese Slices 250G	2	2	0	1	250	g	264242770	http://www.tesco.com/groceries/Product/Details/?id=264242770	1145	275	15.8	10	0.1	0.1	1.75	0.7	0	32.7
Swap Social norm	megz6572	Refuse Swap Checkout Base	Refuse	0	0	1	1	1	5	Fresh Food	Fresh Meat	Fresh Beef	Tesco Thin Beef Steak 488G	4.26	4.26	0	1	488	g	267294946	http://www.tesco.com/groceries/Product/Details/?id=267294946	650	155	7.9	4	0.1	0	0	0	0.03	20.9
Swap Social norm	megz6572	Refuse Swap Checkout Base	Refuse	0	0	1	2	2	5	Food Cupboard	Crisps Snacks & Nuts	Crisps & Snacks	Real Mccoys Meaty Crisps 6 Pack	1	1	0	1	1	Unknown	256036681	http://www.tesco.com/groceries/Product/Details/?id=256036681	2195	526	31	3	53	2	2.5	1	4	7
Swap Social norm	megz6572	Refuse Swap Checkout Base	Refuse	0	0	1	3	2	5	Food Cupboard	Pasta Rice & Noodles	Pasta	Napolina Short Spaghetti 500G	1.1	1.1	0	1	500	g	258131576	http://www.tesco.com/groceries/Product/Details/?id=258131576	1539	362	0.7	0	77	2.2	0.15	0.06	3.7	12
Swap Social norm	megz6572	Refuse Swap Checkout Base	Refuse	0	0	1	4	1	5	Fresh Food	Cooked & Continental Meats	Sandwich Fillers	Tesco Tuna And Sweetcorn Sandwich Filler 250G	1.45	1.45	0	1	250	g	264310062	http://www.tesco.com/groceries/Product/Details/?id=264310062	960	235	18.1	1	8.1	3.4	0.75	0.3	0.6	8.6
Swap Social norm	megz6572	Refuse Swap Checkout Base	Refuse	0	0	1	5	2	5	Bakery	Bread	Seeded Bread	Warburtons Seeded Batch 800G	1.4	1.4	0	1	800	g	257269645	http://www.tesco.com/groceries/Product/Details/?id=257269645	1262	299	9	2	39.7	3.3	1.1	0.44	6	12.2
Swap Social norm	mfdf0359	Refuse Swap Checkout Base	Refuse	0	0	1	1	2	1	Food Cupboard	Crisps Snacks & Nuts	Crisps & Snacks	Tesco Variety Crisps 6 Pack	1.18	1.18	0	1	1	Unknown	254927010	http://www.tesco.com/groceries/Product/Details/?id=254927010	2227	535	34	3	51	1	2.5	1	4	6
Swap Social norm	mfjf2130	Refuse Swap Checkout Base	Refuse	0	0	1	1	2	3	Frozen Food	Frozen Rice & Vegetables	Frozen Vegetables	Tesco Mixed Vegetables 1Kg	1	1	0	1	1000	g	264226012	http://www.tesco.com/groceries/Product/Details/?id=264226012	235	60	0.7	0	7.3	3	0	0	3.9	3.1
Swap Social norm	mfjf2130	Refuse Swap Checkout Base	Refuse	0	0	1	2	1	3	Food Cupboard	Crisps Snacks & Nuts	Nuts	Tesco Jumbo Dry Roasted Peanuts 550G	2.19	2.19	0	1	550	g	254929624	http://www.tesco.com/groceries/Product/Details/?id=254929624	2380	575	47.6	8	10.2	5.3	2	0.8	9.3	26.1
Swap Social norm	mfjf2130	Refuse Swap Checkout Base	Refuse	0	0	1	3	2	3	Food Cupboard	Crisps Snacks & Nuts	Crisps & Snacks	Tesco Variety Crisps 6 Pack	1.18	1.18	0	1	1	Unknown	254927010	http://www.tesco.com/groceries/Product/Details/?id=254927010	2227	535	34	3	51	1	2.5	1	4	6
Swap Health	mfjv5387	Refuse Swap Checkout Base	Refuse	0	0	1	1	2	2	Fresh Food	Fresh Meat	Fresh Beef	Tesco Organic Beef Ribeye Steak	9.3	9.3	0	1	500	g	252446887	http://www.tesco.com/groceries/Product/Details/?id=252446887	1055	255	19.8	8	0.1	0	0.25	0.1	0.03	18.8
Swap Health	mfjv5387	Refuse Swap Checkout Base	Refuse	0	0	1	2	2	2	Food Cupboard	Crisps Snacks & Nuts	Crisps & Snacks	Real Mccoys Classic Crisps 6 Pack	1	1	0	1	1	Unknown	251170603	http://www.tesco.com/groceries/Product/Details/?id=251170603	2196	526	31	3	53	2	2.5	1	4	7
Swap Social norm	mkyh5766	Refuse Swap Checkout Base	Refuse	0	0	1	1	2	2	Food Cupboard	Pasta Rice & Noodles	Pasta	Tesco Casereccie Pasta 500G	0.99	0.99	0	1	500	g	262038163	http://www.tesco.com/groceries/Product/Details/?id=262038163	1530	360	1.4	0	73	2.4	0	0	2.6	12.5
Swap Social norm	mkyh5766	Refuse Swap Checkout Base	Refuse	0	0	1	2	2	2	Food Cupboard	Crisps Snacks & Nuts	Crisps & Snacks	Real Mccoys Classic Crisps 6 Pack	1	1	0	1	1	Unknown	251170603	http://www.tesco.com/groceries/Product/Details/?id=251170603	2196	526	31	3	53	2	2.5	1	4	7
Swap Health	mlbc4681	Refuse Swap Checkout Base	Refuse	0	0	1	1	2	5	Fresh Food	Cooked & Continental Meats	Sandwich Fillers	Tesco Tuna Crunch Sandwich Filler 230G	1.69	1.69	0	1	230	g	253206502	http://www.tesco.com/groceries/Product/Details/?id=253206502	1165	285	24.9	2	2.5	0.8	0.5	0.2	1	11.2
Swap Health	mlbc4681	Refuse Swap Checkout Base	Refuse	0	0	1	2	1	5	Fresh Food	Counters	Counter - Butchers	Counter Pork Boneless Leg	3	3	0	1	500	g	264946277	http://www.tesco.com/groceries/Product/Details/?id=264946277	840	205	13.4	5	0	0	0.25	0.1	0	20
Swap Health	mlbc4681	Refuse Swap Checkout Base	Refuse	0	0	1	3	2	5	Fresh Food	Dairy Eggs & Cheese	Cheddar Cheese	Tesco Canadian Extra Mature Cheddar 400G	3.99	3.99	0	1	400	g	259311074	http://www.tesco.com/groceries/Product/Details/?id=259311074	1725	420	34.9	22	0.1	0.1	1.75	0.7	0	25.4
Swap Health	mlbc4681	Refuse Swap Checkout Base	Refuse	0	0	1	4	2	5	Food Cupboard	Crisps Snacks & Nuts	Crisps & Snacks	Tesco Variety Crisps 6 Pack	1.18	1.18	0	1	1	Unknown	254927010	http://www.tesco.com/groceries/Product/Details/?id=254927010	2227	535	34	3	51	1	2.5	1	4	6
Swap Health	mlbc4681	Refuse Swap Checkout Base	Refuse	0	0	1	5	2	5	Food Cupboard	Pasta Rice & Noodles	Pasta	Tesco Egg Spaghetti 500G	0.89	0.89	0	1	500	g	250308277	http://www.tesco.com/groceries/Product/Details/?id=250308277	1505	355	3.5	1	66.9	2	0	0	2.6	14
Swap Cost	mlzj9568	Refuse Swap Checkout Base	Refuse	0	0	1	1	2	4	Fresh Food	Chilled Food	Fresh Soup	Tesco Finest Pea And Ham Soup 600G	2.2	2.2	0	1	600	g	253751308	http://www.tesco.com/groceries/Product/Details/?id=253751308	275	65	2.7	2	5.9	3.1	0.5	0.2	1.6	3.4
Swap Cost	mlzj9568	Refuse Swap Checkout Base	Refuse	0	0	1	2	1	4	Fresh Food	Fresh Poultry	Fresh Chicken	Tesco Finest Free Range Whole Chicken 1.00-2.4Kg	4.58	4.58	0	1	1000	g	252437656	http://www.tesco.com/groceries/Product/Details/?id=252437656	750	180	11.3	3	0	0	0.25	0.1	0	19.5
Swap Cost	mlzj9568	Refuse Swap Checkout Base	Refuse	0	0	1	3	2	4	Fresh Food	Cooked & Continental Meats	Cooked & Continental Meats	From The Deli Finest Roast Ham 4 Slices	3.46	3.46	0	1	197.714	g	253077248	http://www.tesco.com/groceries/Product/Details/?id=253077248	595	145	5.3	2	0.8	0.8	1.75	0.7	0	22.7
Swap Cost	mlzj9568	Refuse Swap Checkout Base	Refuse	0	0	1	4	1	4	Food Cupboard	Biscuits	Sweet Biscuits	Fox's Jam Sandwich Creams 150G	0.98	0.98	0	1	150	g	251576968	http://www.tesco.com/groceries/Product/Details/?id=251576968	2086	497	23.7	13	64.8	30.2	0.475	0.19	2	6.1
Swap Cost	mmxc6990	Refuse Swap Checkout Base	Refuse	0	0	1	1	1	3	Bakery	Cakes & Pies	Small Cakes	Mcvities Galaxy Caramel Cake Bars 5 Pack	1	1	0	1	1	Unknown	250221275	http://www.tesco.com/groceries/Product/Details/?id=250221275	1828	437	21.4	11	56.1	41.8	0.75	0.3	1.4	5.4
Swap Cost	mmxc6990	Refuse Swap Checkout Base	Refuse	0	0	1	2	2	3	Fresh Food	Cooked & Continental Meats	Cooked & Continental Meats	From The Deli Roast Turkey 4 Slices	2.3	2.3	0	1	191.667	g	253182808	http://www.tesco.com/groceries/Product/Details/?id=253182808	610	145	5.9	2	0.6	0.2	1.5	0.6	0.5	22.1
Swap Cost	mmxc6990	Refuse Swap Checkout Base	Refuse	0	0	1	3	2	3	Bakery	Bread	Seeded Bread	Burgen Soya And Linseed Bread 800G	1.39	1.39	0	1	800	g	253803607	http://www.tesco.com/groceries/Product/Details/?id=253803607	1183	282	10.1	1	27.3	5.4	0.75	0.3	9.3	15.9
Swap Cost	mnih5975	Refuse Swap Checkout Base	Refuse	0	0	1	1	2	2	Food Cupboard	Pasta Rice & Noodles	Pasta	Tesco Casereccie Pasta 500G	0.99	0.99	0	1	500	g	262038163	http://www.tesco.com/groceries/Product/Details/?id=262038163	1530	360	1.4	0	73	2.4	0	0	2.6	12.5
Swap Cost	mnih5975	Refuse Swap Checkout Base	Refuse	0	0	1	2	2	2	Food Cupboard	Crisps Snacks & Nuts	Crisps & Snacks	Real Mccoys Classic Crisps 6 Pack	1	1	0	1	1	Unknown	251170603	http://www.tesco.com/groceries/Product/Details/?id=251170603	2196	526	31	3	53	2	2.5	1	4	7
Swap Health	mqoi8393	Refuse Swap Checkout Base	Refuse	0	0	1	1	2	1	Fresh Food	Fresh Meat	Fresh Bacon & Gammon	Tesco Finest Smoked Drycure Back Bacon 200G	2.84	2.84	0	1	200	g	259703019	http://www.tesco.com/groceries/Product/Details/?id=259703019	1075	260	20	8	1	0.4	2.75	1.1	0.2	18.6
Swap Cost	mrwe9008	Refuse Swap Checkout Base	Refuse	0	0	1	1	1	3	Fresh Food	Fresh Poultry	Fresh Chicken	Tesco Finest Free Range Whole Chicken 1.00-2.4Kg	0.46	0.46	0	1	100	g	252437656	http://www.tesco.com/groceries/Product/Details/?id=252437656	750	180	11.3	3	0	0	0.25	0.1	0	19.5
Swap Cost	mrwe9008	Refuse Swap Checkout Base	Refuse	0	0	1	2	2	3	Food Cupboard	Crisps Snacks & Nuts	Crisps & Snacks	Kp Skips Prawn Cocktail 6 Pack	1	1	0	1	1	Unknown	253629595	http://www.tesco.com/groceries/Product/Details/?id=253629595	2023	482	27.6	2	53.5	6.5	1.5	0.6	1.2	5.3
Swap Cost	mrwe9008	Refuse Swap Checkout Base	Refuse	0	0	1	3	1	3	Fresh Food	Cooked & Continental Meats	Sandwich Fillers	Tesco Chicken And Sweetcorn Sandwich Filler 250G	1.45	1.45	0	1	250	g	254927091	http://www.tesco.com/groceries/Product/Details/?id=254927091	825	200	13.7	1	7.3	2	0.5	0.2	1.1	10.7
Swap Cost	mugb7505	Refuse Swap Checkout Base	Refuse	0	0	1	1	2	4	Food Cupboard	Chocolate & Sweets	Chocolate	Green And Black's Organic Milk Chocolate 100G	2.06	2.06	0	1	100	g	251580423	http://www.tesco.com/groceries/Product/Details/?id=251580423	2265	545	32.6	19	50.4	47.9	0.05	0.02	3.2	10.3
Swap Cost	mugb7505	Refuse Swap Checkout Base	Refuse	0	0	1	2	1	4	Fresh Food	Cooked & Continental Meats	Sandwich Fillers	Tesco Chunky Seafood Cocktail Sandwich Filler 250G	1.45	1.45	0	1	250	g	253110350	http://www.tesco.com/groceries/Product/Details/?id=253110350	1120	270	23.7	2	8.2	3.3	1.25	0.5	1.1	5.4
Swap Cost	mugb7505	Refuse Swap Checkout Base	Refuse	0	0	1	3	2	4	Food Cupboard	Crisps Snacks & Nuts	Crisps & Snacks	Kp Frisps Assorted 6 Pack	1	1	0	1	1	Unknown	250051470	http://www.tesco.com/groceries/Product/Details/?id=250051470	2265	543	34	3	54	4	2.5	1	3	5
Swap Cost	mugb7505	Refuse Swap Checkout Base	Refuse	0	0	1	4	1	4	Fresh Food	Counters	Counter - Delicatessen Meats	Counter British Roast Topside Of Beef	1.35	1.35	0	1	100	g	254276007	http://www.tesco.com/groceries/Product/Details/?id=254276007	600	145	3.4	2	0.4	0.1	1.25	0.5	0	27.5
Swap Cost	mwew3573	Refuse Swap Checkout Base	Refuse	0	0	1	1	2	6	Food Cupboard	Pasta Rice & Noodles	Pasta	Napolina Fusili Bronze Pasta 500G	1.04	1.04	0	1	500	g	255721476	http://www.tesco.com/groceries/Product/Details/?id=255721476	1524	359	1	0	74	2.2	0.15	0.06	3.7	13.5
Swap Cost	mwew3573	Refuse Swap Checkout Base	Refuse	0	0	1	2	1	6	Frozen Food	Frozen Fish	Frozen Fish	Tesco 4 Battered Haddock Fillets 500G	2	2	0	1	500	g	266197284	http://www.tesco.com/groceries/Product/Details/?id=266197284	935	225	13	2	14	2.5	0.75	0.3	1.5	12
Swap Cost	mwew3573	Refuse Swap Checkout Base	Refuse	0	0	1	3	2	6	Food Cupboard	Crisps Snacks & Nuts	Crisps & Snacks	Tesco Variety Crisps 6 Pack	1.18	1.18	0	1	1	Unknown	254927010	http://www.tesco.com/groceries/Product/Details/?id=254927010	2227	535	34	3	51	1	2.5	1	4	6
Swap Cost	mwew3573	Refuse Swap Checkout Base	Refuse	0	0	1	4	2	6	Fresh Food	Dairy Eggs & Cheese	Yoghurts	Muller Fruit Corner Blueberries 175G	0.61	0.61	0	2	175	g	254996261	http://www.tesco.com/groceries/Product/Details/?id=254996261	442	105	3.8	2	13.2	13.2	0.25	0.1	0.9	3.8
Swap Cost	mwew3573	Refuse Swap Checkout Base	Refuse	0	0	1	5	2	6	Fresh Food	Dairy Eggs & Cheese	Yoghurts	Muller Fruit Corner Cherries 175G	0.61	0.61	0	2	175	g	254269696	http://www.tesco.com/groceries/Product/Details/?id=254269696	440	105	3.8	2	13.1	13.1	0.25	0.1	0.5	3.8
Swap Cost	mwew3573	Refuse Swap Checkout Base	Refuse	0	0	1	6	2	6	Fresh Food	Dairy Eggs & Cheese	Yoghurts	Muller Fruit Corner Strawberry 175G	0.61	0.61	0	2	175	g	254269673	http://www.tesco.com/groceries/Product/Details/?id=254269673	470	112	3.8	2	14.9	14.9	0.25	0.1	0.5	3.8
Swap Social norm	mxcp9905	Refuse Swap Checkout Base	Refuse	0	0	1	1	2	4	Fresh Food	Cooked & Continental Meats	Sandwich Fillers	Tesco Prawn Mayonnaise Sandwich Filler 230G	1.69	1.69	0	1	230	g	266631911	http://www.tesco.com/groceries/Product/Details/?id=266631911	770	185	15.5	1	1.3	0.4	1.5	0.6	0.9	9.7
Swap Social norm	mxcp9905	Accept Swap Checkout Choice	Accept	1	2	1	2	2	4	Food Cupboard	Tins Cans & Packets	Instant Snacks	Tesco Pasta In Sauce Mushroom 110G	0.75	0.75	0	1	110	g	254104039	http://www.tesco.com/groceries/Product/Details/?id=254104039	510	125	2.6	1	19.5	2.2	0.5	0.2	0.9	4.8
Swap Social norm	mxcp9905	Refuse Swap Checkout Base	Refuse	0	0	1	3	1	4	Food Cupboard	Biscuits	Sweet Biscuits	Fox's Jam Sandwich Creams 150G	0.98	0.98	0	1	150	g	251576968	http://www.tesco.com/groceries/Product/Details/?id=251576968	2086	497	23.7	13	64.8	30.2	0.475	0.19	2	6.1
Swap Social norm	mxcp9905	Accept Swap Checkout Choice	Accept	1	2	1	4	2	4	Food Cupboard	Biscuits	Sweet Biscuits	Crawfords Marie Biscuits 200G	1.25	1.25	0	1	200	g	254922608	http://www.tesco.com/groceries/Product/Details/?id=254922608	1900	452	15.5	7	70.9	20.2	1.25	0.5	2.9	7
Swap Cost	myql1392	Refuse Swap Checkout Base	Refuse	0	0	1	1	2	2	Food Cupboard	Chocolate & Sweets	Chocolate	Galaxy Snacktime 10 Pack 245G	2	2	0	1	245	g	253421074	http://www.tesco.com/groceries/Product/Details/?id=253421074	2269	543	32.7	19	56.3	55.5	0.2	0.08	1.6	6.5
Swap Cost	myql1392	Refuse Swap Checkout Base	Refuse	0	0	1	2	2	2	Food Cupboard	Pasta Rice & Noodles	Pasta	Tesco Egg Spaghetti 500G	0.89	0.89	0	1	500	g	250308277	http://www.tesco.com/groceries/Product/Details/?id=250308277	1505	355	3.5	1	66.9	2	0	0	2.6	14
Swap Health	mzdm0292	Refuse Swap Checkout Base	Refuse	0	0	1	1	2	5	Food Cupboard	Pasta Rice & Noodles	Pasta	Tesco Lasagne 500G	0.88	0.88	0	1	500	g	250211327	http://www.tesco.com/groceries/Product/Details/?id=250211327	1505	355	1.4	0	73	2.4	0	0	2.6	12.5
Swap Health	mzdm0292	Refuse Swap Checkout Base	Refuse	0	0	1	2	1	5	Fresh Food	Cooked & Continental Meats	Sandwich Fillers	Tesco Cheese And Pickle Sandwich Filler 250G	1.45	1.45	0	1	250	g	264306494	http://www.tesco.com/groceries/Product/Details/?id=264306494	1405	340	31	10	5.2	3.7	1.25	0.5	1	9.4
Swap Health	mzdm0292	Refuse Swap Checkout Base	Refuse	0	0	1	3	1	5	Fresh Food	Fresh Meat	Fresh Pork	Pork Loin Joint	2	2	0	1	500	g	258261577	http://www.tesco.com/groceries/Product/Details/?id=258261577	1085	265	21.4	9	0	0	0.25	0.1	0	17
Swap Health	mzdm0292	Refuse Swap Checkout Base	Refuse	0	0	1	4	2	5	Food Cupboard	Crisps Snacks & Nuts	Crisps & Snacks	Walkers Quavers Cheese 6Pk	1.4	1.4	0	1	1	Unknown	254928032	http://www.tesco.com/groceries/Product/Details/?id=254928032	2236	534	30.1	3	62.5	4.1	2.175	0.87	1.1	2.7
Swap Health	mzdm0292	Refuse Swap Checkout Base	Refuse	0	0	1	5	1	5	Food Cupboard	Biscuits	Sweet Biscuits	Fox's Jam Sandwich Creams 150G	0.98	0.98	0	1	150	g	251576968	http://www.tesco.com/groceries/Product/Details/?id=251576968	2086	497	23.7	13	64.8	30.2	0.475	0.19	2	6.1
Swap Social norm	mzvn7984	Refuse Swap Checkout Base	Refuse	0	0	1	1	2	1	Food Cupboard	Crisps Snacks & Nuts	Crisps & Snacks	Walkers Light Variety 6Pk	1.58	1.58	0	1	1	Unknown	252370601	http://www.tesco.com/groceries/Product/Details/?id=252370601	2013	480	22	2	61	2	0	0	5	7
Swap Cost	natv1308	Refuse Swap Checkout Base	Refuse	0	0	1	1	2	4	Food Cupboard	Crisps Snacks & Nuts	Crisps & Snacks	Walkers Lights Simply Salted 6Pk	1.58	1.58	0	1	1	Unknown	252370526	http://www.tesco.com/groceries/Product/Details/?id=252370526	2012	480	22	2	61	0.5	1.5	0.6	5	7
Swap Cost	natv1308	Refuse Swap Checkout Base	Refuse	0	0	1	2	2	4	Food Cupboard	Pasta Rice & Noodles	Pasta	Tesco Tagliatelle 500G	0.98	0.98	0	1	500	g	250211356	http://www.tesco.com/groceries/Product/Details/?id=250211356	1505	355	1.4	0	73	2.4	0	0	2.6	12.5
Swap Cost	natv1308	Refuse Swap Checkout Base	Refuse	0	0	1	3	1	4	Fresh Food	Fresh Meat	Fresh Beef	Tesco Finest Topside/ Top Rump/ Silversidebf Joint	5.5	5.5	0	1	500	g	254269241	http://www.tesco.com/groceries/Product/Details/?id=254269241	675	165	8.4	4	0	0	0.25	0.1	0	21.3
Swap Cost	natv1308	Refuse Swap Checkout Base	Refuse	0	0	1	4	1	4	Bakery	Cakes & Pies	Small Cakes	Cadburys Chocolate Mini Rolls 6 Pack	1.3	1.3	0	1	1	Unknown	254948221	http://www.tesco.com/groceries/Product/Details/?id=254948221	1900	455	23	11	56.1	45.6	0.775	0.31	1.3	5.2
Swap Cost	nbqw0881	Refuse Swap Checkout Base	Refuse	0	0	1	1	2	2	Food Cupboard	Chocolate & Sweets	Chocolate	Green And Black's Organic Milk Chocolate And Almonds 100G	2.09	2.09	0	1	100	g	254353423	http://www.tesco.com/groceries/Product/Details/?id=254353423	2425	585	40.9	17	37.2	35.5	0.025	0.01	7.8	12.8
Swap Cost	nbqw0881	Refuse Swap Checkout Base	Refuse	0	0	1	2	1	2	Fresh Food	Dairy Eggs & Cheese	Cheddar Cheese	Tesco Finest Vintage Canadian Cheddar 250G	2.69	2.69	0	1	250	g	256147668	http://www.tesco.com/groceries/Product/Details/?id=256147668	1700	410	34.4	23	0.1	0.1	1.75	0.7	0	25
Swap Cost	ndhd5349	Accept Swap Checkout Choice	Accept	1	2	1	1	2	2	Food Cupboard	Crisps Snacks & Nuts	Crisps & Snacks	Walkers Doritos Tangy Cheese 6X30g	1.38	1.38	0	1	180	g	251672476	http://www.tesco.com/groceries/Product/Details/?id=251672476	2115	506	26.5	3	57.1	2.8	1.8	0.72	3	8.2
Swap Cost	ndhd5349	Refuse Swap Checkout Base	Refuse	0	0	1	2	2	2	Food Cupboard	Crisps Snacks & Nuts	Crisps & Snacks	Tesco Shake To Salt Crisps 6 Pack	1.18	1.18	0	1	1	Unknown	253746528	http://www.tesco.com/groceries/Product/Details/?id=253746528	2170	520	32.3	3	52.2	0.7	2.25	0.9	3.7	5
Swap Cost	nhcx4615	Refuse Swap Checkout Base	Refuse	0	0	1	1	2	5	Frozen Food	Frozen Pies & Quiches	Frozen pies & Quiches	Birds Eye 4 Chicken Pies 620G	2.67	2.67	0	1	620	g	252234700	http://www.tesco.com/groceries/Product/Details/?id=252234700	1200	288	16.7	7	25.7	1.8	0.8	0.32	1.1	8
Swap Cost	nhcx4615	Refuse Swap Checkout Base	Refuse	0	0	1	2	2	5	Food Cupboard	Biscuits	Cereal Bars	Mcvitie Go Ahead Apple Bakes 6 Pack	2	2	0	1	1	Unknown	251232560	http://www.tesco.com/groceries/Product/Details/?id=251232560	1578	375	8.5	2	72.1	34.6	0.5	0.2	3.8	3.5
Swap Cost	nhcx4615	Refuse Swap Checkout Base	Refuse	0	0	1	3	1	5	Fresh Food	Fresh Meat	Fresh Bacon & Gammon	Tesco Finest Unsmoked Wiltshire Cure Back Bacon 240G	2.84	2.84	0	1	240	g	259703288	http://www.tesco.com/groceries/Product/Details/?id=259703288	1045	255	20.1	7	0	0	3	1.2	0	17.7
Swap Cost	nhcx4615	Refuse Swap Checkout Base	Refuse	0	0	1	4	2	5	Fresh Food	Fresh Meat	Fresh Bacon & Gammon	Tesco Finest Smoked Drycure Back Bacon 200G	2.84	2.84	0	1	200	g	259703019	http://www.tesco.com/groceries/Product/Details/?id=259703019	1075	260	20	8	1	0.4	2.75	1.1	0.2	18.6
Swap Cost	nhcx4615	Refuse Swap Checkout Base	Refuse	0	0	1	5	2	5	Fresh Food	Counters	Counter - Cheese	Counter Ilchester Mexicana Cheddar	0.84	0.84	0	1	100	g	250282737	http://www.tesco.com/groceries/Product/Details/?id=250282737	1615	390	30.9	19	5.1	0.3	1.75	0.7	0	22.4
Swap Cost	nmza2362	Refuse Swap Checkout Base	Refuse	0	0	1	1	2	4	Food Cupboard	Biscuits	Cereal Bars	Tracker Roasted Nut 8 Pack	1.99	1.99	0	1	1	Unknown	254140462	http://www.tesco.com/groceries/Product/Details/?id=254140462	2046	489	25.4	10	55	26.9	0.375	0.15	5	8.1
Swap Cost	nmza2362	Refuse Swap Checkout Base	Refuse	0	0	1	2	1	4	Fresh Food	Cooked & Continental Meats	Sandwich Fillers	Tesco Chicken And Stuffing Sandwich Filler 230G	1.45	1.45	0	1	230	g	267312660	http://www.tesco.com/groceries/Product/Details/?id=267312660	940	230	17	2	6.4	0.1	0.75	0.3	0.9	11.3
Swap Cost	nmza2362	Accept Swap Checkout Choice	Accept	1	2	1	3	1	4	Food Cupboard	Pasta Rice & Noodles	Rice	Tilda Basmati Brown And White Rice 500G	2.79	2.79	0	1	500	g	258473136	http://www.tesco.com/groceries/Product/Details/?id=258473136	445	105	0.3	0	22.7	0	0	0	1.8	2.8
Swap Cost	nmza2362	Refuse Swap Checkout Base	Refuse	0	0	1	4	2	4	Food Cupboard	Crisps Snacks & Nuts	Crisps & Snacks	Walkers Roast Chicken Crisps 6 Pack	1.58	1.58	0	1	1	Unknown	250580505	http://www.tesco.com/groceries/Product/Details/?id=250580505	2212	530	32.7	3	51	3.8	1.225	0.49	4.1	6
Swap Social norm	nphl3169	Refuse Swap Checkout Base	Refuse	0	0	1	1	2	4	Fresh Food	Cooked & Continental Meats	Sandwich Fillers	Tesco Tuna Crunch Sandwich Filler 230G	1.69	1.69	0	1	230	g	253206502	http://www.tesco.com/groceries/Product/Details/?id=253206502	1165	285	24.9	2	2.5	0.8	0.5	0.2	1	11.2
Swap Social norm	nphl3169	Refuse Swap Checkout Base	Refuse	0	0	1	2	2	4	Food Cupboard	Pasta Rice & Noodles	Pasta	Tesco Casereccie Pasta 500G	0.99	0.99	0	1	500	g	262038163	http://www.tesco.com/groceries/Product/Details/?id=262038163	1530	360	1.4	0	73	2.4	0	0	2.6	12.5
Swap Social norm	nphl3169	Refuse Swap Checkout Base	Refuse	0	0	1	3	2	4	Food Cupboard	Crisps Snacks & Nuts	Crisps & Snacks	Kp Frisps Assorted 6 Pack	1	1	0	1	1	Unknown	250051470	http://www.tesco.com/groceries/Product/Details/?id=250051470	2265	543	34	3	54	4	2.5	1	3	5
Swap Social norm	nphl3169	Refuse Swap Checkout Base	Refuse	0	0	1	4	1	4	Food Cupboard	Biscuits	Sweet Biscuits	Fox's Chunkie Caramel Chocolate Cookies 200G	1	1	0	1	200	g	267537843	http://www.tesco.com/groceries/Product/Details/?id=267537843	2093	500	24.7	14	62.1	35.2	0.375	0.15	3.5	5.8
Swap Health	npia6416	Refuse Swap Checkout Base	Refuse	0	0	1	1	2	3	Food Cupboard	Pasta Rice & Noodles	Pasta	Tesco Egg Spaghetti 500G	0.89	0.89	0	1	500	g	250308277	http://www.tesco.com/groceries/Product/Details/?id=250308277	1505	355	3.5	1	66.9	2	0	0	2.6	14
Swap Health	npia6416	Refuse Swap Checkout Base	Refuse	0	0	1	2	1	3	Fresh Food	Fresh Poultry	Fresh Chicken	Tesco Finest Free Range Whole Chicken 1.00-2.4Kg	2.29	2.29	0	1	500	g	252437656	http://www.tesco.com/groceries/Product/Details/?id=252437656	750	180	11.3	3	0	0	0.25	0.1	0	19.5
Swap Health	npia6416	Refuse Swap Checkout Base	Refuse	0	0	1	3	2	3	Food Cupboard	Crisps Snacks & Nuts	Crisps & Snacks	Golden Wonder Cheese And Onion Crisps 6 Pack	1	1	0	1	1	Unknown	251017746	http://www.tesco.com/groceries/Product/Details/?id=251017746	2156	516	31.6	4	52.4	2.4	2	0.8	4	6
Swap Cost	npqp2971	Refuse Swap Checkout Base	Refuse	0	0	1	1	2	4	Fresh Food	Cooked & Continental Meats	Cooked & Continental Meats	Tesco Finest Smoked Pancetta 110G	2.48	2.48	0	1	110	g	254438272	http://www.tesco.com/groceries/Product/Details/?id=254438272	1860	450	43.2	18	0.5	0.5	2.75	1.1	0	14.9
Swap Cost	npqp2971	Refuse Swap Checkout Base	Refuse	0	0	1	2	2	4	Fresh Food	Fresh Meat	Fresh Beef	Tesco Value Beef Roasting Joint	5.5	5.5	0	1	1000	g	253230568	http://www.tesco.com/groceries/Product/Details/?id=253230568	710	170	9.9	4	0.6	0.2	0.25	0.1	0	19.4
Swap Cost	npqp2971	Refuse Swap Checkout Base	Refuse	0	0	1	3	2	4	Food Cupboard	Crisps Snacks & Nuts	Crisps & Snacks	Kp Frisps Assorted 6 Pack	1	1	0	1	1	Unknown	250051470	http://www.tesco.com/groceries/Product/Details/?id=250051470	2265	543	34	3	54	4	2.5	1	3	5
Swap Cost	npqp2971	Refuse Swap Checkout Base	Refuse	0	0	1	4	2	4	Food Cupboard	Pasta Rice & Noodles	Pasta	Tesco Tagliatelle 500G	0.98	0.98	0	1	500	g	250211356	http://www.tesco.com/groceries/Product/Details/?id=250211356	1505	355	1.4	0	73	2.4	0	0	2.6	12.5
Swap Health	nshq4125	Refuse Swap Checkout Base	Refuse	0	0	1	1	2	6	Food Cupboard	Pickles Chutneys & Olives	Pickles	Tesco Sandwich Piccalilli 330G	1.01	1.01	0	1	330	g	256003109	http://www.tesco.com/groceries/Product/Details/?id=256003109	325	80	0	0	18.5	15.4	2	0.8	1.6	0.4
Swap Health	nshq4125	Refuse Swap Checkout Base	Refuse	0	0	1	2	2	6	Food Cupboard	Foods of the World	Speciality Groceries	Three Tigers Chilli Rice Crackers 200G	2.25	2.25	0	1	200	g	265234185	http://www.tesco.com/groceries/Product/Details/?id=265234185	2204	528	27.6	13	65.2	12.4	2.3	0.92	0.8	4.8
Swap Health	nshq4125	Refuse Swap Checkout Base	Refuse	0	0	1	3	2	6	Food Cupboard	Pasta Rice & Noodles	Pasta	Tesco Riccioli Pasta 500G	0.95	0.95	0	1	500	g	262038134	http://www.tesco.com/groceries/Product/Details/?id=262038134	1530	360	1.4	0	73	2.4	0	0	2.6	12.5
Swap Health	nshq4125	Refuse Swap Checkout Base	Refuse	0	0	1	4	2	6	Fresh Food	Dairy Eggs & Cheese	Yoghurts	Muller Fruit Corner 6X175g	3.59	3.59	0	1	1050	g	254146536	http://www.tesco.com/groceries/Product/Details/?id=254146536	453	108	4	2	14	14	0	0	1	4
Swap Health	nshq4125	Refuse Swap Checkout Base	Refuse	0	0	1	5	1	6	Food Cupboard	Biscuits	Sweet Biscuits	Mcvities Vanilla Hobnob Creams 200G	1.09	1.09	0	1	200	g	260873052	http://www.tesco.com/groceries/Product/Details/?id=260873052	2086	499	26.4	15	59.8	30.6	1	0.4	3.9	5.4
Swap Health	nshq4125	Refuse Swap Checkout Base	Refuse	0	0	1	6	2	6	Fresh Food	Dairy Eggs & Cheese	Cheese Spreads & Snacks	President Mini Cheese Selection 108G	1.5	1.5	0	1	108	g	267771461	http://www.tesco.com/groceries/Product/Details/?id=267771461	1371	330	26.3	17	2.8	1.5	1.475	0.59	0.21	20.4
Swap Cost	nsrs8409	Accept Swap Checkout Choice	Accept	1	2	1	1	1	5	Food Cupboard	Crisps Snacks & Nuts	Nuts	Centennial Mixed Nuts And Raisins 200G	1.72	1.72	0	1	200	g	262593881	http://www.tesco.com/groceries/Product/Details/?id=262593881	2105	510	35.2	6	24.2	24	0	0	7	19.5
Swap Cost	nsrs8409	Accept Swap Checkout Choice	Accept	1	2	1	2	2	5	Food Cupboard	Pasta Rice & Noodles	Pasta	Tesco Wholewheat Fusilli Pasta Twists 500G	0.89	0.89	0	1	500	g	254878614	http://www.tesco.com/groceries/Product/Details/?id=254878614	1360	320	2.5	0	62.2	2.1	0	0	7.2	12.1
Swap Cost	nsrs8409	Accept Swap Checkout Choice	Accept	1	2	1	3	2	5	Food Cupboard	Crisps Snacks & Nuts	Crisps & Snacks	Tesco Light Choices Mini Prtzls 6Pk	1.5	1.5	0	1	150	g	252431948	http://www.tesco.com/groceries/Product/Details/?id=252431948	1598	377	2.6	0	77.7	4.1	0.75	0.3	4.4	10.5
Swap Cost	nsrs8409	Accept Swap Checkout Choice	Accept	1	2	1	4	2	5	Food Cupboard	Biscuits	Sweet Biscuits	Oatland Biscuit Co Oaties 300G	0.45	0.45	0	1	300	g	261856250	http://www.tesco.com/groceries/Product/Details/?id=261856250	2025	485	20.6	9	65.6	25.8	0.75	0.3	4.5	6.6
Swap Cost	nsrs8409	Accept Swap Checkout Choice	Accept	1	2	1	5	2	5	Food Cupboard	Tins Cans & Packets	Soup	Heinz Chicken Noodle 400G	0.85	0.85	0	1	400	g	256639288	http://www.tesco.com/groceries/Product/Details/?id=256639288	134	32	0.3	1	6	1.2	0.75	0.3	0.2	1.2
Swap Cost	ntxv4991	Refuse Swap Checkout Base	Refuse	0	0	1	1	1	4	Food Cupboard	Jams Sweet & Savoury Spreads	Jams & Sweet spreads	Tesco Value Crunchy Peanut Butter 340G	0.92	0.92	0	1	340	g	250792306	http://www.tesco.com/groceries/Product/Details/?id=250792306	2590	625	50.9	9	15.5	6.2	0.75	0.3	6.5	23
Swap Cost	ntxv4991	Refuse Swap Checkout Base	Refuse	0	0	1	2	2	4	Food Cupboard	Pasta Rice & Noodles	Pasta	Tesco Egg Spaghetti 500G	0.89	0.89	0	1	500	g	250308277	http://www.tesco.com/groceries/Product/Details/?id=250308277	1505	355	3.5	1	66.9	2	0	0	2.6	14
Swap Cost	ntxv4991	Refuse Swap Checkout Base	Refuse	0	0	1	3	1	4	Fresh Food	Fresh Meat	Fresh Pork	Tesco Pork Leg Crackling Joint	3.5	3.5	0	1	500	g	258232969	http://www.tesco.com/groceries/Product/Details/?id=258232969	885	215	15.2	5	0	0	0.25	0.1	0	19
Swap Cost	ntxv4991	Refuse Swap Checkout Base	Refuse	0	0	1	4	2	4	Food Cupboard	Biscuits	Sweet Biscuits	Tesco Milk Chocolate Mint Sandwich Bars 14 Pack	1.39	1.39	0	1	1	Unknown	252984439	http://www.tesco.com/groceries/Product/Details/?id=252984439	2191	524	28.7	17	61.3	37.8	0.25	0.1	2.4	5.1
Swap Cost	nudr4070	Refuse Swap Checkout Base	Refuse	0	0	1	1	2	1	Bakery	Croissants Brioche & Pastries	Croissants Brioche & Pastries	Tesco Finest 4 All Butter Croissants	1.99	1.99	0	1	284	g	257005808	http://www.tesco.com/groceries/Product/Details/?id=257005808	1795	430	25.5	16	39.3	5.1	0.75	0.3	3.7	8.8
Swap Cost	nvim4412	Refuse Swap Checkout Base	Refuse	0	0	1	1	2	4	Fresh Food	Counters	Counter - Delicatessen Meats	Counter Corned Beef By Weight	0.8	0.8	0	1	100	g	256858975	http://www.tesco.com/groceries/Product/Details/?id=256858975	895	215	11.8	5	0.8	0.8	2.75	1.1	0	26
Swap Cost	nvim4412	Refuse Swap Checkout Base	Refuse	0	0	1	2	2	4	Fresh Food	Counters	Counter - Delicatessen Meats	Tesco Finest Counter Wiltshire Cured Crumbed Ham	1.75	1.75	0	1	100	g	256334408	http://www.tesco.com/groceries/Product/Details/?id=256334408	680	165	7.2	3	0.7	0.3	1.75	0.7	0.3	23.3
Swap Cost	nvim4412	Refuse Swap Checkout Base	Refuse	0	0	1	3	1	4	Fresh Food	Fresh Meat	Fresh Beef	Tesco Finest Topside/ Top Rump/ Silversidebf Joint	16.48	16.48	0	1	1500	g	254269241	http://www.tesco.com/groceries/Product/Details/?id=254269241	675	165	8.4	4	0	0	0.25	0.1	0	21.3
Swap Cost	nvim4412	Refuse Swap Checkout Base	Refuse	0	0	1	4	2	4	Food Cupboard	Biscuits	Sweet Biscuits	Fox's Whipped Cream Sinful Strawberry 200G	1.49	1.49	0	1	200	g	251379608	http://www.tesco.com/groceries/Product/Details/?id=251379608	2316	551	35.6	22	52.4	22.5	0.65	0.26	1.6	5.5
Swap Social norm	nvjj3710	Refuse Swap Checkout Base	Refuse	0	0	1	1	1	4	Fresh Food	Chilled Food	Pies & Quiche	Tesco 6 Snack Melton Mowbray Pork Pies 450G	2.2	2.2	0	1	450	g	254387918	http://www.tesco.com/groceries/Product/Details/?id=254387918	1670	405	28.6	11	25	2.1	1	0.4	1.7	9.9
Swap Social norm	nvjj3710	Refuse Swap Checkout Base	Refuse	0	0	1	2	2	4	Food Cupboard	Pasta Rice & Noodles	Pasta	Tesco Tagliatelle 500G	0.98	0.98	0	1	500	g	250211356	http://www.tesco.com/groceries/Product/Details/?id=250211356	1505	355	1.4	0	73	2.4	0	0	2.6	12.5
Swap Social norm	nvjj3710	Refuse Swap Checkout Base	Refuse	0	0	1	3	1	4	Fresh Food	Fresh Meat	Fresh Beef	Tesco Finest Topside/ Top Rump/ Silversidebf Joint	1.1	1.1	0	1	100	g	254269241	http://www.tesco.com/groceries/Product/Details/?id=254269241	675	165	8.4	4	0	0	0.25	0.1	0	21.3
Swap Social norm	nvjj3710	Refuse Swap Checkout Base	Refuse	0	0	1	4	2	4	Food Cupboard	Crisps Snacks & Nuts	Crisps & Snacks	Real Mccoys Classic Crisps 6 Pack	1	1	0	1	1	Unknown	251170603	http://www.tesco.com/groceries/Product/Details/?id=251170603	2196	526	31	3	53	2	2.5	1	4	7
Swap Social norm	nvyz8330	Refuse Swap Checkout Base	Refuse	0	0	1	1	1	2	Fresh Food	Chilled Desserts	Tortes & Tarts	Tesco Finest Millionaires Tart 470G	3.5	3.5	0	1	470	g	266246136	http://www.tesco.com/groceries/Product/Details/?id=266246136	2000	480	28.9	17	49.5	30.7	0.25	0.1	1.7	4.3
Swap Social norm	nvyz8330	Refuse Swap Checkout Base	Refuse	0	0	1	2	2	2	Food Cupboard	Crisps Snacks & Nuts	Crisps & Snacks	Kp Frisps Assorted 6 Pack	1	1	0	1	1	Unknown	250051470	http://www.tesco.com/groceries/Product/Details/?id=250051470	2265	543	34	3	54	4	2.5	1	3	5
Swap Health	nwrf4425	Accept Swap Checkout Choice	Accept	1	2	1	1	2	4	Fresh Food	Cooked & Continental Meats	Sandwich Fillers	Tesco Reduced Fat Coronation Chicken Sandwich Filler 230G	1.45	1.45	0	1	230	g	268334148	http://www.tesco.com/groceries/Product/Details/?id=268334148	860	210	13	1	10.3	8.7	0.5	0.2	1.6	11.2
Swap Health	nwrf4425	Refuse Swap Checkout Base	Refuse	0	0	1	2	2	4	Food Cupboard	Pasta Rice & Noodles	Pasta	Napolina Fusili Bronze Pasta 500G	1.04	1.04	0	1	500	g	255721476	http://www.tesco.com/groceries/Product/Details/?id=255721476	1524	359	1	0	74	2.2	0.15	0.06	3.7	13.5
Swap Health	nwrf4425	Refuse Swap Checkout Base	Refuse	0	0	1	3	2	4	Frozen Food	Ice Cream & Desserts	Frozen desserts	Tesco Banoffee Cheesecake 600G	1.76	1.76	0	1	600	g	266129003	http://www.tesco.com/groceries/Product/Details/?id=266129003	1190	285	15.2	8	32.5	22.5	0.25	0.1	2.7	3.1
Swap Health	nwrf4425	Refuse Swap Checkout Base	Refuse	0	0	1	4	2	4	Food Cupboard	Crisps Snacks & Nuts	Crisps & Snacks	Walkers Sunbites Sweet Chilli 6Pk	1.58	1.58	0	1	1	Unknown	264441321	http://www.tesco.com/groceries/Product/Details/?id=264441321	2013	479	21.5	2	61.1	9.6	0.65	0.26	6.6	7.3
Swap Social norm	nycx4946	Refuse Swap Checkout Base	Refuse	0	0	1	1	2	2	Food Cupboard	Crisps Snacks & Nuts	Crisps & Snacks	Walkers Cheese And Onion 6Pk	1.58	1.58	0	1	1	Unknown	259738773	http://www.tesco.com/groceries/Product/Details/?id=259738773	2222	533	33	3	50	2.5	1.25	0.5	4	7
Swap Social norm	nycx4946	Refuse Swap Checkout Base	Refuse	0	0	1	2	2	2	Food Cupboard	Biscuits	Sweet Biscuits	Tesco Shortcake Biscuits 200G	0.48	0.48	0	1	200	g	254922142	http://www.tesco.com/groceries/Product/Details/?id=254922142	2115	505	24.8	11	64.2	17.9	0.5	0.2	1.9	6.2
Swap Cost	nzkn9258	Refuse Swap Checkout Base	Refuse	0	0	1	1	2	2	Food Cupboard	Pasta Rice & Noodles	Pasta	Tesco Tagliatelle 500G	0.98	0.98	0	1	500	g	250211356	http://www.tesco.com/groceries/Product/Details/?id=250211356	1505	355	1.4	0	73	2.4	0	0	2.6	12.5
Swap Cost	nzkn9258	Refuse Swap Checkout Base	Refuse	0	0	1	2	2	2	Food Cupboard	Crisps Snacks & Nuts	Crisps & Snacks	Real Mccoys Classic Crisps 6 Pack	1	1	0	1	1	Unknown	251170603	http://www.tesco.com/groceries/Product/Details/?id=251170603	2196	526	31	3	53	2	2.5	1	4	7
Swap Social norm	ociz7010	Accept Swap Checkout Choice	Accept	1	2	1	1	2	2	Food Cupboard	Pasta Rice & Noodles	Pasta	Trattoria Verdi Potato Gnocchi 500G	0.79	0.79	0	1	500	g	259578648	http://www.tesco.com/groceries/Product/Details/?id=259578648	645	155	0.5	0	32.9	0	1	0.4	2.2	3.7
Swap Social norm	ociz7010	Refuse Swap Checkout Base	Refuse	0	0	1	2	2	2	Fresh Food	Chilled Food	Fresh Soup	Tesco Finest Chicken Mulligatawny Soup 600G	2.2	2.2	0	1	600	g	253769098	http://www.tesco.com/groceries/Product/Details/?id=253769098	340	80	4	2	7	1.1	0.25	0.1	0.8	4
Swap Cost	ocjm8565	Refuse Swap Checkout Base	Refuse	0	0	1	1	1	1	Fresh Food	Chilled Food	Pies & Quiche	Pork Farms Medium Pork Pie	1	1	0	1	1	Unknown	254272017	http://www.tesco.com/groceries/Product/Details/?id=254272017	1173	282	20	11	18.6	1.2	0.75	0.3	2.5	6.9
Swap Cost	oecc1403	Refuse Swap Checkout Base	Refuse	0	0	1	1	1	3	Food Cupboard	Crisps Snacks & Nuts	Nuts	Tesco Roasted Salted Pistachio Nuts 150G	1.75	1.75	0	1	150	g	251495069	http://www.tesco.com/groceries/Product/Details/?id=251495069	2535	615	49.3	6	12.3	7.6	1.25	0.5	7.3	26
Swap Cost	oecc1403	Refuse Swap Checkout Base	Refuse	0	0	1	2	1	3	Bakery	Tea Cakes Fruit Loaves & Scones	Tea Cakes Fruit Loaves & Scones	Warburtons Hot Cross Bun Loaf 400G	1.39	1.39	0	1	400	g	251366522	http://www.tesco.com/groceries/Product/Details/?id=251366522	1192	284	4	1	53.3	16.9	0.925	0.37	3.4	8
Swap Cost	oecc1403	Accept Swap Checkout Choice	Accept	1	2	1	3	2	3	Fresh Food	Fresh Meat	Fresh Lamb	Tesco Healthy Living Lamb Leg Steaks	1.55	1.55	0	2	100	g	254259368	http://www.tesco.com/groceries/Product/Details/?id=254259368	505	120	4.4	2	0	0	0.25	0.1	0	20.1
Swap Social norm	oehc3284	Refuse Swap Checkout Base	Refuse	0	0	1	1	2	5	Fresh Food	Chilled Food	Pies & Quiche	Ginsters Deep Fill Chicken Mushroom Slice	1	1	0	1	1	Unknown	255639522	http://www.tesco.com/groceries/Product/Details/?id=255639522	1858	445	26.8	13	34.4	1.7	1.925	0.77	3.3	15
Swap Social norm	oehc3284	Refuse Swap Checkout Base	Refuse	0	0	1	2	2	5	Fresh Food	Cooked & Continental Meats	Sandwich Fillers	Tesco Prawn Mayonnaise Sandwich Filler 230G	1.69	1.69	0	1	230	g	266631911	http://www.tesco.com/groceries/Product/Details/?id=266631911	770	185	15.5	1	1.3	0.4	1.5	0.6	0.9	9.7
Swap Social norm	oehc3284	Refuse Swap Checkout Base	Refuse	0	0	1	3	2	5	Food Cupboard	Pasta Rice & Noodles	Pasta	Tesco Riccioli Pasta 500G	0.95	0.95	0	1	500	g	262038134	http://www.tesco.com/groceries/Product/Details/?id=262038134	1530	360	1.4	0	73	2.4	0	0	2.6	12.5
Swap Social norm	oehc3284	Refuse Swap Checkout Base	Refuse	0	0	1	4	2	5	Food Cupboard	Crisps Snacks & Nuts	Crisps & Snacks	Walkers Sunbites Sweet Chilli 6Pk	1.58	1.58	0	1	1	Unknown	264441321	http://www.tesco.com/groceries/Product/Details/?id=264441321	2013	479	21.5	2	61.1	9.6	0.65	0.26	6.6	7.3
Swap Social norm	oehc3284	Refuse Swap Checkout Base	Refuse	0	0	1	5	2	5	Food Cupboard	Biscuits	Sweet Biscuits	Nestle Rolo Biscuit 6Pack	1.55	1.55	0	1	1	Unknown	268318928	http://www.tesco.com/groceries/Product/Details/?id=268318928	2122	507	25.2	14	64.2	53.1	0.25	0.1	0.6	4.4
Swap Social norm	oepe7304	Refuse Swap Checkout Base	Refuse	0	0	1	1	1	3	Fresh Food	Cooked & Continental Meats	Sandwich Fillers	Tesco Tuna And Sweetcorn Sandwich Filler 250G	1.45	1.45	0	1	250	g	264310062	http://www.tesco.com/groceries/Product/Details/?id=264310062	960	235	18.1	1	8.1	3.4	0.75	0.3	0.6	8.6
Swap Social norm	oepe7304	Refuse Swap Checkout Base	Refuse	0	0	1	2	1	3	Fresh Food	Fresh Poultry	Fresh Chicken	Tesco Finest Free Range Whole Chicken 1.00-2.4Kg	6.87	6.87	0	1	1500	g	252437656	http://www.tesco.com/groceries/Product/Details/?id=252437656	750	180	11.3	3	0	0	0.25	0.1	0	19.5
Swap Social norm	oepe7304	Refuse Swap Checkout Base	Refuse	0	0	1	3	2	3	Food Cupboard	Crisps Snacks & Nuts	Crisps & Snacks	Walkers Lights Simply Salted 6Pk	1.58	1.58	0	1	1	Unknown	252370526	http://www.tesco.com/groceries/Product/Details/?id=252370526	2012	480	22	2	61	0.5	1.5	0.6	5	7
Swap Health	oerp5311	Accept Swap Checkout Choice	Accept	1	2	1	1	2	6	Fresh Food	Cooked & Continental Meats	Cooked & Continental Meats	Bernard Matthews Turkey Breast 180G	2	2	0	1	180	g	268902231	http://www.tesco.com/groceries/Product/Details/?id=268902231	434	103	2.5	1	0.9	0.8	1.75	0.7	0.5	19.2
Swap Health	oerp5311	Refuse Swap Checkout Base	Refuse	0	0	1	2	2	6	Food Cupboard	Crisps Snacks & Nuts	Nuts	Tesco Unsalted Mixed Nuts 200G	2.14	2.14	0	1	200	g	268419141	http://www.tesco.com/groceries/Product/Details/?id=268419141	2720	660	59.2	10	9.8	4.6	0	0	6.7	18
Swap Health	oerp5311	Accept Swap Checkout Choice	Accept	1	2	1	3	2	6	Food Cupboard	Pasta Rice & Noodles	Pasta	Tesco Wholewheat Fusilli Pasta Twists 500G	0.89	0.89	0	1	500	g	254878614	http://www.tesco.com/groceries/Product/Details/?id=254878614	1360	320	2.5	0	62.2	2.1	0	0	7.2	12.1
Swap Health	oerp5311	Refuse Swap Checkout Base	Refuse	0	0	1	4	2	6	Food Cupboard	Crisps Snacks & Nuts	Crisps & Snacks	Real Mccoys Classic Crisps 6 Pack	1	1	0	1	1	Unknown	251170603	http://www.tesco.com/groceries/Product/Details/?id=251170603	2196	526	31	3	53	2	2.5	1	4	7
Swap Health	oerp5311	Refuse Swap Checkout Base	Refuse	0	0	1	5	2	6	Fresh Food	Chilled Fish & Seafood	Fresh Fish	Tesco Smoked Mackerel/Crushed Peppercorn Kilograms	2.99	2.99	0	1	299.9	g	251631082	http://www.tesco.com/groceries/Product/Details/?id=251631082	1235	300	23.8	6	0	0	1.75	0.7	0	20.7
Swap Health	oerp5311	Refuse Swap Checkout Base	Refuse	0	0	1	6	1	6	Bakery	Bread	Seeded Bread	Tesco Finest Farmhouse Multigrain Batch Bread 800G	1.35	1.35	0	1	800	g	256528456	http://www.tesco.com/groceries/Product/Details/?id=256528456	1150	275	8.5	1	35.6	3.8	1	0.4	6.7	10.4
Swap Cost	ofxx6307	Accept Swap Checkout Choice	Accept	1	2	1	1	2	2	Food Cupboard	Chocolate & Sweets	Chocolate	Maltesers Standard Bag 37G	0.54	0.54	0	1	37	g	256872295	http://www.tesco.com/groceries/Product/Details/?id=256872295	2112	505	25	15	61.9	53.3	0.35	0.14	1.1	7.9
Swap Cost	ofxx6307	Refuse Swap Checkout Base	Refuse	0	0	1	2	2	2	Food Cupboard	Crisps Snacks & Nuts	Crisps & Snacks	Real Mccoys Meaty Crisps 6 Pack	1	1	0	1	1	Unknown	256036681	http://www.tesco.com/groceries/Product/Details/?id=256036681	2195	526	31	3	53	2	2.5	1	4	7
Swap Health	oirr3584	Refuse Swap Checkout Base	Refuse	0	0	1	1	2	3	Food Cupboard	Chocolate & Sweets	Sweets	Nestle Milkybar Single Medium	0.45	0.45	0	1	1	Unknown	250788220	http://www.tesco.com/groceries/Product/Details/?id=250788220	2279	546	31.6	20	57.7	57.7	0.5	0.2	0	7.5
Swap Health	oirr3584	Refuse Swap Checkout Base	Refuse	0	0	1	2	2	3	Food Cupboard	Pasta Rice & Noodles	Pasta	Tesco Tagliatelle 500G	0.98	0.98	0	1	500	g	250211356	http://www.tesco.com/groceries/Product/Details/?id=250211356	1505	355	1.4	0	73	2.4	0	0	2.6	12.5
Swap Health	oirr3584	Refuse Swap Checkout Base	Refuse	0	0	1	3	2	3	Food Cupboard	Crisps Snacks & Nuts	Crisps & Snacks	Real Mccoys Meaty Crisps 6 Pack	1	1	0	1	1	Unknown	256036681	http://www.tesco.com/groceries/Product/Details/?id=256036681	2195	526	31	3	53	2	2.5	1	4	7
Swap Health	oiwu6078	Refuse Swap Checkout Base	Refuse	0	0	1	1	2	3	Food Cupboard	Crisps Snacks & Nuts	Crisps & Snacks	Golden Wonder Cheese And Onion Crisps 6 Pack	1	1	0	1	1	Unknown	251017746	http://www.tesco.com/groceries/Product/Details/?id=251017746	2156	516	31.6	4	52.4	2.4	2	0.8	4	6
Swap Health	oiwu6078	Refuse Swap Checkout Base	Refuse	0	0	1	2	1	3	Food Cupboard	Biscuits	Sweet Biscuits	Fox's Jam Sandwich Creams 150G	0.98	0.98	0	1	150	g	251576968	http://www.tesco.com/groceries/Product/Details/?id=251576968	2086	497	23.7	13	64.8	30.2	0.475	0.19	2	6.1
Swap Health	oiwu6078	Refuse Swap Checkout Base	Refuse	0	0	1	3	2	3	Fresh Food	Cooked & Continental Meats	Sandwich Fillers	Tesco Tuna Crunch Sandwich Filler 230G	1.69	1.69	0	1	230	g	253206502	http://www.tesco.com/groceries/Product/Details/?id=253206502	1165	285	24.9	2	2.5	0.8	0.5	0.2	1	11.2
Swap Social norm	ojzx1033	Accept Swap Checkout Choice	Accept	1	2	1	1	1	3	Fresh Food	Fresh Ready Meals	Potato & Veg Side Dishes	Tesco Red Cabbage And Apple 280G	2	2	0	1	280	g	256339568	http://www.tesco.com/groceries/Product/Details/?id=256339568	435	105	4.8	3	12.7	9.7	0.25	0.1	2.7	1
Swap Social norm	ojzx1033	Accept Swap Checkout Choice	Accept	1	2	1	2	1	3	Fresh Food	Cooked & Continental Meats	Sandwich Fillers	Tesco Egg Mayonnaise Sandwich Filler 250G	1.19	1.19	0	1	250	g	268973883	http://www.tesco.com/groceries/Product/Details/?id=268973883	669	161	12.7	3	1	0.1	0.75	0.3	2.9	10.7
Swap Social norm	ojzx1033	Refuse Swap Checkout Base	Refuse	0	0	1	3	2	3	Food Cupboard	Crisps Snacks & Nuts	Crisps & Snacks	Tesco Variety Crisps 6 Pack	1.18	1.18	0	1	1	Unknown	254927010	http://www.tesco.com/groceries/Product/Details/?id=254927010	2227	535	34	3	51	1	2.5	1	4	6
Swap Social norm	omdx4206	Refuse Swap Checkout Base	Refuse	0	0	1	1	2	2	Food Cupboard	Crisps Snacks & Nuts	Crisps & Snacks	Walkers Light Variety 6Pk	1.58	1.58	0	1	1	Unknown	252370601	http://www.tesco.com/groceries/Product/Details/?id=252370601	2013	480	22	2	61	2	0	0	5	7
Swap Social norm	omdx4206	Refuse Swap Checkout Base	Refuse	0	0	1	2	1	2	Food Cupboard	Biscuits	Sweet Biscuits	Fox's Jam Sandwich Creams 150G	0.98	0.98	0	1	150	g	251576968	http://www.tesco.com/groceries/Product/Details/?id=251576968	2086	497	23.7	13	64.8	30.2	0.475	0.19	2	6.1
Swap Social norm	omvo4145	Refuse Swap Checkout Base	Refuse	0	0	1	1	2	4	Food Cupboard	Biscuits	Sweet Biscuits	Foxs Chocolate Viennese Sandwich 150G	1.69	1.69	0	1	150	g	259410636	http://www.tesco.com/groceries/Product/Details/?id=259410636	2268	540	31.7	19	57.2	29.2	0.75	0.3	2.2	6.4
Swap Social norm	omvo4145	Refuse Swap Checkout Base	Refuse	0	0	1	2	2	4	Food Cupboard	Pasta Rice & Noodles	Pasta	Tesco Casereccie Pasta 500G	0.99	0.99	0	1	500	g	262038163	http://www.tesco.com/groceries/Product/Details/?id=262038163	1530	360	1.4	0	73	2.4	0	0	2.6	12.5
Swap Social norm	omvo4145	Refuse Swap Checkout Base	Refuse	0	0	1	3	2	4	Food Cupboard	Crisps Snacks & Nuts	Crisps & Snacks	Tesco Variety Crisps 6 Pack	1.18	1.18	0	1	1	Unknown	254927010	http://www.tesco.com/groceries/Product/Details/?id=254927010	2227	535	34	3	51	1	2.5	1	4	6
Swap Social norm	omvo4145	Refuse Swap Checkout Base	Refuse	0	0	1	4	1	4	Food Cupboard	Biscuits	Sweet Biscuits	Cadbury Turkish Biscuits 130G	1	1	0	1	130	g	266295277	http://www.tesco.com/groceries/Product/Details/?id=266295277	1930	460	18.7	10	67.9	48.6	0.375	0.15	1.2	4.8
Swap Health	onem0543	Refuse Swap Checkout Base	Refuse	0	0	1	1	2	4	Food Cupboard	Crisps Snacks & Nuts	Crisps & Snacks	Walkers Roast Chicken Crisps 6 Pack	1.58	1.58	0	2	1	Unknown	250580505	http://www.tesco.com/groceries/Product/Details/?id=250580505	2212	530	32.7	3	51	3.8	1.225	0.49	4.1	6
Swap Health	onem0543	Refuse Swap Checkout Base	Refuse	0	0	1	2	1	4	Food Cupboard	Biscuits	Sweet Biscuits	Fox's Jam Sandwich Creams 150G	0.98	0.98	0	2	150	g	251576968	http://www.tesco.com/groceries/Product/Details/?id=251576968	2086	497	23.7	13	64.8	30.2	0.475	0.19	2	6.1
Swap Health	onem0543	Refuse Swap Checkout Base	Refuse	0	0	1	3	2	4	Fresh Food	Chilled Desserts	Fresh Cream Desserts	Tesco Fresh Cream Raspberry Turnovers 2 Pack	1.4	1.4	0	3	170	g	253552538	http://www.tesco.com/groceries/Product/Details/?id=253552538	1435	345	23.2	12	28.8	9.2	0.25	0.1	1.9	4.2
Swap Health	onem0543	Refuse Swap Checkout Base	Refuse	0	0	1	4	2	4	Fresh Food	Fresh Meat	Fresh Beef	Tesco Value Beef Roasting Joint	0.55	0.55	0	5	100	g	253230568	http://www.tesco.com/groceries/Product/Details/?id=253230568	710	170	9.9	4	0.6	0.2	0.25	0.1	0	19.4
Swap Health	onro6444	Accept Swap Checkout Choice	Accept	1	2	1	1	1	2	Frozen Food	Frozen Fish	Frozen Fish	Tesco Market Value White Fish Fillets 520G	1.92	1.92	0	1	520	g	264331503	http://www.tesco.com/groceries/Product/Details/?id=264331503	330	80	0.7	0	0	0	0.25	0.1	0	17.8
Swap Health	onro6444	Refuse Swap Checkout Base	Refuse	0	0	1	3	2	2	Bakery	Bread	Seeded Bread	Warburtons Seeded Batch 800G	1.4	1.4	0	1	800	g	257269645	http://www.tesco.com/groceries/Product/Details/?id=257269645	1262	299	9	2	39.7	3.3	1.1	0.44	6	12.2
Swap Health	oocq3727	Accept Swap Checkout Choice	Accept	1	2	1	1	1	3	Fresh Food	Cooked & Continental Meats	Sandwich Fillers	Tesco Egg Mayonnaise Sandwich Filler 250G	1.19	1.19	0	1	250	g	268973883	http://www.tesco.com/groceries/Product/Details/?id=268973883	669	161	12.7	3	1	0.1	0.75	0.3	2.9	10.7
Swap Health	oocq3727	Accept Swap Checkout Choice	Accept	1	2	1	2	1	3	Fresh Food	Fresh Meat	Fresh Beef	Country Menu Beef Steak Mince 500G	2.39	2.39	0	1	500	g	259889228	http://www.tesco.com/groceries/Product/Details/?id=259889228	773	185	11.8	5	0.1	0.1	0.5	0.2	0.5	19.6
Swap Health	oocq3727	Refuse Swap Checkout Base	Refuse	0	0	1	3	2	3	Food Cupboard	Crisps Snacks & Nuts	Crisps & Snacks	Tesco Ready Salted Crisps 6 Pack	1.18	1.18	0	1	149.936	g	254926662	http://www.tesco.com/groceries/Product/Details/?id=254926662	2285	550	36.3	4	49.2	0.4	1.25	0.5	3.7	6.1
Swap Health	ooom3125	Accept Swap Checkout Choice	Accept	1	2	1	1	2	1	Food Cupboard	Pasta Rice & Noodles	Pasta	Tesco Organic Wholewheat Spaghetti 500G	0.89	0.89	0	1	500	g	262043041	http://www.tesco.com/groceries/Product/Details/?id=262043041	1370	325	2.5	0	62.2	2.1	0	0	9	12.7
Swap Cost	opkg8929	Refuse Swap Checkout Base	Refuse	0	0	1	1	1	3	Bakery	Cakes & Pies	Small Cakes	Gu Naughties 16 Millionaire's Flapjacks	2.99	2.99	0	1	1	Unknown	262656410	http://www.tesco.com/groceries/Product/Details/?id=262656410	1943	465	25.4	15	52.2	44	0.25	0.1	2.2	4.9
Swap Cost	opkg8929	Refuse Swap Checkout Base	Refuse	0	0	1	2	1	3	Fresh Food	Fresh Ready Meals	Potato & Veg Side Dishes	Tesco Finest Creamy Mash 500G	1.25	1.25	0	1	500	g	250337893	http://www.tesco.com/groceries/Product/Details/?id=250337893	615	150	10.6	7	11	0.5	0.5	0.2	0.7	1.6
Swap Cost	opkg8929	Refuse Swap Checkout Base	Refuse	0	0	1	3	2	3	Food Cupboard	Crisps Snacks & Nuts	Crisps & Snacks	Walkers Roast Chicken Crisps 6 Pack	1.58	1.58	0	1	1	Unknown	250580505	http://www.tesco.com/groceries/Product/Details/?id=250580505	2212	530	32.7	3	51	3.8	1.225	0.49	4.1	6
Swap Health	opsv4584	Refuse Swap Checkout Base	Refuse	0	0	1	1	1	5	Food Cupboard	Chocolate & Sweets	Chocolate	Lindt Excellence Noir 85% Cacao Chocolate 100G	1.74	1.74	0	1	100	g	250986325	http://www.tesco.com/groceries/Product/Details/?id=250986325	2210	530	46	28	19	14	0.075	0.03	2.3	11
Swap Health	opsv4584	Refuse Swap Checkout Base	Refuse	0	0	1	2	2	5	Fresh Food	Chilled Food	Pies & Quiche	Tesco 16Pk Mini Sausages Rolls 240G	1.87	1.87	0	1	240	g	251744115	http://www.tesco.com/groceries/Product/Details/?id=251744115	1590	385	25.9	12	28.4	0.8	1.5	0.6	1.4	8.1
Swap Health	opsv4584	Refuse Swap Checkout Base	Refuse	0	0	1	3	2	5	Food Cupboard	Pasta Rice & Noodles	Pasta	Tesco Lasagne 500G	0.88	0.88	0	1	500	g	250211327	http://www.tesco.com/groceries/Product/Details/?id=250211327	1505	355	1.4	0	73	2.4	0	0	2.6	12.5
Swap Health	opsv4584	Refuse Swap Checkout Base	Refuse	0	0	1	4	1	5	Fresh Food	Fresh Meat	Fresh Pork	Tesco Pork Leg Crackling Joint	3.5	3.5	0	1	500	g	258232969	http://www.tesco.com/groceries/Product/Details/?id=258232969	885	215	15.2	5	0	0	0.25	0.1	0	19
Swap Health	opsv4584	Refuse Swap Checkout Base	Refuse	0	0	1	5	2	5	Food Cupboard	Biscuits	Sweet Biscuits	Tesco Mint Chocolate Fingers 8Pk	0.95	0.95	0	1	1	Unknown	251763228	http://www.tesco.com/groceries/Product/Details/?id=251763228	2180	525	27.6	17	61.8	39.1	0	0	2.3	6.3
Swap Health	opzw8594	Refuse Swap Checkout Base	Refuse	0	0	1	1	2	3	Frozen Food	Frozen Pies & Quiches	Frozen pies & Quiches	Birds Eye 4 Chicken Pies 620G	2.67	2.67	0	1	620	g	252234700	http://www.tesco.com/groceries/Product/Details/?id=252234700	1200	288	16.7	7	25.7	1.8	0.8	0.32	1.1	8
Swap Health	opzw8594	Refuse Swap Checkout Base	Refuse	0	0	1	2	2	3	Drinks	Coffee	Instant Coffee	Kenco Pure Colombian Coffee 100G	3.99	3.99	0	1	100	g	250545312	http://www.tesco.com/groceries/Product/Details/?id=250545312	280	67	2	2	9.7	7.8	0.15	0.06	3.38	2.4
Swap Health	opzw8594	Refuse Swap Checkout Base	Refuse	0	0	1	3	2	3	Food Cupboard	Tins Cans & Packets	Soup	Baxters Favourite Cream Of Tomato Soup 400G	0.88	0.88	0	1	400	g	252511142	http://www.tesco.com/groceries/Product/Details/?id=252511142	270	64	2.8	1	8.7	5.1	0.525	0.21	0.3	1.1
Swap Social norm	oqik1004	Refuse Swap Checkout Base	Refuse	0	0	1	1	2	3	Food Cupboard	Pasta Rice & Noodles	Pasta	Tesco Lasagne 500G	0.88	0.88	0	1	500	g	250211327	http://www.tesco.com/groceries/Product/Details/?id=250211327	1505	355	1.4	0	73	2.4	0	0	2.6	12.5
Swap Social norm	oqik1004	Refuse Swap Checkout Base	Refuse	0	0	1	2	2	3	Food Cupboard	Biscuits	Sweet Biscuits	Tesco Value Plain Chocolate Digestives 300G	0.49	0.49	0	1	300	g	254381850	http://www.tesco.com/groceries/Product/Details/?id=254381850	2135	510	23.4	12	66.5	23.2	0.75	0.3	2.2	7.1
Swap Social norm	oqik1004	Refuse Swap Checkout Base	Refuse	0	0	1	3	2	3	Food Cupboard	Tins Cans & Packets	Soup	Baxters Favourite Lentil And Bacon Soup 400G	0.88	0.88	0	1	400	g	252414303	http://www.tesco.com/groceries/Product/Details/?id=252414303	241	57	1	1	8.5	1.3	0.65	0.26	0.9	3.8
Swap Cost	oric8052	Refuse Swap Checkout Base	Refuse	0	0	1	1	1	3	Bakery	Cakes & Pies	Flapjacks & Traybakes	Fabulous Bakin' 6Pk Chocolate Flapjack Fingers	1	1	0	1	1	Unknown	268774796	http://www.tesco.com/groceries/Product/Details/?id=268774796	2062	493	25.1	7	59.4	33.7	0.5	0.2	3.2	5.7
Swap Cost	oric8052	Refuse Swap Checkout Base	Refuse	0	0	1	2	2	3	Food Cupboard	Biscuits	Sweet Biscuits	Mcvities Gold Bars 9 Pack	1.75	1.75	0	1	1	Unknown	252854528	http://www.tesco.com/groceries/Product/Details/?id=252854528	2131	509	24.9	20	64.8	50.2	0.5	0.2	0.7	6.3
Swap Cost	oric8052	Refuse Swap Checkout Base	Refuse	0	0	1	3	2	3	Food Cupboard	Biscuits	Sweet Biscuits	Tesco Mint Chocolate Fingers 8Pk	0.95	0.95	0	1	1	Unknown	251763228	http://www.tesco.com/groceries/Product/Details/?id=251763228	2180	525	27.6	17	61.8	39.1	0	0	2.3	6.3
Swap Cost	osnm7686	Refuse Swap Checkout Base	Refuse	0	0	1	1	1	5	Food Cupboard	Chocolate & Sweets	Chocolate	Galaxy Bubbles 100G	1	1	0	1	100	g	267532923	http://www.tesco.com/groceries/Product/Details/?id=267532923	2317	555	34.2	20	54.7	54.1	0.275	0.11	1.5	6.5
Swap Cost	osnm7686	Refuse Swap Checkout Base	Refuse	0	0	1	2	1	5	Fresh Food	Counters	Counter - Delicatessen Pies Savouries & Olives	Counter Tesco Medium Crispy Bake Pork Pie	1.2	1.2	0	1	1	Unknown	260273330	http://www.tesco.com/groceries/Product/Details/?id=260273330	1527	367	25.3	11	24.5	1.9	1.25	0.5	1.8	9.3
Swap Cost	osnm7686	Refuse Swap Checkout Base	Refuse	0	0	1	3	2	5	Fresh Food	Fresh Meat	Fresh Beef	Tesco Value Beef Roasting Joint	1.1	1.1	0	1	200	g	253230568	http://www.tesco.com/groceries/Product/Details/?id=253230568	710	170	9.9	4	0.6	0.2	0.25	0.1	0	19.4
Swap Cost	osnm7686	Refuse Swap Checkout Base	Refuse	0	0	1	4	2	5	Food Cupboard	Crisps Snacks & Nuts	Crisps & Snacks	Walkers Variety 6Pk	1.58	1.58	0	1	1	Unknown	254927131	http://www.tesco.com/groceries/Product/Details/?id=254927131	2219	532	33.1	3	50.2	1.3	1.55	0.62	4.1	6.2
Swap Cost	osnm7686	Refuse Swap Checkout Base	Refuse	0	0	1	5	1	5	Food Cupboard	Tins Cans & Packets	Soup	Heinz Big Soup Beef And Vegetable 400G	1.09	1.09	0	1	400	g	258146927	http://www.tesco.com/groceries/Product/Details/?id=258146927	222	53	0.9	0	7.5	2	0.625	0.25	1	3.3
Swap Cost	otbh9083	Accept Swap Checkout Choice	Accept	1	2	1	1	2	3	Fresh Food	Fresh Poultry	Fresh Chicken	Willow Farm Whole Chicken 1.00-2.40Kg	0.37	0.37	0	1	100	g	260326086	http://www.tesco.com/groceries/Product/Details/?id=260326086	825	200	13.1	4	0	0	0.25	0.1	0	20
Swap Cost	otbh9083	Accept Swap Checkout Choice	Accept	1	2	1	2	1	3	Food Cupboard	Pasta Rice & Noodles	Pasta	Tesco Organic Wholewheat Fusilli 500G	1.2	1.2	0	1	500	g	260526631	http://www.tesco.com/groceries/Product/Details/?id=260526631	1390	330	1.8	0	65.2	3.4	0	0	6.8	12.5
Swap Cost	otbh9083	Refuse Swap Checkout Base	Refuse	0	0	1	3	2	3	Fresh Food	Chilled Food	Fresh Soup	Tesco Finest Chicken Mulligatawny Soup 600G	2.2	2.2	0	1	600	g	253769098	http://www.tesco.com/groceries/Product/Details/?id=253769098	340	80	4	2	7	1.1	0.25	0.1	0.8	4
Swap Social norm	otol0686	Refuse Swap Checkout Base	Refuse	0	0	1	1	1	5	Fresh Food	Cooked & Continental Meats	Sandwich Fillers	Tesco Reduced Fat Coronation Chicken Sandwich Filler 230G	1.45	1.45	0	1	230	g	268334148	http://www.tesco.com/groceries/Product/Details/?id=268334148	860	210	13	1	10.3	8.7	0.5	0.2	1.6	11.2
Swap Social norm	otol0686	Refuse Swap Checkout Base	Refuse	0	0	1	2	2	5	Fresh Food	Fresh Meat	Fresh Pork	Tesco Pork Rind On Belly Joint	2.75	2.75	0	1	500	g	254501715	http://www.tesco.com/groceries/Product/Details/?id=254501715	1245	300	0.3	0	0.1	0	0.25	0.1	0	19.1
Swap Social norm	otol0686	Refuse Swap Checkout Base	Refuse	0	0	1	3	2	5	Food Cupboard	Pasta Rice & Noodles	Pasta	Tesco Casereccie Pasta 500G	0.99	0.99	0	1	500	g	262038163	http://www.tesco.com/groceries/Product/Details/?id=262038163	1530	360	1.4	0	73	2.4	0	0	2.6	12.5
Swap Social norm	otol0686	Refuse Swap Checkout Base	Refuse	0	0	1	4	2	5	Food Cupboard	Biscuits	Sweet Biscuits	Tesco Chunky Chocolate Digestives 190G	1.35	1.35	0	1	190	g	266045159	http://www.tesco.com/groceries/Product/Details/?id=266045159	2120	510	25.1	14	62.1	39.6	0.75	0.3	2.8	6.6
Swap Social norm	otol0686	Refuse Swap Checkout Base	Refuse	0	0	1	5	2	5	Bakery	Bread	Seeded Bread	Burgen Soya And Linseed Bread 800G	1.39	1.39	0	1	800	g	253803607	http://www.tesco.com/groceries/Product/Details/?id=253803607	1183	282	10.1	1	27.3	5.4	0.75	0.3	9.3	15.9
Swap Cost	otov7439	Refuse Swap Checkout Base	Refuse	0	0	1	1	2	5	Food Cupboard	Biscuits	Cereal Bars	UNAVAILABLE: Cadbury's Brunch Bars Raisin 6 Pack	1.89	1.89	0	1	1	Unknown	252047985	http://www.tesco.com/groceries/Product/Details/?id=252047985	1800	430	15.5	8	66.4	42.2	0.6	0.24	1.8	5.6
Swap Cost	otov7439	Refuse Swap Checkout Base	Refuse	0	0	1	2	2	5	Fresh Food	Counters	Counter - Delicatessen Meats	Counter Loose Spanish Chorizo Sarta Doux By Weight	3	3	0	1	200	g	252735165	http://www.tesco.com/groceries/Product/Details/?id=252735165	1890	455	39.2	15	1	0.4	3.5	1.4	0.7	24.3
Swap Cost	otov7439	Refuse Swap Checkout Base	Refuse	0	0	1	3	2	5	Food Cupboard	Crisps Snacks & Nuts	Crisps & Snacks	Walkers Lights Simply Salted 6Pk	1.58	1.58	0	1	1	Unknown	252370526	http://www.tesco.com/groceries/Product/Details/?id=252370526	2012	480	22	2	61	0.5	1.5	0.6	5	7
Swap Cost	otov7439	Refuse Swap Checkout Base	Refuse	0	0	1	4	2	5	Fresh Food	Fresh Meat	Fresh Beef	Tesco Value Beef Roasting Joint	5.5	5.5	0	1	1000	g	253230568	http://www.tesco.com/groceries/Product/Details/?id=253230568	710	170	9.9	4	0.6	0.2	0.25	0.1	0	19.4
Swap Cost	otov7439	Refuse Swap Checkout Base	Refuse	0	0	1	5	2	5	Fresh Food	Dairy Eggs & Cheese	Cheddar Cheese	Tesco Canadian Extra Mature Cheddar 400G	3.99	3.99	0	1	400	g	259311074	http://www.tesco.com/groceries/Product/Details/?id=259311074	1725	420	34.9	22	0.1	0.1	1.75	0.7	0	25.4
Swap Social norm	ovfs4244	Refuse Swap Checkout Base	Refuse	0	0	1	1	2	5	Food Cupboard	Chocolate & Sweets	Chocolate	Tesco Finest Swiss 72% Plain Chocolate 100G	1.29	1.29	0	1	100	g	256176290	http://www.tesco.com/groceries/Product/Details/?id=256176290	2350	566	45.6	28	31.3	27	0	0	11.2	7.7
Swap Social norm	ovfs4244	Refuse Swap Checkout Base	Refuse	0	0	1	2	1	5	Fresh Food	Cooked & Continental Meats	Sandwich Fillers	Tesco Chicken And Sweetcorn Sandwich Filler 250G	1.45	1.45	0	1	250	g	254927091	http://www.tesco.com/groceries/Product/Details/?id=254927091	825	200	13.7	1	7.3	2	0.5	0.2	1.1	10.7
Swap Social norm	ovfs4244	Refuse Swap Checkout Base	Refuse	0	0	1	3	2	5	Food Cupboard	Crisps Snacks & Nuts	Crisps & Snacks	Tesco Ready Salted Crisps 6 Pack	1.18	1.18	0	1	149.936	g	254926662	http://www.tesco.com/groceries/Product/Details/?id=254926662	2285	550	36.3	4	49.2	0.4	1.25	0.5	3.7	6.1
Swap Social norm	ovfs4244	Refuse Swap Checkout Base	Refuse	0	0	1	4	1	5	Food Cupboard	Biscuits	Sweet Biscuits	Tesco Ginger Nuts 200G	0.4	0.4	0	1	200	g	254922390	http://www.tesco.com/groceries/Product/Details/?id=254922390	1880	450	14.7	7	73.2	33.6	1	0.4	2.3	5.3
Swap Social norm	ovfs4244	Refuse Swap Checkout Base	Refuse	0	0	1	5	2	5	Fresh Food	Cooked & Continental Meats	Cooked & Continental Meats	Continental Selection Air Dried Ham 200G	2.5	2.5	0	1	200	g	259599055	http://www.tesco.com/groceries/Product/Details/?id=259599055	643	154	7.3	3	1.5	0.9	2.175	0.87	0.25	21.1
Swap Health	ovsg2690	Refuse Swap Checkout Base	Refuse	0	0	1	1	1	4	Fresh Food	Dairy Eggs & Cheese	Yoghurts	Muller Crunch Corner Toffee Hoops 150G	0.61	0.61	0	1	150	g	251107732	http://www.tesco.com/groceries/Product/Details/?id=251107732	643	153	5.5	4	21.1	18.9	0.25	0.1	0.2	4.1
Swap Health	ovsg2690	Refuse Swap Checkout Base	Refuse	0	0	1	2	2	4	Food Cupboard	Crisps Snacks & Nuts	Crisps & Snacks	Walkers Lights Simply Salted 6Pk	1.58	1.58	0	1	1	Unknown	252370526	http://www.tesco.com/groceries/Product/Details/?id=252370526	2012	480	22	2	61	0.5	1.5	0.6	5	7
Swap Health	ovsg2690	Refuse Swap Checkout Base	Refuse	0	0	1	3	1	4	Fresh Food	Chilled Fish & Seafood	Fresh Fish	Tesco 2 Organic Salmon Fillets	1.8	1.8	0	1	100	g	251009232	http://www.tesco.com/groceries/Product/Details/?id=251009232	865	210	14.1	3	0	0	0.25	0.1	0	20
Swap Health	ovsg2690	Refuse Swap Checkout Base	Refuse	0	0	1	4	2	4	Fresh Food	Dairy Eggs & Cheese	Continental Cheese	Saint Agur Blue Veined Cheese 150G	1.99	1.99	0	1	150	g	252890607	http://www.tesco.com/groceries/Product/Details/?id=252890607	1510	363	33	17	0.2	1.5	1.475	0.59	0.21	16
Swap Social norm	owgf6799	Refuse Swap Checkout Base	Refuse	0	0	1	1	1	3	Fresh Food	Cooked & Continental Meats	Sandwich Fillers	Tesco Cheese And Onion Sandwich Filler 250G	1.45	1.45	0	1	250	g	268973877	http://www.tesco.com/groceries/Product/Details/?id=268973877	1465	354	33.2	10	3.8	2	1	0.4	0.5	10.1
Swap Social norm	owgf6799	Refuse Swap Checkout Base	Refuse	0	0	1	2	2	3	Food Cupboard	Pasta Rice & Noodles	Pasta	Tesco Tricolore Fusilli Pasta Twists 500G	0.89	0.89	0	1	500	g	254878522	http://www.tesco.com/groceries/Product/Details/?id=254878522	1530	360	1.4	0	73	2.4	0	0	2.6	12.5
Swap Social norm	owgf6799	Refuse Swap Checkout Base	Refuse	0	0	1	3	2	3	Food Cupboard	Crisps Snacks & Nuts	Crisps & Snacks	Golden Wonder Cheese And Onion Crisps 6 Pack	1	1	0	1	1	Unknown	251017746	http://www.tesco.com/groceries/Product/Details/?id=251017746	2156	516	31.6	4	52.4	2.4	2	0.8	4	6
Swap Health	owqz3867	Refuse Swap Checkout Base	Refuse	0	0	1	1	2	4	Food Cupboard	Crisps Snacks & Nuts	Crisps & Snacks	Kettle Chips Lightly Salted 5 Pack	1.59	1.59	0	1	1	Unknown	267485362	http://www.tesco.com/groceries/Product/Details/?id=267485362	2139	513	30.1	4	51.5	0.5	0.9	0.36	6.5	5.8
Swap Health	owqz3867	Refuse Swap Checkout Base	Refuse	0	0	1	2	2	4	Fresh Food	Dairy Eggs & Cheese	Continental Cheese	Saint Helen's Farm Goats Cheese 240G	2.99	2.99	0	1	240	g	260489933	http://www.tesco.com/groceries/Product/Details/?id=260489933	1534	370	30.2	18	0.5	0.5	1.75	0.7	0	24
Swap Health	owqz3867	Refuse Swap Checkout Base	Refuse	0	0	1	3	2	4	Food Cupboard	Organic & Free From	Food Cupboard Free From	Tesco Free From Fusilli Pasta 500G	1.5	1.5	0	1	500	g	256876792	http://www.tesco.com/groceries/Product/Details/?id=256876792	1490	355	1	0	78.4	0.5	0	0	0.2	7
Swap Health	owqz3867	Refuse Swap Checkout Base	Refuse	0	0	1	4	2	4	Fresh Food	Cooked & Continental Meats	Cooked & Continental Meats	Tesco 4 Pack Roast Chicken Boneless Breasts Fillets 485G	5.5	5.5	0	1	485	g	264465402	http://www.tesco.com/groceries/Product/Details/?id=264465402	660	160	6.7	2	0.2	0.1	0.75	0.3	0.1	23.9
Swap Cost	oxyy6275	Refuse Swap Checkout Base	Refuse	0	0	1	1	2	3	Food Cupboard	Foods of the World	Asian Groceries	Cofresh Sev Mamra With Peanuts 350G	0.99	0.99	0	1	350	g	259544458	http://www.tesco.com/groceries/Product/Details/?id=259544458	2233	535	31.5	7	47.7	9.8	0.625	0.25	6.58	15.1
Swap Cost	oxyy6275	Refuse Swap Checkout Base	Refuse	0	0	1	2	2	3	Fresh Food	Counters	Counter - Fishmonger	Counter Salmon Side	8	8	0	1	500	g	260907244	http://www.tesco.com/groceries/Product/Details/?id=260907244	885	215	14	3	0	0	0.25	0.1	0	21.6
Swap Cost	oxyy6275	Refuse Swap Checkout Base	Refuse	0	0	1	3	2	3	Food Cupboard	Crisps Snacks & Nuts	Crisps & Snacks	Walkers Sunbites Sweet Chilli 6Pk	1.58	1.58	0	1	1	Unknown	264441321	http://www.tesco.com/groceries/Product/Details/?id=264441321	2013	479	21.5	2	61.1	9.6	0.65	0.26	6.6	7.3
Swap Social norm	pbky3582	Refuse Swap Checkout Base	Refuse	0	0	1	1	2	4	Food Cupboard	Crisps Snacks & Nuts	Crisps & Snacks	Golden Wonder Cheese And Onion Crisps 6 Pack	1	1	0	1	1	Unknown	251017746	http://www.tesco.com/groceries/Product/Details/?id=251017746	2156	516	31.6	4	52.4	2.4	2	0.8	4	6
Swap Social norm	pbky3582	Refuse Swap Checkout Base	Refuse	0	0	1	2	2	4	Food Cupboard	Biscuits	Savoury Biscuits	Jacobs Biscuits For Cheese 200G	1.85	1.85	0	1	200	g	252922306	http://www.tesco.com/groceries/Product/Details/?id=252922306	1695	403	10.5	4	67.5	4.8	1.425	0.57	5.31	9.7
Swap Social norm	pbky3582	Refuse Swap Checkout Base	Refuse	0	0	1	3	2	4	Food Cupboard	Biscuits	Sweet Biscuits	Mcvities Penguin 9Pk	1.75	1.75	0	1	1	Unknown	252741408	http://www.tesco.com/groceries/Product/Details/?id=252741408	2152	515	27.1	15	61.4	39.5	0.25	0.1	2.4	5.1
Swap Social norm	pbky3582	Accept Swap Checkout Choice	Accept	1	2	1	4	2	4	Fresh Food	Counters	Counter - Cheese	Counter Cathedral City Mature Cheddar	0.71	0.71	0	1	100	g	267204022	http://www.tesco.com/groceries/Product/Details/?id=267204022	1371	330	26.3	17	2.8	1.5	1.475	0.59	0.21	20.4
Swap Health	pcas7506	Refuse Swap Checkout Base	Refuse	0	0	1	1	1	2	Fresh Food	Cooked & Continental Meats	Sandwich Fillers	Tesco Chicken And Stuffing Sandwich Filler 230G	1.45	1.45	0	1	230	g	267312660	http://www.tesco.com/groceries/Product/Details/?id=267312660	940	230	17	2	6.4	0.1	0.75	0.3	0.9	11.3
Swap Health	pcas7506	Refuse Swap Checkout Base	Refuse	0	0	1	2	2	2	Fresh Food	Fresh Meat	Fresh Beef	Tesco Value Beef Roasting Joint	0.55	0.55	0	1	100	g	253230568	http://www.tesco.com/groceries/Product/Details/?id=253230568	710	170	9.9	4	0.6	0.2	0.25	0.1	0	19.4
Swap Cost	pcla8284	Refuse Swap Checkout Base	Refuse	0	0	1	1	2	1	Fresh Food	Fresh Meat	Fresh Lamb	Tesco Organic Lamb Leg Steaks	7.75	7.75	0	1	500	g	252400596	http://www.tesco.com/groceries/Product/Details/?id=252400596	635	155	8.2	4	0	0	0.25	0.1	0	19.5
Swap Health	pcpn8520	Refuse Swap Checkout Base	Refuse	0	0	1	1	2	5	Fresh Food	Counters	Counter - Delicatessen Meats	Counter German Salami	0.75	0.75	0	1	100	g	258066964	http://www.tesco.com/groceries/Product/Details/?id=258066964	1285	310	25	10	1	1	3.75	1.5	0.3	20
Swap Health	pcpn8520	Refuse Swap Checkout Base	Refuse	0	0	1	2	1	5	Food Cupboard	Crisps Snacks & Nuts	Crisps & Snacks	Walkers Baked Variety 6Pk	1.58	1.58	0	1	1	Unknown	260733380	http://www.tesco.com/groceries/Product/Details/?id=260733380	1701	402	8.1	1	73.8	7	1.5	0.6	4.9	6.2
Swap Health	pcpn8520	Refuse Swap Checkout Base	Refuse	0	0	1	3	2	5	Food Cupboard	Crisps Snacks & Nuts	Crisps & Snacks	Nandos Peri Peri Chicken Crisps 150G	1.72	1.72	0	1	150	g	257039814	http://www.tesco.com/groceries/Product/Details/?id=257039814	2283	547	27	3	57.4	0.5	2.4	0.96	3.4	5.1
Swap Health	pcpn8520	Refuse Swap Checkout Base	Refuse	0	0	1	4	1	5	Food Cupboard	Crisps Snacks & Nuts	Crisps & Snacks	Red Sky West Country Bacon/ Cheese Crisps 150G	1.61	1.61	0	1	150	g	264445651	http://www.tesco.com/groceries/Product/Details/?id=264445651	1950	467	21	2	60	2	1.25	0.5	4.7	7
Swap Health	pcpn8520	Refuse Swap Checkout Base	Refuse	0	0	1	5	2	5	Fresh Food	Dairy Eggs & Cheese	Continental Cheese	T Dutch Edam Cheese 230G	1.6	1.6	0	1	230	g	262174818	http://www.tesco.com/groceries/Product/Details/?id=262174818	1325	320	23.7	16	0.1	0.1	2.5	1	0	26
Swap Cost	pcsu4198	Accept Swap Checkout Choice	Accept	1	2	1	1	1	5	Fresh Food	Chilled Desserts	Fresh Cream Desserts	Tesco Custard And Raspberry Sauce Doughnuts 2 Pack	1.19	1.19	0	1	184	g	252865158	http://www.tesco.com/groceries/Product/Details/?id=252865158	1120	270	11.4	5	35.5	16.8	0.5	0.2	1.7	4.9
Swap Cost	pcsu4198	Refuse Swap Checkout Base	Refuse	0	0	1	2	2	5	Fresh Food	Cooked & Continental Meats	Sandwich Fillers	Tesco Tuna Crunch Sandwich Filler 230G	1.69	1.69	0	1	230	g	253206502	http://www.tesco.com/groceries/Product/Details/?id=253206502	1165	285	24.9	2	2.5	0.8	0.5	0.2	1	11.2
Swap Cost	pcsu4198	Accept Swap Checkout Choice	Accept	1	2	1	3	2	5	Food Cupboard	Pasta Rice & Noodles	Pasta	Tesco Organic Wholewheat Spaghetti 500G	0.89	0.89	0	1	500	g	262043041	http://www.tesco.com/groceries/Product/Details/?id=262043041	1370	325	2.5	0	62.2	2.1	0	0	9	12.7
Swap Cost	pcsu4198	Refuse Swap Checkout Base	Refuse	0	0	1	4	2	5	Frozen Food	Ice Cream & Desserts	Lollies Bars & Cones	Cadbury Dairy Milk Fruit And Nut 3 X 90Ml	2.99	2.99	0	2	270	ml	263558185	http://www.tesco.com/groceries/Product/Details/?id=263558185	1170	280	16	0	27	17	0	0	0.87	3.9
Swap Cost	pcsu4198	Accept Swap Checkout Choice	Accept	1	2	1	5	2	5	Food Cupboard	Crisps Snacks & Nuts	Crisps & Snacks	Tesco Bacon Rashers 6 Pack	0.99	0.99	0	1	150	g	266992402	http://www.tesco.com/groceries/Product/Details/?id=266992402	1980	475	22.4	2	59	2.6	2.25	0.9	3	8.7
Swap Cost	pegk6345	Accept Swap Checkout Choice	Accept	1	2	1	1	2	1	Food Cupboard	Crisps Snacks & Nuts	Crisps & Snacks	Pom Bear Original Potato Snack 6 X 19G	1	1	0	1	114	g	263082666	http://www.tesco.com/groceries/Product/Details/?id=263082666	2126	511	28.4	3	60	1.1	1.325	0.53	2.6	3.7
Swap Health	pfrw0362	Refuse Swap Checkout Base	Refuse	0	0	1	1	1	3	Fresh Food	Cooked & Continental Meats	Sandwich Fillers	Tesco Cheese And Onion Sandwich Filler 250G	1.45	1.45	0	1	250	g	268973877	http://www.tesco.com/groceries/Product/Details/?id=268973877	1465	354	33.2	10	3.8	2	1	0.4	0.5	10.1
Swap Health	pfrw0362	Refuse Swap Checkout Base	Refuse	0	0	1	2	1	3	Food Cupboard	Crisps Snacks & Nuts	Nuts	Tesco Roasted Salted Pistachio Nuts 150G	1.75	1.75	0	1	150	g	251495069	http://www.tesco.com/groceries/Product/Details/?id=251495069	2535	615	49.3	6	12.3	7.6	1.25	0.5	7.3	26
Swap Health	pfrw0362	Refuse Swap Checkout Base	Refuse	0	0	1	3	2	3	Food Cupboard	Biscuits	Sweet Biscuits	Border Dark Chocolate Ginger Crunch 150G	1.61	1.61	0	1	150	g	257005780	http://www.tesco.com/groceries/Product/Details/?id=257005780	1941	463	22.3	6	61.4	42.5	0.75	0.3	2.9	4.4
Swap Social norm	pfwp6102	Refuse Swap Checkout Base	Refuse	0	0	1	1	2	1	Food Cupboard	Crisps Snacks & Nuts	Crisps & Snacks	Kp Skips Prawn Cocktail 6 Pack	1	1	0	1	1	Unknown	253629595	http://www.tesco.com/groceries/Product/Details/?id=253629595	2023	482	27.6	2	53.5	6.5	1.5	0.6	1.2	5.3
Swap Health	pgun3883	Refuse Swap Checkout Base	Refuse	0	0	1	1	2	4	Food Cupboard	Chocolate & Sweets	Chocolate	Nestle Aero Peppermint Balls Single	0.54	0.54	0	1	1	Unknown	254024364	http://www.tesco.com/groceries/Product/Details/?id=254024364	2269	543	30.7	19	60.7	60.1	0.3	0.12	0.9	5.1
Swap Health	pgun3883	Accept Swap Checkout Choice	Accept	1	2	1	2	2	4	Food Cupboard	Pasta Rice & Noodles	Pasta	Tesco Wholewheat Fusilli Pasta Twists 500G	0.89	0.89	0	1	500	g	254878614	http://www.tesco.com/groceries/Product/Details/?id=254878614	1360	320	2.5	0	62.2	2.1	0	0	7.2	12.1
Swap Health	pgun3883	Refuse Swap Checkout Base	Refuse	0	0	1	3	2	4	Food Cupboard	Crisps Snacks & Nuts	Crisps & Snacks	Walkers Sour Cream And Chive Crisps 6Pk	1.58	1.58	0	1	1	Unknown	266204006	http://www.tesco.com/groceries/Product/Details/?id=266204006	2196	526	32	2	51.4	2.8	1.35	0.54	4.1	6.2
Swap Health	pgun3883	Refuse Swap Checkout Base	Refuse	0	0	1	4	1	4	Food Cupboard	Biscuits	Sweet Biscuits	Mcvities Digestive 250G	0.89	0.89	0	1	250	g	254922666	http://www.tesco.com/groceries/Product/Details/?id=254922666	2003	478	21.2	2	62.8	16.6	1.25	0.5	3.6	7.1
Swap Cost	pgxd7294	Refuse Swap Checkout Base	Refuse	0	0	1	1	2	4	Food Cupboard	Pasta Rice & Noodles	Pasta	Tesco Fusilli Pasta Twists 500G	0.89	0.89	0	1	500	g	254878545	http://www.tesco.com/groceries/Product/Details/?id=254878545	1505	355	1.4	0	73	2.4	0	0	2.6	12.5
Swap Cost	pgxd7294	Refuse Swap Checkout Base	Refuse	0	0	1	2	2	4	Fresh Food	Cooked & Continental Meats	Cooked & Continental Meats	Tesco 4 Pack Roast Chicken Boneless Breasts Fillets 485G	5.5	5.5	0	1	485	g	264465402	http://www.tesco.com/groceries/Product/Details/?id=264465402	660	160	6.7	2	0.2	0.1	0.75	0.3	0.1	23.9
Swap Cost	pgxd7294	Refuse Swap Checkout Base	Refuse	0	0	1	3	2	4	Food Cupboard	Crisps Snacks & Nuts	Crisps & Snacks	Tesco Variety Crisps 6 Pack	1.18	1.18	0	1	1	Unknown	254927010	http://www.tesco.com/groceries/Product/Details/?id=254927010	2227	535	34	3	51	1	2.5	1	4	6
Swap Cost	pgxd7294	Refuse Swap Checkout Base	Refuse	0	0	1	4	1	4	Food Cupboard	Biscuits	Sweet Biscuits	Tesco Value Milk Chocolate Digestives 300G	0.49	0.49	0	1	300	g	254308893	http://www.tesco.com/groceries/Product/Details/?id=254308893	2075	495	22.2	11	65.4	31.4	1	0.4	2.6	7.1
Swap Social norm	phpr6430	Refuse Swap Checkout Base	Refuse	0	0	1	1	1	2	Fresh Food	Fresh Meat	Fresh Pork	Tesco Pork Value Shoulder Joint	0.27	0.27	0	3	100	g	260708566	http://www.tesco.com/groceries/Product/Details/?id=260708566	1150	280	23.6	9	0	0	0.25	0.1	0	16.2
Swap Social norm	phpr6430	Refuse Swap Checkout Base	Refuse	0	0	1	2	2	2	Food Cupboard	Crisps Snacks & Nuts	Crisps & Snacks	Real Mccoys Classic Crisps 6 Pack	1	1	0	2	1	Unknown	251170603	http://www.tesco.com/groceries/Product/Details/?id=251170603	2196	526	31	3	53	2	2.5	1	4	7
Swap Health	piam8663	Refuse Swap Checkout Base	Refuse	0	0	1	1	2	2	Food Cupboard	Biscuits	Cereal Bars	Mcvitie Go Ahead Yogurt Breaks Tropical 6Pk	2	2	0	1	1	Unknown	253957768	http://www.tesco.com/groceries/Product/Details/?id=253957768	1703	405	10	5	73.3	40.1	0.5	0.2	2.2	5.5
Swap Health	piam8663	Refuse Swap Checkout Base	Refuse	0	0	1	2	2	2	Food Cupboard	Crisps Snacks & Nuts	Crisps & Snacks	Tesco Variety Crisps 6 Pack	1.18	1.18	0	1	1	Unknown	254927010	http://www.tesco.com/groceries/Product/Details/?id=254927010	2227	535	34	3	51	1	2.5	1	4	6
Swap Social norm	pivu1923	Refuse Swap Checkout Base	Refuse	0	0	1	1	2	5	Fresh Food	Fresh Meat	Fresh Beef	Tesco Fresh Slow Roast Beef Joint	4	4	0	1	500	g	265423416	http://www.tesco.com/groceries/Product/Details/?id=265423416	995	240	18.6	5	0	0	0.25	0.1	0	18
Swap Social norm	pivu1923	Accept Swap Checkout Choice	Accept	1	2	1	2	2	5	Food Cupboard	Chocolate & Sweets	Chocolate	Tesco Sugared Almonds 160G	0.44	0.44	0	1	160	g	262320030	http://www.tesco.com/groceries/Product/Details/?id=262320030	1860	445	10.1	1	81.9	81	0	0	1.6	4.8
Swap Social norm	pivu1923	Refuse Swap Checkout Base	Refuse	0	0	1	3	2	5	Food Cupboard	Biscuits	Sweet Biscuits	Tesco Bourbon Creams 200G	0.44	0.44	0	1	200	g	254921206	http://www.tesco.com/groceries/Product/Details/?id=254921206	2020	485	21.6	13	66.2	30.7	0.25	0.1	3.4	5.4
Swap Social norm	pivu1923	Refuse Swap Checkout Base	Refuse	0	0	1	4	2	5	Food Cupboard	Crisps Snacks & Nuts	Crisps & Snacks	Real Mccoys Meaty Crisps 6 Pack	1	1	0	1	1	Unknown	256036681	http://www.tesco.com/groceries/Product/Details/?id=256036681	2195	526	31	3	53	2	2.5	1	4	7
Swap Social norm	pivu1923	Refuse Swap Checkout Base	Refuse	0	0	1	5	2	5	Bakery	Bread	Seeded Bread	Warburtons Seeded Batch 800G	1.4	1.4	0	1	800	g	257269645	http://www.tesco.com/groceries/Product/Details/?id=257269645	1262	299	9	2	39.7	3.3	1.1	0.44	6	12.2
Swap Social norm	pjek1289	Refuse Swap Checkout Base	Refuse	0	0	1	1	2	3	Fresh Food	Fresh Meat	Fresh Beef	Tesco Value Beef Roasting Joint	5.5	5.5	0	1	1000	g	253230568	http://www.tesco.com/groceries/Product/Details/?id=253230568	710	170	9.9	4	0.6	0.2	0.25	0.1	0	19.4
Swap Social norm	pjek1289	Refuse Swap Checkout Base	Refuse	0	0	1	2	2	3	Food Cupboard	Crisps Snacks & Nuts	Crisps & Snacks	Walkers Lights Simply Salted 6Pk	1.58	1.58	0	1	1	Unknown	252370526	http://www.tesco.com/groceries/Product/Details/?id=252370526	2012	480	22	2	61	0.5	1.5	0.6	5	7
Swap Social norm	pjek1289	Refuse Swap Checkout Base	Refuse	0	0	1	3	1	3	Food Cupboard	Biscuits	Sweet Biscuits	Fox's Jam Sandwich Creams 150G	0.98	0.98	0	1	150	g	251576968	http://www.tesco.com/groceries/Product/Details/?id=251576968	2086	497	23.7	13	64.8	30.2	0.475	0.19	2	6.1
Swap Social norm	pjtn8344	Refuse Swap Checkout Base	Refuse	0	0	1	1	2	3	Food Cupboard	Chocolate & Sweets	Chocolate	Cadbury Fair Trade Giant Buttons 175G	1.99	1.99	0	1	175	g	253732506	http://www.tesco.com/groceries/Product/Details/?id=253732506	2206	526	29.9	19	56.9	56.7	0.225	0.09	0.7	7.5
Swap Social norm	pjtn8344	Refuse Swap Checkout Base	Refuse	0	0	1	2	1	3	Fresh Food	Cooked & Continental Meats	Sandwich Fillers	Tesco Coronation Chicken Sandwich Filler 250G	1.45	1.45	0	1	250	g	268973896	http://www.tesco.com/groceries/Product/Details/?id=268973896	1269	306	25.2	2	7.8	7.7	0.5	0.2	1.5	12
Swap Social norm	pjtn8344	Refuse Swap Checkout Base	Refuse	0	0	1	3	2	3	Food Cupboard	Crisps Snacks & Nuts	Crisps & Snacks	Kp Skips Prawn Cocktail 6 Pack	1	1	0	1	1	Unknown	253629595	http://www.tesco.com/groceries/Product/Details/?id=253629595	2023	482	27.6	2	53.5	6.5	1.5	0.6	1.2	5.3
Swap Social norm	pluw7197	Refuse Swap Checkout Base	Refuse	0	0	1	1	2	4	Food Cupboard	Chocolate & Sweets	Chocolate	Cadbury Fair Trade Giant Buttons 175G	1.99	1.99	0	1	175	g	253732506	http://www.tesco.com/groceries/Product/Details/?id=253732506	2206	526	29.9	19	56.9	56.7	0.225	0.09	0.7	7.5
Swap Social norm	pluw7197	Refuse Swap Checkout Base	Refuse	0	0	1	2	2	4	Food Cupboard	Crisps Snacks & Nuts	Crisps & Snacks	Walkers Wotsits Cheese 6Pk	1.4	1.4	0	1	1	Unknown	254423859	http://www.tesco.com/groceries/Product/Details/?id=254423859	2290	547	33	4	56	8.5	1.95	0.78	1.1	5.5
Swap Social norm	pluw7197	Refuse Swap Checkout Base	Refuse	0	0	1	3	2	4	Food Cupboard	Crisps Snacks & Nuts	Crisps & Snacks	Kp Frisps Assorted 6 Pack	1	1	0	1	1	Unknown	250051470	http://www.tesco.com/groceries/Product/Details/?id=250051470	2265	543	34	3	54	4	2.5	1	3	5
Swap Social norm	pluw7197	Refuse Swap Checkout Base	Refuse	0	0	1	4	1	4	Food Cupboard	Biscuits	Sweet Biscuits	Fox's Jam Sandwich Creams 150G	0.98	0.98	0	1	150	g	251576968	http://www.tesco.com/groceries/Product/Details/?id=251576968	2086	497	23.7	13	64.8	30.2	0.475	0.19	2	6.1
Swap Cost	pmvw0286	Refuse Swap Checkout Base	Refuse	0	0	1	1	1	1	Food Cupboard	Biscuits	Sweet Biscuits	Tesco Value Milk Chocolate Digestives 300G	0.49	0.49	0	1	300	g	254308893	http://www.tesco.com/groceries/Product/Details/?id=254308893	2075	495	22.2	11	65.4	31.4	1	0.4	2.6	7.1
Swap Social norm	pogy7560	Refuse Swap Checkout Base	Refuse	0	0	1	1	1	4	Fresh Food	Cooked & Continental Meats	Sandwich Fillers	Tesco Cheese And Onion Sandwich Filler 250G	1.45	1.45	0	1	250	g	268973877	http://www.tesco.com/groceries/Product/Details/?id=268973877	1465	354	33.2	10	3.8	2	1	0.4	0.5	10.1
Swap Social norm	pogy7560	Refuse Swap Checkout Base	Refuse	0	0	1	2	2	4	Fresh Food	Fresh Meat	Fresh Beef	Tesco Value Beef Roasting Joint	0.55	0.55	0	1	100	g	253230568	http://www.tesco.com/groceries/Product/Details/?id=253230568	710	170	9.9	4	0.6	0.2	0.25	0.1	0	19.4
Swap Social norm	pogy7560	Refuse Swap Checkout Base	Refuse	0	0	1	3	2	4	Food Cupboard	Crisps Snacks & Nuts	Crisps & Snacks	Real Mccoys Classic Crisps 6 Pack	1	1	0	1	1	Unknown	251170603	http://www.tesco.com/groceries/Product/Details/?id=251170603	2196	526	31	3	53	2	2.5	1	4	7
Swap Social norm	pogy7560	Refuse Swap Checkout Base	Refuse	0	0	1	4	2	4	Food Cupboard	Pasta Rice & Noodles	Pasta	Tesco Egg Spaghetti 500G	0.89	0.89	0	1	500	g	250308277	http://www.tesco.com/groceries/Product/Details/?id=250308277	1505	355	3.5	1	66.9	2	0	0	2.6	14
Swap Social norm	powf9039	Refuse Swap Checkout Base	Refuse	0	0	1	1	2	3	Food Cupboard	Pasta Rice & Noodles	Pasta	Tesco Tagliatelle 500G	0.98	0.98	0	1	500	g	250211356	http://www.tesco.com/groceries/Product/Details/?id=250211356	1505	355	1.4	0	73	2.4	0	0	2.6	12.5
Swap Social norm	powf9039	Refuse Swap Checkout Base	Refuse	0	0	1	2	2	3	Fresh Food	Fresh Meat	Fresh Beef	Tesco Value Beef Roasting Joint	5.5	5.5	0	1	1000	g	253230568	http://www.tesco.com/groceries/Product/Details/?id=253230568	710	170	9.9	4	0.6	0.2	0.25	0.1	0	19.4
Swap Social norm	powf9039	Refuse Swap Checkout Base	Refuse	0	0	1	3	2	3	Food Cupboard	Crisps Snacks & Nuts	Crisps & Snacks	Golden Wonder Cheese And Onion Crisps 6 Pack	1	1	0	1	1	Unknown	251017746	http://www.tesco.com/groceries/Product/Details/?id=251017746	2156	516	31.6	4	52.4	2.4	2	0.8	4	6
Swap Social norm	ppwc8326	Refuse Swap Checkout Base	Refuse	0	0	1	1	1	1	Food Cupboard	Tins Cans & Packets	Tinned Fish & Seafood	Tesco Mackerel Fillets In Tomato 125G	0.89	0.89	0	1	125	g	258574702	http://www.tesco.com/groceries/Product/Details/?id=258574702	805	195	13.6	3	3.4	3.4	0.75	0.3	0	14.1
Swap Social norm	pqkn3070	Refuse Swap Checkout Base	Refuse	0	0	1	1	2	1	Food Cupboard	Pasta Rice & Noodles	Pasta	Tesco Tagliatelle 500G	0.98	0.98	0	1	500	g	250211356	http://www.tesco.com/groceries/Product/Details/?id=250211356	1505	355	1.4	0	73	2.4	0	0	2.6	12.5
Swap Cost	pquv4758	Refuse Swap Checkout Base	Refuse	0	0	1	1	1	4	Food Cupboard	Biscuits	Savoury Biscuits	Jacobs Tuc Snack Crackers 150G	1.29	1.29	0	1	150	g	254925202	http://www.tesco.com/groceries/Product/Details/?id=254925202	2143	513	28.6	21	56.5	7	2.5	1	2.7	7.3
Swap Cost	pquv4758	Refuse Swap Checkout Base	Refuse	0	0	1	2	2	4	Fresh Food	Fresh Meat	Fresh Beef	Tesco Fresh Slow Roast Beef Joint	4	4	0	1	500	g	265423416	http://www.tesco.com/groceries/Product/Details/?id=265423416	995	240	18.6	5	0	0	0.25	0.1	0	18
Swap Cost	pquv4758	Refuse Swap Checkout Base	Refuse	0	0	1	3	1	4	Fresh Food	Cooked & Continental Meats	Sandwich Fillers	Tesco Chicken And Sweetcorn Sandwich Filler 250G	1.45	1.45	0	1	250	g	254927091	http://www.tesco.com/groceries/Product/Details/?id=254927091	825	200	13.7	1	7.3	2	0.5	0.2	1.1	10.7
Swap Cost	pquv4758	Refuse Swap Checkout Base	Refuse	0	0	1	4	2	4	Food Cupboard	Crisps Snacks & Nuts	Crisps & Snacks	Walkers Light Variety 6Pk	1.58	1.58	0	1	1	Unknown	252370601	http://www.tesco.com/groceries/Product/Details/?id=252370601	2013	480	22	2	61	2	0	0	5	7
Swap Health	prkv9011	Refuse Swap Checkout Base	Refuse	0	0	1	1	2	2	Fresh Food	Cooked & Continental Meats	Sandwich Fillers	Tesco Prawn Mayonnaise Sandwich Filler 230G	1.69	1.69	0	1	230	g	266631911	http://www.tesco.com/groceries/Product/Details/?id=266631911	770	185	15.5	1	1.3	0.4	1.5	0.6	0.9	9.7
Swap Health	prkv9011	Refuse Swap Checkout Base	Refuse	0	0	1	2	1	2	Fresh Food	Fresh Meat	Fresh Lamb	Tesco Fresh Lamb Half Legs	5.5	5.5	0	1	500	g	256531152	http://www.tesco.com/groceries/Product/Details/?id=256531152	725	175	10.7	6	0	0	0.25	0.1	0	19.1
Swap Health	prme7481	Refuse Swap Checkout Base	Refuse	0	0	1	1	1	3	Food Cupboard	Foods of the World	Asian Groceries	Cofresh Snacks Chilli And Lemon Potato Grills 90G	0.69	0.69	0	1	90	g	256392995	http://www.tesco.com/groceries/Product/Details/?id=256392995	2024	483	22.9	0	66.6	0.1	2.025	0.81	3.06	2.6
Swap Health	prme7481	Refuse Swap Checkout Base	Refuse	0	0	1	2	2	3	Food Cupboard	Crisps Snacks & Nuts	Crisps & Snacks	Tesco Variety Crisps 6 Pack	1.18	1.18	0	1	1	Unknown	254927010	http://www.tesco.com/groceries/Product/Details/?id=254927010	2227	535	34	3	51	1	2.5	1	4	6
Swap Health	prme7481	Refuse Swap Checkout Base	Refuse	0	0	1	3	1	3	Food Cupboard	Chocolate & Sweets	Sweets	Rowntrees Fruit Pastilles Single	0.51	0.51	0	1	52.5232	g	251875991	http://www.tesco.com/groceries/Product/Details/?id=251875991	1486	350	0.1	0	82	58.2	0.3	0.12	0.1	4.2
Swap Health	przn8333	Refuse Swap Checkout Base	Refuse	0	0	1	1	1	3	Fresh Food	Fresh Meat	Fresh Pork	Pork Loin Joint	3.99	3.99	0	1	1000	g	258261577	http://www.tesco.com/groceries/Product/Details/?id=258261577	1085	265	21.4	9	0	0	0.25	0.1	0	17
Swap Health	przn8333	Accept Swap Checkout Choice	Accept	1	2	1	2	2	3	Food Cupboard	Crisps Snacks & Nuts	Crisps & Snacks	Sensations Vintage Cheddar Red Onion Chutney. 150G	0.87	0.87	0	1	150	g	267308268	http://www.tesco.com/groceries/Product/Details/?id=267308268	2070	495	25	2	59.5	3.3	1.65	0.66	4.1	5.9
Swap Health	przn8333	Refuse Swap Checkout Base	Refuse	0	0	1	3	2	3	Food Cupboard	Biscuits	Sweet Biscuits	Tesco Chocolate Chunk Cookies 200G	0.99	0.99	0	1	200	g	256564003	http://www.tesco.com/groceries/Product/Details/?id=256564003	2150	515	26.9	16	61	32	0.5	0.2	3.8	6.7
Swap Social norm	psqx4603	Refuse Swap Checkout Base	Refuse	0	0	1	1	1	2	Food Cupboard	Biscuits	Sweet Biscuits	Fox's Jam Sandwich Creams 150G	0.98	0.98	0	1	150	g	251576968	http://www.tesco.com/groceries/Product/Details/?id=251576968	2086	497	23.7	13	64.8	30.2	0.475	0.19	2	6.1
Swap Social norm	psqx4603	Refuse Swap Checkout Base	Refuse	0	0	1	2	2	2	Food Cupboard	Pasta Rice & Noodles	Pasta	Tesco Lasagne 500G	0.88	0.88	0	1	500	g	250211327	http://www.tesco.com/groceries/Product/Details/?id=250211327	1505	355	1.4	0	73	2.4	0	0	2.6	12.5
Swap Cost	psvc2898	Refuse Swap Checkout Base	Refuse	0	0	1	1	2	1	Food Cupboard	Crisps Snacks & Nuts	Crisps & Snacks	Kp Frisps Assorted 6 Pack	1	1	0	1	1	Unknown	250051470	http://www.tesco.com/groceries/Product/Details/?id=250051470	2265	543	34	3	54	4	2.5	1	3	5
Swap Health	ptbc4689	Refuse Swap Checkout Base	Refuse	0	0	1	1	1	4	Fresh Food	Cooked & Continental Meats	Sandwich Fillers	Tesco Cheese And Onion Sandwich Filler 250G	1.45	1.45	0	1	250	g	268973877	http://www.tesco.com/groceries/Product/Details/?id=268973877	1465	354	33.2	10	3.8	2	1	0.4	0.5	10.1
Swap Health	ptbc4689	Refuse Swap Checkout Base	Refuse	0	0	1	2	2	4	Food Cupboard	Biscuits	Sweet Biscuits	Jacobs Club Orange 8 Pack	1.75	1.75	0	1	1	Unknown	260876688	http://www.tesco.com/groceries/Product/Details/?id=260876688	2146	513	26.7	16	61.4	38.1	0.75	0.3	2.2	5.6
Swap Health	ptbc4689	Refuse Swap Checkout Base	Refuse	0	0	1	3	2	4	Food Cupboard	Crisps Snacks & Nuts	Crisps & Snacks	Real Mccoys Cheese Onion Crisps 6 Pack	1	1	0	1	1	Unknown	257152103	http://www.tesco.com/groceries/Product/Details/?id=257152103	2188	525	30.6	3	53.1	3.4	1.5	0.6	4	7
Swap Health	ptbc4689	Accept Swap Checkout Choice	Accept	1	2	1	4	2	4	Food Cupboard	Biscuits	Sweet Biscuits	Tesco Fig Rolls 200G	0.39	0.39	0	1	200	g	260169385	http://www.tesco.com/groceries/Product/Details/?id=260169385	1590	380	10	5	66.3	38.9	0.25	0.1	2.6	4.2
Swap Cost	ptdg6555	Refuse Swap Checkout Base	Refuse	0	0	1	1	1	2	Fresh Food	Cooked & Continental Meats	Sandwich Fillers	Tesco Reduced Fat Coronation Chicken Sandwich Filler 230G	1.45	1.45	0	1	230	g	268334148	http://www.tesco.com/groceries/Product/Details/?id=268334148	860	210	13	1	10.3	8.7	0.5	0.2	1.6	11.2
Swap Cost	ptdg6555	Refuse Swap Checkout Base	Refuse	0	0	1	2	2	2	Food Cupboard	Crisps Snacks & Nuts	Crisps & Snacks	Kp Frisps Assorted 6 Pack	1	1	0	1	1	Unknown	250051470	http://www.tesco.com/groceries/Product/Details/?id=250051470	2265	543	34	3	54	4	2.5	1	3	5
Swap Social norm	ptle8863	Refuse Swap Checkout Base	Refuse	0	0	1	1	2	1	Food Cupboard	Crisps Snacks & Nuts	Crisps & Snacks	Walkers Light Variety 6Pk	1.58	1.58	0	1	1	Unknown	252370601	http://www.tesco.com/groceries/Product/Details/?id=252370601	2013	480	22	2	61	2	0	0	5	7
Swap Cost	ptwj7939	Refuse Swap Checkout Base	Refuse	0	0	1	1	1	4	Fresh Food	Counters	Counter - Delicatessen Pies Savouries & Olives	Counter Tesco Medium Crispy Bake Pork Pie	1.2	1.2	0	1	1	Unknown	260273330	http://www.tesco.com/groceries/Product/Details/?id=260273330	1527	367	25.3	11	24.5	1.9	1.25	0.5	1.8	9.3
Swap Cost	ptwj7939	Refuse Swap Checkout Base	Refuse	0	0	1	2	1	4	Fresh Food	Salads & Dips	Coleslaw & Dressed Salads	Tesco Celery Fruit Nut Salad 300G	0.96	0.96	0	1	300	g	261808665	http://www.tesco.com/groceries/Product/Details/?id=261808665	1070	260	22.9	2	8.9	3.6	0.75	0.3	3.7	2.4
Swap Cost	ptwj7939	Refuse Swap Checkout Base	Refuse	0	0	1	3	2	4	Food Cupboard	Pasta Rice & Noodles	Pasta	Tesco Egg Spaghetti 500G	0.89	0.89	0	1	500	g	250308277	http://www.tesco.com/groceries/Product/Details/?id=250308277	1505	355	3.5	1	66.9	2	0	0	2.6	14
Swap Cost	ptwj7939	Refuse Swap Checkout Base	Refuse	0	0	1	4	1	4	Bakery	Bread	Seeded Bread	Tesco Finest Farmhouse Multigrain Batch Bread 800G	1.35	1.35	0	1	800	g	256528456	http://www.tesco.com/groceries/Product/Details/?id=256528456	1150	275	8.5	1	35.6	3.8	1	0.4	6.7	10.4
Swap Social norm	pvju3583	Refuse Swap Checkout Base	Refuse	0	0	1	1	2	5	Fresh Food	Cooked & Continental Meats	Sandwich Fillers	Tesco Tuna Crunch Sandwich Filler 230G	1.69	1.69	0	1	230	g	253206502	http://www.tesco.com/groceries/Product/Details/?id=253206502	1165	285	24.9	2	2.5	0.8	0.5	0.2	1	11.2
Swap Social norm	pvju3583	Refuse Swap Checkout Base	Refuse	0	0	1	2	2	5	Food Cupboard	Tins Cans & Packets	Soup	Baxters Favourite Cream Of Tomato Soup 400G	0.88	0.88	0	1	400	g	252511142	http://www.tesco.com/groceries/Product/Details/?id=252511142	270	64	2.8	1	8.7	5.1	0.525	0.21	0.3	1.1
Swap Social norm	pvju3583	Refuse Swap Checkout Base	Refuse	0	0	1	3	2	5	Food Cupboard	Crisps Snacks & Nuts	Crisps & Snacks	Real Mccoys Classic Crisps 6 Pack	1	1	0	1	1	Unknown	251170603	http://www.tesco.com/groceries/Product/Details/?id=251170603	2196	526	31	3	53	2	2.5	1	4	7
Swap Social norm	pvju3583	Refuse Swap Checkout Base	Refuse	0	0	1	4	1	5	Food Cupboard	Chocolate & Sweets	Chocolate	Lindt Excellence Noir 85% Cacao Chocolate 100G	1.74	1.74	0	1	100	g	250986325	http://www.tesco.com/groceries/Product/Details/?id=250986325	2210	530	46	28	19	14	0.075	0.03	2.3	11
Swap Social norm	pvju3583	Refuse Swap Checkout Base	Refuse	0	0	1	5	2	5	Food Cupboard	Biscuits	Sweet Biscuits	Tesco Value Plain Chocolate Digestives 300G	0.49	0.49	0	1	300	g	254381850	http://www.tesco.com/groceries/Product/Details/?id=254381850	2135	510	23.4	12	66.5	23.2	0.75	0.3	2.2	7.1
Swap Social norm	pwst8080	Refuse Swap Checkout Base	Refuse	0	0	1	1	1	3	Fresh Food	Fresh Fruit	Dried Fruit & Nuts	Wholefoods Pistachio Nuts 200G	2.5	2.5	0	1	200	g	266375344	http://www.tesco.com/groceries/Product/Details/?id=266375344	2375	573	44.4	5	17.6	7.6	0	0	10.3	20.6
Swap Social norm	pwst8080	Refuse Swap Checkout Base	Refuse	0	0	1	2	1	3	Food Cupboard	Desserts	Dessert cases bases & Fillings	Tesco Ground Rice 500G	0.99	0.99	0	1	500	g	254877419	http://www.tesco.com/groceries/Product/Details/?id=254877419	1570	370	1.3	0	81.4	0.3	0.25	0.1	0.5	7.9
Swap Social norm	pwst8080	Refuse Swap Checkout Base	Refuse	0	0	1	3	1	3	Fresh Food	Dairy Eggs & Cheese	Continental Cheese	Boursin Garlic And Herbs 6 Pack 96G	1.21	1.21	0	1	96	g	255375931	http://www.tesco.com/groceries/Product/Details/?id=255375931	1670	405	41	28	2	2	1.25	0.5	0	7
Swap Health	pwzk0102	Accept Swap Checkout Choice	Accept	1	2	1	1	2	3	Food Cupboard	Chocolate & Sweets	Chocolate	Twix Kingsize 85G	0.55	0.55	0	1	85	g	259094681	http://www.tesco.com/groceries/Product/Details/?id=259094681	2054	489	23.8	14	64.5	48.7	0.4	0.16	1.5	4.7
Swap Health	pwzk0102	Refuse Swap Checkout Base	Refuse	0	0	1	2	2	3	Food Cupboard	Crisps Snacks & Nuts	Crisps & Snacks	Real Mccoys Cheese Onion Crisps 6 Pack	1	1	0	1	1	Unknown	257152103	http://www.tesco.com/groceries/Product/Details/?id=257152103	2188	525	30.6	3	53.1	3.4	1.5	0.6	4	7
Swap Health	pwzk0102	Accept Swap Checkout Choice	Accept	1	2	1	3	2	3	Fresh Food	Dairy Eggs & Cheese	Healthy Eating Cheese	Tesco Half Fat Medium Cheese 250G	1.85	1.85	0	1	250	g	256146928	http://www.tesco.com/groceries/Product/Details/?id=256146928	1145	275	15.8	10	0	0	1.75	0.7	0	32.7
Swap Social norm	pzll0565	Refuse Swap Checkout Base	Refuse	0	0	1	1	1	2	Fresh Food	Cooked & Continental Meats	Sandwich Fillers	Tesco Reduced Fat Coronation Chicken Sandwich Filler 230G	1.45	1.45	0	1	230	g	268334148	http://www.tesco.com/groceries/Product/Details/?id=268334148	860	210	13	1	10.3	8.7	0.5	0.2	1.6	11.2
Swap Social norm	pzll0565	Refuse Swap Checkout Base	Refuse	0	0	1	2	2	2	Food Cupboard	Crisps Snacks & Nuts	Crisps & Snacks	Real Mccoys Meaty Crisps 6 Pack	1	1	0	1	1	Unknown	256036681	http://www.tesco.com/groceries/Product/Details/?id=256036681	2195	526	31	3	53	2	2.5	1	4	7
Swap Social norm	pzob4986	Refuse Swap Checkout Base	Refuse	0	0	1	1	2	3	Fresh Food	Cooked & Continental Meats	Sandwich Fillers	Tesco Tuna Crunch Sandwich Filler 230G	1.69	1.69	0	1	230	g	253206502	http://www.tesco.com/groceries/Product/Details/?id=253206502	1165	285	24.9	2	2.5	0.8	0.5	0.2	1	11.2
Swap Social norm	pzob4986	Refuse Swap Checkout Base	Refuse	0	0	1	2	2	3	Food Cupboard	Crisps Snacks & Nuts	Crisps & Snacks	Golden Wonder Cheese And Onion Crisps 6 Pack	1	1	0	1	1	Unknown	251017746	http://www.tesco.com/groceries/Product/Details/?id=251017746	2156	516	31.6	4	52.4	2.4	2	0.8	4	6
Swap Social norm	pzob4986	Refuse Swap Checkout Base	Refuse	0	0	1	3	1	3	Fresh Food	Fresh Meat	Fresh Pork	Tesco Pork Leg Crackling Joint	3.5	3.5	0	1	500	g	258232969	http://www.tesco.com/groceries/Product/Details/?id=258232969	885	215	15.2	5	0	0	0.25	0.1	0	19
Swap Cost	qbbx6483	Refuse Swap Checkout Base	Refuse	0	0	1	1	2	4	Fresh Food	Cooked & Continental Meats	Cooked & Continental Meats	Tesco Pork Lunch Tongue 137G	2.2	2.2	0	1	137	g	268231638	http://www.tesco.com/groceries/Product/Details/?id=268231638	750	180	10.4	4	0.8	0.8	2.75	1.1	0	20.4
Swap Cost	qbbx6483	Accept Swap Checkout Choice	Accept	1	2	1	2	1	4	Fresh Food	Fresh Meat	Fresh Pork	Tesco Finest Pork Loin Joint With Blackpepper And Sea Salt	4	4	0	1	500	g	267227974	http://www.tesco.com/groceries/Product/Details/?id=267227974	940	225	15.5	5	0	0	0.5	0.2	0	21.4
Swap Cost	qbbx6483	Refuse Swap Checkout Base	Refuse	0	0	1	3	2	4	Food Cupboard	Crisps Snacks & Nuts	Crisps & Snacks	Walkers Light Variety 6Pk	1.58	1.58	0	1	1	Unknown	252370601	http://www.tesco.com/groceries/Product/Details/?id=252370601	2013	480	22	2	61	2	0	0	5	7
[truncated: 812 more rows]
